# Supplementary material for: Small molecule-mediated activation of Notch signal transduction
Source: Cell Death Dis. 2026 Jul 2;17(1):653. doi: 10.1038/s41419-026-09044-x (PMC13396519; doi:10.1038/s41419-026-09044-x)
Supplement: Supplementary file 2 — Table S1 [file 41419_2026_9044_MOESM2_ESM.xlsx]

## Sheet: ISX9_DESeq2
	ISX_12-DMSO_12_baseMean	ISX_12-DMSO_12_logFC	ISX_12-DMSO_12_lfcSE	ISX_12-DMSO_12_stat	ISX_12-DMSO_12_pvalue	ISX_12-DMSO_12_FDR	ISX_24-DMSO_24_baseMean	ISX_24-DMSO_24_logFC	ISX_24-DMSO_24_lfcSE	ISX_24-DMSO_24_stat	ISX_24-DMSO_24_pvalue	ISX_24-DMSO_24_FDR	ISX_24-ISX_12_baseMean	ISX_24-ISX_12_logFC	ISX_24-ISX_12_lfcSE	ISX_24-ISX_12_stat	ISX_24-ISX_12_pvalue	ISX_24-ISX_12_FDR	DMSO_24-DMSO_12_baseMean	DMSO_24-DMSO_12_logFC	DMSO_24-DMSO_12_lfcSE	DMSO_24-DMSO_12_stat	DMSO_24-DMSO_12_pvalue	DMSO_24-DMSO_12_FDR	DMSO_12_1	DMSO_12_2	ISX_12_1	ISX_12_2	DMSO_24_1	DMSO_24_2	ISX_24_1	ISX_24_2
A1BG	166.5	-0.04561	0.21674	-0.2104	0.8333	0.8742	166.5	-0.1678	0.21253	-0.7894	0.4299	0.5299	166.5	0.1348	0.21442	0.6286	0.5296	0.7876	166.5	0.2569	0.21487	1.196	0.2318	1	156.4	158.4	159.5	145.4	185.7	190.5	152.6	183.1
A1BG-AS1	163.9	-0.5059	0.22454	-2.253	0.02426	0.04543	163.9	-0.4028	0.22149	-1.819	0.06897	0.1165	163.9	0.1847	0.22632	0.816	0.4145	0.7082	163.9	0.08161	0.21967	0.3715	0.7103	1	201.4	166.6	136.3	122.5	211	178.3	139.6	155.2
A1CF	4.571	2.879	1.552	1.855	0.06362	0.1064	4.571	1.823	1.37887	1.322	0.1861	0.2703	4.571	-0.06887	1.2297	-0.056	0.9553	1	4.571	0.9866	1.67266	0.5899	0.5553	1	2.143	0	5.565	9.96	3.166	1.024	9.536	5.172
A2M	26.96	2.524	0.64058	3.94	8.161e-05	0.0002434	26.96	5.873	1.13223	5.187	2.136e-07	9.728e-07	26.96	0.6404	0.5166	1.24	0.2151	1	26.96	-2.709	1.19391	-2.269	0.02327	1	8.572	5.078	49.16	28.88	1.055	1.024	59.82	62.07
A2M-AS1	18.61	2.511	0.69344	3.621	0.0002929	0.0008019	18.61	2.571	0.77123	3.333	0.0008578	0.002251	18.61	-0.6452	0.6007	-1.074	0.2828	1	18.61	-0.7048	0.84548	-0.8336	0.4045	1	7.5	6.094	45.45	31.87	5.276	3.073	21.67	27.93
A2ML1	7.882	2.313	1.20384	1.922	0.05467	0.09333	7.882	5.143	1.7207	2.989	0.002801	0.006614	7.882	0.8058	0.99446	0.8103	0.4178	1	7.882	-2.024	1.84961	-1.094	0.2739	1	4.286	0	12.99	7.968	0	1.024	13	23.79
A2MP1	0.3524	1.31	4.87481	0.2687	0.7882	1	0.3524	-0.1646	4.86993	-0.0338	0.973	1	0.3524	-0.04265	4.86836	-0.008761	0.993	1	0.3524	1.432	4.87638	0.2936	0.7691	1	0	0	0.9275	0	0	1.024	0.8669	0
A3GALT2	2.562	-1.674	1.81767	-0.9212	0.357	0.4559	2.562	-0.05238	1.8408	-0.02845	0.9773	0.9837	2.562	0.4724	1.88666	0.2504	0.8023	1	2.562	-1.15	1.77003	-0.6495	0.516	1	2.143	7.11	0.9275	1.992	3.166	1.024	0	4.138
A4GALT	382.7	1.468	0.15043	9.757	1.726e-22	2.579e-21	382.7	1.725	0.14851	11.62	3.382e-31	8.682e-30	382.7	0.3007	0.13552	2.219	0.0265	0.1484	382.7	0.04323	0.16222	0.2665	0.7899	0.9975	185.4	187.9	501.8	530.9	192	192.6	647.6	623.8
A4GNT	3.928	0.8441	1.40294	0.6016	0.5474	0.6391	3.928	0.6972	1.44792	0.4815	0.6301	0.7141	3.928	-0.4241	1.36327	-0.3111	0.7557	1	3.928	-0.2772	1.48533	-0.1866	0.8519	1	5.357	1.016	8.348	2.988	4.221	1.024	4.334	4.138
AA06	0	0	NA	NA	NA	1	0	0	NA	NA	NA	1	0	0	NA	NA	NA	1	0	0	NA	NA	NA	1	0	0	0	0	0	0	0	0
AAAS	2042	-0.2511	0.07431	-3.379	0.0007281	0.001859	2042	-0.02235	0.07401	-0.302	0.7626	0.8236	2042	0.1661	0.0742	2.239	0.02514	0.1429	2042	-0.06259	0.07413	-0.8444	0.3984	0.9902	2230	2138	1862	1807	2028	2153	2001	2119
AACS	1042	0.3789	0.09511	3.984	6.765e-05	0.0002043	1042	0.661	0.09361	7.061	1.652e-12	1.279e-11	1042	0.3574	0.09194	3.887	0.0001013	0.00237	1042	0.07538	0.09672	0.7794	0.4358	0.9902	861.4	800.3	1112	1048	865.3	885.1	1409	1358
AACSP1	166.1	0.4217	0.2266	1.861	0.06276	0.1051	166.1	0.9576	0.2293	4.176	2.962e-05	0.0001005	166.1	0.1999	0.21961	0.9105	0.3626	0.6667	166.1	-0.336	0.236	-1.424	0.1545	1	166.1	118.8	193.9	187.2	104.5	120.9	224.5	213.1
AADAC	1.542	3.283	2.66622	1.231	0.2182	0.3045	1.542	2.874	2.61173	1.1	0.2711	0.3665	1.542	1.025	2.2995	0.4455	0.6559	1	1.542	1.433	2.93975	0.4876	0.6258	1	0	0	3.71	0	0	1.024	3.468	4.138
AADACL2	0	0	NA	NA	NA	1	0	0	NA	NA	NA	1	0	0	NA	NA	NA	1	0	0	NA	NA	NA	1	0	0	0	0	0	0	0	0
AADACL2-AS1	0	0	NA	NA	NA	1	0	0	NA	NA	NA	1	0	0	NA	NA	NA	1	0	0	NA	NA	NA	1	0	0	0	0	0	0	0	0
AADACL3	0.498	3.373	4.83697	0.6974	0.4855	1	0.498	0	4.99758	0	1	1	0.498	-3.513	4.83712	-0.7263	0.4677	1	0.498	0	4.99742	0	1	1	0	0	0	3.984	0	0	0	0
AADACL4	0.1084	0	4.99742	0	1	1	0.1084	1.272	4.99116	0.2548	0.7989	1	0.1084	1.385	4.99116	0.2775	0.7814	1	0.1084	0	4.99742	0	1	1	0	0	0	0	0	0	0.8669	0
AADACP1	2.724	4.335	2.11442	2.05	0.04033	0.07138	2.724	3.64	2.08473	1.746	0.08078	0.1336	2.724	0.7471	1.59421	0.4686	0.6393	1	2.724	1.442	2.50506	0.5757	0.5648	1	0	0	2.783	4.98	1.055	0	7.802	5.172
AADAT	271.6	1.006	0.17457	5.763	8.252e-09	4.077e-08	271.6	0.6899	0.17557	3.93	8.509e-05	0.0002669	271.6	-0.2791	0.16707	-1.67	0.09483	0.3283	271.6	0.03705	0.18272	0.2028	0.8393	0.9981	169.3	212.3	389.6	377.5	194.2	197.7	314.7	317.6
AAED1	431.3	-0.1258	0.13518	-0.931	0.3519	0.4503	431.3	-0.3025	0.1361	-2.223	0.02622	0.04968	431.3	-0.1726	0.1362	-1.267	0.2052	0.5039	431.3	0.004131	0.13507	0.03059	0.9756	0.9995	450	474.3	404.4	443.2	455.8	471.2	376.2	375.5
AAGAB	2029	-0.3092	0.07305	-4.233	2.307e-05	7.454e-05	2029	-0.1961	0.07259	-2.702	0.006888	0.01493	2029	0.1361	0.07314	1.861	0.06268	0.2572	2029	0.02308	0.0725	0.3183	0.7502	0.9975	2217	2158	1801	1729	2226	2219	2002	1877
AAK1	2773	-0.2459	0.07007	-3.509	0.0004494	0.001189	2773	-0.3769	0.07052	-5.345	9.049e-08	4.298e-07	2773	-0.1941	0.07065	-2.747	0.006013	0.05348	2773	-0.06305	0.06995	-0.9015	0.3673	0.9902	3092	3179	2518	2772	2909	3094	2318	2305
AAMDC	78.58	0.3374	0.30803	1.095	0.2734	0.3658	78.58	0.5016	0.30716	1.633	0.1025	0.164	78.58	0.1152	0.29926	0.3848	0.7004	0.8862	78.58	-0.04905	0.31571	-0.1554	0.8765	1	71.79	65	89.04	83.66	72.81	59.42	97.96	88.96
AAMP	3841	-0.6882	0.06142	-11.2	3.855e-29	8.805e-28	3841	-0.4578	0.06112	-7.49	6.891e-14	6.07e-13	3841	0.1766	0.06197	2.849	0.004388	0.0428	3841	-0.05378	0.06056	-0.8881	0.3745	0.9902	4842	4512	2952	2852	4466	4544	3258	3303
AANAT	30.96	1.008	0.52268	1.928	0.05384	0.09211	30.96	-0.08685	0.53685	-0.1618	0.8715	0.9067	30.96	-0.9634	0.51756	-1.861	0.06267	1	30.96	0.1312	0.54178	0.2422	0.8087	1	31.07	17.27	49.16	47.81	16.88	35.86	26.87	22.76
AAR2	1371	-0.4311	0.08302	-5.192	2.078e-07	8.689e-07	1371	-0.2476	0.08303	-2.982	0.002862	0.006738	1371	0.07118	0.08371	0.8503	0.3951	0.6935	1371	-0.1123	0.08234	-1.364	0.1727	0.9257	1550	1632	1166	1195	1452	1493	1265	1214
AARD	24.79	3.182	0.6771	4.699	2.617e-06	9.592e-06	24.79	2.695	0.65382	4.122	3.759e-05	0.0001255	24.79	-0.2312	0.52425	-0.4409	0.6593	1	24.79	0.2555	0.78174	0.3268	0.7438	1	5.357	5.078	38.96	55.78	4.221	8.196	37.28	43.45
AARS	6677	-0.1729	0.04993	-3.462	0.0005353	0.0014	6677	-0.1848	0.05018	-3.683	0.0002308	0.0006729	6677	-0.1334	0.05012	-2.662	0.007772	0.06428	6677	-0.1215	0.05	-2.43	0.01511	0.4717	7453	7323	6505	6602	6712	6870	6008	5941
AARS2	1193	-0.4033	0.08798	-4.584	4.57e-06	1.62e-05	1193	-0.2102	0.08731	-2.407	0.01607	0.03199	1193	0.1743	0.08829	1.974	0.0484	0.2191	1193	-0.01881	0.087	-0.2163	0.8288	0.9975	1349	1305	1019	987	1341	1278	1109	1157
AARSD1	876.3	-0.6366	0.10505	-6.06	1.361e-09	7.316e-09	876.3	-0.4293	0.10522	-4.08	4.51e-05	0.0001487	876.3	0.05504	0.10675	0.5156	0.6061	0.8366	876.3	-0.1523	0.1035	-1.472	0.1411	0.8976	1156	1028	719.8	684.3	970.8	993.7	759.4	698.3
AASDH	256.7	0.1649	0.17172	0.9603	0.3369	0.4346	256.7	0.2688	0.17584	1.529	0.1263	0.1961	256.7	-0.2048	0.17093	-1.198	0.2309	0.5363	256.7	-0.3087	0.1766	-1.748	0.08045	0.8102	256.1	270.2	307	282.9	200.5	224.4	250.5	261.7
AASDHPPT	2008	-0.2516	0.0732	-3.437	0.0005888	0.001528	2008	-0.1301	0.07341	-1.772	0.07635	0.1271	2008	0.004138	0.07346	0.05632	0.9551	0.986	2008	-0.1173	0.07314	-1.604	0.1087	0.8671	2231	2226	1861	1883	1989	2120	1927	1826
AASS	1088	-0.1173	0.10376	-1.13	0.2583	0.3495	1088	-0.3013	0.10367	-2.907	0.003652	0.008405	1088	-0.0868	0.10399	-0.8347	0.4039	0.6993	1088	0.09725	0.10345	0.9401	0.3472	0.9902	1229	1026	1004	1075	1255	1157	983.9	972.4
AATBC	12.98	1.706	0.82496	2.068	0.03863	0.06878	12.98	1.924	0.84768	2.27	0.02321	0.04457	12.98	-0.06442	0.74762	-0.08617	0.9313	1	12.98	-0.2826	0.91662	-0.3083	0.7579	1	10.71	2.031	21.33	19.92	5.276	5.122	20.81	18.62
AATF	1583	-0.2975	0.08076	-3.683	0.0002303	0.0006409	1583	-0.0685	0.08043	-0.8518	0.3943	0.4952	1583	0.1592	0.08077	1.971	0.04867	0.2196	1583	-0.06973	0.08042	-0.867	0.3859	0.9902	1712	1733	1363	1441	1706	1577	1549	1582
AATK	163.5	3.834	0.30022	12.77	2.415e-37	8.636e-36	163.5	3.551	0.29401	12.08	1.401e-33	3.949e-32	163.5	-0.1624	0.21282	-0.763	0.4454	0.7295	163.5	0.1207	0.36233	0.3332	0.739	1	30	15.24	331.1	309.8	26.38	22.54	285.2	287.6
AATK-AS1	2.101	-0.08167	1.89263	-0.04315	0.9656	0.9762	2.101	1.661	1.97368	0.8417	0.4	0.5011	2.101	0.7379	1.83362	0.4024	0.6874	1	2.101	-1.005	2.02863	-0.4954	0.6203	1	2.143	2.031	0	3.984	1.055	1.024	3.468	3.103
ABALON	1313	0.04845	0.09088	0.5331	0.5939	0.6813	1313	-0.06212	0.09049	-0.6865	0.4924	0.5899	1313	-0.004613	0.09032	-0.05108	0.9593	0.9869	1313	0.106	0.09104	1.164	0.2445	0.9645	1203	1334	1247	1378	1361	1370	1333	1282
ABAT	114.2	3.404	0.34095	9.983	1.818e-23	2.921e-22	114.2	4.166	0.37283	11.17	5.5e-29	1.276e-27	114.2	0.2742	0.24682	1.111	0.2666	0.5745	114.2	-0.488	0.44082	-1.107	0.2683	1	15	21.33	200.3	185.3	12.66	13.32	248.8	217.2
ABCA1	580.6	-0.01124	0.12457	-0.09022	0.9281	0.9504	580.6	0.03029	0.1225	0.2473	0.8047	0.8559	580.6	0.2158	0.12287	1.757	0.07898	0.2953	580.6	0.1743	0.1242	1.403	0.1605	0.9207	528.2	558.6	523.1	555.8	656.3	570.6	639.8	612.4
ABCA10	26.7	1.745	0.56246	3.102	0.001924	0.004534	26.7	1.37	0.56074	2.443	0.01455	0.02928	26.7	-0.2673	0.51004	-0.524	0.6003	1	26.7	0.1073	0.60881	0.1762	0.8601	1	10.71	15.24	48.23	38.84	10.55	17.42	31.21	41.38
ABCA11P	313.7	-0.3659	0.16299	-2.245	0.02479	0.04633	313.7	-0.08224	0.1636	-0.5027	0.6152	0.7012	313.7	0.08154	0.16398	0.4973	0.619	0.8439	313.7	-0.2021	0.16261	-1.243	0.214	0.9483	347.2	376.8	298.7	262.9	339.8	289.9	294.7	300
ABCA12	21.5	0.8651	0.57657	1.5	0.1335	0.2021	21.5	1.336	0.62584	2.135	0.03279	0.06066	21.5	-0.4095	0.55885	-0.7327	0.4637	1	21.5	-0.8803	0.64171	-1.372	0.1701	1	13.93	22.34	34.32	31.87	9.497	10.24	26.01	23.79
ABCA13	2.86	4.903	2.09931	2.335	0.01952	0.03739	2.86	4.897	2.09912	2.333	0.01966	0.03834	2.86	-0.01065	1.58091	-0.006739	0.9946	1	2.86	0	2.51279	0	1	1	0	0	6.493	4.98	0	0	5.201	6.207
ABCA17P	15.63	1.813	0.76766	2.361	0.0182	0.03508	15.63	1.504	0.73027	2.059	0.03951	0.07139	15.63	0.1822	0.67556	0.2698	0.7873	1	15.63	0.4915	0.81623	0.6022	0.5471	1	9.643	3.047	20.41	23.9	11.61	6.147	23.41	26.9
ABCA2	2670	1.409	0.07763	18.15	1.267e-73	1.675e-71	2670	1.49	0.0767	19.43	4.666e-84	6.604e-82	2670	0.2565	0.07382	3.475	0.000511	0.008558	2670	0.1756	0.08037	2.185	0.02887	0.581	1239	1444	3562	3567	1574	1458	4237	4279
ABCA3	3322	0.2193	0.06205	3.535	0.0004085	0.00109	3322	0.2552	0.06192	4.121	3.771e-05	0.0001259	3322	0.04578	0.06134	0.7463	0.4555	0.7375	3322	0.009919	0.06261	0.1584	0.8741	0.9981	3089	2989	3585	3490	3124	2995	3592	3713
ABCA4	15.96	6.879	1.58334	4.344	1.396e-05	4.656e-05	15.96	4.667	1.04776	4.454	8.426e-06	3.104e-05	15.96	0.8153	0.67121	1.215	0.2245	1	15.96	3.027	1.77602	1.705	0.08828	1	0	0	22.26	22.91	3.166	0	44.21	35.17
ABCA5	187.7	1.231	0.21003	5.859	4.653e-09	2.363e-08	187.7	1.59	0.21238	7.489	6.954e-14	6.12e-13	187.7	0.1585	0.19407	0.8167	0.4141	0.7077	187.7	-0.2014	0.22704	-0.8869	0.3751	1	103.9	115.8	273.6	242	90.75	100.4	298.2	277.2
ABCA6	3.119	5.229	2.01146	2.6	0.009332	0.01916	3.119	3.187	2.02412	1.574	0.1154	0.1814	3.119	-0.6006	1.47405	-0.4074	0.6837	1	3.119	1.442	2.44339	0.59	0.5552	1	0	0	7.42	6.972	1.055	0	4.334	5.172
ABCA7	1098	1.536	0.10539	14.57	4.401e-48	2.527e-46	1098	1.843	0.10435	17.66	8.382e-70	8.178e-68	1098	0.349	0.09748	3.58	0.0003429	0.006245	1098	0.0417	0.11178	0.373	0.7091	0.9975	467.2	550.5	1467	1485	542.4	506.1	1782	1980
ABCA8	8.237	6.135	1.69093	3.628	0.0002851	0.0007819	8.237	3.512	1.20492	2.915	0.003559	0.008209	8.237	0.4018	0.91289	0.4401	0.6599	1	8.237	3.025	1.86486	1.622	0.1048	1	0	0	12.06	14.94	2.11	1.024	13	22.76
ABCA9	3.124	4.647	2.06575	2.25	0.02448	0.0458	3.124	5.326	2.04648	2.603	0.009251	0.01946	3.124	0.6744	1.52147	0.4432	0.6576	1	3.124	0	2.47801	0	1	1	0	0	4.638	4.98	0	0	6.068	9.31
ABCA9-AS1	0.1084	0	4.99742	0	1	1	0.1084	1.272	4.99116	0.2548	0.7989	1	0.1084	1.385	4.99116	0.2775	0.7814	1	0.1084	0	4.99742	0	1	1	0	0	0	0	0	0	0.8669	0
ABCB1	441.4	2.505	0.16365	15.3	7.087e-53	4.78e-51	441.4	2.104	0.16201	12.99	1.45e-38	5.094e-37	441.4	-0.2562	0.14335	-1.787	0.07393	0.2841	441.4	0.1444	0.18021	0.8012	0.423	0.9902	147.9	134.1	820.9	777.9	127.7	183.4	655.4	683.8
ABCB10	664.1	-0.127	0.1104	-1.151	0.2499	0.3404	664.1	-0.534	0.11306	-4.723	2.323e-06	9.207e-06	664.1	-0.4716	0.11283	-4.18	2.919e-05	0.0008522	664.1	-0.06462	0.11063	-0.5841	0.5591	0.9933	729.7	773.9	693.8	683.3	730.2	707.9	482.9	511
ABCB11	0.6256	0	4.255	0	1	1	0.6256	3.705	4.05228	0.9144	0.3605	1	0.6256	3.819	4.05228	0.9423	0.346	1	0.6256	0	4.255	0	1	1	0	0	0	0	0	0	0.8669	4.138
ABCB4	31.57	3.463	0.75023	4.616	3.905e-06	1.4e-05	31.57	3.788	0.70763	5.353	8.662e-08	4.123e-07	31.57	0.6516	0.56041	1.163	0.2449	1	31.57	0.3272	0.86576	0.378	0.7055	1	0	8.125	62.14	28.88	3.166	7.171	84.09	58.96
ABCB5	0.9668	1.349	3.40577	0.3961	0.692	0.7627	0.9668	4.137	3.14101	1.317	0.1878	0.2724	0.9668	2.783	3.13244	0.8884	0.3743	1	0.9668	0	3.41366	0	1	1	0	0	0	0.996	0	0	2.601	4.138
ABCB6	889.4	0.08338	0.11822	0.7053	0.4806	0.5773	889.4	0.2932	0.11729	2.5	0.01242	0.0254	889.4	0.2399	0.11669	2.056	0.0398	0.1936	889.4	0.03007	0.11882	0.2531	0.8002	0.9975	918.2	725.2	875.6	864.5	889.5	787.8	1055	999.3
ABCB7	1228	0.04556	0.08705	0.5234	0.6007	0.687	1228	0.1349	0.08657	1.558	0.1192	0.1864	1228	0.1066	0.08609	1.238	0.2156	0.5157	1228	0.01726	0.08753	0.1972	0.8437	0.9981	1214	1152	1247	1194	1180	1214	1338	1290
ABCB8	1542	-0.1439	0.08308	-1.732	0.0833	0.1349	1542	-0.05684	0.08206	-0.6927	0.4885	0.5863	1542	0.2122	0.08251	2.572	0.01011	0.07757	1542	0.1252	0.08263	1.515	0.1297	0.8826	1467	1582	1350	1410	1606	1720	1618	1580
ABCB9	444.1	0.1279	0.13527	0.9452	0.3446	0.4427	444.1	0.01565	0.13411	0.1167	0.9071	0.9327	444.1	0.02489	0.13349	0.1865	0.8521	0.9512	444.1	0.1371	0.13588	1.009	0.313	0.9872	427.5	398.1	469.3	432.3	461.1	446.7	446.4	471.7
ABCC1	2884	-0.05283	0.06693	-0.7894	0.4299	0.5288	2884	0.1815	0.06702	2.709	0.006753	0.01467	2884	0.09001	0.06662	1.351	0.1767	0.4675	2884	-0.1444	0.06733	-2.144	0.03202	0.6117	3023	2902	2818	2893	2750	2610	3133	2943
ABCC10	917.6	0.0442	0.10016	0.4414	0.659	0.7363	917.6	0.2301	0.09923	2.319	0.02039	0.03961	917.6	0.2068	0.09867	2.095	0.03613	0.1811	917.6	0.02084	0.10071	0.2069	0.8361	0.9981	819.7	913.1	898.8	888.4	861	897.4	1046	1016
ABCC11	10.62	1.362	0.94497	1.441	0.1495	0.2223	10.62	1.327	0.95888	1.384	0.1663	0.2468	10.62	-0.1888	0.88905	-0.2123	0.8319	1	10.62	-0.1542	1.01094	-0.1525	0.8788	1	9.643	3.047	19.48	12.95	1.055	10.24	13	15.52
ABCC12	1.984	4.126	2.35568	1.752	0.07984	0.1301	1.984	4.589	2.33785	1.963	0.04968	0.08754	1.984	0.4574	1.91906	0.2384	0.8116	1	1.984	0	2.70775	0	1	1	0	0	3.71	2.988	0	0	6.068	3.103
ABCC13	0	0	NA	NA	NA	1	0	0	NA	NA	NA	1	0	0	NA	NA	NA	1	0	0	NA	NA	NA	1	0	0	0	0	0	0	0	0
ABCC2	123.2	1.067	0.25776	4.139	3.494e-05	0.0001099	123.2	0.667	0.25574	2.608	0.009104	0.01919	123.2	-0.1954	0.24437	-0.7996	0.4239	0.7141	123.2	0.2044	0.26856	0.761	0.4467	1	71.79	90.39	185.5	154.4	90.75	96.3	156	140.7
ABCC3	377.6	0.5301	0.15098	3.511	0.0004462	0.001182	377.6	0.3922	0.15172	2.585	0.009745	0.02041	377.6	-0.1502	0.14755	-1.018	0.3088	0.6199	377.6	-0.01223	0.15506	-0.07885	0.9371	0.9984	333.2	304.7	499	421.3	328.2	304.3	410	420
ABCC4	1170	-0.2095	0.09047	-2.315	0.02059	0.03921	1170	-0.254	0.08999	-2.823	0.004759	0.01068	1170	0.03623	0.09059	0.3999	0.6892	0.8805	1170	0.0808	0.08986	0.8991	0.3686	0.9902	1205	1252	1061	1065	1236	1364	1091	1089
ABCC5	1420	0.04542	0.08112	0.5599	0.5755	0.6644	1420	-0.09777	0.08177	-1.196	0.2318	0.3233	1420	-0.1892	0.08115	-2.332	0.01971	0.1215	1420	-0.04602	0.08175	-0.563	0.5734	0.9951	1495	1414	1513	1488	1382	1434	1320	1312
ABCC5-AS1	0	0	NA	NA	NA	1	0	0	NA	NA	NA	1	0	0	NA	NA	NA	1	0	0	NA	NA	NA	1	0	0	0	0	0	0	0	0
ABCC6	40.8	1.586	0.4683	3.387	0.0007061	0.001809	40.8	2.222	0.47609	4.667	3.052e-06	1.192e-05	40.8	0.3688	0.41832	0.8817	0.3779	1	40.8	-0.267	0.52055	-0.5129	0.608	1	17.14	20.31	69.56	42.83	13.72	17.42	71.95	73.45
ABCC6P1	15.24	2.83	0.87082	3.25	0.001154	0.002832	15.24	4.447	1.04406	4.259	2.053e-05	7.157e-05	15.24	0.6103	0.66372	0.9196	0.3578	1	15.24	-1.006	1.18653	-0.8481	0.3964	1	3.214	3.047	16.7	27.89	1.055	2.049	33.81	34.14
ABCC6P2	13.4	1.674	0.8114	2.063	0.03912	0.06956	13.4	1.597	0.78022	2.047	0.04069	0.07329	13.4	0.2623	0.71743	0.3657	0.7146	1	13.4	0.3394	0.86741	0.3912	0.6956	1	7.5	4.063	13.91	22.91	8.442	6.147	17.34	26.9
ABCC8	7.074	6.482	1.73706	3.732	0.0001901	0.0005356	7.074	5.87	1.74569	3.362	0.0007724	0.002045	7.074	-0.6175	1.01213	-0.61	0.5418	1	7.074	0	2.24508	0	1	1	0	0	21.33	12.95	0	0	13	9.31
ABCC9	12.87	4.561	1.24684	3.658	0.0002538	0.0007005	12.87	7.088	1.60853	4.406	1.051e-05	3.825e-05	12.87	0.08613	0.73948	0.1165	0.9073	1	12.87	-2.44	1.89608	-1.287	0.1981	1	0	2.031	24.12	24.9	0	0	31.21	20.69
ABCD1	524.5	0.5525	0.13296	4.155	3.249e-05	0.0001026	524.5	0.257	0.13154	1.954	0.05071	0.08916	524.5	-0.05172	0.12939	-0.3997	0.6894	0.8805	524.5	0.2438	0.13505	1.805	0.07108	0.7841	372.9	455	607.5	607.6	473.8	507.1	600.8	571
ABCD2	755.5	1.374	0.11058	12.42	1.986e-35	6.439e-34	755.5	1.114	0.1109	10.05	9.606e-24	1.669e-22	755.5	-0.2265	0.10384	-2.181	0.02918	0.1582	755.5	0.03306	0.11724	0.282	0.7779	0.9975	430.7	454	1191	1102	451.6	453.8	949.2	1012
ABCD3	2078	0.2055	0.07249	2.835	0.004577	0.01002	2078	0.327	0.0725	4.51	6.468e-06	2.423e-05	2078	0.05431	0.07155	0.759	0.4478	0.7321	2078	-0.0672	0.07343	-0.9151	0.3601	0.9902	1878	1984	2247	2206	1900	1787	2302	2323
ABCD4	923.7	-0.1389	0.10216	-1.36	0.1739	0.2526	923.7	0.171	0.10215	1.674	0.0942	0.1526	923.7	0.1525	0.10162	1.501	0.1334	0.4021	923.7	-0.1574	0.10269	-1.532	0.1254	0.8826	1030	908	889.5	869.5	852.6	884.1	945.8	1011
ABCE1	4284	-0.482	0.05909	-8.157	3.431e-16	3.361e-15	4284	-0.5234	0.05924	-8.835	1.004e-18	1.252e-17	4284	-0.08181	0.05971	-1.37	0.1707	0.4578	4284	-0.04045	0.05862	-0.6901	0.4901	0.9926	4904	5281	3647	3646	4908	4997	3442	3450
ABCF1	6160	-0.4819	0.05421	-8.889	6.176e-19	7.341e-18	6160	-0.3739	0.05419	-6.899	5.25e-12	3.886e-11	6160	0.04391	0.05453	0.8052	0.4207	0.7122	6160	-0.06409	0.05387	-1.19	0.2341	0.96	7429	7019	5092	5254	6811	7008	5331	5334
ABCF2	3524	-0.6498	0.0625	-10.4	2.551e-25	4.623e-24	3524	-0.446	0.06225	-7.165	7.768e-13	6.234e-12	3524	0.1493	0.06308	2.366	0.01796	0.1145	3524	-0.05454	0.06166	-0.8845	0.3764	0.9902	4263	4263	2729	2705	4110	4100	3135	2888
ABCF3	1398	-0.6726	0.09139	-7.36	1.845e-13	1.415e-12	1398	-0.4057	0.09098	-4.459	8.228e-06	3.035e-05	1398	0.1716	0.09238	1.858	0.0632	0.2586	1398	-0.09525	0.08997	-1.059	0.2897	0.9832	1805	1616	1054	1093	1603	1599	1278	1137
ABCG1	26.99	4.506	0.87923	5.124	2.984e-07	1.225e-06	26.99	3.196	0.6635	4.817	1.455e-06	5.935e-06	26.99	0.1473	0.52227	0.2821	0.7779	1	26.99	1.457	0.9698	1.502	0.1331	1	3.214	1.016	49.16	45.82	9.497	2.049	55.48	49.65
ABCG2	125.1	3.125	0.29348	10.65	1.791e-26	3.488e-25	125.1	2.37	0.28252	8.387	4.985e-17	5.588e-16	125.1	-0.4341	0.23161	-1.874	0.06089	0.2534	125.1	0.3213	0.33513	0.9587	0.3377	1	31.07	26.41	261.6	239	34.82	36.88	179.4	191.4
ABCG4	74.83	3.687	0.42663	8.642	5.527e-18	6.144e-17	74.83	3.913	0.47217	8.288	1.153e-16	1.265e-15	74.83	-0.3001	0.31492	-0.9529	0.3406	0.649	74.83	-0.5265	0.55297	-0.9521	0.341	1	8.572	15.24	172.5	135.5	5.276	11.27	123.1	127.2
ABCG5	1.292	-3.115	2.87743	-1.083	0.279	0.372	1.292	2.585	2.80439	0.9216	0.3567	0.4566	1.292	4.149	2.8082	1.478	0.1395	1	1.292	-1.551	2.87371	-0.5396	0.5895	1	0	3.047	0	0	1.055	0	5.201	1.034
ABCG8	0.1159	1.31	4.99482	0.2622	0.7932	1	0.1159	0	4.99758	0	1	1	0.1159	-1.449	4.99498	-0.2901	0.7717	1	0.1159	0	4.99742	0	1	1	0	0	0.9275	0	0	0	0	0
ABHD1	53.58	0.2277	0.37324	0.6099	0.5419	0.634	53.58	0.1296	0.3784	0.3425	0.7319	0.7985	53.58	-0.2085	0.37036	-0.5629	0.5735	1	53.58	-0.1104	0.38122	-0.2897	0.7721	1	50.36	53.83	60.29	61.75	41.15	55.32	45.95	60
ABHD10	909.8	0.5439	0.09674	5.622	1.884e-08	8.898e-08	909.8	0.4253	0.09699	4.385	1.159e-05	4.189e-05	909.8	-0.1116	0.09429	-1.183	0.2368	0.5428	909.8	0.007036	0.09937	0.07081	0.9436	0.9984	740.4	771.9	1124	1081	761.9	758.1	1022	1019
ABHD11	852.6	0.1193	0.10641	1.121	0.2621	0.3536	852.6	0.2252	0.10604	2.124	0.03369	0.0621	852.6	0.09413	0.10504	0.8962	0.3702	0.6728	852.6	-0.01174	0.1074	-0.1093	0.913	0.9981	806.8	802.4	896	851.6	767.1	828.8	874.7	993.1
ABHD11-AS1	13.23	0.9038	0.8014	1.128	0.2594	0.3506	13.23	0.8094	0.79137	1.023	0.3064	0.4042	13.23	0.06059	0.75976	0.07975	0.9364	1	13.23	0.155	0.83143	0.1864	0.8521	1	11.79	6.094	21.33	11.95	14.77	5.122	18.2	16.55
ABHD12	1012	0.2691	0.09858	2.73	0.006337	0.01348	1012	0.4592	0.09794	4.689	2.745e-06	1.079e-05	1012	0.1873	0.09646	1.942	0.05219	0.2298	1012	-0.002834	0.10003	-0.02833	0.9774	0.9995	842.2	927.3	1090	1043	849.4	916.9	1248	1179
ABHD12B	16.34	0.4166	0.67719	0.6152	0.5384	0.6308	16.34	1.307	0.69726	1.874	0.06088	0.1045	16.34	0.3042	0.65117	0.4671	0.6404	1	16.34	-0.5862	0.72162	-0.8123	0.4166	1	13.93	14.22	16.7	20.92	11.61	7.171	28.61	17.59
ABHD13	332.3	0.1651	0.16776	0.9841	0.325	0.4219	332.3	-0.06783	0.16905	-0.4013	0.6882	0.7629	332.3	-0.2347	0.16731	-1.403	0.1606	0.4445	332.3	-0.001796	0.1695	-0.0106	0.9915	1	300	352.4	366.4	365.5	286	365.7	294.7	327.9
ABHD14A	314	0.7853	0.1759	4.464	8.028e-06	2.755e-05	314	0.5582	0.17545	3.182	0.001464	0.003663	314	-0.1215	0.17018	-0.7139	0.4753	0.7523	314	0.1056	0.181	0.5834	0.5596	0.9933	191.8	274.2	397.9	406.4	249	253	365	374.5
ABHD14A-ACY1	1309	-0.06311	0.08842	-0.7138	0.4754	0.5723	1309	-0.006862	0.08813	-0.07786	0.9379	0.956	1309	0.06447	0.08799	0.7326	0.4638	0.7442	1309	0.008219	0.08855	0.09282	0.926	0.9981	1265	1375	1298	1230	1379	1277	1318	1326
ABHD14B	1178	0.4559	0.10796	4.223	2.411e-05	7.76e-05	1178	0.3463	0.10833	3.197	0.001387	0.003486	1178	-0.1372	0.10663	-1.286	0.1983	0.4961	1178	-0.02759	0.10964	-0.2516	0.8013	0.9975	1044	1006	1438	1372	1115	895.4	1197	1360
ABHD15	517.2	0.2835	0.13162	2.154	0.03123	0.05692	517.2	-0.2254	0.13276	-1.698	0.08957	0.1462	517.2	-0.3866	0.13142	-2.942	0.003261	0.03487	517.2	0.1223	0.13295	0.9196	0.3578	0.9902	469.3	506.8	607.5	580.7	542.4	520.4	415.2	495.5
ABHD16A	691.5	-0.5305	0.11012	-4.817	1.454e-06	5.502e-06	691.5	-0.4592	0.10946	-4.195	2.732e-05	9.328e-05	691.5	0.08618	0.11157	0.7725	0.4398	0.7262	691.5	0.01484	0.10799	0.1374	0.8907	0.9981	786.4	822.7	576.9	536.8	816.7	809.3	585.2	597.9
ABHD16B	110.8	-0.1631	0.26759	-0.6095	0.5422	0.6342	110.8	-0.9081	0.27214	-3.337	0.000847	0.002225	110.8	-0.5148	0.27515	-1.871	0.06135	0.2543	110.8	0.2302	0.26449	0.8704	0.3841	1	102.9	137.1	101.1	113.5	142.5	139.3	81.49	68.27
ABHD17A	1693	-0.1473	0.23719	-0.6209	0.5347	0.6275	1693	-0.6197	0.23687	-2.616	0.00889	0.01878	1693	-0.05506	0.23726	-0.2321	0.8165	0.9372	1693	0.4174	0.23681	1.763	0.07797	0.8015	1324	1972	1344	1633	2191	2213	1312	1554
ABHD17B	496.1	-0.4207	0.12874	-3.268	0.001084	0.002673	496.1	-0.2695	0.12887	-2.091	0.03653	0.06662	496.1	0.04644	0.13005	0.3571	0.721	0.8985	496.1	-0.1048	0.12755	-0.8218	0.4112	0.9902	579.7	570.8	435	424.3	537.1	532.7	416.1	472.7
ABHD17C	105.7	0.6577	0.28845	2.28	0.02261	0.04275	105.7	1.077	0.29316	3.675	0.0002377	0.0006918	105.7	0.08956	0.27796	0.3222	0.7473	0.9102	105.7	-0.3302	0.30313	-1.089	0.276	1	67.5	99.54	119.7	144.4	66.48	66.59	123.1	158.3
ABHD2	5442	-0.3685	0.05551	-6.639	3.16e-11	1.996e-10	5442	-0.4396	0.05562	-7.903	2.717e-15	2.707e-14	5442	-0.08835	0.0559	-1.58	0.114	0.3665	5442	-0.01732	0.05523	-0.3136	0.7538	0.9975	6107	6362	4741	4919	6087	6234	4632	4451
ABHD3	898.3	0.7822	0.10197	7.67	1.716e-14	1.435e-13	898.3	0.4826	0.10331	4.671	2.994e-06	1.171e-05	898.3	-0.3587	0.09955	-3.603	0.0003148	0.005826	898.3	-0.05908	0.10565	-0.5592	0.576	0.9951	677.2	753.6	1253	1208	666.9	706.9	932.8	987.9
ABHD4	467.9	0.3095	0.13663	2.265	0.02348	0.04415	467.9	0.4416	0.13785	3.204	0.001356	0.003415	467.9	-0.03931	0.13435	-0.2926	0.7698	0.9196	467.9	-0.1714	0.14007	-1.224	0.221	0.9525	469.3	395.1	559.3	510.9	377.8	389.3	524.5	517.2
ABHD5	297.4	-0.004735	0.17181	-0.02756	0.978	0.9843	297.4	0.07688	0.1763	0.4361	0.6628	0.7413	297.4	-0.2883	0.1729	-1.667	0.09547	0.3295	297.4	-0.3699	0.17524	-2.111	0.0348	0.6316	286.1	376.8	323.7	337.6	249	264.3	263.5	278.3
ABHD6	352.3	0.7117	0.16142	4.409	1.039e-05	3.517e-05	352.3	0.7226	0.16159	4.472	7.747e-06	2.87e-05	352.3	-0.01534	0.15583	-0.09847	0.9216	0.9764	352.3	-0.0263	0.16697	-0.1575	0.8748	0.9981	234.6	302.7	423.9	457.2	264.9	263.3	417	455.2
ABHD8	544.3	0.6862	0.12826	5.35	8.801e-08	3.831e-07	544.3	0.3923	0.12698	3.09	0.002004	0.004871	544.3	-0.07192	0.12401	-0.5799	0.562	0.8103	544.3	0.222	0.13113	1.693	0.09054	0.8306	382.5	437.8	630.7	690.2	466.4	490.7	642.4	613.4
ABI1	1738	-0.09608	0.08293	-1.159	0.2466	0.3368	1738	-0.05666	0.08281	-0.6843	0.4938	0.591	1738	0.03206	0.08275	0.3875	0.6984	0.8852	1738	-0.007356	0.08299	-0.08863	0.9294	0.9984	1841	1738	1738	1609	1836	1724	1784	1637
ABI2	1210	-0.0408	0.09325	-0.4375	0.6618	0.7387	1210	-0.05114	0.09306	-0.5495	0.5827	0.6721	1210	0.01226	0.0929	0.1319	0.895	0.9662	1210	0.0226	0.09341	0.242	0.8088	0.9975	1180	1259	1137	1235	1181	1297	1225	1166
ABI3	7.055	5.858	1.79518	3.263	0.001101	0.002713	7.055	3.321	1.34428	2.47	0.01351	0.02735	7.055	0.4882	1.09757	0.4448	0.6565	1	7.055	3.026	1.95578	1.547	0.1218	1	0	0	8.348	13.94	2.11	1.024	26.87	4.138
ABI3BP	22.59	3.776	0.83053	4.547	5.439e-06	1.909e-05	22.59	4.587	0.88605	5.177	2.257e-07	1.025e-06	22.59	0.4856	0.54109	0.8975	0.3695	1	22.59	-0.3248	1.08724	-0.2988	0.7651	1	2.143	3.047	30.61	40.84	2.11	2.049	50.28	49.65
ABL1	2957	-0.2176	0.06485	-3.356	0.0007906	0.002003	2957	-0.143	0.06471	-2.21	0.02712	0.05117	2957	0.06049	0.06489	0.9322	0.3512	0.6577	2957	-0.01414	0.06467	-0.2187	0.8269	0.9975	3085	3228	2631	2799	3146	3106	2837	2824
ABL2	1217	-0.4871	0.10077	-4.834	1.338e-06	5.079e-06	1217	-0.3489	0.10048	-3.473	0.0005154	0.00141	1217	0.09873	0.1015	0.9727	0.3307	0.6387	1217	-0.03949	0.09975	-0.3959	0.6922	0.9975	1337	1484	944.2	1070	1286	1459	1102	1053
ABLIM1	403.6	1.52	0.16387	9.273	1.804e-20	2.397e-19	403.6	1.588	0.16351	9.71	2.745e-22	4.399e-21	403.6	0.06826	0.15218	0.4485	0.6538	0.8629	403.6	0.0002648	0.17444	0.001518	0.9988	1	236.8	173.7	580.6	594.6	223.7	186.4	590.4	642.4
ABLIM2	64.07	9.214	1.47891	6.23	4.663e-10	2.63e-09	64.07	4.877	0.57929	8.419	3.81e-17	4.31e-16	64.07	0.2704	0.3362	0.8042	0.4213	0.7129	64.07	4.607	1.55233	2.968	0.002998	1	0	0	110.4	117.5	4.221	5.122	117	158.3
ABLIM3	294.1	4.132	0.24263	17.03	5.005e-65	5.239e-63	294.1	3.907	0.22573	17.31	4.203e-67	3.875e-65	294.1	0.1211	0.15722	0.7701	0.4412	0.7273	294.1	0.3463	0.29172	1.187	0.2352	0.96	34.29	26.41	551.9	509	41.15	35.86	562.6	591.7
ABO	0.5579	1.358	4.48373	0.303	0.7619	1	0.5579	3.189	4.31866	0.7384	0.4603	1	0.5579	1.825	4.31168	0.4234	0.672	1	0.5579	0	4.49044	0	1	1	0	0	0	0.996	0	0	3.468	0
ABR	7013	-0.4922	0.05641	-8.726	2.643e-18	3.016e-17	7013	-0.3836	0.05634	-6.808	9.895e-12	7.134e-11	7013	0.07207	0.05666	1.272	0.2034	0.5023	7013	-0.03656	0.05608	-0.6519	0.5145	0.9926	8337	8007	5808	5811	8198	7737	6312	5898
ABRA	1.62	1.341	2.85608	0.4696	0.6386	0.7198	1.62	3.388	2.507	1.352	0.1765	0.2591	1.62	3.492	2.50136	1.396	0.1627	1	1.62	1.445	2.86103	0.505	0.6136	1	0	0	0	0.996	1.055	0	7.802	3.103
ABRACL	1505	0.08242	0.0851	0.9685	0.3328	0.4305	1505	0.2414	0.08456	2.855	0.004299	0.009744	1505	0.171	0.08402	2.035	0.04185	0.2005	1505	0.01195	0.08563	0.1396	0.889	0.9981	1450	1378	1551	1442	1358	1493	1697	1673
ABT1	1787	-0.5124	0.07475	-6.856	7.095e-12	4.741e-11	1787	-0.3981	0.07467	-5.332	9.72e-08	4.596e-07	1787	0.05162	0.07561	0.6827	0.4948	0.764	1787	-0.06269	0.0738	-0.8494	0.3956	0.9902	2117	2106	1471	1490	1980	2064	1566	1501
ABTB1	580.7	0.2795	0.12218	2.288	0.02214	0.04192	580.7	0.4334	0.1229	3.527	0.000421	0.001171	580.7	0.008812	0.12004	0.07341	0.9415	0.9831	580.7	-0.1451	0.12499	-1.161	0.2458	0.965	548.6	522.1	689.2	609.6	492.8	475.3	634.6	673.4
ABTB2	647.2	-0.2915	0.11851	-2.459	0.01392	0.02757	647.2	-0.5525	0.11834	-4.668	3.034e-06	1.185e-05	647.2	-0.1121	0.11983	-0.9355	0.3495	0.656	647.2	0.1489	0.11701	1.273	0.2032	0.939	660	745.5	556.5	592.6	758.7	800.1	511.5	552.4
ACAA1	920.2	-0.08027	0.09811	-0.8181	0.4133	0.5131	920.2	0.2742	0.09665	2.837	0.004556	0.01027	920.2	0.3597	0.09653	3.726	0.0001943	0.004013	920.2	0.005255	0.09822	0.0535	0.9573	0.9991	868.9	898.9	835.7	836.6	882.1	892.3	1034	1113
ACAA2	2409	-0.03805	0.07208	-0.5278	0.5976	0.6842	2409	0.07421	0.07205	1.03	0.303	0.4006	2409	0.05687	0.07177	0.7925	0.4281	0.7181	2409	-0.05538	0.07236	-0.7654	0.444	0.9902	2562	2318	2429	2322	2346	2349	2448	2495
ACACA	3584	-0.394	0.06261	-6.293	3.112e-10	1.787e-09	3584	-0.09853	0.06199	-1.59	0.1119	0.1768	3584	0.3201	0.06251	5.121	3.04e-07	1.732e-05	3584	0.02466	0.06208	0.3972	0.6912	0.9975	3839	3852	2833	3022	3876	3948	3747	3559
ACACB	691.8	0.758	0.1208	6.275	3.489e-10	1.992e-09	691.8	0.8398	0.12196	6.886	5.748e-12	4.243e-11	691.8	-0.08031	0.11711	-0.6857	0.4929	0.7636	691.8	-0.1621	0.1255	-1.291	0.1966	0.9344	555	512.9	907.1	898.4	519.2	435.4	901.6	804.8
ACAD10	929.4	0.2256	0.10231	2.205	0.02745	0.05071	929.4	0.3871	0.10242	3.779	0.0001573	0.0004727	929.4	0.06744	0.1007	0.6696	0.5031	0.7701	929.4	-0.09404	0.104	-0.9043	0.3658	0.9902	895.7	821.7	1054	953.2	819.9	788.8	1084	1019
ACAD11	722.4	0.7132	0.1289	5.533	3.147e-08	1.452e-07	722.4	0.9843	0.12811	7.683	1.555e-14	1.451e-13	722.4	0.2616	0.12444	2.103	0.03551	0.1793	722.4	-0.009438	0.13244	-0.07126	0.9432	0.9984	588.2	444.9	883	808.8	530.8	494.8	1005	1024
ACAD8	681.6	-0.2689	0.11806	-2.278	0.02272	0.04292	681.6	-0.1559	0.11837	-1.317	0.1879	0.2725	681.6	0.007672	0.1186	0.06469	0.9484	0.9851	681.6	-0.1054	0.11783	-0.8945	0.371	0.9902	804.7	713	666.9	591.6	730.2	680.2	619.8	646.5
ACAD9	1237	-0.3723	0.09048	-4.114	3.882e-05	0.0001214	1237	-0.2147	0.0898	-2.391	0.01682	0.03332	1237	0.1653	0.0907	1.823	0.06829	0.2715	1237	0.007791	0.08958	0.08697	0.9307	0.9984	1322	1393	1109	988	1355	1376	1179	1174
ACADL	20.94	4.267	0.90508	4.714	2.425e-06	8.915e-06	20.94	5.28	1.15863	4.557	5.189e-06	1.966e-05	20.94	0.001799	0.56991	0.003157	0.9975	1	20.94	-1.011	1.35529	-0.7461	0.4556	1	3.214	1.016	42.67	37.85	0	2.049	37.28	43.45
ACADM	3160	-0.1105	0.06778	-1.63	0.1031	0.1621	3160	-0.1336	0.06793	-1.968	0.04912	0.08665	3160	-0.06651	0.06785	-0.9802	0.327	0.6357	3160	-0.04333	0.06786	-0.6386	0.5231	0.9926	3439	3248	3203	2990	3276	3213	3060	2852
ACADS	416.2	0.5698	0.13726	4.151	3.31e-05	0.0001044	416.2	0.1691	0.13624	1.241	0.2145	0.3039	416.2	-0.1661	0.13351	-1.244	0.2135	0.5133	416.2	0.2346	0.13992	1.677	0.09361	0.8343	324.6	343.3	488.8	503	399.9	386.2	435.2	449
ACADSB	824.5	0.0458	0.10064	0.4551	0.649	0.7281	824.5	0.08285	0.10053	0.8241	0.4099	0.5103	824.5	0.02086	0.09976	0.2091	0.8343	0.9436	824.5	-0.01618	0.1014	-0.1596	0.8732	0.9981	827.2	794.3	850.5	822.7	804.1	799.1	835.7	862.7
ACADVL	10360	-0.2528	0.06012	-4.205	2.606e-05	8.345e-05	10360	-0.04933	0.06	-0.8221	0.411	0.5115	10360	0.1853	0.06008	3.084	0.002039	0.02475	10360	-0.01817	0.06004	-0.3027	0.7621	0.9975	11600	10320	9183	9214	11060	10590	10150	10770
ACAN	14.39	6.607	1.6014	4.126	3.692e-05	0.0001157	14.39	7.669	1.59261	4.815	1.469e-06	5.993e-06	14.39	1.057	0.71312	1.482	0.1383	1	14.39	0	2.14297	0	1	1	0	0	19.48	17.93	0	0	47.68	30
ACAP1	24.91	1.024	0.57701	1.774	0.07606	0.1246	24.91	0.9786	0.57685	1.696	0.08981	0.1466	24.91	-0.03733	0.54543	-0.06845	0.9454	1	24.91	0.007713	0.60679	0.01271	0.9899	1	9.643	23.36	31.54	35.86	18.99	14.34	35.54	30
ACAP2	2826	-0.143	0.06261	-2.284	0.02237	0.04231	2826	-0.2613	0.06282	-4.16	3.187e-05	0.0001077	2826	-0.1207	0.06287	-1.92	0.0549	0.2374	2826	-0.002398	0.06255	-0.03833	0.9694	0.9991	3026	3024	2746	2732	3036	3004	2560	2478
ACAP3	881.5	0.3721	0.09863	3.772	0.0001617	0.0004596	881.5	0.1888	0.09839	1.919	0.05498	0.09572	881.5	-0.08657	0.0968	-0.8944	0.3711	0.6736	881.5	0.09669	0.10019	0.965	0.3345	0.9902	783.2	755.7	975.8	1016	807.2	838	923.2	952.7
ACAT1	2351	-0.03002	0.07205	-0.4166	0.677	0.7503	2351	0.02662	0.07196	0.3699	0.7114	0.7813	2351	0.03977	0.07174	0.5544	0.5793	0.8223	2351	-0.01686	0.07226	-0.2333	0.8155	0.9975	2372	2359	2423	2210	2315	2361	2325	2440
ACAT2	5551	-0.4002	0.0576	-6.948	3.716e-12	2.545e-11	5551	-0.3132	0.05753	-5.443	5.233e-08	2.544e-07	5551	0.05818	0.05783	1.006	0.3144	0.6248	5551	-0.02885	0.0573	-0.5035	0.6146	0.9975	6265	6328	4939	4602	6021	6322	5039	4894
ACBD3	1174	-0.1788	0.09172	-1.949	0.05129	0.08827	1174	0.0532	0.09164	0.5806	0.5615	0.653	1174	0.1191	0.09147	1.302	0.193	0.4893	1174	-0.1129	0.09188	-1.229	0.2192	0.9513	1240	1253	1135	1067	1091	1214	1210	1181
ACBD4	311.2	0.9849	0.17896	5.504	3.722e-08	1.698e-07	311.2	0.8012	0.17599	4.553	5.297e-06	2.003e-05	311.2	0.07148	0.17017	0.4201	0.6744	0.8734	311.2	0.2551	0.1845	1.383	0.1667	0.9255	199.3	199.1	446.1	341.6	253.2	222.3	437.8	390
ACBD5	2214	-0.2236	0.0685	-3.265	0.001095	0.002699	2214	-0.1904	0.0688	-2.767	0.005654	0.0125	2214	-0.05961	0.06884	-0.8659	0.3865	0.6867	2214	-0.09287	0.06845	-1.357	0.1749	0.9257	2432	2467	2128	2068	2254	2340	2019	2007
ACBD6	319.2	0.1398	0.15941	0.8772	0.3804	0.48	319.2	-0.176	0.1563	-1.126	0.2602	0.3545	319.2	0.04084	0.15701	0.2601	0.7948	0.9292	319.2	0.3567	0.15871	2.247	0.02462	0.5554	293.6	272.2	297.7	325.7	346.1	378	330.3	310.3
ACBD7	699.1	1.065	0.1149	9.27	1.864e-20	2.473e-19	699.1	0.899	0.11458	7.846	4.283e-15	4.221e-14	699.1	-0.09177	0.10922	-0.8403	0.4008	0.698	699.1	0.07425	0.12	0.6187	0.5361	0.9931	431.8	483.5	932.2	984	500.2	464.1	918.9	878.3
ACCS	269.2	0.3328	0.17991	1.85	0.06432	0.1074	269.2	0.8027	0.18018	4.455	8.392e-06	3.092e-05	269.2	0.2631	0.17466	1.506	0.1319	0.3992	269.2	-0.2067	0.18527	-1.116	0.2645	0.9765	263.6	201.1	297.7	286.8	197.3	204.9	339	363.1
ACCSL	0	0	NA	NA	NA	1	0	0	NA	NA	NA	1	0	0	NA	NA	NA	1	0	0	NA	NA	NA	1	0	0	0	0	0	0	0	0
ACD	1130	-0.1047	0.10417	-1.005	0.3148	0.4109	1130	-0.3429	0.1043	-3.288	0.001011	0.002614	1130	-0.1474	0.10454	-1.41	0.1585	0.442	1130	0.09075	0.10393	0.8732	0.3825	0.9902	1089	1267	1080	1112	1269	1240	911.1	1070
ACE	91.08	2.704	0.35174	7.688	1.5e-14	1.267e-13	91.08	3.245	0.35291	9.195	3.742e-20	5.18e-19	91.08	0.4582	0.27766	1.65	0.0989	0.336	91.08	-0.08285	0.41372	-0.2003	0.8413	1	26.79	15.24	140.1	132.5	18.99	20.49	181.2	193.4
ACE2	5.564	0.7752	1.12823	0.6871	0.492	0.5875	5.564	-0.4107	1.12192	-0.366	0.7143	0.7838	5.564	-0.6144	1.10656	-0.5552	0.5787	1	5.564	0.5715	1.1433	0.4999	0.6172	1	5.357	3.047	8.348	5.976	5.276	7.171	5.201	4.138
ACER1	0.3513	-0.1218	4.87858	-0.02497	0.9801	1	0.3513	1.272	4.87682	0.2608	0.7942	1	0.3513	-0.04266	4.87415	-0.008752	0.993	1	0.3513	-1.436	4.88125	-0.2943	0.7686	1	0	1.016	0.9275	0	0	0	0.8669	0
ACER2	203.7	0.4998	0.19482	2.566	0.0103	0.02096	203.7	0.3371	0.19634	1.717	0.08601	0.1411	203.7	-0.189	0.19054	-0.9917	0.3214	0.6306	203.7	-0.02621	0.2005	-0.1307	0.896	1	173.6	177.7	261.6	235.1	166.7	178.3	203.7	232.8
ACER3	892.5	0.2689	0.10105	2.661	0.007791	0.01626	892.5	0.2654	0.10119	2.623	0.008722	0.01846	892.5	-0.03017	0.09954	-0.3031	0.7618	0.9158	892.5	-0.02668	0.10268	-0.2598	0.795	0.9975	826.1	809.5	1028	942.2	772.4	832.9	979.6	949.6
ACHE	280.6	2.575	0.19577	13.15	1.672e-39	6.736e-38	280.6	3.114	0.19697	15.81	2.658e-56	1.769e-54	280.6	0.4343	0.15702	2.766	0.00568	0.05158	280.6	-0.1051	0.22906	-0.4586	0.6465	0.9975	72.86	68.05	428.5	410.4	61.2	69.66	561.7	572.1
ACIN1	6763	-0.7861	0.05783	-13.59	4.301e-42	1.921e-40	6763	-0.6708	0.05775	-11.62	3.414e-31	8.752e-30	6763	0.07415	0.05836	1.27	0.2039	0.5025	6763	-0.0412	0.0572	-0.7202	0.4714	0.9915	8950	8161	4914	5008	8398	8229	5122	5324
ACKR1	0	0	NA	NA	NA	1	0	0	NA	NA	NA	1	0	0	NA	NA	NA	1	0	0	NA	NA	NA	1	0	0	0	0	0	0	0	0
ACKR2	6.61	1.882	1.15184	1.634	0.1022	0.1608	6.61	1.841	1.18689	1.551	0.1208	0.1887	6.61	-0.288	1.04016	-0.2769	0.7819	1	6.61	-0.2469	1.28589	-0.192	0.8478	1	1.071	5.078	14.84	7.968	4.221	1.024	10.4	8.276
ACKR3	0.8982	2.895	3.38943	0.8542	0.393	0.4926	0.8982	3.514	3.35262	1.048	0.2945	0.3919	0.8982	0.6141	3.14002	0.1956	0.8449	1	0.8982	0	3.58728	0	1	1	0	0	1.855	0.996	0	0	4.334	0
ACKR4	2.592	-0.5801	1.741	-0.3332	0.739	0.7995	2.592	-0.502	1.80576	-0.278	0.781	0.8375	2.592	-0.3783	1.80661	-0.2094	0.8341	1	2.592	-0.4565	1.74012	-0.2623	0.7931	1	0	7.11	2.783	1.992	3.166	2.049	2.601	1.034
ACLY	8380	-0.379	0.05063	-7.486	7.098e-14	5.666e-13	8380	-0.06333	0.05033	-1.258	0.2083	0.2965	8380	0.3154	0.05057	6.237	4.465e-10	4.999e-08	8380	-0.0002772	0.05039	-0.0055	0.9956	1	8954	9041	7005	6833	8964	9028	8850	8366
ACMSD	23.46	0.3185	0.6185	0.5149	0.6066	0.692	23.46	0.4103	0.60684	0.6762	0.4989	0.5959	23.46	0.2697	0.60019	0.4493	0.6532	1	23.46	0.1778	0.62495	0.2846	0.776	1	15	23.36	25.97	21.91	12.66	30.73	20.81	37.24
ACO1	1391	-0.1147	0.09108	-1.259	0.2079	0.2927	1391	-0.06952	0.09108	-0.7633	0.4453	0.5452	1391	0.01186	0.09099	0.1304	0.8963	0.9666	1391	-0.03331	0.09117	-0.3654	0.7148	0.9975	1524	1382	1416	1266	1369	1470	1365	1340
ACO2	4463	-0.4518	0.05766	-7.836	4.647e-15	4.131e-14	4463	-0.3082	0.05759	-5.352	8.712e-08	4.144e-07	4463	0.07607	0.05799	1.312	0.1896	0.4847	4463	-0.06752	0.05726	-1.179	0.2383	0.9614	5337	4995	3788	3765	4929	4930	3958	4004
ACOT1	473.9	1.202	0.13462	8.927	4.37e-19	5.254e-18	473.9	1.235	0.13255	9.319	1.179e-20	1.689e-19	473.9	0.1655	0.12465	1.328	0.1842	0.4773	473.9	0.1321	0.14197	0.9307	0.352	0.9902	276.4	267.1	601	649.4	292.3	303.2	711.7	690
ACOT11	400.8	0.2981	0.14478	2.059	0.03948	0.07011	400.8	0.6691	0.14482	4.62	3.842e-06	1.483e-05	400.8	0.2105	0.1409	1.494	0.1352	0.4046	400.8	-0.1604	0.14861	-1.079	0.2804	0.9819	380.4	325	426.7	440.2	302.8	327.8	493.3	510
ACOT12	19.44	4.718	1.00086	4.714	2.431e-06	8.939e-06	19.44	2.889	0.75933	3.805	0.0001419	0.0004294	19.44	-0.4185	0.58397	-0.7167	0.4736	1	19.44	1.41	1.11233	1.268	0.2049	1	2.143	1.016	43.59	38.84	5.276	3.073	34.68	26.9
ACOT13	1158	0.368	0.09628	3.823	0.0001321	0.0003808	1158	0.2811	0.09616	2.923	0.003471	0.008034	1158	-0.04391	0.09474	-0.4635	0.643	0.8581	1158	0.04306	0.09767	0.4408	0.6594	0.9975	1021	1006	1408	1206	1062	1026	1272	1265
ACOT2	1171	0.5634	0.11611	4.852	1.22e-06	4.66e-06	1171	0.1567	0.11546	1.357	0.1748	0.257	1171	-0.1279	0.11445	-1.117	0.2638	0.572	1171	0.2788	0.1171	2.381	0.01726	0.4856	796.1	1060	1284	1462	1122	1132	1254	1258
ACOT4	15.37	3.041	0.82206	3.7	0.0002157	0.0006034	15.37	1.8	0.80419	2.238	0.02524	0.04803	15.37	-0.9125	0.68408	-1.334	0.1823	1	15.37	0.3294	0.92441	0.3564	0.7216	1	1.071	7.11	35.25	32.87	5.276	5.122	15.6	20.69
ACOT6	0.4829	1.31	4.33591	0.3022	0.7625	1	0.4829	2.936	4.17395	0.7034	0.4818	1	0.4829	1.621	4.17077	0.3886	0.6976	1	0.4829	0	4.33897	0	1	1	0	0	0.9275	0	0	0	0.8669	2.069
ACOT7	2417	-0.08532	0.0677	-1.26	0.2076	0.2923	2417	0.04833	0.06741	0.717	0.4734	0.572	2417	0.1229	0.06733	1.825	0.06799	0.2708	2417	-0.01078	0.06779	-0.159	0.8736	0.9981	2439	2444	2301	2301	2443	2403	2580	2429
ACOT8	731.5	-0.1611	0.1149	-1.402	0.1609	0.2365	731.5	0.01918	0.11404	0.1682	0.8665	0.9031	731.5	0.1802	0.11425	1.577	0.1148	0.3676	731.5	-9.03e-05	0.11469	-0.0007873	0.9994	1	732.9	764.8	728.1	610.5	736.5	761.2	758.5	759.3
ACOT9	914	-0.08802	0.10052	-0.8756	0.3812	0.4807	914	-0.1027	0.10004	-1.027	0.3046	0.4022	914	0.04212	0.10016	0.4206	0.6741	0.8734	914	0.05681	0.10039	0.5659	0.5715	0.9951	902.2	948.6	852.4	889.4	1013	912.8	890.3	903.1
ACOX1	1147	-0.4398	0.0894	-4.92	8.65e-07	3.36e-06	1147	-0.3259	0.08944	-3.643	0.0002694	0.0007765	1147	0.03274	0.09033	0.3624	0.717	0.8958	1147	-0.08125	0.0885	-0.9181	0.3586	0.9902	1343	1328	1021	947.2	1286	1239	997.8	1017
ACOX2	65.94	1.244	0.34105	3.647	0.0002656	0.0007312	65.94	1.11	0.34443	3.223	0.001268	0.003219	65.94	-0.1925	0.31863	-0.604	0.5458	0.7979	65.94	-0.05887	0.36527	-0.1612	0.872	1	40.72	41.64	96.46	98.6	43.26	35.86	78.89	92.07
ACOX3	867	-0.4828	0.09976	-4.84	1.298e-06	4.938e-06	867	-0.3497	0.09966	-3.509	0.0004497	0.001246	867	0.05849	0.10093	0.5795	0.5622	0.8105	867	-0.07463	0.09847	-0.7578	0.4486	0.9902	978.2	1055	723.5	732.1	960.2	971.2	766.3	748.9
ACOXL	5.395	3.309	1.56685	2.112	0.03471	0.06247	5.395	0.5853	1.31311	0.4458	0.6558	0.7352	5.395	-0.7133	1.24976	-0.5707	0.5682	1	5.395	2.01	1.61783	1.243	0.214	1	0	2.031	5.565	14.94	4.221	4.098	11.27	1.034
ACP1	2488	-0.2678	0.06514	-4.11	3.951e-05	0.0001234	2488	-0.2663	0.06527	-4.08	4.498e-05	0.0001483	2488	-0.03936	0.06552	-0.6008	0.548	0.7995	2488	-0.04081	0.06489	-0.629	0.5294	0.9926	2759	2753	2277	2302	2662	2696	2199	2257
ACP2	683.4	0.02444	0.11015	0.2219	0.8244	0.8678	683.4	0.000993	0.11077	0.008965	0.9928	0.9948	683.4	-0.08855	0.1098	-0.8064	0.42	0.7118	683.4	-0.0651	0.11111	-0.5859	0.558	0.9933	696.4	694.7	724.4	690.2	671.1	658.7	639.8	692.1
ACP5	4.677	1.026	1.3096	0.7832	0.4335	0.5322	4.677	2.281	1.42598	1.599	0.1098	0.1738	4.677	0.2533	1.22404	0.2069	0.8361	1	4.677	-1.002	1.50007	-0.6677	0.5043	1	3.214	3.047	1.855	10.96	2.11	1.024	6.935	8.276
ACP6	203.4	0.05043	0.19826	0.2544	0.7992	0.848	203.4	0.03362	0.19864	0.1692	0.8656	0.9025	203.4	-0.04185	0.19696	-0.2125	0.8317	0.9428	203.4	-0.02503	0.19994	-0.1252	0.9004	1	198.2	206.2	226.3	192.2	216.3	181.3	201.1	205.9
ACPP	1.779	4.114	2.43631	1.688	0.09133	0.146	1.779	4.312	2.42788	1.776	0.07572	0.1261	1.779	0.1937	2.02843	0.09548	0.9239	1	1.779	0	2.77771	0	1	1	0	0	4.638	1.992	0	0	3.468	4.138
ACPT	6.657	0.4628	1.00462	0.4606	0.6451	0.7251	6.657	0.8561	1.05452	0.8118	0.4169	0.5174	6.657	-0.2009	0.9836	-0.2043	0.8381	1	6.657	-0.5943	1.07415	-0.5533	0.5801	1	7.5	5.078	8.348	8.964	4.221	4.098	7.802	7.241
ACR	0	0	NA	NA	NA	1	0	0	NA	NA	NA	1	0	0	NA	NA	NA	1	0	0	NA	NA	NA	1	0	0	0	0	0	0	0	0
ACRBP	12.51	0.6327	0.78787	0.803	0.422	0.5212	12.51	0.3788	0.74907	0.5057	0.6131	0.6993	12.51	0.3257	0.74276	0.4385	0.661	1	12.51	0.5796	0.79382	0.7302	0.4653	1	9.643	7.11	12.99	12.95	14.77	10.24	19.94	12.41
ACRC	42.62	0.3025	0.42037	0.7197	0.4717	0.5689	42.62	0.374	0.43748	0.8548	0.3927	0.4935	42.62	-0.3896	0.41936	-0.929	0.3529	1	42.62	-0.461	0.43845	-1.051	0.2931	1	36.43	50.78	51.94	55.78	32.71	30.73	32.94	49.65
ACRV1	15.55	-0.08439	0.72514	-0.1164	0.9074	0.9338	15.55	0.1185	0.72171	0.1642	0.8696	0.9052	15.55	0.1484	0.71893	0.2064	0.8365	1	15.55	-0.0545	0.72789	-0.07487	0.9403	1	20.36	11.17	16.7	12.95	22.16	8.196	17.34	15.52
ACSBG1	29.5	2.738	0.64962	4.215	2.499e-05	8.03e-05	29.5	3.734	0.6554	5.697	1.218e-08	6.405e-08	29.5	0.8506	0.49696	1.712	0.08695	1	29.5	-0.1452	0.77756	-0.1868	0.8518	1	5.357	6.094	44.52	31.87	2.11	8.196	73.69	64.14
ACSBG2	16.3	0.3282	0.67206	0.4883	0.6253	0.7083	16.3	0.5748	0.69131	0.8315	0.4057	0.5064	16.3	-0.1483	0.66183	-0.2241	0.8227	1	16.3	-0.3949	0.70111	-0.5633	0.5732	1	18.21	13.2	19.48	19.92	9.497	14.34	13	22.76
ACSF2	814.9	0.199	0.11109	1.791	0.0733	0.1206	814.9	0.4927	0.11001	4.478	7.519e-06	2.79e-05	814.9	0.2925	0.10866	2.692	0.007096	0.06032	814.9	-0.001159	0.11241	-0.01031	0.9918	1	747.9	684.6	883.9	759	733.4	697.6	1011	1002
ACSF3	1057	-0.0548	0.09386	-0.5839	0.5593	0.6499	1057	-0.1059	0.09428	-1.123	0.2612	0.3557	1057	-0.09499	0.09391	-1.012	0.3118	0.6225	1057	-0.04388	0.09423	-0.4657	0.6415	0.9975	1089	1117	1113	1010	1044	1096	994.3	994.1
ACSL1	1124	0.5163	0.09341	5.527	3.252e-08	1.498e-07	1124	0.5039	0.09393	5.364	8.122e-08	3.875e-07	1124	-0.0901	0.09142	-0.9855	0.3244	0.6332	1124	-0.07764	0.09587	-0.8099	0.418	0.9902	898.9	1004	1372	1352	886.4	917.9	1315	1242
ACSL3	4574	0.2524	0.05796	4.355	1.331e-05	4.447e-05	4574	0.4391	0.05772	7.606	2.827e-14	2.572e-13	4574	0.1835	0.0572	3.209	0.001334	0.01789	4574	-0.003104	0.05848	-0.05307	0.9577	0.9991	4013	4045	4905	4693	3920	4120	5532	5368
ACSL4	2774	0.3089	0.06632	4.657	3.201e-06	1.16e-05	2774	0.4083	0.06636	6.153	7.619e-10	4.525e-09	2774	0.03752	0.06538	0.5738	0.5661	0.8141	2774	-0.06189	0.06729	-0.9198	0.3577	0.9902	2434	2533	3080	3074	2338	2421	3252	3062
ACSL5	28.46	2.204	0.59247	3.721	0.0001988	0.0005583	28.46	1.867	0.57348	3.255	0.001132	0.0029	28.46	-0.0153	0.51359	-0.02979	0.9762	1	28.46	0.3221	0.64508	0.4993	0.6175	1	13.93	6.094	52.87	38.84	9.497	15.37	37.28	53.79
ACSL6	64.86	8.106	1.46723	5.524	3.306e-08	1.521e-07	64.86	6.78	1.06822	6.347	2.201e-10	1.386e-09	64.86	-0.3302	0.32868	-1.005	0.315	0.6253	64.86	0.9957	1.78488	0.5579	0.5769	1	1.071	0	141	146.4	2.11	0	124.8	103.4
ACSM1	0.3622	1.361	4.82096	0.2822	0.7778	1	0.3622	2.312	4.71846	0.4901	0.6241	1	0.3622	0.947	4.71194	0.201	0.8407	1	0.3622	0	4.82733	0	1	1	0	0	0	0.996	0	0	0.8669	1.034
ACSM2A	0	0	NA	NA	NA	1	0	0	NA	NA	NA	1	0	0	NA	NA	NA	1	0	0	NA	NA	NA	1	0	0	0	0	0	0	0	0
ACSM2B	0	0	NA	NA	NA	1	0	0	NA	NA	NA	1	0	0	NA	NA	NA	1	0	0	NA	NA	NA	1	0	0	0	0	0	0	0	0
ACSM3	130.2	0.07092	0.25586	0.2772	0.7816	0.8339	130.2	-0.2443	0.25774	-0.9479	0.3432	0.4426	130.2	-0.2586	0.25644	-1.008	0.3133	0.6241	130.2	0.05667	0.25716	0.2204	0.8256	1	125.4	137.1	118.7	157.4	121.3	151.6	126.6	103.4
ACSM4	11.43	-0.5714	0.84938	-0.6727	0.5011	0.5961	11.43	0.9194	0.83125	1.106	0.2687	0.3639	11.43	1.033	0.83126	1.242	0.2141	1	11.43	-0.4582	0.84937	-0.5394	0.5896	1	17.14	7.11	9.275	6.972	5.276	12.29	14.74	18.62
ACSM5	0	0	NA	NA	NA	1	0	0	NA	NA	NA	1	0	0	NA	NA	NA	1	0	0	NA	NA	NA	1	0	0	0	0	0	0	0	0
ACSM6	1.35	-0.07531	2.42136	-0.0311	0.9752	0.9825	1.35	3.655	2.63797	1.386	0.1659	0.2464	1.35	0.7272	2.35904	0.3083	0.7579	1	1.35	-3.003	2.69384	-1.115	0.2649	1	0	3.047	0.9275	1.992	0	0	1.734	3.103
ACSS1	28.98	7.213	1.51314	4.767	1.872e-06	6.987e-06	28.98	7.644	1.52626	5.008	5.499e-07	2.366e-06	28.98	-1.016	0.51095	-1.988	0.04686	1	28.98	-1.446	2.08758	-0.6928	0.4884	1	0	1.016	92.75	61.75	0	0	44.21	32.07
ACSS2	1366	0.07763	0.08595	0.9031	0.3665	0.4655	1366	0.1954	0.08485	2.303	0.02128	0.04117	1366	0.23	0.0846	2.719	0.00655	0.05678	1366	0.1122	0.0862	1.302	0.1929	0.9319	1258	1240	1364	1271	1402	1298	1536	1556
ACSS3	26.44	0.4515	0.53754	0.8399	0.401	0.5008	26.44	0.9345	0.53005	1.763	0.07788	0.1292	26.44	0.4339	0.51181	0.8478	0.3965	1	26.44	-0.0491	0.55494	-0.08848	0.9295	1	24.64	16.25	25.97	29.88	16.88	22.54	38.14	37.24
ACTA1	2.228	1.448	2.13502	0.6782	0.4976	0.5929	2.228	0.5142	1.99795	0.2574	0.7969	0.8497	2.228	0.09257	1.95745	0.04729	0.9623	1	2.228	1.026	2.17221	0.4725	0.6366	1	0	2.031	5.565	0	3.166	1.024	0.8669	5.172
ACTA2	166.4	1.379	0.23046	5.986	2.157e-09	1.133e-08	166.4	1.672	0.22719	7.36	1.842e-13	1.567e-12	166.4	0.3425	0.20913	1.638	0.1014	0.3413	166.4	0.04989	0.24696	0.202	0.8399	1	77.14	90.39	231.9	204.2	85.47	88.1	254.9	299
ACTA2-AS1	88.35	1.342	0.32314	4.152	3.294e-05	0.0001039	88.35	1.782	0.32355	5.509	3.609e-08	1.798e-07	88.35	0.3159	0.29628	1.066	0.2864	0.5966	88.35	-0.1249	0.34832	-0.3585	0.7199	1	48.22	44.69	133.6	101.6	37.99	47.12	124	169.7
ACTB	116800	0.1037	0.04793	2.163	0.03054	0.05578	116800	-0.1865	0.04794	-3.89	0.0001002	0.0003105	116800	-0.2835	0.04793	-5.915	3.314e-09	3.034e-07	116800	0.006655	0.04794	0.1388	0.8896	0.9981	115100	120800	124300	129100	116900	120100	100500	107700
ACTBL2	4.135	3.91	1.9573	1.998	0.04577	0.07979	4.135	4.663	1.88301	2.476	0.01327	0.02694	4.135	2.189	1.35089	1.62	0.1052	1	4.135	1.435	2.35623	0.6092	0.5424	1	0	0	2.783	2.988	0	1.024	13.87	12.41
ACTC1	2.044	1.014	1.87814	0.5397	0.5894	0.6769	2.044	3.264	2.32286	1.405	0.16	0.2391	2.044	-1.212	1.88403	-0.6431	0.5202	1	2.044	-3.462	2.31808	-1.493	0.1353	1	3.214	1.016	6.493	1.992	0	0	2.601	1.034
ACTG1	153600	0.265	0.03851	6.883	5.866e-12	3.944e-11	153600	0.1108	0.03853	2.876	0.004025	0.009184	153600	-0.2763	0.0385	-7.177	7.107e-13	1.437e-10	153600	-0.1221	0.03854	-3.168	0.001532	0.1469	149400	149400	182300	176900	136900	137700	148700	147800
ACTG1P17	8.174	0.3288	0.97105	0.3386	0.7349	0.7959	8.174	-0.5745	0.95565	-0.6011	0.5478	0.6408	8.174	-0.3	0.9621	-0.3118	0.7552	1	8.174	0.6033	0.96467	0.6254	0.5317	1	9.643	4.063	11.13	5.976	8.442	12.29	8.669	5.172
ACTG1P20	37.96	-0.1022	0.46346	-0.2204	0.8255	0.8685	37.96	-0.3553	0.47214	-0.7525	0.4518	0.5512	37.96	-0.3466	0.47012	-0.7373	0.4609	1	37.96	-0.09349	0.46552	-0.2008	0.8408	1	36.43	47.74	26.9	51.79	36.93	42	27.74	34.14
ACTG1P4	2.678	0.1299	1.76594	0.07359	0.9413	0.9602	2.678	3.143	2.15496	1.458	0.1448	0.2201	2.678	0.662	1.71025	0.3871	0.6987	1	2.678	-2.351	2.19941	-1.069	0.2852	1	5.357	0	1.855	3.984	1.055	0	6.068	3.103
ACTG2	1.115	2.896	3.17336	0.9125	0.3615	0.4606	1.115	3.998	3.11341	1.284	0.1991	0.2858	1.115	1.098	2.88318	0.3807	0.7034	1	1.115	0	3.3839	0	1	1	0	0	1.855	0.996	0	0	6.068	0
ACTL10	4.031	0.4166	1.42938	0.2915	0.7707	0.825	4.031	1.424	1.49159	0.9544	0.3399	0.4392	4.031	0.2272	1.38463	0.1641	0.8696	1	4.031	-0.7798	1.53322	-0.5086	0.611	1	1.071	6.094	4.638	4.98	4.221	0	6.068	5.172
ACTL6A	2855	-0.3401	0.06622	-5.136	2.811e-07	1.158e-06	2855	-0.2462	0.06607	-3.726	0.0001942	0.0005749	2855	0.07167	0.06647	1.078	0.2809	0.5906	2855	-0.02222	0.06582	-0.3375	0.7357	0.9975	3270	3067	2512	2494	3081	3158	2693	2565
ACTL6B	11.73	4.744	1.61808	2.932	0.003371	0.007572	11.73	3.873	1.02187	3.79	0.0001509	0.0004546	11.73	1.126	0.77174	1.459	0.1446	1	11.73	1.997	1.75123	1.14	0.2541	1	0	1.016	12.99	14.94	2.11	2.049	39.01	21.72
ACTL7A	0	0	NA	NA	NA	1	0	0	NA	NA	NA	1	0	0	NA	NA	NA	1	0	0	NA	NA	NA	1	0	0	0	0	0	0	0	0
ACTL7B	0.1084	0	4.99742	0	1	1	0.1084	1.272	4.99116	0.2548	0.7989	1	0.1084	1.385	4.99116	0.2775	0.7814	1	0.1084	0	4.99742	0	1	1	0	0	0	0	0	0	0.8669	0
ACTL8	1.724	-2.455	2.57814	-0.9523	0.341	0.4389	1.724	4.284	2.56008	1.673	0.09427	0.1527	1.724	2.937	2.55051	1.152	0.2495	1	1.724	-3.802	2.58761	-1.469	0.1418	1	5.357	0	0	0.996	0	0	4.334	3.103
ACTL9	0.1084	0	4.99742	0	1	1	0.1084	1.272	4.99116	0.2548	0.7989	1	0.1084	1.385	4.99116	0.2775	0.7814	1	0.1084	0	4.99742	0	1	1	0	0	0	0	0	0	0.8669	0
ACTN1	9859	-0.3886	0.04945	-7.86	3.855e-15	3.449e-14	9859	-0.3185	0.04936	-6.453	1.097e-10	7.145e-10	9859	0.08143	0.04957	1.643	0.1005	0.339	9859	0.01129	0.04923	0.2293	0.8186	0.9975	10830	11200	8198	8631	11000	11200	8862	8944
ACTN1-AS1	1.421	-0.1281	2.54831	-0.05027	0.9599	0.9724	1.421	3.859	2.74029	1.408	0.159	0.2379	1.421	0.9852	2.47819	0.3976	0.6909	1	1.421	-3.002	2.80385	-1.071	0.2843	1	0	3.047	2.783	0	0	0	3.468	2.069
ACTN2	28.2	1.706	0.56412	3.023	0.002499	0.005775	28.2	1.773	0.54751	3.239	0.001201	0.003063	28.2	0.2944	0.49811	0.5911	0.5545	1	28.2	0.2269	0.60818	0.3731	0.7091	1	9.643	14.22	35.25	42.83	9.497	18.44	45.08	50.69
ACTN3	5.89	2.043	1.23847	1.65	0.09896	0.1564	5.89	2.357	1.23051	1.915	0.05545	0.0964	5.89	0.2997	1.0533	0.2846	0.776	1	5.89	-0.01375	1.3923	-0.009879	0.9921	1	3.214	1.016	8.348	8.964	2.11	2.049	6.935	14.48
ACTN4	28030	-0.4076	0.04121	-9.892	4.527e-23	7.108e-22	28030	-0.3851	0.04117	-9.353	8.517e-21	1.237e-19	28030	0.06017	0.04128	1.458	0.1449	0.4193	28030	0.03761	0.0411	0.915	0.3602	0.9902	31140	31740	23760	23640	32590	31950	24910	24510
ACTR10	1618	0.146	0.08565	1.705	0.08817	0.1417	1618	0.4195	0.08572	4.894	9.867e-07	4.119e-06	1618	0.1318	0.08461	1.558	0.1192	0.3761	1618	-0.1417	0.08675	-1.633	0.1024	0.8491	1496	1568	1727	1663	1340	1437	1966	1746
ACTR1A	4927	-0.3512	0.05812	-6.042	1.519e-09	8.109e-09	4927	-0.1113	0.05798	-1.919	0.05495	0.09569	4927	0.157	0.05819	2.699	0.006964	0.05945	4927	-0.08286	0.05791	-1.431	0.1525	0.909	5550	5393	4460	4117	5149	5183	4782	4783
ACTR1B	1342	0.0921	0.0853	1.08	0.2803	0.3733	1342	0.2111	0.08517	2.479	0.01319	0.02678	1342	0.0748	0.08436	0.8867	0.3752	0.6776	1342	-0.04421	0.0861	-0.5134	0.6077	0.9975	1354	1228	1381	1370	1263	1241	1447	1451
ACTR2	16290	-0.4215	0.04438	-9.498	2.131e-21	2.982e-20	16290	-0.3676	0.04438	-8.283	1.197e-16	1.312e-15	16290	0.01076	0.04451	0.2417	0.809	0.9351	16290	-0.04315	0.04424	-0.9753	0.3294	0.9902	18820	18740	14120	13920	18340	18110	14410	13840
ACTR3	9244	-0.3946	0.05065	-7.79	6.726e-15	5.906e-14	9244	-0.3579	0.05068	-7.062	1.643e-12	1.273e-11	9244	-0.01091	0.05086	-0.2146	0.8301	0.9424	9244	-0.0476	0.05047	-0.9431	0.3456	0.9902	10790	10450	8191	7958	10550	9987	8045	7983
ACTR3B	268.4	-0.09423	0.16888	-0.558	0.5768	0.6655	268.4	-0.289	0.17156	-1.684	0.0921	0.1497	268.4	-0.2768	0.17079	-1.621	0.105	0.348	268.4	-0.0821	0.16965	-0.484	0.6284	0.9975	306.4	281.3	292.2	258	275.4	279.7	229.7	224.5
ACTR3BP2	0	0	NA	NA	NA	1	0	0	NA	NA	NA	1	0	0	NA	NA	NA	1	0	0	NA	NA	NA	1	0	0	0	0	0	0	0	0
ACTR3BP5	0	0	NA	NA	NA	1	0	0	NA	NA	NA	1	0	0	NA	NA	NA	1	0	0	NA	NA	NA	1	0	0	0	0	0	0	0	0
ACTR3C	3.77	1.236	1.48664	0.8315	0.4057	0.5055	3.77	-1.286	1.44797	-0.8879	0.3746	0.4757	3.77	-1.069	1.45286	-0.7356	0.462	1	3.77	1.453	1.48187	0.9806	0.3268	1	2.143	2.031	0.9275	8.964	5.276	6.147	2.601	2.069
ACTR5	714.8	-0.1131	0.10707	-1.056	0.291	0.3853	714.8	-0.2307	0.10713	-2.154	0.03125	0.05813	714.8	-0.07561	0.10732	-0.7045	0.4811	0.7558	714.8	0.04206	0.10688	0.3935	0.6939	0.9975	727.5	764.8	694.7	685.2	777.7	759.1	666.6	642.4
ACTR6	607	-0.158	0.11563	-1.366	0.1718	0.2501	607	-0.212	0.11547	-1.835	0.06643	0.1127	607	-0.02369	0.11586	-0.2045	0.838	0.9456	607	0.03027	0.11524	0.2626	0.7928	0.9975	628.9	649	580.6	564.7	675.3	630	559.1	567.9
ACTR8	999.5	-0.5339	0.09665	-5.525	3.303e-08	1.519e-07	999.5	-0.4948	0.09654	-5.125	2.973e-07	1.327e-06	999.5	0.01858	0.09806	0.1894	0.8497	0.9505	999.5	-0.0206	0.0951	-0.2166	0.8285	0.9975	1202	1167	829.2	806.8	1144	1191	870.4	785.2
ACTRT1	0	0	NA	NA	NA	1	0	0	NA	NA	NA	1	0	0	NA	NA	NA	1	0	0	NA	NA	NA	1	0	0	0	0	0	0	0	0
ACTRT2	0	0	NA	NA	NA	1	0	0	NA	NA	NA	1	0	0	NA	NA	NA	1	0	0	NA	NA	NA	1	0	0	0	0	0	0	0	0
ACTRT3	221	0.3586	0.19332	1.855	0.06358	0.1063	221	0.07363	0.19365	0.3802	0.7038	0.7753	221	-0.1903	0.19059	-0.9983	0.3181	0.628	221	0.09473	0.19634	0.4825	0.6295	1	171.4	223.4	259.7	247	212.1	210	215.9	228.6
ACVR1	661.8	0.1226	0.12474	0.9829	0.3257	0.4226	661.8	0.1182	0.12448	0.9497	0.3423	0.4416	661.8	0.01592	0.12353	0.1289	0.8974	0.9669	661.8	0.02031	0.12567	0.1616	0.8716	0.9981	688.9	570.8	717.9	652.4	651.1	625.9	658.8	728.3
ACVR1B	1435	0.07064	0.08368	0.8442	0.3986	0.4982	1435	0.2573	0.08369	3.074	0.002109	0.005106	1435	0.08971	0.08281	1.083	0.2787	0.588	1435	-0.09695	0.08455	-1.147	0.2515	0.9692	1433	1366	1497	1441	1341	1275	1614	1511
ACVR1C	128.1	4.383	0.36902	11.88	1.565e-32	4.251e-31	128.1	4.238	0.38508	11	3.635e-28	8.019e-27	128.1	-0.332	0.23966	-1.385	0.166	0.4522	128.1	-0.1868	0.47647	-0.3921	0.695	1	11.79	14.22	289.4	254	14.77	8.196	198.5	233.8
ACVR2A	289	0.2774	0.17334	1.6	0.1095	0.1705	289	0.1063	0.17252	0.6161	0.5378	0.6321	289	-0.04949	0.17061	-0.2901	0.7718	0.9203	289	0.1217	0.17521	0.6943	0.4875	0.9926	280.7	236.7	340.4	285.9	287	275.6	289.5	316.5
ACVR2B	447.7	-0.1491	0.1352	-1.103	0.27	0.362	447.7	-0.3593	0.13511	-2.659	0.007829	0.01673	447.7	-0.1058	0.13592	-0.7787	0.4362	0.7231	447.7	0.1043	0.13438	0.7765	0.4375	0.9902	474.7	464.2	417.4	429.3	538.1	471.2	393.6	393.1
ACVR2B-AS1	20.38	0.7849	0.62032	1.265	0.2058	0.2903	20.38	0.284	0.62082	0.4574	0.6474	0.7282	20.38	-0.3254	0.60102	-0.5414	0.5882	1	20.38	0.1756	0.63953	0.2745	0.7837	1	12.86	18.28	27.83	25.9	11.61	23.56	18.2	24.83
ACVRL1	54.93	5.14	0.73588	6.985	2.852e-12	1.973e-11	54.93	6.906	1.0784	6.404	1.517e-10	9.744e-10	54.93	0.4408	0.36385	1.212	0.2257	1	54.93	-1.325	1.25383	-1.057	0.2907	1	1.071	4.063	90.9	92.63	0	2.049	142.2	106.5
ACY1	1111	-0.213	0.09537	-2.233	0.02553	0.04756	1111	-0.1377	0.09487	-1.452	0.1466	0.2224	1111	0.09856	0.0953	1.034	0.301	0.6107	1111	0.02329	0.09495	0.2452	0.8063	0.9975	1142	1195	1045	971.1	1253	1124	1097	1062
ACY3	4.233	4.631	1.94541	2.38	0.01729	0.03348	4.233	5.995	1.91187	3.136	0.001714	0.004228	4.233	1.359	1.33581	1.018	0.3088	1	4.233	0	2.37813	0	1	1	0	0	6.493	2.988	0	0	13	11.38
ACYP1	356.5	0.5089	0.15452	3.294	0.0009887	0.002457	356.5	0.1382	0.15671	0.8816	0.378	0.4791	356.5	-0.3898	0.15271	-2.553	0.01069	0.08062	356.5	-0.01904	0.15848	-0.1201	0.9044	0.9981	350.4	284.4	440.6	462.1	318.7	307.3	356.3	332.1
ACYP2	84.37	-0.263	0.29595	-0.8886	0.3742	0.4734	84.37	-0.2026	0.29481	-0.6874	0.4919	0.5895	84.37	0.05597	0.29694	0.1885	0.8505	0.9505	84.37	-0.004384	0.29381	-0.01492	0.9881	1	93.22	89.38	68.64	83.66	94.97	87.08	81.49	76.55
ADA	709.1	1.039	0.12	8.662	4.617e-18	5.164e-17	709.1	1.098	0.11784	9.317	1.197e-20	1.714e-19	709.1	0.2485	0.11316	2.196	0.02812	0.1546	709.1	0.19	0.12442	1.527	0.1267	0.8826	415.7	438.8	911.8	844.6	531.8	443.6	1053	1033
ADAD1	0	0	NA	NA	NA	1	0	0	NA	NA	NA	1	0	0	NA	NA	NA	1	0	0	NA	NA	NA	1	0	0	0	0	0	0	0	0
ADAD2	5.442	4.293	1.81121	2.37	0.01777	0.03432	5.442	2.616	1.38872	1.883	0.05963	0.1027	5.442	-0.1031	1.1525	-0.08947	0.9287	1	5.442	1.574	1.96996	0.7992	0.4242	1	0	1.016	6.493	13.94	0	3.073	8.669	10.34
ADAL	504.6	0.3895	0.12987	2.999	0.002705	0.006207	504.6	-0.016	0.13181	-0.1214	0.9034	0.9303	504.6	-0.411	0.12918	-3.182	0.001465	0.0191	504.6	-0.005465	0.13248	-0.04125	0.9671	0.9991	443.6	496.7	586.2	646.4	486.4	450.8	460.3	466.5
ADAM10	4003	-0.07225	0.05871	-1.231	0.2184	0.3047	4003	-0.09613	0.0587	-1.638	0.1015	0.1627	4003	-0.02189	0.05864	-0.3733	0.7089	0.8916	4003	0.001987	0.05876	0.03381	0.973	0.9991	4095	4139	3954	3877	4142	4104	3970	3741
ADAM11	605.7	1.663	0.12263	13.56	6.572e-42	2.909e-40	605.7	1.68	0.12174	13.8	2.578e-43	1.082e-41	605.7	0.06988	0.11074	0.6311	0.528	0.7865	605.7	0.05326	0.13265	0.4015	0.6881	0.9975	279.6	288.4	922	877.5	301.8	287.9	959.6	928.9
ADAM12	7.981	2.073	1.06087	1.954	0.05075	0.08745	7.981	0.9941	1.00275	0.9914	0.3215	0.4201	7.981	-0.3436	0.93476	-0.3676	0.7132	1	7.981	0.7349	1.12124	0.6554	0.5122	1	3.214	3.047	6.493	19.92	6.331	4.098	10.4	10.34
ADAM15	2234	0.08661	0.06984	1.24	0.2149	0.3009	2234	0.3705	0.0692	5.354	8.616e-08	4.102e-07	2234	0.2858	0.06871	4.159	3.191e-05	0.0009091	2234	0.001934	0.07032	0.0275	0.9781	0.9996	2018	2083	2233	2121	2061	2046	2623	2686
ADAM17	2265	-0.2844	0.07074	-4.02	5.828e-05	0.0001774	2265	-0.4635	0.0711	-6.518	7.122e-11	4.721e-10	2265	-0.1734	0.07149	-2.425	0.01531	0.1034	2265	0.005721	0.07035	0.08132	0.9352	0.9984	2480	2618	2157	2029	2548	2571	1881	1831
ADAM18	0.462	1.31	4.39973	0.2978	0.7659	1	0.462	2.858	4.2446	0.6734	0.5007	1	0.462	1.543	4.24149	0.3638	0.716	1	0.462	0	4.40274	0	1	1	0	0	0.9275	0	0	0	1.734	1.034
ADAM19	1367	1.31	0.08471	15.47	5.974e-54	4.243e-52	1367	1.603	0.08571	18.7	4.524e-78	5.718e-76	1367	0.08834	0.07917	1.116	0.2645	0.5725	1367	-0.2047	0.09085	-2.253	0.02426	0.5522	770.4	795.3	1954	1928	679.5	679.2	2020	2109
ADAM1A	68.84	-0.6355	0.32247	-1.971	0.04876	0.08442	68.84	-0.3161	0.32628	-0.9687	0.3327	0.432	68.84	0.01196	0.32997	0.03625	0.9711	0.9914	68.84	-0.3075	0.31869	-0.9648	0.3346	1	95.36	82.27	57.51	56.77	71.75	71.71	56.35	58.96
ADAM2	0	0	NA	NA	NA	1	0	0	NA	NA	NA	1	0	0	NA	NA	NA	1	0	0	NA	NA	NA	1	0	0	0	0	0	0	0	0
ADAM20	0.1339	-1.588	4.99274	-0.3182	0.7504	1	0.1339	0	4.99758	0	1	1	0.1339	0	4.99758	0	1	1	0.1339	-1.475	4.99274	-0.2955	0.7676	1	1.071	0	0	0	0	0	0	0
ADAM20P1	5.031	-0.3933	1.2006	-0.3276	0.7432	0.8027	5.031	0.9544	1.25407	0.761	0.4466	0.5465	5.031	0.3291	1.19705	0.275	0.7833	1	5.031	-1.018	1.25746	-0.81	0.418	1	7.5	5.078	5.565	3.984	1.055	5.122	7.802	4.138
ADAM21	17.82	2.299	0.76397	3.01	0.002616	0.006022	17.82	3.236	0.77029	4.202	2.651e-05	9.066e-05	17.82	0.7682	0.61421	1.251	0.211	1	17.82	-0.169	0.89428	-0.189	0.8501	1	4.286	5.078	22.26	23.9	6.331	2.049	37.28	41.38
ADAM21P1	2.683	3.654	2.13688	1.71	0.08726	0.1405	2.683	2.812	1.8019	1.561	0.1186	0.1858	2.683	1.596	1.61875	0.9859	0.3242	1	2.683	2.438	2.27876	1.07	0.2847	1	0	0	1.855	2.988	1.055	1.024	10.4	4.138
ADAM22	1822	0.5322	0.0732	7.27	3.603e-13	2.696e-12	1822	0.4044	0.07368	5.489	4.035e-08	1.997e-07	1822	-0.1717	0.0718	-2.391	0.01678	0.1093	1822	-0.04395	0.07505	-0.5857	0.5581	0.9933	1540	1561	2203	2282	1518	1490	1988	1993
ADAM23	424.5	2.109	0.156	13.52	1.186e-41	5.184e-40	424.5	2.27	0.15663	14.49	1.351e-47	6.605e-46	424.5	0.09355	0.13697	0.683	0.4946	0.764	424.5	-0.06722	0.17352	-0.3874	0.6985	0.9975	139.3	172.7	672.5	675.3	135.1	162.9	716.1	722.1
ADAM28	29.04	1.23	0.52587	2.339	0.01935	0.03708	29.04	1.384	0.50694	2.73	0.00633	0.01386	29.04	0.4181	0.47501	0.8802	0.3788	1	29.04	0.2639	0.55488	0.4756	0.6344	1	16.07	14.22	37.1	33.86	15.83	20.49	50.28	44.48
ADAM29	1.172	3.62	2.82413	1.282	0.1999	0.2834	1.172	3.612	2.82392	1.279	0.2009	0.2879	1.172	-0.01328	2.51342	-0.005283	0.9958	1	1.172	0	3.10369	0	1	1	0	0	3.71	0.996	0	0	2.601	2.069
ADAM30	0	0	NA	NA	NA	1	0	0	NA	NA	NA	1	0	0	NA	NA	NA	1	0	0	NA	NA	NA	1	0	0	0	0	0	0	0	0
ADAM32	5.309	0.6731	1.19587	0.5629	0.5735	0.6626	5.309	-1.17	1.21273	-0.9651	0.3345	0.4336	5.309	-1.032	1.21381	-0.8504	0.3951	1	5.309	0.8112	1.19478	0.6789	0.4972	1	3.214	5.078	10.2	2.988	8.442	6.147	4.334	2.069
ADAM33	22.71	8.059	1.55446	5.184	2.17e-07	9.057e-07	22.71	7.705	1.55614	4.951	7.375e-07	3.122e-06	22.71	-0.3586	0.59982	-0.5979	0.5499	1	22.71	0	2.11616	0	1	1	0	0	58.43	43.82	0	0	54.61	24.83
ADAM3A	0	0	NA	NA	NA	1	0	0	NA	NA	NA	1	0	0	NA	NA	NA	1	0	0	NA	NA	NA	1	0	0	0	0	0	0	0	0
ADAM5	0.3251	0	4.99742	0	1	1	0.3251	2.774	4.86317	0.5704	0.5684	1	0.3251	2.887	4.86317	0.5937	0.5527	1	0.3251	0	4.99742	0	1	1	0	0	0	0	0	0	2.601	0
ADAM6	0	0	NA	NA	NA	1	0	0	NA	NA	NA	1	0	0	NA	NA	NA	1	0	0	NA	NA	NA	1	0	0	0	0	0	0	0	0
ADAM7	0	0	NA	NA	NA	1	0	0	NA	NA	NA	1	0	0	NA	NA	NA	1	0	0	NA	NA	NA	1	0	0	0	0	0	0	0	0
ADAM8	90.04	0.5852	0.2873	2.037	0.04167	0.07344	90.04	0.0826	0.28864	0.2862	0.7747	0.8329	90.04	-0.3486	0.28151	-1.238	0.2156	0.5157	90.04	0.1539	0.29429	0.5231	0.6009	1	79.29	71.1	116.9	108.6	77.03	90.15	83.22	94.14
ADAM9	7524	-0.2932	0.04984	-5.882	4.049e-09	2.068e-08	7524	-0.3233	0.04975	-6.5	8.034e-11	5.294e-10	7524	0.02206	0.04997	0.4415	0.6588	0.8655	7524	0.05225	0.04961	1.053	0.2923	0.9832	8082	8267	6646	6697	8451	8501	6907	6638
ADAMDEC1	0.5902	2.957	4.2538	0.6951	0.487	1	0.5902	2.197	4.30712	0.51	0.6101	1	0.5902	-0.7649	4.14026	-0.1847	0.8534	1	0.5902	0	4.41636	0	1	1	0	0	0	2.988	0	0	1.734	0
ADAMTS1	1.545	4.325	2.52031	1.716	0.08614	0.1389	1.545	3.612	2.55232	1.415	0.157	0.2355	1.545	-0.7177	2.16638	-0.3313	0.7404	1	1.545	0	2.85886	0	1	1	0	0	3.71	3.984	0	0	2.601	2.069
ADAMTS10	37.39	2.978	0.59969	4.966	6.837e-07	2.695e-06	37.39	2.759	0.53629	5.145	2.675e-07	1.203e-06	37.39	0.5423	0.46056	1.177	0.239	1	37.39	0.7611	0.65963	1.154	0.2486	1	6.429	7.11	51.01	55.78	17.94	5.122	66.75	88.96
ADAMTS12	0.367	0	4.99742	0	1	1	0.367	2.937	4.85486	0.605	0.5452	1	0.367	3.05	4.85486	0.6283	0.5298	1	0.367	0	4.99742	0	1	1	0	0	0	0	0	0	0.8669	2.069
ADAMTS13	324.2	1.253	0.16477	7.606	2.821e-14	2.32e-13	324.2	1.082	0.16468	6.569	5.066e-11	3.395e-10	324.2	-0.1251	0.15467	-0.8091	0.4185	0.711	324.2	0.04635	0.1742	0.2661	0.7902	0.9975	190.7	202.1	498.1	438.2	220.5	185.4	432.6	426.2
ADAMTS14	39.92	4.188	0.64845	6.458	1.062e-10	6.381e-10	39.92	4.183	0.64856	6.45	1.117e-10	7.264e-10	39.92	-0.01012	0.41643	-0.02429	0.9806	1	39.92	-0.005803	0.81714	-0.007102	0.9943	1	4.286	4.063	71.42	80.68	3.166	5.122	87.56	63.1
ADAMTS15	84.84	1.48	0.3082	4.803	1.561e-06	5.88e-06	84.84	0.9425	0.29461	3.199	0.001379	0.003466	84.84	0.001082	0.27866	0.003882	0.9969	0.9983	84.84	0.539	0.32269	1.67	0.09487	1	41.79	42.66	112.2	123.5	63.31	59.42	117.9	117.9
ADAMTS16	47.83	0.4266	0.38635	1.104	0.2695	0.3616	47.83	0.2104	0.39724	0.5296	0.5964	0.685	47.83	-0.4121	0.38324	-1.075	0.2822	1	47.83	-0.1959	0.40024	-0.4893	0.6246	1	40.72	49.77	65.85	55.78	42.21	36.88	45.95	45.52
ADAMTS17	4.252	5.157	1.93613	2.663	0.007733	0.01616	4.252	2.463	1.52571	1.614	0.1064	0.1692	4.252	0.3328	1.3349	0.2493	0.8031	1	4.252	3.027	2.0723	1.46	0.1442	1	0	0	2.783	10.96	2.11	1.024	13	4.138
ADAMTS18	26.42	6.564	1.51346	4.337	1.446e-05	4.81e-05	26.42	3.844	0.73083	5.259	1.445e-07	6.699e-07	26.42	0.0794	0.50651	0.1568	0.8754	1	26.42	2.799	1.60254	1.747	0.08068	1	1.071	0	52.87	45.82	2.11	5.122	48.55	55.86
ADAMTS19	6.876	2.987	1.25958	2.371	0.01773	0.03424	6.876	6.144	1.7231	3.565	0.0003633	0.001022	6.876	0.1197	0.98394	0.1217	0.9032	1	6.876	-3.037	1.89406	-1.603	0.1088	1	2.143	1.016	13.91	10.96	0	0	15.6	11.38
ADAMTS19-AS1	1.705	1.617	2.46261	0.6565	0.5115	0.6051	1.705	3.698	2.68617	1.377	0.1686	0.2496	1.705	-0.3934	2.33264	-0.1687	0.8661	1	1.705	-2.474	2.79978	-0.8838	0.3768	1	2.143	0	6.493	0	0	0	0.8669	4.138
ADAMTS2	10.48	6.246	1.66177	3.759	0.0001709	0.0004845	10.48	7.159	1.65197	4.333	1.469e-05	5.23e-05	10.48	0.9078	0.84638	1.073	0.2835	1	10.48	0	2.18498	0	1	1	0	0	9.275	19.92	0	0	27.74	26.9
ADAMTS20	24.43	3.781	0.82655	4.574	4.776e-06	1.686e-05	24.43	3.551	0.69774	5.089	3.603e-07	1.59e-06	24.43	0.6175	0.53242	1.16	0.2462	1	24.43	0.8477	0.94157	0.9003	0.3679	1	1.071	4.063	29.68	41.83	4.221	5.122	59.82	49.65
ADAMTS3	451.6	0.3401	0.13891	2.449	0.01434	0.02831	451.6	0.3451	0.14193	2.432	0.01503	0.03013	451.6	-0.2679	0.13769	-1.946	0.0517	0.2285	451.6	-0.2729	0.14311	-1.907	0.05655	0.7292	477.9	394.1	562.1	540.8	348.2	372.9	449.9	466.5
ADAMTS4	7.478	2.942	1.21453	2.422	0.01542	0.03019	7.478	3.232	1.20845	2.675	0.007475	0.01605	7.478	0.2837	0.92232	0.3076	0.7584	1	7.478	-0.006642	1.44386	-0.0046	0.9963	1	2.143	1.016	10.2	13.94	2.11	1.024	13.87	15.52
ADAMTS5	0.2586	0	4.99742	0	1	1	0.2586	2.425	4.88441	0.4964	0.6196	1	0.2586	2.538	4.88441	0.5196	0.6033	1	0.2586	0	4.99742	0	1	1	0	0	0	0	0	0	0	2.069
ADAMTS6	233.7	1.075	0.21731	4.948	7.511e-07	2.941e-06	233.7	1.48	0.2147	6.893	5.467e-12	4.043e-11	233.7	0.4318	0.20426	2.114	0.03453	0.1765	233.7	0.02702	0.22715	0.1189	0.9053	1	116.8	151.3	238.4	327.7	140.3	133.2	419.6	342.4
ADAMTS7	97.47	4.636	0.48219	9.614	6.991e-22	1.007e-20	97.47	4.729	0.45797	10.33	5.32e-25	9.854e-24	97.47	0.2981	0.2775	1.074	0.2828	0.5922	97.47	0.2042	0.60435	0.3379	0.7354	1	5.357	8.125	192	144.4	9.497	6.147	195.9	218.3
ADAMTS7P1	2.489	4.656	2.15053	2.165	0.03039	0.05554	2.489	3.143	2.14799	1.463	0.1434	0.2183	2.489	-0.07057	1.66074	-0.04249	0.9661	1	2.489	1.442	2.54569	0.5666	0.571	1	0	0	3.71	5.976	1.055	0	6.068	3.103
ADAMTS8	39.79	4.049	0.64804	6.248	4.148e-10	2.349e-09	39.79	4.501	0.67407	6.677	2.445e-11	1.688e-10	39.79	0.2555	0.41402	0.6172	0.5371	1	39.79	-0.1958	0.8384	-0.2335	0.8154	1	3.214	5.078	59.36	78.68	3.166	4.098	78.89	85.86
ADAMTS9	4.938	4.123	1.83966	2.241	0.02502	0.04669	4.938	5.73	1.84287	3.109	0.001875	0.004587	4.938	0.1638	1.19383	0.1372	0.8909	1	4.938	-1.443	2.31414	-0.6238	0.5328	1	0	1.016	11.13	6.972	0	0	6.935	13.45
ADAMTS9-AS1	0.2586	0	4.99742	0	1	1	0.2586	2.425	4.88441	0.4964	0.6196	1	0.2586	2.538	4.88441	0.5196	0.6033	1	0.2586	0	4.99742	0	1	1	0	0	0	0	0	0	0	2.069
ADAMTS9-AS2	0	0	NA	NA	NA	1	0	0	NA	NA	NA	1	0	0	NA	NA	NA	1	0	0	NA	NA	NA	1	0	0	0	0	0	0	0	0
ADAMTSL1	9.434	3.947	1.173	3.365	0.0007666	0.001948	9.434	5.972	1.67522	3.565	0.0003639	0.001024	9.434	-1.011	0.87543	-1.155	0.2482	1	9.434	-3.036	1.84822	-1.643	0.1004	1	2.143	1.016	18.55	29.88	0	0	15.6	8.276
ADAMTSL2	13.35	6.474	1.63105	3.969	7.213e-05	0.0002169	13.35	7.572	1.62138	4.67	3.013e-06	1.177e-05	13.35	1.093	0.77857	1.404	0.1604	1	13.35	0	2.16402	0	1	1	0	0	25.04	8.964	0	0	35.54	37.24
ADAMTSL3	12.13	3.47	1.01407	3.422	0.0006221	0.001606	12.13	2.997	0.96167	3.117	0.00183	0.00449	12.13	-0.1451	0.74386	-0.1951	0.8454	1	12.13	0.3278	1.18314	0.277	0.7818	1	1.071	3.047	24.12	21.91	4.221	1.024	19.94	21.72
ADAMTSL4	777.9	1.935	0.12092	16	1.239e-57	1.042e-55	777.9	2.019	0.11935	16.91	3.648e-64	3.042e-62	777.9	0.1881	0.10858	1.733	0.08315	0.3048	777.9	0.1045	0.13067	0.7999	0.4238	0.9902	330	277.3	1159	1160	352.4	300.2	1293	1351
ADAMTSL4-AS1	5.138	0.6557	1.21569	0.5394	0.5896	0.6771	5.138	2.117	1.2815	1.652	0.09862	0.1587	5.138	0.6328	1.13696	0.5566	0.5778	1	5.138	-0.828	1.35184	-0.6125	0.5402	1	5.357	2.031	4.638	6.972	1.055	3.073	8.669	9.31
ADAMTSL5	784.1	0.8834	0.141	6.265	3.724e-10	2.122e-09	784.1	0.7246	0.13956	5.192	2.083e-07	9.496e-07	784.1	0.088	0.137	0.6423	0.5207	0.7807	784.1	0.2469	0.14348	1.72	0.08535	0.8218	461.8	584	894.1	1037	682.7	559.3	930.2	1123
ADAP1	575.2	2.99	0.14633	20.43	8.585e-93	2.212e-90	575.2	3.191	0.14755	21.63	9.464e-104	2.002e-101	575.2	0.124	0.11653	1.064	0.2873	0.5977	575.2	-0.07746	0.17206	-0.4502	0.6526	0.9975	115.7	132	996.2	974.1	126.6	108.6	1041	1107
ADAP2	103.8	3.644	0.35445	10.28	8.635e-25	1.507e-23	103.8	4.035	0.40047	10.08	7.05e-24	1.237e-22	103.8	-0.2199	0.257	-0.8557	0.3922	0.6909	103.8	-0.6112	0.469	-1.303	0.1925	1	15	18.28	209.6	207.2	10.55	11.27	163.8	194.5
ADAR	7523	-0.3237	0.04891	-6.617	3.657e-11	2.293e-10	7523	-0.2134	0.04882	-4.37	1.243e-05	4.467e-05	7523	0.08612	0.04901	1.757	0.07889	0.2953	7523	-0.0242	0.04872	-0.4966	0.6195	0.9975	8389	8188	6548	6698	8178	8124	7007	7054
ADARB1	741.6	0.7555	0.10645	7.097	1.276e-12	9.09e-12	741.6	0.8577	0.10744	7.983	1.425e-15	1.453e-14	741.6	-0.04182	0.10237	-0.4085	0.6829	0.8773	741.6	-0.144	0.11134	-1.294	0.1957	0.9336	566.8	566.7	935.9	978.1	500.2	525.5	918	941.4
ADARB2	2.639	1.863	1.82093	1.023	0.3062	0.4018	2.639	1.391	1.72081	0.8084	0.4189	0.5194	2.639	0.09309	1.59047	0.05853	0.9533	1	2.639	0.5653	1.93581	0.292	0.7703	1	2.143	0	3.71	3.984	2.11	1.024	6.068	2.069
ADARB2-AS1	0	0	NA	NA	NA	1	0	0	NA	NA	NA	1	0	0	NA	NA	NA	1	0	0	NA	NA	NA	1	0	0	0	0	0	0	0	0
ADAT1	657.5	0.134	0.11583	1.156	0.2475	0.3378	657.5	0.1893	0.11677	1.621	0.1051	0.1674	657.5	-0.08051	0.11493	-0.7005	0.4836	0.7576	657.5	-0.1358	0.11765	-1.154	0.2483	0.9655	638.6	661.2	713.3	713.1	595.1	588	626.8	724.1
ADAT2	573.3	-0.6463	0.12665	-5.103	3.345e-07	1.363e-06	573.3	-0.715	0.12677	-5.64	1.701e-08	8.803e-08	573.3	-0.05215	0.12953	-0.4026	0.6872	0.8798	573.3	0.0165	0.12383	0.1332	0.894	0.9981	755.4	649	471.2	425.3	704.9	715.1	424.8	440.7
ADAT3	379.4	0.007172	0.16618	0.04316	0.9656	0.9762	379.4	-0.4705	0.16379	-2.873	0.004068	0.009275	379.4	-0.03672	0.16551	-0.2219	0.8244	0.9402	379.4	0.441	0.16446	2.681	0.007332	0.3499	305.4	393.1	312.6	390.4	462.2	486.6	329.4	355.9
ADCK1	177	0.2172	0.20653	1.052	0.2929	0.3871	177	0.148	0.2071	0.7147	0.4748	0.5733	177	-0.07808	0.20376	-0.3832	0.7016	0.8868	177	-0.008848	0.20983	-0.04217	0.9664	1	165	167.6	183.7	203.2	164.6	166	195.1	170.7
ADCK2	971.5	0.837	0.09842	8.504	1.829e-17	1.96e-16	971.5	0.7286	0.09882	7.373	1.665e-13	1.421e-12	971.5	-0.1282	0.09496	-1.35	0.1771	0.4677	971.5	-0.01974	0.10215	-0.1932	0.8468	0.9981	701.8	735.3	1346	1221	702.8	715.1	1157	1193
ADCK3	690.3	-0.1019	0.11287	-0.9027	0.3667	0.4657	690.3	-0.4099	0.11428	-3.587	0.0003348	0.0009473	690.3	-0.3116	0.11422	-2.728	0.006377	0.05574	690.3	-0.003544	0.11294	-0.03138	0.975	0.9995	710.4	790.2	714.2	684.3	718.6	778.6	572.1	554.5
ADCK4	1703	-0.2139	0.08395	-2.548	0.01082	0.02194	1703	0.06664	0.08292	0.8036	0.4216	0.5221	1703	0.3321	0.08333	3.985	6.745e-05	0.001683	1703	0.05152	0.08354	0.6167	0.5374	0.9933	1590	1828	1487	1461	1804	1739	1853	1858
ADCK5	291.1	0.005931	0.1675	0.03541	0.9718	0.9804	291.1	-0.06669	0.16698	-0.3994	0.6896	0.7641	291.1	-0.01466	0.16654	-0.08803	0.9298	0.98	291.1	0.05796	0.16794	0.3451	0.73	0.9975	286.1	290.5	294	284.9	270.1	329.9	282.6	290.7
ADCY1	20.57	3.628	0.81556	4.449	8.634e-06	2.95e-05	20.57	6.25	1.54429	4.047	5.182e-05	0.0001691	20.57	0.02526	0.58741	0.043	0.9657	1	20.57	-2.597	1.64466	-1.579	0.1144	1	5.357	1.016	38.96	38.84	1.055	0	33.81	45.52
ADCY10	8.519	2.673	1.14669	2.331	0.01974	0.03776	8.519	0.1826	0.96837	0.1886	0.8504	0.8913	8.519	-0.4047	0.94367	-0.4289	0.668	1	8.519	2.086	1.1671	1.787	0.07389	1	1.071	3.047	20.41	5.976	6.331	11.27	8.669	11.38
ADCY10P1	76.91	-0.6028	0.30074	-2.004	0.04502	0.07865	76.91	-0.6711	0.31393	-2.138	0.03253	0.06021	76.91	-0.4531	0.31553	-1.436	0.151	0.4299	76.91	-0.3847	0.29906	-1.286	0.1983	1	107.1	104.6	66.78	72.71	81.25	80.93	51.15	50.69
ADCY2	0.4657	2.371	4.69114	0.5054	0.6133	1	0.4657	2.194	4.7042	0.4664	0.6409	1	0.4657	-0.1818	4.58873	-0.03962	0.9684	1	0.4657	0	4.80415	0	1	1	0	0	0	1.992	0	0	1.734	0
ADCY3	4007	-0.02946	0.06113	-0.4819	0.6299	0.7123	4007	0.02718	0.06132	0.4432	0.6576	0.7369	4007	-0.04495	0.06104	-0.7363	0.4616	0.7427	4007	-0.1016	0.06141	-1.654	0.09808	0.8405	4107	4195	4033	4102	3736	4000	4042	3840
ADCY4	4.962	2.196	1.38945	1.581	0.1139	0.1765	4.962	4.357	1.80301	2.416	0.01567	0.03127	4.962	0.5789	1.15182	0.5026	0.6153	1	4.962	-1.582	1.96334	-0.8056	0.4205	1	1.071	2.031	9.275	4.98	1.055	0	13	8.276
ADCY5	63.94	7.099	1.06714	6.653	2.876e-11	1.822e-10	63.94	4.691	0.60016	7.816	5.441e-15	5.316e-14	63.94	-0.4113	0.32758	-1.256	0.2093	0.5086	63.94	1.997	1.17969	1.693	0.09047	1	1.071	1.016	146.6	139.4	6.331	2.049	107.5	107.6
ADCY6	1181	0.6326	0.1043	6.065	1.321e-09	7.113e-09	1181	0.5396	0.10515	5.131	2.877e-07	1.288e-06	1181	-0.2065	0.10258	-2.013	0.04408	0.2072	1181	-0.1135	0.10684	-1.063	0.288	0.9832	1095	867.4	1560	1480	895.9	916.9	1321	1314
ADCY7	626.9	1.331	0.12374	10.76	5.372e-27	1.079e-25	626.9	1.546	0.12663	12.21	2.715e-34	7.898e-33	626.9	-0.08993	0.11632	-0.7731	0.4394	0.7256	626.9	-0.3049	0.13348	-2.284	0.02237	0.5349	342.9	406.3	960	926.3	291.2	315.5	860.8	912.4
ADCY8	0.498	3.373	4.83697	0.6974	0.4855	1	0.498	0	4.99758	0	1	1	0.498	-3.513	4.83712	-0.7263	0.4677	1	0.498	0	4.99742	0	1	1	0	0	0	3.984	0	0	0	0
ADCY9	917.7	1.095	0.09959	11	3.873e-28	8.37e-27	917.7	0.9864	0.09957	9.907	3.887e-23	6.499e-22	917.7	-0.08228	0.09442	-0.8715	0.3835	0.6845	917.7	0.02666	0.10448	0.2551	0.7986	0.9975	574.3	614.5	1236	1305	615.2	596.2	1199	1201
ADCYAP1	65.19	5.978	0.7171	8.336	7.691e-17	7.903e-16	65.19	8.941	1.47767	6.051	1.444e-09	8.352e-09	65.19	-0.8052	0.32902	-2.447	0.01439	0.09923	65.19	-3.768	1.60919	-2.342	0.0192	1	2.143	3.047	150.3	178.3	0	0	98.83	88.96
ADCYAP1R1	36.83	8.185	1.50341	5.444	5.197e-08	2.323e-07	36.83	8.901	1.50106	5.93	3.038e-09	1.697e-08	36.83	0.7105	0.43558	1.631	0.1029	1	36.83	0	2.07935	0	1	1	0	0	51.01	60.76	0	0	86.69	96.2
ADD1	7219	-0.1138	0.05102	-2.23	0.02574	0.04791	7219	0.01791	0.0509	0.3519	0.7249	0.7927	7219	0.12	0.05089	2.359	0.01834	0.116	7219	-0.01168	0.05103	-0.2288	0.819	0.9975	7408	7324	6918	6695	7445	7168	7474	7320
ADD2	681.4	2.124	0.12469	17.03	4.654e-65	4.897e-63	681.4	2.355	0.12402	18.99	2.012e-80	2.678e-78	681.4	0.231	0.10859	2.127	0.0334	0.1731	681.4	-0.0003943	0.13834	-0.002851	0.9977	1	220.7	253.9	1007	1064	226.9	247.9	1207	1224
ADD3	1605	0.8908	0.08388	10.62	2.399e-26	4.636e-25	1605	1.068	0.08407	12.71	5.434e-37	1.773e-35	1605	0.07991	0.08071	0.9901	0.3221	0.6309	1605	-0.09756	0.08711	-1.12	0.2628	0.9752	1193	1042	2062	2080	1045	1043	2167	2211
ADD3-AS1	46.14	1.238	0.45336	2.731	0.006311	0.01343	46.14	0.7665	0.44228	1.733	0.08308	0.1369	46.14	-0.05656	0.42542	-0.133	0.8942	1	46.14	0.4151	0.46921	0.8848	0.3763	1	20.36	32.5	44.52	80.68	32.71	37.9	51.15	69.31
ADGB	0.4942	2.926	4.14479	0.7059	0.4803	1	0.4942	1.39	4.29326	0.3238	0.7461	1	0.4942	-1.54	4.1276	-0.3732	0.709	1	0.4942	0	4.30978	0	1	1	0	0	0.9275	1.992	0	0	0	1.034
ADGRA1	11.2	7	1.63391	4.284	1.833e-05	5.998e-05	11.2	6.719	1.63646	4.106	4.024e-05	0.0001337	11.2	-0.2856	0.79836	-0.3577	0.7205	1	11.2	0	2.17032	0	1	1	0	0	22.26	26.89	0	0	15.6	24.83
ADGRA1-AS1	0.4771	2.862	4.6124	0.6204	0.535	1	0.4771	1.397	4.74258	0.2946	0.7683	1	0.4771	-1.469	4.59655	-0.3196	0.7492	1	0.4771	0	4.75793	0	1	1	0	0	2.783	0	0	0	0	1.034
ADGRA2	360	3.377	0.19259	17.53	8.179e-69	9.558e-67	360	3.352	0.18976	17.66	7.81e-70	7.657e-68	360	0.05613	0.14509	0.3868	0.6989	0.8854	360	0.08055	0.22815	0.3531	0.724	0.9975	52.5	71.1	628.9	658.4	70.7	60.44	684	653.8
ADGRA3	1815	-0.1241	0.07674	-1.617	0.1059	0.1656	1815	-0.04452	0.07677	-0.5799	0.562	0.6534	1815	0.02219	0.07665	0.2895	0.7722	0.9203	1815	-0.05736	0.07686	-0.7463	0.4555	0.9914	1848	1961	1686	1811	1837	1825	1796	1753
ADGRB1	901.1	1.87	0.13377	13.98	2.152e-44	1.081e-42	901.1	1.993	0.13239	15.05	3.344e-51	1.888e-49	901.1	0.2388	0.12452	1.917	0.05519	0.2383	901.1	0.1157	0.14112	0.82	0.4122	0.9902	296.8	419.5	1237	1384	415.7	361.6	1495	1599
ADGRB2	566.4	3.586	0.15753	22.77	9.951e-115	4.651e-112	566.4	3.786	0.16221	23.34	1.676e-120	4.814e-118	566.4	0.02928	0.11494	0.2547	0.7989	0.9312	566.4	-0.1707	0.19472	-0.8766	0.3807	0.9902	93.22	80.24	1042	1039	80.19	73.76	1045	1079
ADGRB3	65.44	1.913	0.36095	5.299	1.165e-07	5.01e-07	65.44	2.699	0.3877	6.961	3.37e-12	2.534e-11	65.44	0.1677	0.31446	0.5333	0.5938	0.8311	65.44	-0.6186	0.42627	-1.451	0.1467	1	28.93	25.39	106.7	97.61	17.94	17.42	112.7	116.9
ADGRD1	11.83	4.524	1.62103	2.791	0.005261	0.01137	11.83	7.509	1.61211	4.658	3.191e-06	1.244e-05	11.83	1.54	0.77528	1.987	0.04694	1	11.83	-1.445	2.15071	-0.6721	0.5015	1	0	1.016	12.99	10.96	0	0	35.54	34.14
ADGRE1	15.71	4.343	1.22629	3.542	0.0003974	0.001062	15.71	7.73	1.58948	4.863	1.156e-06	4.775e-06	15.71	0.9327	0.70154	1.33	0.1837	1	15.71	-2.454	1.88098	-1.304	0.1921	1	2.143	0	16.7	25.9	0	0	52.01	28.96
ADGRE2	137.3	2.477	0.28539	8.681	3.93e-18	4.42e-17	137.3	2.979	0.29916	9.958	2.324e-23	3.939e-22	137.3	0.09744	0.24326	0.4006	0.6887	0.8802	137.3	-0.4042	0.33432	-1.209	0.2266	1	49.29	33.52	201.3	259	33.77	28.68	223.7	269
ADGRE3	1.545	1.069	2.30149	0.4644	0.6424	0.7232	1.545	2.863	2.66127	1.076	0.2819	0.3783	1.545	-1.228	2.30389	-0.5331	0.5939	1	1.545	-3.023	2.65919	-1.137	0.2556	1	1.071	2.031	6.493	0	0	0	1.734	1.034
ADGRE4P	1.813	1.342	2.87355	0.4669	0.6406	0.7215	1.813	5.147	2.52406	2.039	0.04145	0.07455	1.813	3.8	2.51437	1.511	0.1307	1	1.813	0	2.88202	0	1	1	0	0	0	0.996	0	0	10.4	3.103
ADGRE5	7411	0.1598	0.05333	2.996	0.002732	0.006269	7411	0.3235	0.05312	6.09	1.126e-09	6.595e-09	7411	0.1955	0.05289	3.695	0.0002195	0.004419	7411	0.03173	0.05356	0.5924	0.5536	0.9933	6747	6671	7777	7210	6843	6873	8622	8542
ADGRF1	0.978	1.909	3.08762	0.6183	0.5364	0.629	0.978	2.861	3.12735	0.9148	0.3603	0.4605	0.978	-0.5133	2.86419	-0.1792	0.8578	1	0.978	-1.465	3.33318	-0.4396	0.6602	1	1.071	0	0	3.984	0	0	1.734	1.034
ADGRF2	0.4572	2.325	4.32989	0.537	0.5913	1	0.4572	2.196	4.34003	0.5061	0.6128	1	0.4572	-0.1337	4.21844	-0.03168	0.9747	1	0.4572	0	4.44843	0	1	1	0	0	0.9275	0.996	0	0	1.734	0
ADGRF3	44.08	-0.4677	0.45579	-1.026	0.3048	0.4003	44.08	0.02661	0.44415	0.05991	0.9522	0.9664	44.08	0.542	0.45228	1.198	0.2308	1	44.08	0.04771	0.44773	0.1065	0.9151	1	37.5	54.85	22.26	44.82	44.32	51.22	40.74	56.9
ADGRF4	0.9734	2.866	3.30038	0.8683	0.3852	0.4851	0.9734	3.702	3.25185	1.139	0.2549	0.3485	0.9734	0.8317	3.03457	0.2741	0.784	1	0.9734	0	3.50119	0	1	1	0	0	2.783	0	0	0	0.8669	4.138
ADGRF5	1.424	2.285	3.20906	0.712	0.4765	0.5733	1.424	4.647	3.07161	1.513	0.1303	0.2012	1.424	2.357	2.90231	0.8121	0.4167	1	1.424	0	3.36294	0	1	1	0	0	1.855	0	0	0	9.536	0
ADGRG1	756.3	2.288	0.12425	18.42	9.699e-76	1.413e-73	756.3	2.539	0.12167	20.87	1.106e-96	1.95e-94	756.3	0.3774	0.10651	3.543	0.0003953	0.007019	756.3	0.1268	0.13747	0.9224	0.3563	0.9902	214.3	239.7	1121	1098	259.6	236.6	1514	1367
ADGRG2	18.29	0.9374	0.66324	1.413	0.1576	0.2324	18.29	1.689	0.696	2.427	0.01522	0.03045	18.29	0.0942	0.62752	0.1501	0.8807	1	18.29	-0.6577	0.72837	-0.903	0.3665	1	15	11.17	23.19	26.89	4.221	12.29	22.54	31.03
ADGRG3	5.724	3.785	1.76718	2.142	0.03222	0.05848	5.724	3.128	1.30085	2.405	0.01619	0.03219	5.724	0.9297	1.06739	0.871	0.3837	1	5.724	1.586	1.91725	0.8274	0.408	1	0	1.016	8.348	5.976	2.11	1.024	13.87	13.45
ADGRG4	0.1293	0	4.99742	0	1	1	0.1293	1.401	4.98265	0.2811	0.7786	1	0.1293	1.514	4.98265	0.3038	0.7613	1	0.1293	0	4.99742	0	1	1	0	0	0	0	0	0	0	1.034
ADGRG5	19.63	4.082	0.8728	4.677	2.916e-06	1.061e-05	19.63	5.928	1.55479	3.813	0.0001375	0.0004166	19.63	-0.4705	0.61127	-0.7697	0.4415	1	19.63	-2.317	1.67496	-1.383	0.1666	1	0	5.078	39.88	47.81	0	1.024	31.21	32.07
ADGRG6	7588	-0.04782	0.05831	-0.8201	0.4121	0.5118	7588	-0.3462	0.05845	-5.924	3.151e-09	1.758e-08	7588	-0.245	0.05844	-4.192	2.765e-05	0.0008143	7588	0.05342	0.05831	0.9162	0.3596	0.9902	7586	8298	7455	7914	8201	8284	6617	6348
ADGRG7	0.2538	1.361	4.99121	0.2728	0.785	1	0.2538	1.401	4.98265	0.2811	0.7786	1	0.2538	0.03423	4.97642	0.006879	0.9945	1	0.2538	0	4.99742	0	1	1	0	0	0	0.996	0	0	0	1.034
ADGRL1	2845	0.5539	0.06329	8.752	2.105e-18	2.423e-17	2845	0.7242	0.06285	11.52	1.014e-30	2.557e-29	2845	0.2003	0.06146	3.259	0.001117	0.01559	2845	0.03	0.06463	0.4642	0.6425	0.9975	2194	2203	3252	3203	2281	2209	3691	3726
ADGRL2	1941	0.4187	0.07451	5.62	1.914e-08	9.03e-08	1941	0.3311	0.0746	4.438	9.09e-06	3.333e-05	1941	-0.07893	0.07329	-1.077	0.2815	0.5911	1941	0.008752	0.0758	0.1155	0.9081	0.9981	1646	1723	2248	2255	1750	1640	2088	2176
ADGRL3	9.426	3.584	1.19263	3.005	0.002655	0.006104	9.426	3.335	1.19518	2.79	0.005271	0.01173	9.426	-0.2476	0.88841	-0.2787	0.7805	1	9.426	0.001814	1.43581	0.001263	0.999	1	1.071	2.031	19.48	17.93	2.11	1.024	6.935	24.83
ADGRL3-AS1	0.5076	2.371	4.55087	0.5209	0.6024	1	0.5076	2.423	4.54612	0.5329	0.5941	1	0.5076	0.04734	4.42655	0.01069	0.9915	1	0.5076	0	4.66725	0	1	1	0	0	0	1.992	0	0	0	2.069
ADGRL4	1.022	3.619	3.20335	1.13	0.2586	0.3497	1.022	3.196	3.22507	0.9911	0.3216	0.4202	1.022	-0.4275	2.95706	-0.1446	0.8851	1	1.022	0	3.45229	0	1	1	0	0	3.71	0.996	0	0	3.468	0
ADGRV1	11.8	2.526	0.93465	2.703	0.006869	0.01452	11.8	1.587	0.88004	1.804	0.07128	0.1197	11.8	-0.2897	0.7952	-0.3643	0.7156	1	11.8	0.6494	1.00782	0.6444	0.5193	1	2.143	5.078	27.83	13.94	3.166	8.196	21.67	12.41
ADH1A	6.494	0.2221	1.09174	0.2035	0.8388	0.8786	6.494	0.8939	1.09399	0.8171	0.4139	0.5143	6.494	0.3826	1.05641	0.3621	0.7172	1	6.494	-0.2892	1.12814	-0.2564	0.7977	1	6.429	5.078	7.42	5.976	7.386	2.049	5.201	12.41
ADH1B	0.2452	1.31	4.99482	0.2622	0.7932	1	0.2452	1.401	4.98265	0.2811	0.7786	1	0.2452	0.08608	4.98004	0.01728	0.9862	1	0.2452	0	4.99742	0	1	1	0	0	0.9275	0	0	0	0	1.034
ADH1C	0.3574	2.371	4.88886	0.485	0.6277	1	0.3574	1.272	4.99116	0.2548	0.7989	1	0.3574	-1.105	4.88246	-0.2262	0.821	1	0.3574	0	4.99742	0	1	1	0	0	0	1.992	0	0	0.8669	0
ADH4	0.642	-0.08009	3.73924	-0.02142	0.9829	1	0.642	0.9601	3.59491	0.2671	0.7894	1	0.642	1.057	3.59036	0.2944	0.7685	1	0.642	0.01676	3.7436	0.004476	0.9964	1	0	1.016	0	0.996	1.055	0	0	2.069
ADH5	4445	-0.3181	0.05899	-5.392	6.959e-08	3.069e-07	4445	-0.1809	0.05892	-3.07	0.002139	0.00517	4445	0.07987	0.05913	1.351	0.1768	0.4675	4445	-0.05734	0.05878	-0.9754	0.3294	0.9902	4968	4879	4057	3841	4861	4603	4210	4138
ADH6	12.09	-0.352	0.79499	-0.4428	0.6579	0.7354	12.09	-0.3197	0.835	-0.3829	0.7018	0.7736	12.09	-0.529	0.82304	-0.6427	0.5204	1	12.09	-0.5613	0.80736	-0.6953	0.4869	1	13.93	18.28	7.42	17.93	11.61	10.24	12.14	5.172
ADH7	0	0	NA	NA	NA	1	0	0	NA	NA	NA	1	0	0	NA	NA	NA	1	0	0	NA	NA	NA	1	0	0	0	0	0	0	0	0
ADHFE1	114.3	0.56	0.26139	2.142	0.03217	0.05841	114.3	0.3661	0.25989	1.408	0.159	0.2379	114.3	-0.06709	0.25327	-0.2649	0.7911	0.9283	114.3	0.1268	0.26781	0.4735	0.6358	1	98.57	85.32	134.5	136.5	101.3	99.37	114.4	144.8
ADI1	2849	-0.4794	0.06237	-7.687	1.508e-14	1.271e-13	2849	-0.754	0.06249	-12.07	1.607e-33	4.518e-32	2849	-0.1573	0.06345	-2.48	0.01315	0.09311	2849	0.1173	0.0614	1.91	0.05613	0.7266	3285	3330	2353	2392	3571	3605	2122	2133
ADIG	0.2612	0	4.99742	0	1	1	0.2612	-0.05743	4.98003	-0.01153	0.9908	1	0.2612	1.514	4.98265	0.3038	0.7613	1	0.2612	1.453	4.99481	0.2909	0.7711	1	0	0	0	0	1.055	0	0	1.034
ADIPOQ	0.2423	-1.588	4.99273	-0.3182	0.7504	1	0.2423	1.272	4.99116	0.2548	0.7989	1	0.2423	1.385	4.99116	0.2775	0.7814	1	0.2423	-1.475	4.99273	-0.2955	0.7676	1	1.071	0	0	0	0	0	0.8669	0
ADIPOQ-AS1	0.1084	0	4.99742	0	1	1	0.1084	1.272	4.99116	0.2548	0.7989	1	0.1084	1.385	4.99116	0.2775	0.7814	1	0.1084	0	4.99742	0	1	1	0	0	0	0	0	0	0.8669	0
ADIPOR1	2003	-0.2197	0.0716	-3.068	0.002157	0.005047	2003	-0.3804	0.07197	-5.285	1.254e-07	5.856e-07	2003	-0.1608	0.07223	-2.226	0.02599	0.1462	2003	-7.117e-05	0.07134	-0.0009976	0.9992	1	2179	2240	1949	1846	2196	2223	1698	1697
ADIPOR2	6645	0.02056	0.0508	0.4047	0.6857	0.7575	6645	0.08101	0.05071	1.598	0.1101	0.1743	6645	0.06292	0.05057	1.244	0.2134	0.5133	6645	0.002464	0.05094	0.04838	0.9614	0.9991	6595	6449	6686	6545	6553	6513	7014	6805
ADIRF	103.2	1.187	0.27605	4.301	1.699e-05	5.586e-05	103.2	0.3469	0.27144	1.278	0.2013	0.2883	103.2	-0.3917	0.26118	-1.5	0.1336	0.4025	103.2	0.4488	0.28578	1.57	0.1163	1	66.43	62.97	152.1	142.4	80.19	96.3	104.9	120
ADK	314.1	-0.07348	0.15744	-0.4667	0.6407	0.7216	314.1	-0.09445	0.15731	-0.6004	0.5482	0.6412	314.1	-0.01351	0.15707	-0.08601	0.9315	0.9806	314.1	0.007458	0.15767	0.0473	0.9623	0.9991	324.6	319.9	311.7	300.8	334.5	313.5	286.9	320.7
ADM	994.7	0.4739	0.1014	4.673	2.963e-06	1.077e-05	994.7	0.5891	0.09973	5.907	3.486e-09	1.935e-08	994.7	0.2814	0.09812	2.868	0.00413	0.04104	994.7	0.1662	0.10296	1.614	0.1065	0.865	754.3	776	999.9	1126	899	818.5	1294	1289
ADM2	158.3	1.827	0.23178	7.882	3.232e-15	2.921e-14	158.3	1.631	0.23321	6.992	2.714e-12	2.059e-11	158.3	-0.2122	0.20821	-1.019	0.308	0.6194	158.3	-0.016	0.25447	-0.06288	0.9499	1	79.29	68.05	267.1	255	74.92	70.69	213.3	237.9
ADM5	208.5	-0.4212	0.20541	-2.051	0.0403	0.07136	208.5	-0.1151	0.20405	-0.5639	0.5728	0.6631	208.5	0.2132	0.20598	1.035	0.3006	0.6105	208.5	-0.09294	0.20348	-0.4568	0.6478	1	242.1	227.5	155.8	195.2	197.3	242.8	189.8	217.2
ADNP	3274	-0.1391	0.0606	-2.296	0.0217	0.04114	3274	-0.08199	0.06062	-1.352	0.1762	0.2588	3274	0.009469	0.06058	0.1563	0.8758	0.9605	3274	-0.04764	0.06064	-0.7857	0.4321	0.9902	3386	3525	3133	3143	3328	3359	3193	3124
ADNP-AS1	32.47	0.4467	0.48755	0.9162	0.3596	0.4585	32.47	-0.3156	0.46179	-0.6834	0.4944	0.5915	32.47	0.1133	0.46856	0.2418	0.8089	1	32.47	0.8756	0.48105	1.82	0.06874	1	21.43	24.38	30.61	31.87	36.93	47.12	36.41	31.03
ADNP2	1415	0.03691	0.08569	0.4307	0.6667	0.7429	1415	0.2343	0.08513	2.753	0.005911	0.01302	1415	0.1905	0.08464	2.251	0.0244	0.1402	1415	-0.006915	0.08618	-0.08024	0.936	0.9984	1346	1356	1410	1362	1273	1416	1612	1550
ADO	861.6	0.2614	0.10866	2.406	0.01612	0.03141	861.6	-0.02402	0.10831	-0.2217	0.8245	0.8711	861.6	-0.1219	0.10753	-1.134	0.257	0.5647	861.6	0.1636	0.10943	1.495	0.135	0.8875	710.4	848.1	920.1	949.2	872.6	873.8	833.1	885.5
ADORA1	53.04	5.035	0.73825	6.821	9.062e-12	5.986e-11	53.04	6.296	0.90555	6.953	3.577e-12	2.684e-11	53.04	0.5159	0.371	1.391	0.1643	1	53.04	-0.745	1.10788	-0.6724	0.5013	1	4.286	1.016	95.54	75.7	1.055	2.049	136.1	108.6
ADORA2A	423	1.596	0.14549	10.97	5.518e-28	1.177e-26	423	1.192	0.14218	8.385	5.054e-17	5.662e-16	423	-0.08909	0.13278	-0.671	0.5022	0.7695	423	0.3143	0.15411	2.039	0.04144	0.663	215.4	202.1	597.3	664.3	267	252	593	592.7
ADORA2A-AS1	63.84	1.517	0.36418	4.164	3.124e-05	9.892e-05	63.84	1.425	0.3558	4.005	6.214e-05	0.0002002	63.84	0.1262	0.32872	0.384	0.701	0.8867	63.84	0.2179	0.3888	0.5605	0.5752	1	33.21	29.45	80.7	98.6	40.1	32.78	89.29	106.5
ADORA2B	1067	-0.8381	0.0958	-8.749	2.162e-18	2.486e-17	1067	-1.009	0.09532	-10.59	3.454e-26	6.867e-25	1067	-0.01462	0.09851	-0.1484	0.882	0.9617	1067	0.1564	0.09252	1.69	0.091	0.8306	1291	1355	775.4	704.2	1515	1434	743.8	721
ADORA3	0	0	NA	NA	NA	1	0	0	NA	NA	NA	1	0	0	NA	NA	NA	1	0	0	NA	NA	NA	1	0	0	0	0	0	0	0	0
ADPGK	1275	-0.2878	0.09117	-3.156	0.001599	0.003816	1275	-0.3801	0.09091	-4.182	2.892e-05	9.829e-05	1275	-0.01223	0.09169	-0.1333	0.8939	0.9657	1275	0.08016	0.09039	0.8869	0.3751	0.9902	1321	1443	1115	1150	1447	1476	1064	1184
ADPGK-AS1	165.1	-0.08317	0.69213	-0.1202	0.9044	0.9312	165.1	-0.5401	0.68899	-0.7838	0.4331	0.5334	165.1	0.2544	0.69106	0.3682	0.7128	0.8934	165.1	0.7113	0.69007	1.031	0.3026	1	58.93	221.4	109.4	155.4	220.5	238.7	120.5	195.5
ADPRH	27.01	2.745	0.6045	4.541	5.605e-06	1.965e-05	27.01	1.98	0.60618	3.267	0.001087	0.002794	27.01	-0.6746	0.51304	-1.315	0.1886	1	27.01	0.09001	0.68532	0.1313	0.8955	1	6.429	10.16	53.8	57.77	11.61	6.147	27.74	42.41
ADPRHL1	261.7	-0.1185	0.19043	-0.6223	0.5337	0.6265	261.7	-0.01574	0.19002	-0.08283	0.934	0.953	261.7	0.06935	0.18981	0.3654	0.7148	0.8947	261.7	-0.03342	0.19064	-0.1753	0.8608	0.9981	285	257	291.2	207.2	275.4	254.1	260.9	262.8
ADPRHL2	954.4	-0.2165	0.09578	-2.261	0.02379	0.04463	954.4	-0.1082	0.09589	-1.128	0.2592	0.3534	954.4	0.02709	0.09598	0.2822	0.7778	0.9219	954.4	-0.08123	0.09569	-0.8489	0.3959	0.9902	1018	1055	896.9	887.4	944.4	1015	918.9	898.9
ADPRM	187	0.4238	0.20202	2.098	0.03594	0.06445	187	0.3686	0.20498	1.798	0.07214	0.1209	187	-0.1957	0.19843	-0.9864	0.3239	0.6327	187	-0.1406	0.20845	-0.6744	0.5001	1	177.9	160.5	221.7	232.1	159.3	147.5	184.6	212.1
ADRA1A	2.048	4.629	2.34404	1.975	0.0483	0.08375	2.048	4.165	2.3605	1.764	0.07768	0.1289	2.048	-0.469	1.9239	-0.2438	0.8074	1	2.048	0	2.71386	0	1	1	0	0	6.493	2.988	0	0	1.734	5.172
ADRA1B	659.5	-0.2169	0.11613	-1.868	0.06178	0.1038	659.5	-0.4757	0.11668	-4.077	4.57e-05	0.0001505	659.5	-0.1905	0.11746	-1.621	0.1049	0.3479	659.5	0.0683	0.11535	0.5922	0.5537	0.9933	723.2	717.1	653	585.6	780.8	729.4	520.1	566.9
ADRA1D	55.88	4.814	0.60767	7.921	2.35e-15	2.144e-14	55.88	5.256	0.72571	7.242	4.407e-13	3.635e-12	55.88	-0.2399	0.34503	-0.6953	0.4869	1	55.88	-0.6822	0.88141	-0.774	0.4389	1	4.286	4.063	113.2	121.5	3.166	2.049	95.36	103.4
ADRA2A	7.721	5.063	1.69818	2.981	0.00287	0.006552	7.721	6.078	1.71127	3.552	0.0003824	0.001072	7.721	-0.4291	0.95111	-0.4511	0.6519	1	7.721	-1.445	2.21532	-0.6521	0.5143	1	0	1.016	13.91	20.92	0	0	10.4	15.52
ADRA2B	59.35	7.023	1.0705	6.561	5.357e-11	3.304e-10	59.35	5.234	0.72506	7.219	5.242e-13	4.283e-12	59.35	-0.4739	0.34158	-1.387	0.1653	0.451	59.35	1.315	1.247	1.055	0.2916	1	2.143	0	139.1	132.5	2.11	3.073	89.29	106.5
ADRA2C	773.1	1.807	0.12553	14.4	5.358e-47	2.959e-45	773.1	1.817	0.12425	14.62	1.966e-48	1.005e-46	773.1	0.1157	0.11515	1.005	0.315	0.6253	773.1	0.106	0.13394	0.7913	0.4288	0.9902	296.8	362.6	1124	1186	370.4	340.1	1164	1341
ADRB1	54.06	1.582	0.43492	3.639	0.0002742	0.0007542	54.06	1.283	0.42753	3	0.002696	0.00639	54.06	-0.04753	0.4016	-0.1184	0.9058	1	54.06	0.2522	0.45897	0.5494	0.5827	1	34.29	19.3	70.49	89.64	43.26	20.49	70.22	84.83
ADRB2	332.4	0.2934	0.15949	1.84	0.06582	0.1097	332.4	0.03658	0.15854	0.2307	0.8175	0.8655	332.4	-0.08357	0.15701	-0.5323	0.5945	0.8313	332.4	0.1733	0.16101	1.076	0.2819	0.9821	280.7	308.8	337.6	385.5	314.4	350.4	354.6	326.9
ADRB3	1.829	4.51	2.41555	1.867	0.06188	0.1039	1.829	3.932	2.43818	1.613	0.1068	0.1698	1.829	-0.5832	2.02292	-0.2883	0.7731	1	1.829	0	2.77261	0	1	1	0	0	2.783	5.976	0	0	1.734	4.138
ADRBK1	1942	-0.07856	0.07558	-1.039	0.2986	0.3934	1942	-0.1395	0.07543	-1.85	0.0643	0.1095	1942	-0.01043	0.07547	-0.1382	0.8901	0.9643	1942	0.05056	0.07554	0.6692	0.5034	0.9926	1911	2048	1942	1807	2042	2059	1857	1866
ADRBK2	1163	0.5271	0.09113	5.784	7.287e-09	3.623e-08	1163	0.4667	0.09158	5.096	3.467e-07	1.534e-06	1163	-0.1109	0.08918	-1.244	0.2135	0.5133	1163	-0.05053	0.09349	-0.5405	0.5888	0.9961	968.6	994.3	1347	1483	964.4	931.2	1329	1290
ADRM1	7437	-0.3694	0.08027	-4.603	4.174e-06	1.488e-05	7437	-0.2403	0.08007	-3.001	0.002693	0.006385	7437	0.2095	0.08028	2.61	0.009065	0.07145	7437	0.08034	0.08005	1.004	0.3156	0.9872	7016	8948	6239	6120	8389	8492	7095	7196
ADSL	2993	-0.5348	0.06139	-8.711	3.001e-18	3.41e-17	2993	-0.3118	0.0611	-5.103	3.336e-07	1.482e-06	2993	0.1594	0.06185	2.578	0.009933	0.07668	2993	-0.06353	0.06065	-1.047	0.2949	0.9832	3518	3489	2440	2395	3358	3347	2714	2686
ADSS	2604	-0.2854	0.06605	-4.321	1.554e-05	5.147e-05	2604	-0.5848	0.0665	-8.794	1.439e-18	1.772e-17	2604	-0.252	0.06694	-3.764	0.0001669	0.003534	2604	0.04743	0.0656	0.7231	0.4696	0.9914	2877	3003	2355	2471	3034	3044	2029	2023
ADSSL1	559.3	0.319	0.12903	2.473	0.01341	0.02666	559.3	0.8968	0.12619	7.107	1.186e-12	9.335e-12	559.3	0.6119	0.12383	4.941	7.765e-07	3.798e-05	559.3	0.03408	0.13129	0.2596	0.7952	0.9975	429.7	434.7	580.6	497	460.1	425.1	842.6	804.8
ADTRP	31.83	0.9483	0.50015	1.896	0.05795	0.09812	31.83	1.166	0.48674	2.396	0.01658	0.0329	31.83	0.3927	0.46276	0.8486	0.3961	1	31.83	0.1748	0.52241	0.3347	0.7379	1	21.43	17.27	43.59	30.88	20.05	23.56	50.28	47.58
AEBP1	23.38	2.595	0.63051	4.116	3.849e-05	0.0001204	23.38	1.966	0.6393	3.075	0.002105	0.005098	23.38	-0.6336	0.53971	-1.174	0.2404	1	23.38	-0.004015	0.71761	-0.005595	0.9955	1	8.572	7.11	54.72	39.84	9.497	6.147	26.01	35.17
AEBP2	1756	-0.3626	0.08007	-4.529	5.927e-06	2.069e-05	1756	-0.4343	0.07971	-5.449	5.074e-08	2.472e-07	1756	0.0232	0.08059	0.2878	0.7735	0.9207	1756	0.09491	0.07918	1.199	0.2307	0.9589	1855	2009	1486	1520	2148	1979	1534	1520
AEN	1755	-0.6662	0.08464	-7.871	3.515e-15	3.167e-14	1755	-0.5594	0.08478	-6.599	4.146e-11	2.805e-10	1755	0.003883	0.08591	0.04519	0.964	0.9884	1755	-0.1029	0.08349	-1.232	0.2178	0.9498	2058	2337	1399	1371	1999	2095	1338	1442
AES	10470	0.1215	0.04747	2.559	0.0105	0.02134	10470	0.3231	0.04716	6.851	7.348e-12	5.368e-11	10470	0.3151	0.04707	6.695	2.151e-11	3.004e-09	10470	0.1135	0.04756	2.387	0.01698	0.4856	9379	9146	10030	10120	10160	9886	12350	12720
AFAP1	5171	-0.2716	0.05958	-4.558	5.157e-06	1.813e-05	5171	-0.3572	0.05951	-6.002	1.946e-09	1.11e-08	5171	-0.01979	0.05977	-0.3311	0.7406	0.9077	5171	0.06579	0.05932	1.109	0.2674	0.9773	5513	5691	4495	4788	6065	5662	4618	4536
AFAP1-AS1	717	-0.1555	0.12194	-1.275	0.2023	0.2864	717	-0.1994	0.12156	-1.64	0.101	0.1619	717	0.01241	0.12197	0.1018	0.9189	0.9748	717	0.0563	0.12154	0.4632	0.6432	0.9975	683.6	808.5	632.6	708.2	819.9	732.5	695.2	655.8
AFAP1L1	255.9	3.722	0.23515	15.83	1.974e-56	1.538e-54	255.9	3.404	0.2244	15.17	5.496e-52	3.23e-50	255.9	-0.05729	0.16632	-0.3445	0.7305	0.9035	255.9	0.2604	0.27927	0.9325	0.3511	0.9902	31.07	41.64	484.2	478.1	45.37	42	447.3	477.9
AFAP1L2	72.58	3.361	0.42873	7.838	4.565e-15	4.06e-14	72.58	3.452	0.42791	8.067	7.201e-16	7.499e-15	72.58	0.08914	0.32297	0.276	0.7825	0.9241	72.58	-0.002293	0.51245	-0.004474	0.9964	1	12.86	12.19	149.3	107.6	16.88	8.196	130.9	142.8
AFF1	1367	0.2491	0.08353	2.982	0.002866	0.006545	1367	0.03379	0.0833	0.4057	0.685	0.7604	1367	-0.09288	0.08257	-1.125	0.2606	0.568	1367	0.1224	0.08426	1.453	0.1463	0.905	1255	1235	1425	1535	1347	1363	1400	1374
AFF2	0.1159	1.31	4.99482	0.2622	0.7932	1	0.1159	0	4.99758	0	1	1	0.1159	-1.449	4.99498	-0.2901	0.7717	1	0.1159	0	4.99742	0	1	1	0	0	0.9275	0	0	0	0	0
AFF3	80.5	4.341	0.46796	9.276	1.76e-20	2.34e-19	80.5	3.774	0.44742	8.434	3.327e-17	3.785e-16	80.5	-0.3277	0.31038	-1.056	0.291	0.6012	80.5	0.2394	0.56818	0.4213	0.6736	1	9.643	7.11	164.2	174.3	5.276	14.34	154.3	114.8
AFF4	4571	-0.2002	0.05864	-3.414	0.0006401	0.001648	4571	-0.1994	0.05849	-3.409	0.0006527	0.001754	4571	0.04209	0.05867	0.7174	0.4731	0.7509	4571	0.04128	0.05846	0.7061	0.4801	0.9926	4733	4901	4052	4335	4953	4960	4379	4254
AFG3L1P	839.9	-0.9317	0.10744	-8.672	4.251e-18	4.768e-17	839.9	-0.5946	0.10578	-5.621	1.894e-08	9.731e-08	839.9	0.3123	0.10931	2.857	0.00428	0.04208	839.9	-0.02481	0.10385	-0.2389	0.8112	0.9975	1136	992.3	557.4	557.8	1020	1071	692.6	692.1
AFG3L2	3191	-0.5324	0.0643	-8.28	1.237e-16	1.25e-15	3191	-0.4247	0.06406	-6.629	3.381e-11	2.309e-10	3191	0.101	0.06481	1.558	0.1192	0.3761	3191	-0.006724	0.06354	-0.1058	0.9157	0.9981	3747	3700	2669	2479	3742	3671	2811	2709
AFM	0.2167	0	4.99742	0	1	1	0.2167	2.193	4.90154	0.4474	0.6546	1	0.2167	2.306	4.90154	0.4705	0.638	1	0.2167	0	4.99742	0	1	1	0	0	0	0	0	0	1.734	0
AFMID	638	0.3037	0.12117	2.507	0.01218	0.02446	638	0.3664	0.12072	3.035	0.002407	0.005755	638	0.07265	0.11876	0.6117	0.5407	0.7951	638	0.01002	0.12309	0.08144	0.9351	0.9984	594.7	530.2	679	709.2	524.4	607.5	734.3	725.2
AFP	0.1245	1.361	4.99121	0.2728	0.785	1	0.1245	0	4.99758	0	1	1	0.1245	-1.501	4.99136	-0.3007	0.7636	1	0.1245	0	4.99742	0	1	1	0	0	0	0.996	0	0	0	0
AFTPH	1115	0.1233	0.08865	1.39	0.1644	0.2409	1115	0.3596	0.08835	4.07	4.702e-05	0.0001545	1115	0.1624	0.08715	1.863	0.06244	0.2566	1115	-0.07395	0.08983	-0.8232	0.4104	0.9902	1053	1041	1163	1118	985.6	1004	1268	1285
AGA	340.1	0.9988	0.16046	6.225	4.83e-10	2.719e-09	340.1	1.361	0.15918	8.552	1.214e-17	1.418e-16	340.1	0.3292	0.14982	2.198	0.02798	0.1542	340.1	-0.03324	0.16923	-0.1964	0.8443	0.9981	215.4	204.1	444.3	393.4	218.4	191.6	512.3	541
AGAP1	1250	0.442	0.08424	5.247	1.544e-07	6.536e-07	1250	0.3973	0.08394	4.733	2.213e-06	8.796e-06	1250	0.005014	0.08217	0.06102	0.9513	0.9857	1250	0.04974	0.08596	0.5786	0.5628	0.9941	1054	1047	1427	1427	1102	1074	1433	1432
AGAP1-IT1	5.071	-0.1051	1.23463	-0.08509	0.9322	0.9536	5.071	-0.0125	1.19453	-0.01046	0.9917	0.994	5.071	0.3761	1.21119	0.3105	0.7562	1	5.071	0.2835	1.21828	0.2327	0.816	1	3.214	6.094	3.71	4.98	2.11	9.22	6.068	5.172
AGAP11	68.98	0.6937	0.33263	2.086	0.03702	0.06618	68.98	0.6395	0.33548	1.906	0.0566	0.09817	68.98	-0.1298	0.32095	-0.4045	0.6859	0.8792	68.98	-0.07565	0.34667	-0.2182	0.8273	1	51.43	57.89	85.33	91.63	43.26	60.44	78.02	83.79
AGAP2	1347	1.749	0.09305	18.79	8.462e-79	1.361e-76	1347	1.54	0.09168	16.8	2.496e-63	2.065e-61	1347	0.0004124	0.08575	0.004809	0.9962	0.9983	1347	0.2091	0.09854	2.122	0.03387	0.6283	568.9	643.9	2069	2009	671.1	731.4	1997	2083
AGAP2-AS1	839.7	1.229	0.11695	10.51	7.948e-26	1.486e-24	839.7	1.01	0.11576	8.721	2.755e-18	3.33e-17	839.7	-0.02591	0.11113	-0.2332	0.8156	0.937	839.7	0.1934	0.12135	1.594	0.1109	0.8676	438.2	550.5	1196	1123	541.3	590.1	1126	1152
AGAP3	1442	-0.1424	0.08488	-1.678	0.09334	0.1489	1442	-0.205	0.08455	-2.424	0.01533	0.03066	1442	0.0145	0.08486	0.1709	0.8643	0.9555	1442	0.07704	0.08457	0.9109	0.3624	0.9902	1423	1553	1340	1357	1624	1516	1384	1340
AGAP4	188.5	-0.5506	0.21098	-2.61	0.009056	0.01865	188.5	-0.2487	0.21084	-1.179	0.2382	0.3303	188.5	0.1313	0.21341	0.6154	0.5383	0.7936	188.5	-0.1706	0.20837	-0.8189	0.4128	1	236.8	217.4	141.9	168.3	202.6	200.8	149.1	191.4
AGAP5	121.1	-0.5445	0.24698	-2.205	0.02749	0.05077	121.1	-0.1073	0.24849	-0.4318	0.6659	0.7438	121.1	0.1287	0.25009	0.5147	0.6068	0.8366	121.1	-0.3085	0.24536	-1.257	0.2087	1	160.7	138.1	98.32	106.6	121.3	119.9	109.2	114.8
AGAP6	393.8	-0.661	0.14216	-4.65	3.327e-06	1.203e-05	393.8	-0.3682	0.14032	-2.624	0.008687	0.01839	393.8	0.2522	0.14384	1.753	0.0796	0.2965	393.8	-0.04062	0.1386	-0.2931	0.7695	0.9975	482.2	456	304.2	288.8	467.5	444.6	345.9	361
AGAP7P	39.97	-0.2505	0.44216	-0.5665	0.571	0.6603	39.97	-0.1588	0.44025	-0.3607	0.7183	0.7875	39.97	0.07893	0.44285	0.1782	0.8585	1	39.97	-0.01277	0.43955	-0.02904	0.9768	1	53.57	32.5	32.46	39.84	39.04	46.1	39.01	37.24
AGAP9	164	-0.2723	0.22448	-1.213	0.2251	0.3122	164	-0.01346	0.2254	-0.05973	0.9524	0.9664	164	0.0695	0.22509	0.3088	0.7575	0.9138	164	-0.1893	0.22479	-0.8423	0.3996	1	180	186.9	146.6	157.4	139.3	182.4	145.6	173.8
AGBL1	0.1159	1.31	4.99482	0.2622	0.7932	1	0.1159	0	4.99758	0	1	1	0.1159	-1.449	4.99498	-0.2901	0.7717	1	0.1159	0	4.99742	0	1	1	0	0	0.9275	0	0	0	0	0
AGBL1-AS1	0	0	NA	NA	NA	1	0	0	NA	NA	NA	1	0	0	NA	NA	NA	1	0	0	NA	NA	NA	1	0	0	0	0	0	0	0	0
AGBL2	115	0.2654	0.29142	0.9109	0.3624	0.4614	115	0.0262	0.29894	0.08764	0.9302	0.9505	115	-0.4902	0.29241	-1.676	0.09364	0.3258	115	-0.251	0.29797	-0.8423	0.3996	1	146.8	89.38	155.8	127.5	82.31	115.8	94.49	107.6
AGBL3	74.44	0.7374	0.32516	2.268	0.02334	0.04391	74.44	0.2116	0.32426	0.6526	0.514	0.6094	74.44	-0.2982	0.31542	-0.9453	0.3445	0.6525	74.44	0.2276	0.33374	0.682	0.4952	1	53.57	60.94	80.7	110.6	69.64	64.54	72.82	82.76
AGBL4	0.4819	2.957	4.58724	0.6447	0.5191	1	0.4819	1.272	4.73173	0.2689	0.788	1	0.4819	-1.69	4.58033	-0.369	0.7122	1	0.4819	0	4.7384	0	1	1	0	0	0	2.988	0	0	0.8669	0
AGBL4-IT1	0	0	NA	NA	NA	1	0	0	NA	NA	NA	1	0	0	NA	NA	NA	1	0	0	NA	NA	NA	1	0	0	0	0	0	0	0	0
AGBL5	3059	-0.1583	0.06613	-2.394	0.01666	0.03236	3059	-0.09764	0.06602	-1.479	0.1391	0.2127	3059	0.05017	0.06608	0.7592	0.4477	0.732	3059	-0.01051	0.06606	-0.1591	0.8736	0.9981	3255	3158	3001	2743	3158	3208	2981	2968
AGBL5-AS1	1.187	0.4265	2.59614	0.1643	0.8695	0.9035	1.187	3.567	2.74514	1.299	0.1938	0.2794	1.187	0.6658	2.48087	0.2684	0.7884	1	1.187	-2.475	2.84973	-0.8685	0.3851	1	2.143	0	1.855	0.996	0	0	3.468	1.034
AGER	119.4	-0.4162	0.27696	-1.503	0.1329	0.2014	119.4	-0.5614	0.28008	-2.004	0.04504	0.08014	119.4	-0.2174	0.28254	-0.7695	0.4416	0.7274	119.4	-0.07225	0.27445	-0.2632	0.7924	1	163.9	121.9	128	85.66	148.8	122.9	91.02	93.1
AGFG1	2755	-0.1954	0.07059	-2.768	0.005641	0.01212	2755	-0.2446	0.07051	-3.469	0.000522	0.001427	2755	-0.0153	0.07073	-0.2163	0.8287	0.9422	2755	0.03394	0.07037	0.4822	0.6296	0.9975	2836	3024	2631	2486	2898	3102	2590	2472
AGFG2	497	0.1093	0.13002	0.8407	0.4005	0.5003	497	0.04896	0.12824	0.3818	0.7026	0.7742	497	0.115	0.12797	0.8983	0.369	0.6718	497	0.1753	0.13028	1.346	0.1784	0.9264	456.4	452	505.5	474.1	498.1	527.6	503.7	558.6
AGGF1	998	0.5392	0.09754	5.528	3.234e-08	1.49e-07	998	0.5677	0.09799	5.793	6.898e-09	3.721e-08	998	-0.05052	0.09516	-0.5309	0.5955	0.8321	998	-0.07896	0.1003	-0.7873	0.4311	0.9902	799.3	862.3	1233	1182	815.7	758.1	1131	1202
AGK	963.1	-5.585e-05	0.09487	-0.0005886	0.9995	1	963.1	0.04652	0.09532	0.488	0.6255	0.7101	963.1	-0.04426	0.09451	-0.4683	0.6396	0.8553	963.1	-0.09083	0.09568	-0.9493	0.3425	0.9902	992.2	979.1	1002	969.1	898	952.7	938.8	973.4
AGL	2116	0.5549	0.06931	8.006	1.186e-15	1.11e-14	2116	0.6718	0.06983	9.62	6.578e-22	1.022e-20	2116	-0.03764	0.06768	-0.5561	0.5781	0.8215	2116	-0.1545	0.07142	-2.164	0.0305	0.5972	1759	1768	2554	2628	1568	1601	2534	2515
AGMAT	4.155	-0.2714	1.40507	-0.1932	0.8468	0.885	4.155	-0.4379	1.49666	-0.2926	0.7698	0.8295	4.155	-0.8218	1.4673	-0.5601	0.5754	1	4.155	-0.6553	1.4357	-0.4564	0.6481	1	4.286	7.11	7.42	1.992	2.11	5.122	5.201	0
AGMO	8.244	1.217	1.14224	1.066	0.2865	0.3802	8.244	2.958	1.13041	2.617	0.008882	0.01876	8.244	1.496	1.00083	1.494	0.1351	1	8.244	-0.245	1.25733	-0.1948	0.8455	1	0	6.094	8.348	5.976	3.166	2.049	26.87	13.45
AGO1	2297	-0.2604	0.07871	-3.308	0.0009385	0.002347	2297	-0.2497	0.07861	-3.176	0.001491	0.003724	2297	0.01822	0.07892	0.2309	0.8174	0.9375	2297	0.007516	0.0784	0.09586	0.9236	0.9981	2384	2601	1963	2201	2469	2543	2165	2049
AGO2	1136	-0.4881	0.09249	-5.277	1.314e-07	5.621e-07	1136	-0.5303	0.09223	-5.749	8.953e-09	4.771e-08	1136	0.005737	0.0937	0.06123	0.9512	0.9857	1136	0.04795	0.09101	0.5269	0.5983	0.9975	1260	1364	915.5	956.2	1313	1400	955.3	922.7
AGO3	296.6	-0.07225	0.16103	-0.4487	0.6537	0.7322	296.6	-0.3405	0.16225	-2.098	0.03586	0.0656	296.6	-0.2235	0.16228	-1.378	0.1683	0.4544	296.6	0.04468	0.161	0.2775	0.7814	0.9975	295.7	329.1	298.7	295.8	329.2	315.5	263.5	245.2
AGO4	571.2	-0.000228	0.12879	-0.00177	0.9986	1	571.2	0.08123	0.12889	0.6303	0.5285	0.6232	571.2	0.02169	0.12803	0.1694	0.8655	0.956	571.2	-0.05977	0.12965	-0.461	0.6448	0.9975	611.8	538.3	563	586.6	597.2	506.1	596.4	570
AGPAT1	3499	-0.3175	0.0581	-5.465	4.625e-08	2.084e-07	3499	-0.2259	0.05801	-3.894	9.872e-05	0.0003063	3499	0.05656	0.05831	0.9699	0.3321	0.6396	3499	-0.03508	0.05779	-0.6071	0.5438	0.9933	3868	3881	3117	3101	3768	3795	3243	3223
AGPAT2	1771	0.4206	0.1856	2.266	0.02343	0.04408	1771	0.4006	0.18486	2.167	0.03022	0.05635	1771	0.3015	0.18462	1.633	0.1024	0.3426	1771	0.3215	0.18583	1.73	0.0836	0.8191	1113	1592	1757	1865	1764	1617	2214	2249
AGPAT3	1656	0.6488	0.08063	8.047	8.503e-16	8.046e-15	1656	0.7797	0.08058	9.675	3.841e-22	6.098e-21	1656	0.08137	0.07821	1.04	0.2981	0.6079	1656	-0.04953	0.08293	-0.5972	0.5504	0.9933	1224	1327	1967	2034	1268	1198	2152	2080
AGPAT4	463	0.7156	0.15561	4.599	4.248e-06	1.513e-05	463	0.8903	0.15445	5.764	8.217e-09	4.389e-08	463	0.2104	0.15005	1.402	0.1608	0.4447	463	0.03579	0.15986	0.2239	0.8229	0.9975	386.8	279.3	569.5	522.9	346.1	336	667.5	595.8
AGPAT4-IT1	11.66	-0.1199	0.77517	-0.1547	0.877	0.9099	11.66	0.5986	0.77816	0.7692	0.4418	0.5419	11.66	0.3564	0.76177	0.4678	0.6399	1	11.66	-0.3621	0.79128	-0.4577	0.6472	1	13.93	10.16	10.2	11.95	9.497	9.22	13.87	14.48
AGPAT5	2629	-0.4105	0.06838	-6.003	1.942e-09	1.025e-08	2629	-0.5197	0.06866	-7.57	3.742e-14	3.362e-13	2629	-0.1276	0.06921	-1.844	0.06516	0.2632	2629	-0.01841	0.06782	-0.2714	0.7861	0.9975	2988	3148	2349	2268	2944	3114	2152	2073
AGPAT6	2588	-0.08784	0.06717	-1.308	0.1909	0.2729	2588	-0.06532	0.06734	-0.97	0.3321	0.4313	2588	-0.04207	0.06715	-0.6264	0.531	0.7883	2588	-0.06459	0.06735	-0.959	0.3376	0.9902	2655	2778	2580	2532	2543	2652	2431	2536
AGPAT9	1482	-0.7728	0.08575	-9.012	2.018e-19	2.477e-18	1482	-0.9292	0.08646	-10.75	6.055e-27	1.25e-25	1482	-0.1888	0.08825	-2.139	0.03242	0.1693	1482	-0.03236	0.08391	-0.3856	0.6998	0.9975	1881	1971	1183	1072	1939	1829	1013	964.1
AGPS	2407	0.118	0.07422	1.59	0.1118	0.1736	2407	-0.05429	0.07438	-0.7299	0.4654	0.5644	2407	-0.1414	0.07399	-1.911	0.05602	0.2403	2407	0.03092	0.07461	0.4144	0.6786	0.9975	2226	2480	2492	2617	2349	2461	2349	2282
AGR2	0.7491	2.281	3.9583	0.5762	0.5645	0.6546	0.7491	3.426	3.88285	0.8824	0.3776	0.4787	0.7491	1.141	3.7508	0.3041	0.761	1	0.7491	0	4.08364	0	1	1	0	0	1.855	0	0	0	0	4.138
AGR3	0	0	NA	NA	NA	1	0	0	NA	NA	NA	1	0	0	NA	NA	NA	1	0	0	NA	NA	NA	1	0	0	0	0	0	0	0	0
AGRN	5835	0.7584	0.14931	5.08	3.783e-07	1.533e-06	5835	0.8778	0.14898	5.892	3.806e-09	2.106e-08	5835	0.4331	0.14873	2.912	0.003591	0.03722	5835	0.3137	0.14956	2.098	0.03595	0.6326	3333	4172	5877	6822	4921	4408	8347	8797
AGRP	0.8681	-0.1867	2.96336	-0.06299	0.9498	0.9658	0.8681	-1.164	3.12174	-0.373	0.7092	0.7798	0.8681	-1.012	3.12635	-0.3237	0.7462	1	0.8681	-0.03427	2.95849	-0.01158	0.9908	1	2.143	0	1.855	0	1.055	1.024	0.8669	0
AGT	5.845	5.395	1.84939	2.917	0.003533	0.007905	5.845	6.331	1.83319	3.453	0.0005537	0.001509	5.845	0.9308	1.18456	0.7858	0.432	1	5.845	0	2.31897	0	1	1	0	0	11.13	4.98	0	0	23.41	7.241
AGTPBP1	1233	0.5338	0.09581	5.571	2.526e-08	1.179e-07	1233	0.5497	0.09581	5.737	9.62e-09	5.105e-08	1233	-0.0007886	0.09371	-0.008415	0.9933	0.9978	1233	-0.0167	0.09787	-0.1706	0.8645	0.9981	1002	1019	1518	1406	1058	939.4	1534	1388
AGTR1	40.39	5.717	0.92571	6.176	6.592e-10	3.652e-09	40.39	5.182	0.82633	6.271	3.598e-10	2.209e-09	40.39	-0.1208	0.41908	-0.2883	0.7731	1	40.39	0.4145	1.16796	0.3549	0.7227	1	1.071	2.031	79.77	84.66	4.221	0	67.62	83.79
AGTR2	0	0	NA	NA	NA	1	0	0	NA	NA	NA	1	0	0	NA	NA	NA	1	0	0	NA	NA	NA	1	0	0	0	0	0	0	0	0
AGTRAP	1492	-0.298	0.08553	-3.485	0.0004925	0.001298	1492	-0.1547	0.08511	-1.818	0.06908	0.1166	1492	0.13	0.08561	1.519	0.1289	0.3944	1492	-0.01331	0.08503	-0.1565	0.8756	0.9981	1703	1530	1346	1282	1630	1571	1406	1471
AGXT	1.534	3.895	2.55061	1.527	0.1267	0.1932	1.534	4.104	2.54085	1.615	0.1063	0.1691	1.534	0.2032	2.17371	0.0935	0.9255	1	1.534	0	2.86993	0	1	1	0	0	3.71	1.992	0	0	3.468	3.103
AGXT2	0.4829	1.31	4.33591	0.3022	0.7625	1	0.4829	2.936	4.17395	0.7034	0.4818	1	0.4829	1.621	4.17077	0.3886	0.6976	1	0.4829	0	4.33897	0	1	1	0	0	0.9275	0	0	0	0.8669	2.069
AHCTF1	3763	-0.422	0.06303	-6.695	2.164e-11	1.386e-10	3763	-0.541	0.06322	-8.558	1.15e-17	1.346e-16	3763	-0.124	0.06367	-1.947	0.05155	0.2282	3763	-0.004938	0.06257	-0.07892	0.9371	0.9984	4250	4530	3220	3335	4255	4496	2961	3055
AHCTF1P1	1158	-0.4832	0.09069	-5.328	9.923e-08	4.296e-07	1158	-0.5621	0.09055	-6.208	5.383e-10	3.255e-09	1158	-0.02748	0.092	-0.2987	0.7652	0.9175	1158	0.05141	0.08922	0.5763	0.5644	0.9941	1281	1400	954.4	964.1	1396	1383	917.2	966.2
AHCY	12680	-0.04279	0.04962	-0.8624	0.3885	0.4882	12680	0.07034	0.04963	1.417	0.1564	0.2349	12680	0.04047	0.04955	0.8168	0.414	0.7077	12680	-0.07266	0.04971	-1.462	0.1438	0.9019	12710	13170	12920	12210	12420	12190	13150	12690
AHCYL1	2859	0.1856	0.0653	2.842	0.004483	0.009832	2859	0.3179	0.06531	4.867	1.135e-06	4.692e-06	2859	0.06056	0.06457	0.9378	0.3484	0.655	2859	-0.07172	0.06603	-1.086	0.2774	0.9819	2723	2629	3089	2996	2469	2622	3194	3151
AHCYL2	1045	0.05593	0.09604	0.5824	0.5603	0.6508	1045	0.2143	0.09605	2.231	0.0257	0.04883	1045	0.07327	0.09511	0.7704	0.441	0.7273	1045	-0.08506	0.09697	-0.8771	0.3804	0.9902	1080	972	1082	1050	979.2	954.8	1158	1084
AHDC1	1173	0.2049	0.10636	1.926	0.05407	0.09245	1173	-0.05208	0.10542	-0.494	0.6213	0.7067	1173	0.01164	0.10529	0.1106	0.912	0.9731	1173	0.2686	0.10649	2.522	0.01166	0.4426	937.5	1139	1113	1282	1243	1259	1179	1235
AHI1	912.1	0.3585	0.09703	3.695	0.0002202	0.0006144	912.1	0.06501	0.09848	0.6602	0.5092	0.6051	912.1	-0.3519	0.09641	-3.65	0.000262	0.005041	912.1	-0.05845	0.09908	-0.5899	0.5552	0.9933	823.9	893.8	1112	1091	832.5	817.5	864.3	861.7
AHNAK	24110	-1.055	0.06468	-16.31	8.11e-60	7.376e-58	24110	-0.7809	0.06455	-12.1	1.069e-33	3.038e-32	24110	0.352	0.06481	5.43	5.62e-08	3.969e-06	24110	0.07785	0.06441	1.209	0.2268	0.9577	31610	29600	13600	15860	32970	31630	19350	18240
AHNAK2	24850	-0.8823	0.05884	-14.99	8.071e-51	5.101e-49	24850	-0.8918	0.05881	-15.16	6.259e-52	3.668e-50	24850	0.04055	0.05903	0.687	0.4921	0.763	24850	0.05003	0.05863	0.8533	0.3935	0.9902	31820	31580	16100	18290	33880	31760	18060	17320
AHR	694.7	1.14	0.11468	9.938	2.835e-23	4.527e-22	694.7	0.8866	0.1152	7.696	1.401e-14	1.316e-13	694.7	-0.2333	0.10921	-2.136	0.03268	0.1703	694.7	0.01985	0.12039	0.1649	0.869	0.9981	428.6	483.5	986	1025	459	466.1	886	823.4
AHRR	355.3	-0.1497	0.1525	-0.9813	0.3264	0.4233	355.3	-0.261	0.15139	-1.724	0.0847	0.1392	355.3	0.01676	0.15247	0.1099	0.9125	0.9732	355.3	0.1281	0.15142	0.8461	0.3975	0.9902	337.5	390	344.1	311.7	406.3	389.3	333.8	330
AHSA1	4732	-0.4321	0.05493	-7.867	3.645e-15	3.27e-14	4732	-0.3749	0.05521	-6.791	1.113e-11	7.963e-11	4732	-0.08678	0.05546	-1.565	0.1176	0.3731	4732	-0.1439	0.05468	-2.632	0.008477	0.3796	5727	5593	4122	4269	5069	5175	3962	3938
AHSA2	681.8	-0.3804	0.1355	-2.807	0.004995	0.01084	681.8	-0.4073	0.13659	-2.982	0.002862	0.006738	681.8	-0.1631	0.1371	-1.19	0.2342	0.5405	681.8	-0.1361	0.13499	-1.009	0.3132	0.9872	909.7	712	666	578.7	768.2	706.9	517.5	595.8
AHSG	1.414	4.619	2.63719	1.751	0.07988	0.1301	1.414	2.31	2.78986	0.828	0.4077	0.5082	1.414	-2.313	2.43192	-0.9513	0.3415	1	1.414	0	2.97048	0	1	1	0	0	7.42	1.992	0	0	0.8669	1.034
AHSP	0.1159	1.31	4.99482	0.2622	0.7932	1	0.1159	0	4.99758	0	1	1	0.1159	-1.449	4.99498	-0.2901	0.7717	1	0.1159	0	4.99742	0	1	1	0	0	0.9275	0	0	0	0	0
AICDA	1.391	2.951	2.90861	1.015	0.3103	0.4061	1.391	4.416	2.83338	1.559	0.1191	0.1864	1.391	1.46	2.57314	0.5674	0.5704	1	1.391	0	3.14117	0	1	1	0	0	0	2.988	0	0	6.068	2.069
AIDA	1753	-0.4579	0.07594	-6.03	1.636e-09	8.704e-09	1753	-0.3538	0.07606	-4.652	3.291e-06	1.281e-05	1753	0.01195	0.07676	0.1556	0.8763	0.9605	1753	-0.09217	0.07523	-1.225	0.2205	0.9525	1991	2134	1506	1497	1922	1948	1525	1503
AIF1	0.6257	0	3.72538	0	1	1	0.6257	-0.71	3.38434	-0.2098	0.8338	1	0.6257	2.425	3.58306	0.6768	0.4986	1	0.6257	3.017	3.53468	0.8534	0.3934	1	0	0	0	0	1.055	2.049	0.8669	1.034
AIF1L	1108	2.925	0.11237	26.03	2.278e-149	2.543e-146	1108	3.144	0.10939	28.74	1.286e-181	1.292e-178	1108	0.3797	0.09094	4.175	2.978e-05	0.0008668	1108	0.1611	0.12776	1.261	0.2073	0.942	221.8	230.6	1742	1694	227.9	277.6	2267	2203
AIFM1	2479	-0.5834	0.0689	-8.468	2.499e-17	2.651e-16	2479	-0.4434	0.06902	-6.424	1.324e-10	8.546e-10	2479	0.01886	0.06979	0.2703	0.7869	0.9263	2479	-0.1211	0.06812	-1.778	0.0754	0.793	3092	2987	2104	1952	2814	2775	2033	2078
AIFM2	1051	-0.3613	0.09479	-3.811	0.0001383	0.0003972	1051	-0.06368	0.09475	-0.6721	0.5015	0.5982	1051	0.1383	0.09509	1.454	0.1459	0.4209	1051	-0.1593	0.09445	-1.687	0.09162	0.8306	1225	1157	947.9	905.4	1019	1113	1035	1004
AIFM3	64.58	0.04971	0.35252	0.141	0.8879	0.9182	64.58	-0.02963	0.3458	-0.08568	0.9317	0.9515	64.58	0.1563	0.34696	0.4505	0.6523	0.862	64.58	0.2357	0.35137	0.6707	0.5024	1	69.64	48.75	53.8	68.72	65.42	73.76	64.15	72.41
AIG1	413.5	0.7807	0.1451	5.381	7.424e-08	3.266e-07	413.5	0.5466	0.14393	3.798	0.0001459	0.0004407	413.5	-0.06684	0.13947	-0.4793	0.6318	0.8522	413.5	0.1673	0.14939	1.12	0.2629	0.9752	326.8	277.3	540.8	496	340.8	337	510.6	479
AIM1	2443	0.3257	0.06889	4.727	2.276e-06	8.397e-06	2443	0.04558	0.06921	0.6587	0.5101	0.6059	2443	-0.2397	0.06839	-3.505	0.0004567	0.007892	2443	0.04038	0.0697	0.5793	0.5624	0.9939	2250	2250	2710	2930	2325	2303	2413	2363
AIM1L	51.89	6.4	1.0859	5.893	3.783e-09	1.937e-08	51.89	5.484	0.74195	7.392	1.451e-13	1.244e-12	51.89	0.4036	0.38136	1.058	0.2899	1	51.89	1.319	1.25866	1.048	0.2946	1	0	2.031	103	72.71	2.11	3.073	130.9	101.4
AIM2	0	0	NA	NA	NA	1	0	0	NA	NA	NA	1	0	0	NA	NA	NA	1	0	0	NA	NA	NA	1	0	0	0	0	0	0	0	0
AIMP1	1750	0.02974	0.0827	0.3596	0.7191	0.784	1750	0.02142	0.08268	0.2591	0.7956	0.8488	1750	-0.01151	0.08231	-0.1398	0.8888	0.9638	1750	-0.003189	0.08306	-0.03839	0.9694	0.9991	1737	1736	1812	1732	1688	1776	1650	1870
AIMP2	1932	-0.06631	0.07365	-0.9004	0.3679	0.4669	1932	-0.009345	0.07359	-0.127	0.8989	0.9268	1932	0.03	0.0734	0.4087	0.6828	0.8773	1932	-0.02697	0.07384	-0.3653	0.7149	0.9975	1914	2037	1850	1924	1931	1947	1945	1908
AIP	1679	-0.273	0.07769	-3.514	0.0004408	0.001169	1679	-0.01148	0.07745	-0.1482	0.8822	0.9143	1679	0.1621	0.07762	2.088	0.03682	0.1836	1679	-0.0995	0.07751	-1.284	0.1993	0.9356	1829	1814	1566	1448	1683	1717	1700	1673
AIPL1	6.194	5.127	1.79532	2.856	0.004296	0.009458	6.194	6.565	1.76878	3.712	0.0002059	0.0006056	6.194	1.434	1.09383	1.311	0.19	1	6.194	0	2.27052	0	1	1	0	0	7.42	5.976	0	0	21.67	14.48
AIRE	4.19	1.821	1.49742	1.216	0.2239	0.3108	4.19	5.256	1.95006	2.696	0.007027	0.01518	4.19	-0.01222	1.36276	-0.008967	0.9928	1	4.19	-3.448	2.04643	-1.685	0.09205	1	2.143	2.031	1.855	12.95	0	0	10.4	4.138
AIRN	0.3931	0	4.99742	0	1	1	0.3931	-1.062	4.87569	-0.2177	0.8276	1	0.3931	1.514	4.98265	0.3038	0.7613	1	0.3931	2.457	4.89079	0.5024	0.6154	1	0	0	0	0	2.11	0	0	1.034
AJAP1	0	0	NA	NA	NA	1	0	0	NA	NA	NA	1	0	0	NA	NA	NA	1	0	0	NA	NA	NA	1	0	0	0	0	0	0	0	0
AJUBA	1543	-0.1568	0.10152	-1.545	0.1224	0.1877	1543	-0.2391	0.10013	-2.388	0.01692	0.03351	1543	0.2476	0.10099	2.451	0.01423	0.0984	1543	0.3299	0.10066	3.277	0.001049	0.1196	1389	1537	1166	1460	1780	1897	1575	1540
AK1	1808	0.397	0.08575	4.629	3.669e-06	1.318e-05	1808	0.6605	0.08501	7.769	7.887e-15	7.592e-14	1808	0.3029	0.08382	3.614	0.0003015	0.005619	1808	0.03942	0.08692	0.4535	0.6502	0.9975	1506	1405	2043	1788	1552	1439	2345	2383
AK2	4725	-0.4022	0.05723	-7.029	2.085e-12	1.456e-11	4725	-0.3786	0.05727	-6.61	3.839e-11	2.606e-10	4725	-0.0178	0.0576	-0.3089	0.7574	0.9138	4725	-0.04146	0.05689	-0.7287	0.4662	0.9914	5555	5321	4153	4077	5335	5233	4167	3959
AK3	1391	0.2264	0.08729	2.594	0.00949	0.01946	1391	0.3557	0.08679	4.099	4.157e-05	0.0001378	1391	0.1454	0.08579	1.695	0.09014	0.3196	1391	0.01608	0.08827	0.1822	0.8555	0.9981	1306	1181	1412	1498	1288	1226	1634	1583
AK4	4328	-0.4758	0.06167	-7.715	1.206e-14	1.031e-13	4328	-0.4984	0.06165	-8.084	6.261e-16	6.558e-15	4328	-0.01462	0.06215	-0.2352	0.8141	0.9363	4328	0.007954	0.06116	0.1301	0.8965	0.9981	5055	5022	3654	3592	5198	4936	3737	3432
AK5	470.5	0.6886	0.13934	4.942	7.742e-07	3.027e-06	470.5	0.5445	0.13786	3.95	7.822e-05	0.0002469	470.5	0.02677	0.13429	0.1994	0.842	0.947	470.5	0.1709	0.14279	1.197	0.2315	0.9589	319.3	379.9	564.9	562.7	374.6	412.8	549.6	600
AK6	1566	-0.3582	0.08398	-4.265	1.996e-05	6.495e-05	1566	-0.4092	0.08391	-4.876	1.08e-06	4.48e-06	1566	-0.02183	0.08466	-0.2578	0.7966	0.93	1566	0.02912	0.08322	0.3499	0.7264	0.9975	1746	1764	1363	1375	1745	1837	1429	1266
AK7	197.4	1.517	0.236	6.428	1.29e-10	7.7e-10	197.4	1.276	0.23292	5.476	4.346e-08	2.141e-07	197.4	-0.03288	0.2201	-0.1494	0.8813	0.9617	197.4	0.2087	0.248	0.8415	0.4001	1	94.29	107.7	287.5	290.8	148.8	85.03	286.9	278.3
AK8	59.88	0.2188	0.37526	0.5829	0.5599	0.6505	59.88	0.2854	0.36356	0.7849	0.4325	0.5327	59.88	0.3783	0.36322	1.042	0.2976	0.6075	59.88	0.3117	0.37559	0.8299	0.4066	1	58.93	38.6	57.51	55.78	71.75	49.17	72.82	74.48
AK9	206	0.6967	0.20428	3.41	0.0006486	0.001668	206	0.9244	0.20205	4.575	4.762e-06	1.815e-05	206	0.2579	0.1945	1.326	0.1849	0.4785	206	0.03018	0.21148	0.1427	0.8865	1	156.4	139.1	265.3	213.1	160.4	141.4	293	279.3
AKAP1	2547	-0.1084	0.06794	-1.595	0.1107	0.1721	2547	-0.1647	0.06778	-2.429	0.01513	0.0303	2547	-0.002528	0.06789	-0.03724	0.9703	0.9909	2547	0.05377	0.06784	0.7926	0.428	0.9902	2676	2560	2363	2495	2772	2664	2421	2428
AKAP10	1323	-0.1704	0.08744	-1.949	0.05128	0.08825	1323	-0.1822	0.08691	-2.096	0.03605	0.06589	1323	0.0672	0.08734	0.7694	0.4416	0.7274	1323	0.07896	0.08701	0.9074	0.3642	0.9902	1344	1388	1256	1171	1490	1396	1308	1234
AKAP11	2298	0.3081	0.06775	4.547	5.444e-06	1.911e-05	2298	0.1034	0.06796	1.521	0.1282	0.1985	2298	-0.1697	0.06709	-2.529	0.01144	0.08485	2298	0.03501	0.06861	0.5103	0.6098	0.9975	2144	2069	2569	2646	2139	2177	2316	2320
AKAP12	19520	0.1712	0.04678	3.66	0.0002518	0.0006956	19520	0.2664	0.04678	5.695	1.237e-08	6.499e-08	19520	0.04254	0.04664	0.912	0.3618	0.6661	19520	-0.05262	0.04691	-1.122	0.262	0.9742	18990	17750	20730	20640	17550	17880	21390	21220
AKAP13	2012	-0.2248	0.07662	-2.933	0.003352	0.007535	2012	-0.1317	0.07631	-1.725	0.08444	0.1389	2012	0.09965	0.0766	1.301	0.1933	0.4893	2012	0.00656	0.07634	0.08593	0.9315	0.9984	2195	2067	1763	1884	2186	2095	2014	1892
AKAP14	2.476	1.123	1.84563	0.6086	0.5428	0.6348	2.476	3.12	2.16395	1.442	0.1493	0.226	2.476	0.4362	1.7084	0.2553	0.7985	1	2.476	-1.561	2.27385	-0.6864	0.4925	1	0	3.047	3.71	2.988	1.055	0	6.935	2.069
AKAP17A	768.6	-0.1287	0.11064	-1.163	0.2449	0.3348	768.6	-0.384	0.10888	-3.527	0.0004205	0.00117	768.6	0.06948	0.11029	0.63	0.5287	0.787	768.6	0.3248	0.10923	2.974	0.002941	0.2076	708.2	781	653	710.1	971.8	894.3	716.1	713.8
AKAP2	3193	0.2988	0.06738	4.435	9.211e-06	3.139e-05	3193	0.3104	0.06732	4.611	4.015e-06	1.547e-05	3193	0.01301	0.06662	0.1952	0.8452	0.9482	3193	0.001436	0.06807	0.02109	0.9832	1	2759	2953	3365	3663	2872	2846	3588	3502
AKAP3	131.9	0.9439	0.2619	3.604	0.0003133	0.000853	131.9	1.279	0.26494	4.829	1.373e-06	5.618e-06	131.9	0.1017	0.24874	0.4087	0.6827	0.8773	131.9	-0.2338	0.27734	-0.8432	0.3991	1	98.57	82.27	192	155.4	66.48	87.08	164.7	209
AKAP4	0.1084	0	4.99742	0	1	1	0.1084	1.272	4.99116	0.2548	0.7989	1	0.1084	1.385	4.99116	0.2775	0.7814	1	0.1084	0	4.99742	0	1	1	0	0	0	0	0	0	0.8669	0
AKAP5	289.5	1.051	0.16414	6.406	1.498e-10	8.878e-10	289.5	0.3613	0.16449	2.197	0.02805	0.0528	289.5	-0.4728	0.15761	-3	0.002701	0.03048	289.5	0.2173	0.17075	1.272	0.2032	0.939	191.8	212.3	414.6	423.3	238.5	231.5	294.7	309.3
AKAP6	120.7	2.339	0.27456	8.518	1.624e-17	1.752e-16	120.7	2.417	0.28337	8.529	1.481e-17	1.721e-16	120.7	-0.1567	0.23413	-0.6691	0.5034	0.7703	120.7	-0.2347	0.31759	-0.7391	0.4599	1	39.64	44.69	221.7	205.2	35.88	35.86	197.7	185.2
AKAP7	228.8	0.8986	0.19195	4.681	2.852e-06	1.039e-05	228.8	0.6202	0.19528	3.176	0.001494	0.003729	228.8	-0.3783	0.18594	-2.034	0.0419	0.2007	228.8	-0.09994	0.20101	-0.4972	0.6191	1	190.7	159.5	357.1	294.8	166.7	159.8	257.5	244.1
AKAP8	1629	-0.669	0.07969	-8.395	4.678e-17	4.886e-16	1629	-0.8146	0.07928	-10.27	9.174e-25	1.687e-23	1629	-0.001266	0.08125	-0.01558	0.9876	0.9966	1629	0.1444	0.07769	1.858	0.06316	0.7605	1859	2015	1216	1221	2162	2121	1202	1234
AKAP8L	1489	-0.5808	0.08126	-7.147	8.874e-13	6.422e-12	1489	-0.167	0.07939	-2.104	0.03541	0.06489	1489	0.4807	0.08116	5.923	3.167e-09	2.919e-07	1489	0.06692	0.0795	0.8418	0.3999	0.9902	1629	1636	1063	1120	1739	1681	1548	1497
AKAP9	2645	-0.04399	0.06794	-0.6475	0.5173	0.6106	2645	-0.04836	0.06797	-0.7115	0.4768	0.5752	2645	-0.02328	0.0678	-0.3434	0.7313	0.9037	2645	-0.01891	0.06811	-0.2776	0.7813	0.9975	2806	2605	2568	2680	2695	2645	2605	2558
AKIP1	522.9	0.001236	0.13434	0.009198	0.9927	0.9956	522.9	0.007154	0.13273	0.0539	0.957	0.9693	522.9	0.1479	0.13287	1.113	0.2658	0.5733	522.9	0.1419	0.1342	1.058	0.2902	0.9832	448.9	543.4	469.3	524.9	541.3	554.2	555.7	545.2
AKIRIN1	2991	-0.3464	0.06767	-5.119	3.075e-07	1.26e-06	2991	-0.2529	0.06758	-3.742	0.0001825	0.0005419	2991	0.05886	0.06794	0.8664	0.3863	0.6864	2991	-0.03467	0.06731	-0.5151	0.6065	0.9975	3176	3503	2643	2611	3224	3298	2774	2698
AKIRIN2	1314	-0.007232	0.10969	-0.06593	0.9474	0.9645	1314	-0.4569	0.10892	-4.195	2.732e-05	9.328e-05	1314	-0.07725	0.10955	-0.7051	0.4807	0.7557	1314	0.3724	0.10907	3.415	0.0006384	0.0868	1088	1396	1153	1320	1626	1590	1191	1151
AKNA	952.2	1.769	0.11187	15.81	2.707e-56	2.101e-54	952.2	1.425	0.10995	12.96	2.03e-38	7.084e-37	952.2	-0.06614	0.10341	-0.6396	0.5225	0.7825	952.2	0.2773	0.11795	2.351	0.01871	0.4925	377.2	480.4	1489	1436	513.9	526.6	1384	1410
AKNAD1	47.89	-0.1794	0.39423	-0.4549	0.6491	0.7282	47.89	-1.048	0.40881	-2.563	0.01039	0.02161	47.89	-0.7422	0.41196	-1.802	0.07159	1	47.89	0.1261	0.39094	0.3226	0.747	1	55.72	53.83	53.8	42.83	59.09	60.44	34.68	22.76
AKR1A1	1125	0.4675	0.09281	5.037	4.719e-07	1.896e-06	1125	0.7225	0.09297	7.771	7.766e-15	7.493e-14	1125	0.1258	0.0903	1.394	0.1634	0.4488	1125	-0.1292	0.09542	-1.354	0.1758	0.9262	920.4	952.7	1350	1239	886.4	826.7	1424	1402
AKR1B1	2774	0.4702	0.06882	6.832	8.388e-12	5.56e-11	2774	0.9704	0.0684	14.19	1.108e-45	5.075e-44	2774	0.4136	0.06693	6.179	6.465e-10	7.064e-08	2774	-0.08667	0.07025	-1.234	0.2173	0.9498	2241	2051	3013	2931	1974	2066	3950	3968
AKR1B10	4.55	5.425	1.89069	2.87	0.004111	0.009089	4.55	5.699	1.88491	3.024	0.002498	0.005956	4.55	0.2689	1.2621	0.2131	0.8313	1	4.55	0	2.35259	0	1	1	0	0	5.565	10.96	0	0	9.536	10.34
AKR1B15	0.7014	3.278	3.67215	0.8926	0.3721	1	0.7014	2.312	3.74007	0.6181	0.5365	1	0.7014	-0.9709	3.52769	-0.2752	0.7832	1	0.7014	0	3.87662	0	1	1	0	0	3.71	0	0	0	0.8669	1.034
AKR1C1	25.43	-0.1905	0.54675	-0.3484	0.7276	0.7899	25.43	-0.6043	0.54334	-1.112	0.2661	0.3612	25.43	-0.136	0.55204	-0.2464	0.8054	1	25.43	0.2777	0.53798	0.5163	0.6057	1	31.07	21.33	27.83	17.93	32.71	30.73	19.07	22.76
AKR1C2	92.3	0.01722	0.27556	0.06247	0.9502	0.9661	92.3	0.01147	0.28677	0.04	0.9681	0.9769	92.3	-0.4137	0.27923	-1.482	0.1384	0.4096	92.3	-0.408	0.28319	-1.441	0.1497	1	102.9	106.6	110.4	101.6	73.86	84	81.49	77.58
AKR1C3	52.36	7.344	1.47743	4.971	6.676e-07	2.635e-06	52.36	6.301	0.90573	6.957	3.485e-12	2.619e-11	52.36	0.5352	0.3709	1.443	0.1491	1	52.36	1.578	1.6928	0.9322	0.3512	1	1.071	0	93.68	75.7	0	3.073	132.6	112.8
AKR1C4	0.8317	2.896	3.19028	0.9076	0.3641	0.4631	0.8317	3.312	3.16192	1.048	0.2949	0.3921	0.8317	0.4117	2.9355	0.1402	0.8885	1	0.8317	0	3.39976	0	1	1	0	0	1.855	0.996	0	0	1.734	2.069
AKR1C6P	1.83	1.235	2.0982	0.5885	0.5562	0.6471	1.83	2.695	2.30093	1.171	0.2415	0.3338	1.83	0.4743	1.90778	0.2486	0.8037	1	1.83	-0.986	2.46111	-0.4006	0.6887	1	0	2.031	1.855	2.988	0	1.024	2.601	4.138
AKR1C8P	0	0	NA	NA	NA	1	0	0	NA	NA	NA	1	0	0	NA	NA	NA	1	0	0	NA	NA	NA	1	0	0	0	0	0	0	0	0
AKR1D1	0.595	2.369	3.9271	0.6031	0.5464	1	0.595	2.859	3.88915	0.7351	0.4623	1	0.595	0.4853	3.74886	0.1295	0.897	1	0.595	0	4.06123	0	1	1	0	0	0	1.992	0	0	1.734	1.034
AKR1E2	138	-0.2192	0.23444	-0.9352	0.3497	0.448	138	0.2288	0.23875	0.9583	0.3379	0.4371	138	0.02903	0.23499	0.1236	0.9017	0.9686	138	-0.419	0.23821	-1.759	0.07859	1	153.2	163.5	148.4	123.5	115	121.9	129.2	149
AKR7A2	1001	0.03476	0.11265	0.3086	0.7576	0.8142	1001	0.03843	0.11209	0.3428	0.7317	0.7983	1001	0.0777	0.11185	0.6947	0.4873	0.7593	1001	0.07404	0.11288	0.6559	0.5119	0.9926	893.6	1031	888.6	1085	1028	998.8	1007	1075
AKR7A2P1	5.787	0.5549	1.21177	0.4579	0.647	0.7264	5.787	-0.4235	1.17344	-0.3609	0.7182	0.7874	5.787	-0.18	1.17942	-0.1526	0.8787	1	5.787	0.7984	1.20596	0.662	0.508	1	5.357	3.047	9.275	2.988	8.442	6.147	1.734	9.31
AKR7A3	14.99	0.4415	0.77187	0.572	0.5673	0.657	14.99	0.1327	0.7442	0.1783	0.8585	0.8973	14.99	0.2369	0.74392	0.3185	0.7501	1	14.99	0.5458	0.77214	0.7068	0.4797	1	17.14	5.078	10.2	19.92	18.99	13.32	20.81	14.48
AKR7L	15.07	-0.2528	0.71874	-0.3517	0.725	0.7877	15.07	-0.6146	0.75474	-0.8143	0.4155	0.516	15.07	-0.7088	0.74837	-0.9471	0.3436	1	15.07	-0.347	0.72537	-0.4784	0.6324	1	16.07	22.34	23.19	8.964	18.99	11.27	10.4	9.31
AKT1	6513	-0.4644	0.05414	-8.578	9.67e-18	1.055e-16	6513	-0.3602	0.05406	-6.662	2.697e-11	1.856e-10	6513	0.07177	0.0544	1.319	0.1871	0.4814	6513	-0.03245	0.0538	-0.6031	0.5464	0.9933	7603	7439	5631	5269	7303	7404	5805	5651
AKT1S1	2792	-0.8849	0.09118	-9.705	2.863e-22	4.246e-21	2792	-1.012	0.09059	-11.17	5.937e-29	1.37e-27	2792	0.1281	0.09213	1.391	0.1643	0.4499	2792	0.2548	0.08963	2.843	0.004465	0.2616	3066	3645	1686	1950	3887	4122	1886	2089
AKT2	8130	-0.4893	0.04728	-10.35	4.259e-25	7.636e-24	8130	-0.5365	0.04728	-11.35	7.542e-30	1.818e-28	8130	-0.03103	0.04765	-0.6512	0.5149	0.7767	8130	0.01622	0.04691	0.3459	0.7294	0.9975	9489	9523	6745	6799	9675	9552	6633	6623
AKT3	1502	0.109	0.08292	1.314	0.1889	0.2705	1502	0.3856	0.08208	4.698	2.631e-06	1.036e-05	1502	0.2879	0.08142	3.536	0.0004059	0.00718	1502	0.01131	0.08356	0.1353	0.8924	0.9981	1408	1322	1425	1520	1397	1354	1833	1760
AKTIP	881	0.04168	0.10225	0.4076	0.6836	0.7558	881	-0.007947	0.10218	-0.07778	0.938	0.956	881	-0.02879	0.10164	-0.2832	0.777	0.9219	881	0.02084	0.10278	0.2027	0.8393	0.9981	873.2	866.4	945.2	844.6	866.3	898.4	899.8	854.5
ALAD	1694	0.163	0.07945	2.052	0.0402	0.07123	1694	0.2486	0.07934	3.133	0.001732	0.00427	1694	0.05696	0.07851	0.7256	0.4681	0.7481	1694	-0.02858	0.08028	-0.356	0.7218	0.9975	1670	1507	1765	1792	1548	1566	1828	1872
ALAS1	2745	-0.26	0.06351	-4.093	4.249e-05	0.0001321	2745	-0.2835	0.0638	-4.443	8.868e-06	3.257e-05	2745	-0.09237	0.06396	-1.444	0.1487	0.426	2745	-0.0689	0.06335	-1.088	0.2768	0.9819	3087	3061	2584	2550	2889	2972	2439	2375
ALAS2	4.92	0.8642	1.20052	0.7198	0.4716	0.5688	4.92	1.988	1.38001	1.441	0.1497	0.2264	4.92	-0.3059	1.15873	-0.264	0.7918	1	4.92	-1.43	1.41527	-1.01	0.3123	1	6.429	2.031	8.348	6.972	2.11	1.024	5.201	7.241
ALB	1.137	1.437	3.0007	0.4788	0.6321	0.7141	1.137	3.743	2.95452	1.267	0.2052	0.2928	1.137	0.8424	2.7108	0.3108	0.756	1	1.137	-1.464	3.22256	-0.4543	0.6496	1	1.071	0	1.855	0.996	0	0	0	5.172
ALCAM	298.8	1.904	0.17365	10.96	5.645e-28	1.202e-26	298.8	1.952	0.17519	11.14	7.78e-29	1.783e-27	298.8	-0.04046	0.15429	-0.2623	0.7931	0.9291	298.8	-0.08852	0.19247	-0.4599	0.6456	0.9975	123.2	133.1	496.2	463.1	117.1	124	446.4	487.2
ALDH16A1	1139	0.01998	0.11081	0.1803	0.8569	0.8932	1139	-0.4197	0.11053	-3.797	0.0001463	0.000442	1139	-0.1778	0.11087	-1.604	0.1088	0.356	1139	0.2619	0.11046	2.371	0.01775	0.4856	978.2	1237	1067	1181	1303	1354	954.4	1033
ALDH18A1	3137	-0.06883	0.06358	-1.083	0.279	0.372	3137	-0.08349	0.06377	-1.309	0.1904	0.2754	3137	-0.07127	0.06359	-1.121	0.2624	0.5706	3137	-0.05661	0.06376	-0.8879	0.3746	0.9902	3175	3391	3112	3149	3106	3208	3008	2950
ALDH1A1	104.2	1.818	0.32634	5.572	2.525e-08	1.179e-07	104.2	2.596	0.30276	8.574	1.004e-17	1.178e-16	104.2	1.203	0.27231	4.418	9.952e-06	0.0003405	104.2	0.4256	0.35215	1.209	0.2268	1	36.43	23.36	90.9	119.5	40.1	39.95	254	229.6
ALDH1A2	2.721	5.133	2.12506	2.415	0.01572	0.03074	2.721	4.446	2.14577	2.072	0.03827	0.06939	2.721	-0.6915	1.63452	-0.423	0.6723	1	2.721	0	2.5394	0	1	1	0	0	6.493	6.972	0	0	5.201	3.103
ALDH1A3	556.4	2.116	0.14553	14.54	6.81e-48	3.867e-46	556.4	1.822	0.14445	12.61	1.826e-36	5.762e-35	556.4	-0.1694	0.13172	-1.286	0.1985	0.4961	556.4	0.1248	0.15716	0.7944	0.427	0.9902	188.6	243.8	957.2	919.3	240.6	231.5	766.3	904.1
ALDH1B1	1749	0.3488	0.08486	4.11	3.959e-05	0.0001236	1749	0.2867	0.08487	3.378	0.0007291	0.00194	1749	-0.04766	0.08378	-0.5689	0.5694	0.8163	1749	0.01439	0.08594	0.1675	0.867	0.9981	1445	1652	1965	1981	1600	1531	1985	1831
ALDH1L1	2.171	4.114	2.34827	1.752	0.07979	0.13	2.171	4.819	2.32301	2.075	0.03802	0.06899	2.171	0.7006	1.90164	0.3684	0.7126	1	2.171	0	2.70083	0	1	1	0	0	4.638	1.992	0	0	8.669	2.069
ALDH1L1-AS1	0.4486	2.278	4.76171	0.4784	0.6323	1	0.4486	2.194	4.76761	0.4601	0.6454	1	0.4486	-0.08949	4.6609	-0.0192	0.9847	1	0.4486	0	4.86621	0	1	1	0	0	1.855	0	0	0	1.734	0
ALDH1L1-AS2	0.1159	1.31	4.99482	0.2622	0.7932	1	0.1159	0	4.99758	0	1	1	0.1159	-1.449	4.99498	-0.2901	0.7717	1	0.1159	0	4.99742	0	1	1	0	0	0.9275	0	0	0	0	0
ALDH1L2	396.4	1.787	0.15097	11.84	2.487e-32	6.709e-31	396.4	1.688	0.15361	10.99	4.272e-28	9.406e-27	396.4	-0.2383	0.13741	-1.734	0.08294	0.3043	396.4	-0.1392	0.16585	-0.8394	0.4012	0.9902	187.5	195	632.6	688.2	184.7	162.9	541.8	578.3
ALDH2	62.19	3.784	0.49827	7.593	3.118e-14	2.552e-13	62.19	3.813	0.46145	8.263	1.422e-16	1.546e-15	62.19	0.3861	0.32749	1.179	0.2384	0.5446	62.19	0.3567	0.59494	0.5995	0.5488	1	8.572	6.094	108.5	92.63	9.497	9.22	132.6	130.3
ALDH3A1	0.8561	-0.08481	3.37019	-0.02517	0.9799	0.9855	0.8561	3.657	3.12434	1.17	0.2418	0.3341	0.8561	2.304	3.11576	0.7393	0.4597	1	0.8561	-1.438	3.37812	-0.4258	0.6703	1	0	1.016	0	0.996	0	0	1.734	3.103
ALDH3A2	4476	0.05022	0.05776	0.8695	0.3846	0.4845	4476	0.06612	0.05791	1.142	0.2536	0.347	4476	-0.05865	0.05758	-1.019	0.3084	0.6196	4476	-0.07455	0.05809	-1.283	0.1993	0.9356	4472	4528	4785	4533	4212	4334	4549	4397
ALDH3B1	1109	0.3424	0.09099	3.763	0.0001681	0.0004769	1109	-0.01799	0.09036	-0.1991	0.8422	0.8849	1109	-0.1217	0.08962	-1.358	0.1744	0.4639	1109	0.2387	0.09172	2.602	0.009267	0.3987	922.5	1000	1238	1200	1140	1130	1133	1108
ALDH3B2	0.7282	2.282	3.66743	0.6222	0.5338	1	0.7282	3.369	3.58867	0.9389	0.3478	1	0.7282	1.083	3.44521	0.3142	0.7533	1	0.7282	0	3.80251	0	1	1	0	0	1.855	0	0	0	0.8669	3.103
ALDH4A1	1614	-0.09796	0.08747	-1.12	0.2627	0.3543	1614	0.1045	0.08678	1.204	0.2285	0.3197	1614	0.2282	0.08681	2.628	0.008577	0.06905	1614	0.0257	0.08744	0.2939	0.7688	0.9975	1622	1569	1473	1509	1700	1549	1855	1634
ALDH5A1	787.1	0.9891	0.10594	9.336	9.967e-21	1.348e-19	787.1	0.8271	0.10801	7.658	1.894e-14	1.751e-13	787.1	-0.3336	0.10213	-3.266	0.001089	0.01529	787.1	-0.1716	0.11163	-1.537	0.1243	0.8826	612.9	543.4	1144	1150	513.9	512.2	911.1	909.3
ALDH6A1	353	-0.3948	0.15252	-2.588	0.009648	0.01975	353	-0.5708	0.15159	-3.765	0.0001663	0.0004974	353	-0.02208	0.15446	-0.1429	0.8863	0.9629	353	0.1539	0.14961	1.029	0.3035	0.9872	401.8	377.8	273.6	319.7	443.2	424.1	292.1	291.7
ALDH7A1	2663	-0.002798	0.0758	-0.03691	0.9706	0.9794	2663	0.4562	0.0754	6.051	1.443e-09	8.348e-09	2663	0.3588	0.07498	4.785	1.71e-06	7.378e-05	2663	-0.1002	0.07621	-1.315	0.1886	0.9294	2676	2385	2592	2458	2436	2284	3330	3145
ALDH8A1	4.768	2.196	1.38673	1.584	0.1133	0.1756	4.768	1.581	1.27952	1.236	0.2166	0.3062	4.768	0.1091	1.16585	0.09357	0.9254	1	4.768	0.7241	1.48356	0.4881	0.6255	1	2.143	1.016	7.42	6.972	2.11	3.073	11.27	4.138
ALDH9A1	2350	-0.2082	0.06777	-3.072	0.002129	0.004987	2350	-0.1366	0.06805	-2.007	0.04471	0.07962	2350	-0.03991	0.06802	-0.5868	0.5573	0.8067	2350	-0.1115	0.06781	-1.644	0.1002	0.8436	2599	2576	2279	2200	2341	2448	2196	2161
ALDOA	44110	-0.7635	0.06717	-11.37	6.128e-30	1.463e-28	44110	-0.5809	0.06715	-8.651	5.085e-18	6.066e-17	44110	0.1629	0.06723	2.423	0.01541	0.1039	44110	-0.01974	0.06709	-0.2943	0.7685	0.9975	57370	51730	33030	31230	56540	51070	38240	33700
ALDOB	1.312	1.487	2.57305	0.578	0.5632	0.6534	1.312	2.422	2.50971	0.965	0.3345	0.4336	1.312	0.9331	2.21752	0.4208	0.6739	1	1.312	-0.00149	2.82874	-0.0005268	0.9996	1	0	1.016	0.9275	1.992	0	1.024	3.468	2.069
ALDOC	40.15	0.1801	0.43043	0.4183	0.6757	0.7494	40.15	1.223	0.42883	2.851	0.004355	0.009859	40.15	0.6897	0.41131	1.677	0.09358	1	40.15	-0.353	0.4472	-0.7893	0.43	1	33.21	34.53	39.88	36.85	28.49	24.59	66.75	56.9
ALG1	1272	-0.6715	0.08944	-7.508	6.002e-14	4.822e-13	1272	-0.6551	0.08903	-7.359	1.859e-13	1.581e-12	1272	0.05483	0.09098	0.6026	0.5467	0.7987	1272	0.03846	0.08745	0.4398	0.6601	0.9975	1529	1548	961.9	970.1	1611	1549	945.8	1063
ALG10	447	0.04595	0.13737	0.3345	0.738	0.7986	447	-0.4189	0.1395	-3.003	0.002674	0.006347	447	-0.421	0.13888	-3.031	0.002436	0.02838	447	0.04389	0.138	0.318	0.7505	0.9975	497.2	435.7	495.3	467.1	465.3	495.8	343.3	376.5
ALG10B	1744	0.1614	0.07774	2.077	0.03784	0.06754	1744	0.0373	0.07855	0.4749	0.6349	0.718	1744	-0.23	0.07756	-2.966	0.003021	0.03304	1744	-0.1059	0.07873	-1.345	0.1787	0.9264	1818	1670	1962	1938	1579	1662	1674	1651
ALG11	469.8	-0.5148	0.12954	-3.974	7.056e-05	0.0002124	469.8	-0.4033	0.1288	-3.131	0.001742	0.004292	469.8	0.09711	0.13117	0.7404	0.4591	0.741	469.8	-0.01444	0.12714	-0.1136	0.9095	0.9981	550.7	542.4	374.7	390.4	538.1	544	420.4	397.2
ALG12	902.3	0.01538	0.10965	0.1403	0.8884	0.9186	902.3	0.08902	0.10968	0.8116	0.417	0.5176	902.3	0.02321	0.10902	0.2129	0.8314	0.9426	902.3	-0.05043	0.11031	-0.4572	0.6476	0.9975	850.7	951.7	974.8	846.6	857.9	883.1	879.9	973.4
ALG13	744.8	0.001195	0.10979	0.01088	0.9913	0.9946	744.8	-0.1182	0.10995	-1.075	0.2825	0.3789	744.8	-0.09034	0.10958	-0.8244	0.4097	0.7047	744.8	0.02903	0.11016	0.2635	0.7922	0.9975	786.4	718.1	767.1	738	731.3	803.2	693.5	721
ALG14	222.3	-0.3494	0.19742	-1.77	0.07672	0.1255	222.3	-0.04746	0.19721	-0.2407	0.8098	0.8596	222.3	0.1478	0.19792	0.7466	0.4553	0.7374	222.3	-0.1542	0.1967	-0.784	0.433	1	271.1	229.5	180.9	212.1	249	200.8	215.9	219.3
ALG1L	37.23	0.831	0.47732	1.741	0.08169	0.1326	37.23	1.633	0.49726	3.285	0.00102	0.002636	37.23	0.1612	0.4544	0.3548	0.7227	1	37.23	-0.6412	0.51829	-1.237	0.216	1	24.64	30.47	46.38	51.79	18.99	16.39	71.95	37.24
ALG1L2	2.865	1.862	1.80244	1.033	0.3016	0.3967	2.865	1.727	1.68439	1.025	0.3053	0.4029	2.865	0.4323	1.54959	0.279	0.7803	1	2.865	0.5677	1.91956	0.2957	0.7674	1	1.071	1.016	5.565	1.992	0	3.073	6.068	4.138
ALG1L9P	89.75	0.02962	0.28401	0.1043	0.9169	0.9417	89.75	-0.01656	0.28917	-0.05726	0.9543	0.9676	89.75	-0.2197	0.28476	-0.7714	0.4405	0.7267	89.75	-0.1735	0.28843	-0.6015	0.5475	1	94.29	95.47	103	90.64	77.03	91.18	80.62	85.86
ALG2	1007	-0.1689	0.0929	-1.818	0.06909	0.1145	1007	-0.3118	0.09135	-3.413	0.0006416	0.001725	1007	0.1169	0.09256	1.263	0.2066	0.5055	1007	0.2599	0.09169	2.834	0.004597	0.2616	988.9	999.4	876.5	892.4	1200	1181	977	940.3
ALG3	1551	-0.6223	0.08148	-7.638	2.212e-14	1.836e-13	1551	-0.3666	0.08116	-4.517	6.265e-06	2.352e-05	1551	0.1548	0.08239	1.879	0.06023	0.2517	1551	-0.1009	0.08023	-1.258	0.2085	0.9423	1869	1885	1225	1213	1701	1799	1411	1301
ALG5	692.9	-0.3307	0.11235	-2.944	0.003243	0.007325	692.9	-0.3607	0.11224	-3.213	0.001313	0.003318	692.9	-0.01455	0.11332	-0.1284	0.8979	0.9669	692.9	0.01538	0.11126	0.1382	0.8901	0.9981	767.2	776	605.7	621.5	794.6	765.3	644.1	569
ALG6	901	0.4873	0.10561	4.614	3.955e-06	1.416e-05	901	0.1582	0.1063	1.488	0.1366	0.2097	901	-0.29	0.10426	-2.781	0.005411	0.05001	901	0.03907	0.10763	0.363	0.7166	0.9975	796.1	779	1112	1096	745	872.8	867.8	939.3
ALG8	1521	-0.5011	0.08122	-6.169	6.874e-10	3.801e-09	1521	-0.6011	0.08131	-7.393	1.439e-13	1.235e-12	1521	-0.07069	0.08252	-0.8566	0.3917	0.6902	1521	0.02936	0.07999	0.3671	0.7135	0.9975	1817	1763	1237	1293	1765	1888	1221	1187
ALG9	683.2	0.00935	0.1168	0.08005	0.9362	0.9564	683.2	0.1406	0.11677	1.204	0.2287	0.3199	683.2	0.06258	0.11588	0.54	0.5892	0.8285	683.2	-0.06864	0.11768	-0.5832	0.5597	0.9933	703.9	659.2	736.5	634.5	651.1	648.5	738.6	693.1
ALK	1.968	3.655	2.34102	1.561	0.1185	0.1826	1.968	3.23	2.29108	1.41	0.1586	0.2374	1.968	1.018	1.89763	0.5367	0.5915	1	1.968	1.443	2.6699	0.5406	0.5888	1	0	0	1.855	2.988	1.055	0	2.601	7.241
ALKBH1	486.3	-0.4686	0.12869	-3.641	0.0002715	0.0007469	486.3	-0.3316	0.1279	-2.593	0.009523	0.01999	486.3	0.1172	0.1299	0.9021	0.367	0.6706	486.3	-0.01981	0.12667	-0.1564	0.8758	0.9981	557.2	556.6	384.9	420.3	536	562.4	440.4	432.4
ALKBH2	634.5	0.1984	0.12371	1.604	0.1088	0.1695	634.5	0.3185	0.12427	2.563	0.01038	0.0216	634.5	-0.003412	0.1222	-0.02792	0.9777	0.9934	634.5	-0.1235	0.12575	-0.9822	0.326	0.9902	658.9	547.4	720.7	662.3	536	570.6	702.2	677.6
ALKBH3	279.6	-0.26	0.17098	-1.521	0.1283	0.1954	279.6	-0.08902	0.16941	-0.5254	0.5993	0.6874	279.6	0.175	0.1706	1.026	0.305	0.6158	279.6	0.003994	0.1698	0.02352	0.9812	0.9999	302.1	289.5	242.1	252	323.9	269.4	270.5	287.6
ALKBH3-AS1	3.815	-1.149	1.48536	-0.7737	0.4391	0.5379	3.815	0.937	1.48223	0.6321	0.5273	0.6221	3.815	1.06	1.48316	0.7144	0.475	1	3.815	-1.027	1.48443	-0.6916	0.4892	1	9.643	1.016	2.783	1.992	3.166	2.049	7.802	2.069
ALKBH4	511.1	-0.2547	0.13405	-1.9	0.05743	0.09737	511.1	-0.4067	0.13271	-3.064	0.00218	0.00526	511.1	0.04282	0.13446	0.3185	0.7501	0.911	511.1	0.1948	0.1323	1.472	0.1409	0.8976	495	567.8	414.6	477.1	589.9	627	464.7	453.1
ALKBH5	3694	-0.1127	0.0604	-1.866	0.06204	0.1042	3694	0.02626	0.06001	0.4377	0.6616	0.7403	3694	0.1806	0.06007	3.007	0.002641	0.02995	3694	0.04166	0.06033	0.6906	0.4898	0.9926	3613	3771	3345	3486	3746	3855	3900	3840
ALKBH6	615	-0.2715	0.13523	-2.007	0.0447	0.07815	615	-0.4276	0.134	-3.191	0.001418	0.003557	615	0.05536	0.13558	0.4083	0.6831	0.8773	615	0.2115	0.13364	1.582	0.1135	0.8676	703.9	574.9	505.5	553.8	722.8	757.1	501.1	601
ALKBH7	1031	0.001094	0.10676	0.01025	0.9918	0.9949	1031	-0.357	0.10542	-3.386	0.0007082	0.001889	1031	0.01311	0.10623	0.1234	0.9018	0.9686	1031	0.3712	0.10595	3.503	0.0004592	0.07603	891.4	1025	922.9	996	1325	1155	946.6	990
ALKBH8	536.5	-0.479	0.12577	-3.809	0.0001396	0.0004008	536.5	-0.3487	0.12574	-2.773	0.005548	0.01229	536.5	0.04862	0.1273	0.3819	0.7025	0.8877	536.5	-0.08169	0.12418	-0.6578	0.5106	0.9926	647.2	613.5	425.7	479.1	580.4	610.6	456.9	479
ALLC	0.5721	3.276	4.27411	0.7666	0.4433	1	0.5721	1.273	4.44376	0.2865	0.7745	1	0.5721	-2.008	4.26661	-0.4707	0.6378	1	0.5721	0	4.45096	0	1	1	0	0	3.71	0	0	0	0.8669	0
ALMS1	972.7	-0.5611	0.09537	-5.883	4.028e-09	2.059e-08	972.7	-0.4193	0.09495	-4.416	1.003e-05	3.656e-05	972.7	0.1023	0.0966	1.059	0.2897	0.5999	972.7	-0.03947	0.0937	-0.4212	0.6736	0.9975	1170	1133	756.9	804.8	1111	1130	854.8	820.3
ALMS1-IT1	12.66	0.1321	0.76606	0.1725	0.8631	0.8979	12.66	-0.894	0.79276	-1.128	0.2594	0.3537	12.66	-0.8298	0.79125	-1.049	0.2943	1	12.66	0.1964	0.76762	0.2558	0.7981	1	17.14	9.141	15.77	12.95	10.55	19.46	6.935	9.31
ALMS1P	4.044	0.2031	1.28755	0.1577	0.8747	0.9079	4.044	1.872	1.43387	1.305	0.1918	0.2771	4.044	0.2519	1.25294	0.201	0.8407	1	4.044	-1.417	1.46421	-0.9675	0.3333	1	3.214	5.078	5.565	3.984	1.055	2.049	5.201	6.207
ALOX12	104.7	-1.073	0.27525	-3.897	9.757e-05	0.0002878	104.7	-0.5027	0.26696	-1.883	0.05971	0.1028	104.7	0.5101	0.28023	1.82	0.06872	0.2729	104.7	-0.05977	0.26173	-0.2283	0.8194	1	131.8	137.1	61.22	66.73	138.2	119.9	83.22	99.31
ALOX12-AS1	49.54	-0.9687	0.39532	-2.451	0.01426	0.02818	49.54	-0.1868	0.39638	-0.4712	0.6375	0.7201	49.54	0.2897	0.40421	0.7168	0.4735	1	49.54	-0.4922	0.38731	-1.271	0.2038	1	80.36	58.91	35.25	35.86	56.98	42	42.48	44.48
ALOX12B	100.6	2.961	0.3281	9.026	1.786e-19	2.203e-18	100.6	3.114	0.33887	9.189	3.948e-20	5.454e-19	100.6	-0.05621	0.25883	-0.2172	0.8281	0.9419	100.6	-0.2089	0.39433	-0.5298	0.5963	1	22.5	24.38	177.2	188.2	24.27	16.39	172.5	179
ALOX12P2	1.232	2.325	2.68875	0.8646	0.3872	0.4871	1.232	-0.123	2.26964	-0.05419	0.9568	0.9692	1.232	0.9816	2.38087	0.4123	0.6801	1	1.232	3.429	2.59078	1.324	0.1856	1	0	0	0.9275	0.996	1.055	3.073	1.734	2.069
ALOX15	74.98	9.367	1.47212	6.363	1.978e-10	1.158e-09	74.98	8.376	1.46622	5.712	1.114e-08	5.875e-08	74.98	0.446	0.30256	1.474	0.1405	0.4126	74.98	1.438	2.05558	0.6993	0.4843	1	0	0	128.9	124.5	0	1.024	166.4	179
ALOX15B	1.132	2.896	3.17053	0.9133	0.3611	0.4601	1.132	4.01	3.11009	1.289	0.1973	0.2837	1.132	1.109	2.8796	0.3853	0.7	1	1.132	0	3.38124	0	1	1	0	0	1.855	0.996	0	0	0	6.207
ALOX15P1	5.717	0.5669	1.10672	0.5122	0.6085	0.6937	5.717	1.648	1.2615	1.306	0.1915	0.2767	5.717	-0.391	1.09002	-0.3587	0.7198	1	5.717	-1.472	1.27596	-1.154	0.2487	1	7.5	4.063	12.06	4.98	2.11	2.049	7.802	5.172
ALOX5	3.649	3.343	1.93436	1.728	0.08398	0.1358	3.649	4.005	1.91876	2.087	0.03688	0.06716	3.649	0.6592	1.34296	0.4909	0.6235	1	3.649	-0.002762	2.37062	-0.001165	0.9991	1	0	1.016	5.565	4.98	0	1.024	10.4	6.207
ALOX5AP	1.559	4.139	2.52128	1.642	0.1007	0.1588	1.559	3.897	2.53137	1.539	0.1237	0.1926	1.559	-0.2469	2.15001	-0.1149	0.9086	1	1.559	0	2.85344	0	1	1	0	0	2.783	3.984	0	0	2.601	3.103
ALOXE3	41.69	4.747	0.70253	6.757	1.412e-11	9.171e-11	41.69	4.612	0.70343	6.557	5.497e-11	3.673e-10	41.69	-0.14	0.40013	-0.3498	0.7265	1	41.69	-0.005525	0.91009	-0.006071	0.9952	1	4.286	2.031	81.62	86.65	4.221	2.049	77.15	75.52
ALPI	0.2586	0	4.99742	0	1	1	0.2586	2.425	4.88441	0.4964	0.6196	1	0.2586	2.538	4.88441	0.5196	0.6033	1	0.2586	0	4.99742	0	1	1	0	0	0	0	0	0	0	2.069
ALPK1	504.6	0.7981	0.12832	6.22	4.978e-10	2.801e-09	504.6	0.9352	0.12824	7.292	3.045e-13	2.548e-12	504.6	0.0877	0.12227	0.7173	0.4732	0.7509	504.6	-0.0494	0.13402	-0.3686	0.7125	0.9975	370.7	356.5	645.6	618.5	344	358.6	696.1	646.5
ALPK2	28.55	3.232	0.64434	5.016	5.271e-07	2.105e-06	28.55	3.45	0.71084	4.853	1.217e-06	5.015e-06	28.55	-0.3622	0.51211	-0.7072	0.4794	1	28.55	-0.5797	0.8113	-0.7145	0.4749	1	2.143	10.16	49.16	67.73	4.221	4.098	43.34	47.58
ALPK3	13.97	2.664	0.846	3.149	0.00164	0.00391	13.97	4.552	1.22357	3.72	0.0001991	0.0005873	13.97	-0.1081	0.70322	-0.1537	0.8778	1	13.97	-1.996	1.31085	-1.523	0.1278	1	2.143	6.094	30.61	21.91	1.055	1.024	19.94	28.96
ALPL	168.6	8.724	1.44703	6.029	1.653e-09	8.793e-09	168.6	11.21	1.45579	7.701	1.349e-14	1.269e-13	168.6	1.04	0.20618	5.045	4.545e-07	2.424e-05	168.6	-1.447	2.04223	-0.7088	0.4785	1	1.071	0	218.9	222.1	0	0	439.5	467.6
ALPP	4.679	3.64	1.962	1.855	0.06354	0.1063	4.679	6.414	1.86869	3.432	0.0005987	0.001618	4.679	2.769	1.35232	2.047	0.04063	1	4.679	0	2.3479	0	1	1	0	0	2.783	1.992	0	0	13	19.65
ALPPL2	9.233	5.704	1.69622	3.363	0.0007717	0.001959	9.233	7.136	1.67747	4.254	2.099e-05	7.302e-05	9.233	1.427	0.91247	1.564	0.1178	1	9.233	0	2.20419	0	1	1	0	0	12.99	6.972	0	0	20.81	33.1
ALS2	1850	-0.06742	0.07863	-0.8575	0.3912	0.4909	1850	-0.08164	0.0788	-1.036	0.3002	0.3977	1850	-0.05507	0.07859	-0.7007	0.4835	0.7576	1850	-0.04086	0.07884	-0.5182	0.6043	0.9975	1890	1959	1923	1750	1811	1931	1756	1780
ALS2CL	174.8	2.998	0.2718	11.03	2.773e-28	6.046e-27	174.8	3.876	0.29102	13.32	1.826e-40	6.938e-39	174.8	0.417	0.212	1.967	0.04918	0.2208	174.8	-0.4611	0.33709	-1.368	0.1713	1	24.64	43.67	279.2	268.9	20.05	29.71	354.6	377.6
ALS2CR11	2.165	-1.074	2.04383	-0.5257	0.5991	0.6855	2.165	4.445	2.33522	1.903	0.057	0.09872	2.165	1.518	2.01494	0.7534	0.4512	1	2.165	-4.001	2.36019	-1.695	0.09004	1	0	6.094	0.9275	1.992	0	0	5.201	3.103
ALS2CR12	4.806	1.553	1.37234	1.131	0.2579	0.3491	4.806	0.6942	1.27173	0.5459	0.5851	0.6744	4.806	0.1123	1.23191	0.09117	0.9274	1	4.806	0.9707	1.4082	0.6894	0.4906	1	4.286	0	7.42	4.98	3.166	5.122	5.201	8.276
ALX1	38.67	0.5762	0.49717	1.159	0.2465	0.3367	38.67	1.121	0.50335	2.227	0.02596	0.04928	38.67	0.202	0.48033	0.4205	0.6742	1	38.67	-0.3427	0.51945	-0.6597	0.5094	1	40.72	21.33	61.22	30.88	22.16	26.64	43.34	63.1
ALX3	139.3	-0.5603	0.25224	-2.221	0.02633	0.04892	139.3	-0.2713	0.24801	-1.094	0.274	0.3695	139.3	0.3182	0.25327	1.256	0.209	0.5082	139.3	0.02915	0.24696	0.1181	0.906	1	154.3	160.5	102	111.6	160.4	160.8	159.5	105.5
ALX4	15.3	7.289	1.59102	4.581	4.62e-06	1.636e-05	15.3	7.353	1.59049	4.623	3.778e-06	1.46e-05	15.3	0.05931	0.694	0.08546	0.9319	1	15.3	0	2.13994	0	1	1	0	0	38.03	21.91	0	0	35.54	26.9
ALYREF	3990	-0.9667	0.05835	-16.57	1.192e-61	1.13e-59	3990	-0.9958	0.05846	-17.04	4.487e-65	3.837e-63	3990	-0.0559	0.05981	-0.9346	0.35	0.6563	3990	-0.02677	0.05696	-0.4699	0.6384	0.9975	5311	5379	2673	2798	5176	5318	2634	2628
AMACR	418.2	0.3895	0.14432	2.699	0.006961	0.01469	418.2	0.2176	0.14698	1.481	0.1387	0.2122	418.2	-0.3297	0.14309	-2.304	0.02121	0.1283	418.2	-0.1579	0.14817	-1.065	0.2867	0.9832	388.9	398.1	525	506	337.7	367.8	371	451
AMBN	2.488	2.325	2.38598	0.9743	0.3299	0.4273	2.488	5.554	2.18228	2.545	0.01092	0.0226	2.488	3.225	1.92917	1.672	0.09459	1	2.488	0	2.59491	0	1	1	0	0	0.9275	0.996	0	0	8.669	9.31
AMBP	2.102	2.474	2.23547	1.107	0.2685	0.3605	2.102	3.128	2.20882	1.416	0.1568	0.2353	2.102	0.6521	1.77688	0.367	0.7136	1	2.102	-0.002036	2.59208	-0.0007856	0.9994	1	0	1.016	2.783	2.988	0	1.024	6.935	2.069
AMBRA1	701.4	-0.2659	0.11527	-2.307	0.02107	0.04006	701.4	-0.01531	0.1147	-0.1335	0.8938	0.9233	701.4	0.1771	0.11507	1.539	0.1238	0.3839	701.4	-0.07349	0.1149	-0.6396	0.5225	0.9926	743.6	763.8	657.6	595.6	765	667.9	703.9	713.8
AMD1	4654	-0.2842	0.05699	-4.987	6.121e-07	2.426e-06	4654	-0.2984	0.05701	-5.234	1.659e-07	7.634e-07	4654	-0.02713	0.05723	-0.474	0.6355	0.8539	4654	-0.01295	0.05677	-0.2281	0.8196	0.9975	4999	5290	4163	4288	5046	5152	4165	4127
AMDHD1	60.44	2.505	0.39646	6.318	2.653e-10	1.535e-09	60.44	2.634	0.4088	6.443	1.168e-10	7.573e-10	60.44	-0.09385	0.33063	-0.2839	0.7765	0.9219	60.44	-0.2232	0.46366	-0.4814	0.6302	1	21.43	16.25	103.9	109.6	14.77	17.42	93.62	106.5
AMDHD2	753.6	-0.599	0.11565	-5.179	2.225e-07	9.272e-07	753.6	-0.9701	0.11706	-8.287	1.16e-16	1.272e-15	753.6	-0.3178	0.1192	-2.666	0.007681	0.06376	753.6	0.05328	0.11344	0.4697	0.6386	0.9975	967.5	899.9	628.9	603.6	991.9	945.6	448.2	543.1
AMELX	0	0	NA	NA	NA	1	0	0	NA	NA	NA	1	0	0	NA	NA	NA	1	0	0	NA	NA	NA	1	0	0	0	0	0	0	0	0
AMELY	0	0	NA	NA	NA	1	0	0	NA	NA	NA	1	0	0	NA	NA	NA	1	0	0	NA	NA	NA	1	0	0	0	0	0	0	0	0
AMER1	351.3	-0.3506	0.15136	-2.317	0.02052	0.03909	351.3	-0.4841	0.15246	-3.175	0.001496	0.003733	351.3	-0.1533	0.1539	-0.9963	0.3191	0.629	351.3	-0.01984	0.14989	-0.1324	0.8947	0.9981	394.3	414.4	310.7	323.7	416.8	381.1	302.5	266.9
AMER2	0.1159	1.31	4.99482	0.2622	0.7932	1	0.1159	0	4.99758	0	1	1	0.1159	-1.449	4.99498	-0.2901	0.7717	1	0.1159	0	4.99742	0	1	1	0	0	0.9275	0	0	0	0	0
AMER3	0.3649	2.926	4.85584	0.6026	0.5468	1	0.3649	0	4.99758	0	1	1	0.3649	-3.066	4.85599	-0.6314	0.5278	1	0.3649	0	4.99742	0	1	1	0	0	0.9275	1.992	0	0	0	0
AMFR	1806	-0.2198	0.08336	-2.637	0.008361	0.01733	1806	-0.1421	0.08343	-1.703	0.08849	0.1447	1806	0.01104	0.08353	0.1322	0.8949	0.9661	1806	-0.06667	0.08326	-0.8007	0.4233	0.9902	1921	2006	1801	1570	1843	1906	1740	1657
AMH	935.8	-0.148	0.1035	-1.43	0.1527	0.2264	935.8	-0.5299	0.10315	-5.137	2.793e-07	1.253e-06	935.8	-0.1435	0.10411	-1.378	0.1682	0.4543	935.8	0.2384	0.10253	2.325	0.02006	0.5084	924.7	994.3	825.5	907.4	1134	1130	739.5	830.7
AMHR2	2.634	0.1397	1.64741	0.0848	0.9324	0.9537	2.634	3.123	2.05743	1.518	0.1291	0.1996	2.634	0.6548	1.58644	0.4128	0.6798	1	2.634	-2.328	2.10479	-1.106	0.2686	1	3.214	2.031	2.783	2.988	1.055	0	6.935	2.069
AMICA1	0.5913	1.311	4.01605	0.3264	0.7441	1	0.5913	3.313	3.82037	0.8671	0.3859	1	0.5913	1.997	3.81685	0.5232	0.6008	1	0.5913	0	4.0194	0	1	1	0	0	0.9275	0	0	0	1.734	2.069
AMIGO1	142.4	0.8213	0.23055	3.562	0.0003675	0.0009882	142.4	0.6891	0.23527	2.929	0.003402	0.007887	142.4	-0.2958	0.22265	-1.328	0.1841	0.4771	142.4	-0.1635	0.24276	-0.6737	0.5005	1	118.9	104.6	197.6	197.2	92.86	106.5	168.2	153.1
AMIGO2	2526	-0.536	0.0736	-7.283	3.259e-13	2.447e-12	2526	-0.2007	0.0734	-2.734	0.006261	0.01372	2526	0.1909	0.07398	2.58	0.009881	0.07645	2526	-0.1445	0.07301	-1.979	0.04783	0.7028	3114	2863	2147	1973	2641	2765	2382	2321
AMIGO3	386.6	-0.04561	0.15057	-0.3029	0.7619	0.8175	386.6	-0.04171	0.14828	-0.2813	0.7785	0.8355	386.6	0.1733	0.14893	1.164	0.2445	0.5524	386.6	0.1694	0.14993	1.13	0.2585	0.9735	356.8	381.9	371	344.6	382	448.7	384.9	423.1
AMMECR1	581.7	0.1633	0.12258	1.333	0.1827	0.2632	581.7	0.06607	0.12366	0.5343	0.5931	0.682	581.7	-0.1712	0.12191	-1.405	0.1601	0.4437	581.7	-0.07397	0.12431	-0.5951	0.5518	0.9933	544.3	600.3	643.7	638.4	509.7	577.8	554.8	584.5
AMMECR1L	1937	-0.5577	0.07445	-7.491	6.814e-14	5.454e-13	1937	-0.4383	0.07413	-5.913	3.364e-09	1.871e-08	1937	0.1014	0.07524	1.347	0.1779	0.4687	1937	-0.01803	0.07333	-0.2459	0.8057	0.9975	2240	2324	1559	1542	2266	2242	1724	1600
AMN	16.93	0.4215	0.70018	0.602	0.5472	0.6389	16.93	0.8241	0.75054	1.098	0.2722	0.3677	16.93	-0.533	0.69942	-0.7621	0.446	1	16.93	-0.9357	0.75125	-1.245	0.213	1	23.57	12.19	27.83	19.92	6.331	12.29	9.536	23.79
AMN1	487	1.407	0.13976	10.07	7.638e-24	1.255e-22	487	1.095	0.13988	7.83	4.884e-15	4.798e-14	487	-0.2436	0.13128	-1.856	0.06349	0.2591	487	0.06819	0.14786	0.4611	0.6447	0.9975	265.7	295.6	785.6	703.2	311.3	277.6	658	599
AMOT	476.5	0.8671	0.147	5.899	3.668e-09	1.881e-08	476.5	1.271	0.14866	8.55	1.228e-17	1.433e-16	476.5	0.1327	0.1409	0.9414	0.3465	0.6535	476.5	-0.2714	0.15445	-1.757	0.07892	0.8059	325.7	348.4	545.4	685.2	298.6	260.2	659.7	688.9
AMOTL1	1399	0.4715	0.08188	5.758	8.507e-09	4.193e-08	1399	0.2319	0.08265	2.805	0.005029	0.01124	1399	-0.2709	0.08076	-3.355	0.0007946	0.01212	1399	-0.0313	0.08375	-0.3738	0.7086	0.9975	1285	1195	1717	1721	1208	1218	1434	1415
AMOTL2	3402	-0.1402	0.08469	-1.656	0.09776	0.1548	3402	-0.1003	0.08422	-1.191	0.2336	0.3252	3402	0.1973	0.08445	2.337	0.01946	0.1207	3402	0.1574	0.08446	1.864	0.06234	0.7599	3047	3649	2829	3250	3646	3824	3482	3486
AMPD1	0.2574	0	4.99742	0	1	1	0.2574	-0.03592	4.98156	-0.007211	0.9942	1	0.2574	1.514	4.98265	0.3038	0.7613	1	0.2574	1.432	4.99634	0.2865	0.7745	1	0	0	0	0	0	1.024	0	1.034
AMPD2	3693	-0.6403	0.06312	-10.14	3.526e-24	5.93e-23	3693	-0.5792	0.06315	-9.172	4.638e-20	6.368e-19	3693	0.003005	0.0639	0.04703	0.9625	0.9884	3693	-0.05805	0.06236	-0.9309	0.3519	0.9902	4713	4393	2880	2962	4488	4259	2941	2912
AMPD3	30.69	0.3149	0.55236	0.5701	0.5686	0.6581	30.69	1.369	0.56355	2.428	0.01516	0.03035	30.69	0.4515	0.53495	0.844	0.3987	1	30.69	-0.6022	0.5801	-1.038	0.2993	1	31.07	22.34	31.54	34.86	7.386	27.66	50.28	40.34
AMPH	59.84	9.284	1.47874	6.278	3.424e-10	1.958e-09	59.84	9.29	1.47871	6.283	3.327e-10	2.053e-09	59.84	0.001502	0.33702	0.004457	0.9964	0.9983	59.84	0	2.06389	0	1	1	0	0	118.7	120.5	0	0	120.5	119
AMT	79.12	0.5435	0.33521	1.621	0.1049	0.1644	79.12	0.9427	0.3326	2.834	0.004593	0.01034	79.12	0.336	0.32132	1.046	0.2957	0.6063	79.12	-0.06313	0.34603	-0.1824	0.8552	1	73.93	46.72	75.13	100.6	51.7	63.52	117.9	103.4
AMTN	0.6976	3.325	3.612	0.9206	0.3573	1	0.6976	2.203	3.69443	0.5962	0.551	1	0.6976	-1.127	3.47676	-0.3242	0.7458	1	0.6976	0	3.82197	0	1	1	0	0	1.855	1.992	0	0	1.734	0
AMY1A	8.181	5.05	1.67919	3.007	0.002637	0.006066	8.181	6.285	1.69056	3.718	0.0002012	0.000593	8.181	-0.2152	0.91348	-0.2356	0.8137	1	8.181	-1.45	2.20072	-0.659	0.5099	1	1.071	0	16.7	17.93	0	0	17.34	12.41
AMY1B	8.181	5.05	1.67919	3.007	0.002637	0.006066	8.181	6.285	1.69056	3.718	0.0002012	0.000593	8.181	-0.2152	0.91348	-0.2356	0.8137	1	8.181	-1.45	2.20072	-0.659	0.5099	1	1.071	0	16.7	17.93	0	0	17.34	12.41
AMY1C	8.181	5.05	1.67919	3.007	0.002637	0.006066	8.181	6.285	1.69056	3.718	0.0002012	0.000593	8.181	-0.2152	0.91348	-0.2356	0.8137	1	8.181	-1.45	2.20072	-0.659	0.5099	1	1.071	0	16.7	17.93	0	0	17.34	12.41
AMY2A	1.085	2.199	2.74713	0.8003	0.4235	0.5224	1.085	2.862	2.80737	1.02	0.3079	0.4057	1.085	-0.7983	2.49273	-0.3202	0.7488	1	1.085	-1.462	3.03551	-0.4817	0.63	1	1.071	0	1.855	2.988	0	0	1.734	1.034
AMY2B	75.32	-0.2867	0.31439	-0.9118	0.3619	0.4609	75.32	0.685	0.31594	2.168	0.03015	0.05625	75.32	0.4794	0.31006	1.546	0.1221	0.3814	75.32	-0.4923	0.32019	-1.537	0.1242	1	87.86	76.18	68.64	65.74	64.37	52.25	89.29	98.27
AMZ1	10.23	3.685	1.1291	3.264	0.001099	0.002708	10.23	3.508	1.13049	3.103	0.001917	0.004676	10.23	-0.1768	0.79687	-0.2219	0.8244	1	10.23	0.0008435	1.38487	0.0006091	0.9995	1	1.071	2.031	23.19	16.93	2.11	1.024	19.94	15.52
AMZ2	1834	-0.08963	0.07719	-1.161	0.2456	0.3356	1834	-0.02953	0.07736	-0.3817	0.7027	0.7742	1834	-0.01416	0.07711	-0.1836	0.8543	0.9522	1834	-0.07426	0.07744	-0.9589	0.3376	0.9902	1990	1852	1847	1762	1866	1783	1820	1752
AMZ2P1	163.5	0.02284	0.21981	0.1039	0.9172	0.9419	163.5	0.282	0.21822	1.292	0.1962	0.2825	163.5	0.209	0.21624	0.9663	0.3339	0.6411	163.5	-0.05022	0.22176	-0.2264	0.8209	1	148.9	165.6	164.2	155.4	165.7	138.3	173.4	196.5
ANAPC1	4262	-0.5881	0.06734	-8.733	2.481e-18	2.837e-17	4262	-0.6584	0.06732	-9.779	1.387e-22	2.26e-21	4262	-0.03478	0.06797	-0.5116	0.6089	0.8376	4262	0.03549	0.06669	0.5321	0.5946	0.9975	4835	5375	3364	3429	5019	5447	3358	3272
ANAPC10	491.4	-0.4018	0.14378	-2.795	0.005192	0.01123	491.4	-0.3676	0.14462	-2.542	0.01103	0.02281	491.4	-0.07916	0.14553	-0.5439	0.5865	0.8277	491.4	-0.1134	0.14286	-0.7938	0.4273	0.9902	617.2	540.3	475.8	399.4	486.4	582.9	415.2	413.8
ANAPC11	2302	-0.1715	0.06871	-2.496	0.01256	0.02515	2302	-0.2029	0.06817	-2.977	0.002915	0.006851	2302	0.09137	0.06858	1.332	0.1828	0.476	2302	0.1228	0.0683	1.798	0.07224	0.7841	2337	2357	2145	2022	2540	2571	2223	2218
ANAPC13	1561	-0.4065	0.07845	-5.181	2.202e-07	9.181e-07	1561	-0.3993	0.07893	-5.059	4.216e-07	1.843e-06	1561	-0.09134	0.07951	-1.149	0.2506	0.5572	1561	-0.09849	0.07786	-1.265	0.2059	0.9407	1850	1826	1392	1381	1676	1758	1273	1331
ANAPC15	1166	-0.2207	0.09161	-2.409	0.01598	0.03118	1166	-0.1597	0.0918	-1.74	0.08189	0.1353	1166	-0.0102	0.09193	-0.111	0.9116	0.9731	1166	-0.07122	0.09149	-0.7784	0.4363	0.9902	1340	1207	1096	1089	1182	1242	1104	1064
ANAPC16	1893	0.3555	0.0744	4.778	1.77e-06	6.623e-06	1893	0.5012	0.07425	6.75	1.476e-11	1.043e-10	1893	0.104	0.07288	1.428	0.1534	0.4336	1893	-0.04171	0.07575	-0.5506	0.5819	0.9951	1599	1675	2115	2074	1567	1613	2197	2307
ANAPC1P1	5.326	-0.9404	1.15283	-0.8157	0.4146	0.5143	5.326	0.06926	1.20722	0.05737	0.9542	0.9676	5.326	-0.002663	1.19415	-0.00223	0.9982	1	5.326	-1.012	1.16636	-0.8679	0.3854	1	9.643	7.11	2.783	5.976	3.166	5.122	2.601	6.207
ANAPC2	1904	-0.4701	0.07548	-6.229	4.709e-10	2.653e-09	1904	-0.4071	0.07515	-5.418	6.04e-08	2.918e-07	1904	0.07957	0.07611	1.045	0.2958	0.6063	1904	0.01659	0.07451	0.2226	0.8238	0.9975	2150	2205	1546	1599	2128	2277	1625	1699
ANAPC4	1817	-0.03155	0.08268	-0.3815	0.7028	0.7712	1817	0.02299	0.08287	0.2774	0.7815	0.8378	1817	-0.02126	0.08249	-0.2578	0.7966	0.93	1817	-0.0758	0.08306	-0.9125	0.3615	0.9902	1946	1791	1939	1714	1751	1794	1807	1794
ANAPC5	4389	-0.2951	0.05662	-5.212	1.872e-07	7.859e-07	4389	-0.2332	0.05654	-4.124	3.719e-05	0.0001243	4389	0.04479	0.05678	0.7888	0.4302	0.7192	4389	-0.0171	0.05637	-0.3034	0.7616	0.9975	4734	4902	4004	3849	4792	4731	4061	4040
ANAPC7	2427	-0.4593	0.06909	-6.648	2.981e-11	1.887e-10	2427	-0.3407	0.06882	-4.951	7.395e-07	3.13e-06	2427	0.1016	0.06955	1.46	0.1442	0.4188	2427	-0.01697	0.06835	-0.2482	0.8039	0.9975	2816	2738	2046	1993	2690	2799	2104	2232
ANG	174.7	0.9852	0.21743	4.531	5.869e-06	2.05e-05	174.7	1.098	0.21509	5.106	3.286e-07	1.46e-06	174.7	0.1754	0.20374	0.8611	0.3892	0.6883	174.7	0.06231	0.22811	0.2732	0.7847	1	114.6	108.7	218.9	223.1	129.8	103.5	261.8	236.9
ANGEL1	980.2	0.06501	0.0952	0.6829	0.4947	0.59	980.2	-0.01553	0.09555	-0.1625	0.8709	0.9062	980.2	-0.09895	0.0948	-1.044	0.2966	0.6065	980.2	-0.0184	0.09595	-0.1918	0.8479	0.9981	956.8	998.4	1012	1034	926.5	1004	949.2	961
ANGEL2	892.2	-0.2536	0.09896	-2.563	0.01038	0.02112	892.2	-0.305	0.09927	-3.073	0.002121	0.005132	892.2	-0.07455	0.09974	-0.7474	0.4548	0.7372	892.2	-0.02314	0.09848	-0.235	0.8142	0.9975	940.7	1031	823.6	830.7	965.5	975.3	789.7	781
ANGPT1	632.2	0.592	0.11368	5.207	1.914e-07	8.031e-07	632.2	0.6269	0.11446	5.478	4.31e-08	2.124e-07	632.2	-0.06155	0.11021	-0.5585	0.5765	0.8205	632.2	-0.0965	0.1178	-0.8192	0.4127	0.9902	504.7	530.2	793	766.9	494.9	473.3	755.1	739.6
ANGPT2	1.255	1.435	2.81927	0.5089	0.6108	0.6959	1.255	-0.03872	2.55231	-0.01517	0.9879	0.9912	1.255	0.1206	2.55673	0.04718	0.9624	1	1.255	1.594	2.81526	0.5663	0.5712	1	0	1.016	2.783	0	2.11	1.024	0	3.103
ANGPT4	12.93	1.911	0.86089	2.22	0.02639	0.04903	12.93	1.803	0.96617	1.866	0.06197	0.1061	12.93	-1.133	0.81996	-1.382	0.167	1	12.93	-1.025	1.00114	-1.024	0.3059	1	13.93	1.016	26.9	28.88	4.221	3.073	13	12.41
ANGPTL1	0.6328	0.45	3.65802	0.123	0.9021	1	0.6328	0	3.97997	0	1	1	0.6328	-3.065	3.80071	-0.8064	0.42	1	0.6328	-2.48	3.84394	-0.6452	0.5188	1	2.143	0	0.9275	1.992	0	0	0	0
ANGPTL2	0.8527	2.896	3.19434	0.9065	0.3647	0.4636	0.8527	3.367	3.16294	1.065	0.2871	0.384	0.8527	0.4667	2.9366	0.1589	0.8737	1	0.8527	0	3.40357	0	1	1	0	0	1.855	0.996	0	0	0.8669	3.103
ANGPTL3	0.3672	-1.55	4.80163	-0.3227	0.7469	1	0.3672	-0.1855	4.79441	-0.03869	0.9691	1	0.3672	1.385	4.79711	0.2888	0.7727	1	0.3672	0.02114	4.79894	0.004406	0.9965	1	0	1.016	0	0	1.055	0	0.8669	0
ANGPTL4	1773	-1.836	0.09113	-20.15	2.935e-90	6.781e-88	1773	-1.692	0.08982	-18.84	3.623e-79	4.698e-77	1773	0.2284	0.09501	2.404	0.0162	0.107	1773	0.08474	0.0857	0.9888	0.3228	0.9897	2686	2631	792.1	696.2	2995	2644	902.4	841
ANGPTL5	1.607	3.673	2.59553	1.415	0.1571	0.2318	1.607	4.368	2.56481	1.703	0.08855	0.1447	1.607	0.6907	2.21492	0.3118	0.7552	1	1.607	0	2.89985	0	1	1	0	0	0.9275	3.984	0	0	1.734	6.207
ANGPTL6	216.3	1.498	0.20081	7.462	8.539e-14	6.773e-13	216.3	1.45	0.20089	7.219	5.234e-13	4.279e-12	216.3	-0.04819	0.18438	-0.2614	0.7938	0.9292	216.3	-5.211e-05	0.21607	-0.0002412	0.9998	1	128.6	100.6	322.8	323.7	120.3	108.6	300.8	324.8
ANGPTL7	1.801	-0.6637	2.08141	-0.3189	0.7498	0.8074	1.801	-3.578	2.46592	-1.451	0.1468	0.2226	1.801	-3.504	2.46308	-1.423	0.1549	1	1.801	-0.59	2.08477	-0.283	0.7772	1	3.214	3.047	0	3.984	2.11	2.049	0	0
ANHX	0.1339	-1.588	4.99274	-0.3182	0.7504	1	0.1339	0	4.99758	0	1	1	0.1339	0	4.99758	0	1	1	0.1339	-1.475	4.99274	-0.2955	0.7676	1	1.071	0	0	0	0	0	0	0
ANK1	667.2	0.04919	0.12006	0.4097	0.682	0.7545	667.2	-0.6538	0.12179	-5.368	7.941e-08	3.79e-07	667.2	-0.5315	0.12182	-4.363	1.282e-05	0.0004256	667.2	0.1715	0.12002	1.429	0.1531	0.91	697.5	679.5	692.9	732.1	845.2	705.8	508	476.9
ANK2	1432	0.8281	0.08346	9.922	3.324e-23	5.268e-22	1432	0.7756	0.08344	9.295	1.474e-20	2.097e-19	1432	-0.04149	0.08045	-0.5157	0.6061	0.8366	1432	0.01105	0.08635	0.128	0.8982	0.9981	1008	1071	1797	1895	1068	1028	1778	1809
ANK3	46.15	6.488	1.08611	5.974	2.319e-09	1.214e-08	46.15	5.822	0.91358	6.373	1.858e-10	1.178e-09	46.15	-0.08746	0.38963	-0.2245	0.8224	1	46.15	0.5788	1.36472	0.4241	0.6715	1	2.143	0	105.7	81.67	2.11	1.024	87.56	88.96
ANKAR	100.6	0.5935	0.31375	1.892	0.05854	0.09895	100.6	0.1663	0.31573	0.5268	0.5984	0.6866	100.6	-0.3459	0.30892	-1.12	0.2628	0.5711	100.6	0.08124	0.32045	0.2535	0.7999	1	87.86	81.25	102	153.4	91.8	87.08	75.42	126.2
ANKDD1A	156.7	2.118	0.25872	8.187	2.683e-16	2.647e-15	156.7	1.953	0.25468	7.67	1.725e-14	1.602e-13	156.7	-0.003445	0.22841	-0.01508	0.988	0.9967	156.7	0.1613	0.28218	0.5717	0.5675	1	72.86	43.67	235.6	268.9	63.31	66.59	267.9	234.8
ANKDD1B	5.296	0.6581	1.23997	0.5308	0.5956	0.6826	5.296	0.2753	1.24059	0.2219	0.8244	0.871	5.296	-0.246	1.20678	-0.2039	0.8384	1	5.296	0.1368	1.27289	0.1075	0.9144	1	7.5	1.016	8.348	4.98	2.11	7.171	6.068	5.172
ANKEF1	354.8	0.6937	0.15295	4.536	5.743e-06	2.01e-05	354.8	0.3423	0.15449	2.216	0.02672	0.05051	354.8	-0.3362	0.14934	-2.251	0.02438	0.1402	354.8	0.01526	0.15798	0.09661	0.923	0.9981	293.6	284.4	448.9	486	281.7	302.2	343.3	398.3
ANKFN1	5.318	5.942	1.85963	3.195	0.001398	0.003368	5.318	5.634	1.8648	3.021	0.002518	0.006	5.318	-0.3125	1.21695	-0.2568	0.7973	1	5.318	0	2.33553	0	1	1	0	0	18.55	4.98	0	0	8.669	10.34
ANKFY1	3734	-0.3801	0.05912	-6.429	1.285e-10	7.671e-10	3734	-0.2722	0.05899	-4.614	3.953e-06	1.524e-05	3734	0.07929	0.05939	1.335	0.1818	0.4747	3734	-0.02865	0.05872	-0.4879	0.6256	0.9975	4213	4176	3142	3305	4115	4109	3444	3365
ANKH	1386	0.2633	0.0915	2.878	0.004007	0.008882	1386	0.1103	0.09274	1.19	0.2342	0.3258	1386	-0.314	0.09125	-3.442	0.0005783	0.009485	1386	-0.1611	0.09299	-1.732	0.08325	0.8167	1420	1311	1692	1585	1306	1136	1334	1301
ANKHD1	5920	-0.3049	0.05475	-5.569	2.563e-08	1.195e-07	5920	-0.1848	0.05447	-3.393	0.000691	0.001845	5920	0.1706	0.05475	3.116	0.001832	0.02274	5920	0.05054	0.05447	0.9277	0.3535	0.9902	6169	6437	4966	5241	6599	6458	5728	5759
ANKHD1-EIF4EBP3	5986	-0.2882	0.05512	-5.228	1.713e-07	7.228e-07	5986	-0.1765	0.05487	-3.217	0.001294	0.003276	5986	0.1566	0.05512	2.842	0.004484	0.04333	5986	0.04499	0.05488	0.8199	0.4123	0.9902	6207	6517	5066	5355	6625	6503	5785	5831
ANKIB1	4065	-0.01585	0.06166	-0.2571	0.7971	0.8464	4065	-0.06956	0.06157	-1.13	0.2586	0.3528	4065	-0.006597	0.0615	-0.1073	0.9146	0.9738	4065	0.04711	0.06173	0.7631	0.4454	0.9902	3943	4172	3872	4157	4243	4143	3982	4010
ANKK1	0.9959	3.656	3.01027	1.215	0.2245	0.3114	0.9959	0.9538	3.09849	0.3078	0.7582	0.8205	0.9959	-1.255	2.82046	-0.445	0.6563	1	0.9959	1.447	3.2722	0.4423	0.6583	1	0	0	1.855	2.988	1.055	0	0	2.069
ANKLE1	141.4	1.051	0.24324	4.32	1.562e-05	5.169e-05	141.4	1.157	0.24759	4.673	2.963e-06	1.16e-05	141.4	-0.1129	0.2308	-0.4891	0.6248	0.8473	141.4	-0.2192	0.25922	-0.8457	0.3977	1	111.4	82.27	197.6	203.2	73.86	92.2	186.4	184.1
ANKLE2	2917	-0.4121	0.06211	-6.635	3.24e-11	2.046e-10	2917	-0.3144	0.0618	-5.087	3.637e-07	1.605e-06	2917	0.109	0.06243	1.747	0.0807	0.2991	2917	0.01133	0.06147	0.1843	0.8538	0.9981	3283	3254	2447	2466	3277	3311	2616	2683
ANKMY1	200.3	-0.3273	0.20116	-1.627	0.1037	0.1628	200.3	-0.5473	0.20259	-2.701	0.006905	0.01495	200.3	-0.19	0.20469	-0.9282	0.3533	0.6594	200.3	0.02996	0.19901	0.1506	0.8803	1	223.9	231.6	163.2	200.2	251.1	214.1	156	162.4
ANKMY2	479.6	-0.07762	0.12801	-0.6064	0.5443	0.6361	479.6	-0.06291	0.1281	-0.4911	0.6234	0.7084	479.6	-0.01243	0.12773	-0.09734	0.9225	0.9767	479.6	-0.02715	0.12838	-0.2115	0.8325	0.9981	497.2	494.6	480.5	459.2	497	476.4	453.4	479
ANKRA2	222.8	0.2282	0.18943	1.204	0.2284	0.3159	222.8	0.1005	0.18673	0.5384	0.5903	0.6793	222.8	0.07457	0.18554	0.4019	0.6878	0.8801	222.8	0.2022	0.19059	1.061	0.2887	1	204.6	186.9	242.1	216.1	231.1	219.2	256.6	225.5
ANKRD1	486.5	3.246	0.18496	17.55	5.921e-69	7.042e-67	486.5	3.395	0.17958	18.91	9.792e-80	1.278e-77	486.5	0.3413	0.1484	2.3	0.02145	0.1291	486.5	0.192	0.2108	0.911	0.3623	0.9902	76.07	88.36	717.9	844.6	86.53	101.4	1107	870
ANKRD10	549.7	-0.003341	0.13652	-0.02447	0.9805	0.986	549.7	-0.3288	0.13876	-2.37	0.01781	0.0351	549.7	-0.4059	0.1379	-2.944	0.003243	0.03475	549.7	-0.08049	0.13739	-0.5858	0.558	0.9933	657.9	532.2	602.9	583.7	608.8	516.3	437.8	458.3
ANKRD11	6331	-0.6477	0.06454	-10.04	1.062e-23	1.721e-22	6331	-0.7106	0.06449	-11.02	3.121e-28	6.923e-27	6331	-0.008241	0.06502	-0.1267	0.8991	0.9673	6331	0.05457	0.06401	0.8526	0.3939	0.9902	7271	8023	4621	5143	8008	7877	4862	4844
ANKRD12	2685	-0.3626	0.06694	-5.417	6.069e-08	2.694e-07	2685	-0.3904	0.06698	-5.829	5.583e-09	3.039e-08	2685	-0.0331	0.06747	-0.4906	0.6237	0.847	2685	-0.005322	0.06645	-0.0801	0.9362	0.9984	3000	3078	2313	2415	3106	2950	2353	2266
ANKRD13A	887.3	-0.02164	0.10237	-0.2114	0.8326	0.8736	887.3	0.3067	0.10217	3.002	0.002684	0.006368	887.3	0.1926	0.10121	1.903	0.05702	0.2433	887.3	-0.1357	0.10332	-1.314	0.189	0.9294	855	910	911.8	826.7	789.3	817.5	967.4	1021
ANKRD13B	521.8	0.1013	0.12792	0.792	0.4283	0.5271	521.8	-0.2153	0.12849	-1.676	0.09377	0.152	521.8	-0.2272	0.12786	-1.777	0.07551	0.2883	521.8	0.08941	0.12856	0.6955	0.4868	0.9926	500.4	529.2	517.6	587.6	540.3	555.2	455.1	489.3
ANKRD13C	1241	-0.2762	0.08926	-3.094	0.001975	0.004649	1241	-0.2322	0.08894	-2.61	0.009045	0.01908	1241	0.05741	0.08952	0.6413	0.5213	0.7812	1241	0.01342	0.08867	0.1513	0.8797	0.9981	1274	1413	1084	1135	1371	1342	1153	1157
ANKRD13D	737.9	0.06022	0.11158	0.5398	0.5894	0.6769	737.9	0.01785	0.11106	0.1607	0.8723	0.9073	737.9	0.02499	0.1106	0.2259	0.8213	0.9391	737.9	0.06736	0.11204	0.6012	0.5477	0.9933	697.5	724.2	752.2	730.1	702.8	786.8	720.4	789.3
ANKRD16	191.8	-0.08391	0.19789	-0.424	0.6715	0.7465	191.8	-0.998	0.20016	-4.986	6.154e-07	2.627e-06	191.8	-0.5201	0.20316	-2.56	0.01047	0.07973	191.8	0.3941	0.19481	2.023	0.04309	1	188.6	203.1	187.4	182.3	270.1	244.8	126.6	131.4
ANKRD17	2501	-0.2102	0.06575	-3.197	0.001388	0.003346	2501	-0.2736	0.0658	-4.157	3.218e-05	0.0001087	2501	-0.05533	0.06603	-0.838	0.4021	0.6988	2501	0.008043	0.06552	0.1228	0.9023	0.9981	2683	2721	2365	2306	2689	2745	2216	2281
ANKRD18A	238.7	0.07628	0.18539	0.4115	0.6807	0.7532	238.7	0.1342	0.18475	0.7264	0.4676	0.5664	238.7	0.05853	0.18319	0.3195	0.7493	0.9109	238.7	0.000617	0.18693	0.003301	0.9974	1	227.1	232.6	248.6	236.1	203.7	256.1	244.5	260.7
ANKRD18B	66.37	0.6053	0.35458	1.707	0.08779	0.1412	66.37	0.4809	0.36281	1.325	0.185	0.2691	66.37	-0.3457	0.34819	-0.9928	0.3208	0.6301	66.37	-0.2212	0.36895	-0.5997	0.5487	1	67.5	48.75	89.97	86.65	40.1	59.42	80.62	57.93
ANKRD18DP	186.9	0.1478	0.19671	0.7511	0.4526	0.5508	186.9	-0.2992	0.2012	-1.487	0.137	0.2101	186.9	-0.4688	0.19865	-2.36	0.01827	0.1158	186.9	-0.02186	0.19928	-0.1097	0.9126	1	200.4	183.8	213.3	212.1	183.6	194.6	154.3	153.1
ANKRD19P	390.2	0.5015	0.16906	2.966	0.003013	0.006855	390.2	0.3365	0.17148	1.962	0.04971	0.08759	390.2	-0.3239	0.16727	-1.937	0.05278	0.2314	390.2	-0.159	0.17323	-0.9176	0.3588	0.9902	417.9	285.4	522.2	472.1	327.1	302.2	395.3	399.3
ANKRD2	56.19	3.366	0.47806	7.041	1.906e-12	1.337e-11	56.19	2.837	0.43192	6.569	5.06e-11	3.393e-10	56.19	0.1021	0.35002	0.2917	0.7705	1	56.19	0.6308	0.5409	1.166	0.2435	1	10.71	8.125	85.33	108.6	13.72	15.37	113.6	94.14
ANKRD20A1	67.01	0.9504	0.37487	2.535	0.01124	0.0227	67.01	1.07	0.37591	2.845	0.004438	0.01003	67.01	0.04095	0.35724	0.1146	0.9087	0.9718	67.01	-0.07822	0.3927	-0.1992	0.8421	1	60	31.49	78.84	97.61	50.65	35.86	82.35	99.31
ANKRD20A11P	1.998	3.672	2.41339	1.521	0.1282	0.1952	1.998	4.859	2.36505	2.054	0.03994	0.0721	1.998	1.182	1.98025	0.597	0.5505	1	1.998	0	2.73798	0	1	1	0	0	0.9275	3.984	0	0	6.935	4.138
ANKRD20A12P	24.07	0.8783	0.59545	1.475	0.1402	0.2106	24.07	1.421	0.60902	2.333	0.01965	0.03833	24.07	0.1462	0.56523	0.2586	0.7959	1	24.07	-0.3963	0.63716	-0.622	0.5339	1	11.79	22.34	23.19	39.84	13.72	12.29	42.48	26.9
ANKRD20A19P	18.53	7.055	1.5629	4.514	6.354e-06	2.21e-05	18.53	7.987	1.55688	5.13	2.896e-07	1.296e-06	18.53	0.9267	0.61783	1.5	0.1336	1	18.53	0	2.11773	0	1	1	0	0	23.19	27.89	0	0	43.34	53.79
ANKRD20A2	173.6	1.286	0.2283	5.633	1.773e-08	8.399e-08	173.6	0.9112	0.22337	4.079	4.517e-05	0.0001488	173.6	-0.04325	0.21289	-0.2032	0.839	0.9459	173.6	0.3315	0.2381	1.392	0.1638	1	114.6	82.27	255.1	224.1	121.3	126	218.5	247.2
ANKRD20A3	247	1.182	0.2058	5.744	9.231e-09	4.527e-08	247	0.9352	0.20356	4.594	4.348e-06	1.667e-05	247	-0.04527	0.19516	-0.232	0.8166	0.9372	247	0.2017	0.21378	0.9436	0.3454	0.9902	182.1	116.8	339.5	337.6	177.3	166	305.1	351.7
ANKRD20A4	32.78	1.17	0.48053	2.434	0.01494	0.02935	32.78	1.019	0.49399	2.063	0.03908	0.07073	32.78	-0.3675	0.45576	-0.8063	0.4201	1	32.78	-0.2172	0.51694	-0.4202	0.6743	1	20.36	24.38	52.87	47.81	22.16	16.39	33.81	44.48
ANKRD20A5P	65.43	3.568	0.45038	7.923	2.317e-15	2.115e-14	65.43	2.979	0.40634	7.332	2.266e-13	1.914e-12	65.43	0.01322	0.3191	0.04144	0.9669	0.9891	65.43	0.6023	0.51588	1.168	0.243	1	12.86	7.11	114.1	121.5	14.77	15.37	118.8	119
ANKRD20A8P	4.057	2.977	1.61255	1.846	0.06484	0.1082	4.057	2.471	1.63176	1.514	0.13	0.2008	4.057	-0.5272	1.32002	-0.3994	0.6896	1	4.057	-0.02063	1.8763	-0.01099	0.9912	1	2.143	0	3.71	12.95	1.055	1.024	4.334	7.241
ANKRD20A9P	6.753	-0.5874	1.07664	-0.5456	0.5853	0.6732	6.753	-0.7361	1.04463	-0.7047	0.481	0.5793	6.753	0.2287	1.08814	0.2101	0.8336	1	6.753	0.3774	1.03264	0.3655	0.7148	1	3.214	11.17	4.638	4.98	11.61	7.171	6.068	5.172
ANKRD22	19.66	3.174	0.72558	4.374	1.22e-05	4.096e-05	19.66	3.48	0.84968	4.096	4.206e-05	0.0001393	19.66	-0.5457	0.57362	-0.9514	0.3414	1	19.66	-0.8522	0.95885	-0.8888	0.3741	1	4.286	5.078	40.81	43.82	2.11	3.073	26.01	32.07
ANKRD23	87.38	-0.9211	0.32572	-2.828	0.004685	0.01023	87.38	-0.1926	0.31779	-0.6062	0.5444	0.638	87.38	0.5924	0.3279	1.807	0.07081	0.2777	87.38	-0.1361	0.31553	-0.4312	0.6663	1	135	81.25	62.14	51.79	100.2	96.3	77.15	95.17
ANKRD24	540.2	4.856	0.22327	21.75	6.864e-105	2.508e-102	540.2	5.928	0.25879	22.91	4.091e-116	1.028e-113	540.2	0.495	0.12145	4.076	4.589e-05	0.001226	540.2	-0.5764	0.31948	-1.804	0.07121	0.7841	27.86	32.5	839.4	912.3	22.16	18.44	1201	1268
ANKRD26	705.5	-0.1448	0.11859	-1.221	0.222	0.3087	705.5	-0.1601	0.11937	-1.341	0.1799	0.263	705.5	-0.1097	0.1191	-0.9212	0.357	0.6618	705.5	-0.09446	0.11886	-0.7947	0.4268	0.9902	697.5	835.9	683.6	704.2	682.7	754	647.6	638.3
ANKRD26P1	2.596	1.692	1.92127	0.8809	0.3784	0.4779	2.596	4.987	2.13991	2.33	0.01979	0.03857	2.596	0.867	1.67298	0.5182	0.6043	1	2.596	-2.427	2.33915	-1.038	0.2994	1	0	2.031	4.638	1.992	0	0	6.935	5.172
ANKRD26P3	0.1159	1.31	4.99482	0.2622	0.7932	1	0.1159	0	4.99758	0	1	1	0.1159	-1.449	4.99498	-0.2901	0.7717	1	0.1159	0	4.99742	0	1	1	0	0	0.9275	0	0	0	0	0
ANKRD27	3495	-0.116	0.0625	-1.856	0.0634	0.1061	3495	-0.2944	0.06276	-4.692	2.711e-06	1.066e-05	3495	-0.1773	0.06276	-2.825	0.004726	0.04516	3495	0.001097	0.06249	0.01755	0.986	1	3584	3893	3468	3432	3741	3743	3056	3046
ANKRD28	1710	-0.2399	0.07588	-3.162	0.001568	0.00375	1710	-0.3676	0.07615	-4.827	1.386e-06	5.67e-06	1710	-0.1203	0.07652	-1.572	0.116	0.3698	1710	0.007372	0.07552	0.09762	0.9222	0.9981	1849	1919	1595	1596	1866	1922	1501	1434
ANKRD29	94.06	3.864	0.39335	9.823	8.941e-23	1.367e-21	94.06	3.046	0.36147	8.426	3.566e-17	4.044e-16	94.06	-0.3015	0.27929	-1.08	0.2804	0.5898	94.06	0.5166	0.45539	1.134	0.2566	1	16.07	10.16	192	188.2	12.66	24.59	147.4	161.4
ANKRD30A	0.8241	2.325	3.25256	0.7148	0.4747	0.5716	0.8241	3.611	3.15623	1.144	0.2526	0.3459	0.8241	1.281	2.98683	0.429	0.6679	1	0.8241	0	3.40878	0	1	1	0	0	0.9275	0.996	0	0	2.601	2.069
ANKRD30B	3.369	5.036	2.02224	2.49	0.01277	0.02551	3.369	5.226	2.01707	2.591	0.009568	0.02008	3.369	0.1858	1.465	0.1268	0.8991	1	3.369	0	2.45189	0	1	1	0	0	4.638	7.968	0	0	6.068	8.276
ANKRD30BL	0.1245	1.361	4.99121	0.2728	0.785	1	0.1245	0	4.99758	0	1	1	0.1245	-1.501	4.99136	-0.3007	0.7636	1	0.1245	0	4.99742	0	1	1	0	0	0	0.996	0	0	0	0
ANKRD30BP2	0	0	NA	NA	NA	1	0	0	NA	NA	NA	1	0	0	NA	NA	NA	1	0	0	NA	NA	NA	1	0	0	0	0	0	0	0	0
ANKRD30BP3	0.249	2.371	4.88886	0.485	0.6276	1	0.249	0	4.99758	0	1	1	0.249	-2.511	4.88902	-0.5136	0.6075	1	0.249	0	4.99742	0	1	1	0	0	0	1.992	0	0	0	0
ANKRD31	9.409	0.7539	0.92318	0.8166	0.4142	0.5139	9.409	-0.424	1.00184	-0.4232	0.6721	0.749	9.409	-1.541	0.95826	-1.608	0.1078	1	9.409	-0.3633	0.96834	-0.3752	0.7075	1	7.5	11.17	18.55	12.95	6.331	8.196	9.536	1.034
ANKRD32	402.7	-0.1509	0.14107	-1.07	0.2848	0.3783	402.7	-0.2495	0.14223	-1.754	0.0794	0.1315	402.7	-0.1525	0.14214	-1.073	0.2834	0.593	402.7	-0.05386	0.14117	-0.3815	0.7028	0.9975	425.4	451	397	392.4	432.6	411.8	333.8	377.6
ANKRD33	0.2319	2.278	4.89575	0.4653	0.6417	1	0.2319	0	4.99758	0	1	1	0.2319	-2.418	4.8959	-0.4938	0.6215	1	0.2319	0	4.99742	0	1	1	0	0	1.855	0	0	0	0	0
ANKRD33B	1367	-0.604	0.09906	-6.098	1.076e-09	5.847e-09	1367	-0.7468	0.099	-7.543	4.583e-14	4.088e-13	1367	-0.06069	0.10053	-0.6037	0.546	0.798	1367	0.08207	0.09751	0.8417	0.4	0.9902	1541	1727	1003	1148	1715	1745	1099	960
ANKRD34A	376.3	0.075	0.14306	0.5243	0.6001	0.6866	376.3	-0.08703	0.14476	-0.6012	0.5477	0.6408	376.3	-0.2233	0.14314	-1.56	0.1187	0.3749	376.3	-0.06129	0.14468	-0.4236	0.6718	0.9975	372.9	396.1	414.6	395.4	372.5	364.7	334.6	360
ANKRD34B	157	4.317	0.33401	12.93	3.201e-38	1.214e-36	157	4.232	0.36709	11.53	9.398e-31	2.373e-29	157	-0.5318	0.23299	-2.283	0.02245	0.133	157	-0.4467	0.43822	-1.019	0.308	1	13.93	21.33	385.9	319.7	10.55	15.37	209.8	279.3
ANKRD34C	0.1159	1.31	4.99482	0.2622	0.7932	1	0.1159	0	4.99758	0	1	1	0.1159	-1.449	4.99498	-0.2901	0.7717	1	0.1159	0	4.99742	0	1	1	0	0	0.9275	0	0	0	0	0
ANKRD34C-AS1	0	0	NA	NA	NA	1	0	0	NA	NA	NA	1	0	0	NA	NA	NA	1	0	0	NA	NA	NA	1	0	0	0	0	0	0	0	0
ANKRD35	3.312	2.496	2.01388	1.239	0.2152	0.3011	3.312	-0.1726	1.44213	-0.1197	0.9047	0.9312	3.312	0.6534	1.48754	0.4392	0.6605	1	3.312	3.322	1.98057	1.677	0.09348	1	0	1.016	0.9275	4.98	5.276	5.122	6.068	3.103
ANKRD36	261	0.1039	0.17094	0.6075	0.5435	0.6354	261	0.02161	0.17184	0.1257	0.8999	0.9278	261	-0.1114	0.16988	-0.6555	0.5121	0.7749	261	-0.02911	0.17289	-0.1684	0.8663	0.9981	268.9	246.8	262.5	291.8	254.3	251	258.3	254.5
ANKRD36B	169.9	0.1649	0.24325	0.6781	0.4977	0.593	169.9	-0.3282	0.2458	-1.335	0.1818	0.2653	169.9	-0.4078	0.24426	-1.67	0.09501	0.3287	169.9	0.08535	0.2448	0.3487	0.7273	1	202.5	135.1	163.2	215.1	184.7	173.1	128.3	157.2
ANKRD36BP1	273.8	-0.1425	0.18063	-0.7888	0.4303	0.5291	273.8	-0.8671	0.18389	-4.715	2.413e-06	9.541e-06	273.8	-0.5459	0.18523	-2.947	0.00321	0.0346	273.8	0.1788	0.17925	0.9974	0.3186	0.9897	283.9	314.9	255.1	287.8	302.8	374.9	200.3	170.7
ANKRD36BP2	31.76	1.82	0.50573	3.599	0.0003198	0.000869	31.76	1.055	0.49077	2.15	0.03152	0.05858	31.76	-0.3289	0.4533	-0.7255	0.4681	1	31.76	0.4358	0.53957	0.8076	0.4193	1	15	14.22	45.45	57.77	20.05	19.46	40.74	41.38
ANKRD36C	151	0.2311	0.24043	0.9614	0.3364	0.4341	151	-0.268	0.24547	-1.092	0.2749	0.3706	151	-0.5241	0.24212	-2.165	0.03041	0.1621	151	-0.02495	0.24381	-0.1023	0.9185	1	165	139.1	154	203.2	167.8	131.1	130.9	116.9
ANKRD37	187	0.4619	0.2227	2.074	0.03809	0.06792	187	0.7656	0.22005	3.479	0.0005032	0.001379	187	0.3235	0.21469	1.507	0.1319	0.3992	187	0.01976	0.22787	0.08669	0.9309	1	162.9	130	208.7	194.2	165.7	131.1	280	223.4
ANKRD39	358.9	-0.4021	0.16143	-2.491	0.01274	0.02546	358.9	-0.4156	0.16143	-2.575	0.01004	0.02095	358.9	-0.01881	0.1632	-0.1152	0.9083	0.9716	358.9	-0.005305	0.15963	-0.03323	0.9735	0.9991	358.9	461.1	319.1	301.8	385.1	432.3	307.7	305.2
ANKRD40	2356	-0.1903	0.06996	-2.72	0.006519	0.01383	2356	-0.1512	0.06992	-2.162	0.03059	0.05701	2356	0.01769	0.07004	0.2526	0.8006	0.9322	2356	-0.02145	0.06984	-0.3071	0.7587	0.9975	2430	2596	2161	2245	2523	2430	2217	2244
ANKRD42	530.7	-1.741	0.1335	-13.04	7.004e-39	2.76e-37	530.7	-1.562	0.13439	-11.62	3.157e-31	8.113e-30	530.7	-0.03582	0.14308	-0.2503	0.8023	0.9327	530.7	-0.215	0.12413	-1.732	0.08324	0.8167	838.9	891.8	236.5	281.9	766.1	725.3	248.8	256.5
ANKRD44	205.9	1.161	0.2158	5.378	7.524e-08	3.306e-07	205.9	0.803	0.22062	3.64	0.0002729	0.0007857	205.9	-0.5144	0.20839	-2.469	0.01356	0.09502	205.9	-0.1568	0.22764	-0.6889	0.4909	1	151.1	138.1	341.3	304.8	101.3	157.8	221.9	230.7
ANKRD44-IT1	0	0	NA	NA	NA	1	0	0	NA	NA	NA	1	0	0	NA	NA	NA	1	0	0	NA	NA	NA	1	0	0	0	0	0	0	0	0
ANKRD45	9.495	2.202	1.00032	2.201	0.02772	0.05114	9.495	0.2546	0.8872	0.287	0.7741	0.8325	9.495	-0.3646	0.86081	-0.4236	0.6719	1	9.495	1.583	1.02311	1.547	0.1219	1	2.143	4.063	16.7	11.95	7.386	11.27	6.935	15.52
ANKRD46	474.6	0.1306	0.13901	0.9397	0.3474	0.4455	474.6	0.1869	0.13941	1.34	0.1801	0.2632	474.6	-0.01765	0.13765	-0.1283	0.8979	0.9669	474.6	-0.07391	0.14075	-0.5251	0.5995	0.9975	496.1	424.5	474	533.9	433.7	440.5	524.5	469.6
ANKRD49	174.3	-0.3155	0.22402	-1.408	0.159	0.2342	174.3	-0.4533	0.22921	-1.978	0.04798	0.08486	174.3	-0.3555	0.22908	-1.552	0.1207	0.3789	174.3	-0.2177	0.22416	-0.9714	0.3314	1	225	199.1	193.9	146.4	166.7	197.7	145.6	120
ANKRD50	1679	0.1417	0.07779	1.822	0.06848	0.1135	1679	0.06977	0.07754	0.8998	0.3682	0.4691	1679	-0.005967	0.07702	-0.07747	0.9383	0.982	1679	0.06598	0.0783	0.8426	0.3994	0.9902	1583	1579	1785	1702	1601	1709	1752	1721
ANKRD52	5926	0.06407	0.05835	1.098	0.2722	0.3644	5926	-0.06229	0.05853	-1.064	0.2873	0.3842	5926	-0.1668	0.05831	-2.86	0.004239	0.04183	5926	-0.0404	0.05857	-0.6898	0.4903	0.9926	6009	5995	5996	6555	5723	5949	5504	5677
ANKRD53	3.494	0.6617	1.54496	0.4283	0.6684	0.7442	3.494	-0.6827	1.60037	-0.4266	0.6697	0.747	3.494	-1.106	1.57149	-0.7039	0.4815	1	3.494	0.2382	1.57432	0.1513	0.8797	1	2.143	4.063	0.9275	8.964	6.331	1.024	3.468	1.034
ANKRD54	596.6	-0.334	0.11816	-2.827	0.004699	0.01025	596.6	-0.1611	0.11786	-1.367	0.1716	0.2531	596.6	0.09973	0.11864	0.8406	0.4006	0.698	596.6	-0.07319	0.11737	-0.6236	0.5329	0.9926	679.3	649	528.7	524.9	600.4	661.8	572.1	556.5
ANKRD55	9.485	1.371	0.91689	1.495	0.135	0.2039	9.485	2.104	0.95838	2.195	0.02814	0.05295	9.485	0.2154	0.83405	0.2582	0.7962	1	9.485	-0.518	1.03128	-0.5023	0.6155	1	5.357	5.078	12.06	14.94	4.221	3.073	20.81	10.34
ANKRD6	332.3	2.224	0.16711	13.31	2.125e-40	8.825e-39	332.3	2.275	0.16955	13.42	4.902e-41	1.895e-39	332.3	-0.07005	0.14407	-0.4863	0.6268	0.8489	332.3	-0.121	0.18952	-0.6385	0.5231	0.9926	117.9	122.9	577.9	546.8	111.9	109.6	529.7	542.1
ANKRD60	0.1319	0	4.99742	0	1	1	0.1319	-1.593	4.99497	-0.3189	0.7498	1	0.1319	0	4.99758	0	1	1	0.1319	1.453	4.99481	0.2909	0.7711	1	0	0	0	0	1.055	0	0	0
ANKRD61	27.81	-0.6981	0.53313	-1.309	0.1904	0.2722	27.81	-0.2086	0.54284	-0.3844	0.7007	0.7727	27.81	0.008353	0.5456	0.01531	0.9878	1	27.81	-0.4811	0.53032	-0.9072	0.3643	1	43.93	31.49	16.7	29.88	23.21	30.73	26.87	19.65
ANKRD62	49.01	4.084	0.56339	7.249	4.213e-13	3.128e-12	49.01	3.676	0.53806	6.832	8.403e-12	6.11e-11	49.01	-0.172	0.37381	-0.46	0.6455	1	49.01	0.236	0.6835	0.3453	0.7299	1	6.429	5.078	103	91.63	7.386	6.147	97.96	74.48
ANKRD62P1-PARP4P3	2.458	0.07901	1.60131	0.04934	0.9606	0.9727	2.458	1.821	2.14584	0.8485	0.3962	0.497	2.458	-1.062	1.67384	-0.6347	0.5256	1	2.458	-2.804	2.08975	-1.342	0.1797	1	3.214	4.063	3.71	3.984	1.055	0	2.601	1.034
ANKRD63	16.63	3.433	0.9036	3.799	0.0001451	0.0004154	16.63	2.475	0.91453	2.707	0.006794	0.01474	16.63	-0.9464	0.75128	-1.26	0.2078	1	16.63	0.01124	1.04328	0.01078	0.9914	1	0	7.11	22.26	55.78	3.166	4.098	14.74	25.86
ANKRD65	13.13	2.588	0.93666	2.763	0.005727	0.01229	13.13	3.553	1.04862	3.388	0.0007042	0.001879	13.13	0.1341	0.7901	0.1697	0.8652	1	13.13	-0.8305	1.16304	-0.7141	0.4752	1	7.5	0	17.62	26.89	2.11	2.049	19.94	28.96
ANKRD66	0.2452	1.31	4.99482	0.2622	0.7932	1	0.2452	1.401	4.98265	0.2811	0.7786	1	0.2452	0.08608	4.98004	0.01728	0.9862	1	0.2452	0	4.99742	0	1	1	0	0	0.9275	0	0	0	0	1.034
ANKRD7	47.89	1.206	0.40122	3.005	0.002652	0.006096	47.89	1.23	0.42303	2.908	0.003633	0.008362	47.89	-0.4767	0.38273	-1.245	0.213	1	47.89	-0.5011	0.43982	-1.139	0.2546	1	28.93	38.6	88.12	67.73	21.1	26.64	57.21	54.83
ANKRD9	208	0.8489	0.57021	1.489	0.1365	0.2059	208	0.3045	0.56756	0.5365	0.5916	0.6806	208	0.06146	0.56654	0.1085	0.9136	0.9735	208	0.6059	0.57122	1.061	0.2888	1	77.14	190.9	186.4	296.8	193.1	215.1	183.8	320.7
ANKS1A	982.5	0.2833	0.09465	2.993	0.002761	0.006325	982.5	0.3278	0.09445	3.47	0.0005195	0.001421	982.5	0.04023	0.09286	0.4333	0.6648	0.8685	982.5	-0.00425	0.09622	-0.04417	0.9648	0.9991	849.7	910	1070	1072	883.2	871.8	1081	1122
ANKS1B	138.4	-0.05757	0.2531	-0.2274	0.8201	0.8643	138.4	0.07308	0.25348	0.2883	0.7731	0.8318	138.4	0.0383	0.25192	0.152	0.8792	0.9616	138.4	-0.09235	0.25465	-0.3627	0.7169	1	171.4	113.8	138.2	135.5	133	134.2	127.4	154.1
ANKS3	359.4	-0.5928	0.14706	-4.031	5.559e-05	0.0001699	359.4	-0.6582	0.1456	-4.52	6.18e-06	2.321e-05	359.4	0.06175	0.14981	0.4122	0.6802	0.8762	359.4	0.1271	0.14278	0.8904	0.3732	0.9902	414.7	419.5	280.1	272.9	469.6	441.5	288.7	288.6
ANKS4B	0.3622	1.361	4.82096	0.2822	0.7778	1	0.3622	2.312	4.71846	0.4901	0.6241	1	0.3622	0.947	4.71194	0.201	0.8407	1	0.3622	0	4.82733	0	1	1	0	0	0	0.996	0	0	0.8669	1.034
ANKS6	1228	1.154	0.0885	13.04	6.789e-39	2.681e-37	1228	1.102	0.08866	12.43	1.809e-35	5.502e-34	1228	-0.06587	0.08385	-0.7856	0.4321	0.7206	1228	-0.01334	0.09307	-0.1433	0.8861	0.9981	763.9	785.1	1687	1762	742.9	791.9	1636	1659
ANKUB1	0.2329	1.361	4.99121	0.2728	0.785	1	0.2329	1.272	4.99116	0.2548	0.7989	1	0.2329	-0.09463	4.98494	-0.01898	0.9849	1	0.2329	0	4.99742	0	1	1	0	0	0	0.996	0	0	0.8669	0
ANKZF1	1064	-0.5882	0.12117	-4.855	1.207e-06	4.613e-06	1064	-0.04182	0.12022	-0.3478	0.728	0.7954	1064	0.4094	0.12128	3.375	0.0007369	0.01148	1064	-0.137	0.12011	-1.141	0.2539	0.9708	1395	1067	843.1	793.8	1206	1033	1110	1063
ANLN	14570	-0.1262	0.04593	-2.747	0.006006	0.01283	14570	-0.129	0.04588	-2.811	0.004933	0.01104	14570	0.02903	0.0459	0.6323	0.5272	0.7858	14570	0.03184	0.0459	0.6936	0.488	0.9926	15160	14930	13760	13800	15060	15700	14280	13850
ANO1	20.38	4.755	1.01019	4.707	2.519e-06	9.242e-06	20.38	6.169	1.54717	3.987	6.683e-05	0.000214	20.38	-0.172	0.59329	-0.2899	0.7719	1	20.38	-1.586	1.74992	-0.9066	0.3646	1	1.071	2.031	45.45	38.84	1.055	0	47.68	26.9
ANO1-AS2	0.1293	0	4.99742	0	1	1	0.1293	1.401	4.98265	0.2811	0.7786	1	0.1293	1.514	4.98265	0.3038	0.7613	1	0.1293	0	4.99742	0	1	1	0	0	0	0	0	0	0	1.034
ANO10	660	0.2046	0.1207	1.695	0.09001	0.1442	660	0.2714	0.11986	2.264	0.02356	0.04515	660	0.1186	0.11862	0.9998	0.3174	0.6272	660	0.05185	0.12192	0.4253	0.6706	0.9975	624.7	564.7	728.1	641.4	641.6	591.1	717.8	770.7
ANO2	5.308	5.547	1.86874	2.969	0.002992	0.006811	5.308	4.51	1.85758	2.428	0.01518	0.03038	5.308	0.3983	1.22249	0.3259	0.7445	1	5.308	1.436	2.33416	0.615	0.5386	1	0	0	13.91	3.984	0	1.024	17.34	6.207
ANO3	77.25	0.02806	0.34233	0.08198	0.9347	0.9554	77.25	0.1831	0.34392	0.5325	0.5944	0.6833	77.25	0.01394	0.33996	0.041	0.9673	0.9893	77.25	-0.1411	0.34627	-0.4076	0.6836	1	75	81.25	98.32	60.76	86.53	55.32	83.22	77.58
ANO4	40.17	4.609	0.72203	6.384	1.73e-10	1.019e-09	40.17	4.657	0.72105	6.459	1.056e-10	6.887e-10	40.17	0.0468	0.43111	0.1086	0.9135	1	40.17	-0.001122	0.92488	-0.001213	0.999	1	1.071	5.078	84.41	67.73	2.11	4.098	92.76	64.14
ANO5	52.19	0.7272	0.38905	1.869	0.0616	0.1035	52.19	1.2	0.40826	2.94	0.00328	0.007629	52.19	-0.1697	0.37668	-0.4504	0.6524	1	52.19	-0.6429	0.41971	-1.532	0.1256	1	41.79	45.71	58.43	86.65	23.21	32.78	60.68	68.27
ANO6	4068	-0.6906	0.06172	-11.19	4.649e-29	1.057e-27	4068	-0.6046	0.0614	-9.847	7.089e-23	1.171e-21	4068	0.1304	0.06233	2.092	0.0364	0.1822	4068	0.04443	0.06078	0.731	0.4648	0.9914	4779	4996	2936	3122	5090	4991	3398	3230
ANO7	150.9	0.4152	0.22292	1.863	0.0625	0.1048	150.9	0.5135	0.22659	2.266	0.02344	0.04495	150.9	-0.1183	0.21824	-0.5419	0.5879	0.8282	150.9	-0.2165	0.2311	-0.9369	0.3488	1	127.5	145.2	184.6	179.3	112.9	121.9	157.8	177.9
ANO8	747.4	1.281	0.12153	10.54	5.705e-26	1.074e-24	747.4	1.118	0.11985	9.326	1.101e-20	1.581e-19	747.4	0.04911	0.11456	0.4287	0.6681	0.8703	747.4	0.2122	0.12654	1.677	0.09352	0.8343	420	421.5	963.7	1082	524.4	450.8	997.8	1119
ANO9	106.1	3.961	0.38107	10.4	2.605e-25	4.713e-24	106.1	3.908	0.381	10.26	1.099e-24	2.01e-23	106.1	-0.05488	0.25875	-0.2121	0.832	0.9428	106.1	-0.001512	0.47268	-0.003199	0.9974	1	11.79	14.22	210.5	195.2	17.94	8.196	194.2	196.5
ANOS1	0.1159	1.31	4.99482	0.2622	0.7932	1	0.1159	0	4.99758	0	1	1	0.1159	-1.449	4.99498	-0.2901	0.7717	1	0.1159	0	4.99742	0	1	1	0	0	0.9275	0	0	0	0	0
ANP32A	5053	-0.5996	0.06745	-8.891	6.073e-19	7.223e-18	5053	-0.3165	0.06722	-4.708	2.498e-06	9.854e-06	5053	0.2152	0.0677	3.178	0.001481	0.01929	5053	-0.06794	0.06697	-1.015	0.3103	0.9872	6285	5677	4141	3750	5653	5757	4697	4464
ANP32A-IT1	4.685	-1.147	1.26039	-0.9098	0.3629	0.4621	4.685	-1.717	1.35356	-1.268	0.2047	0.2923	4.685	-0.8047	1.40025	-0.5747	0.5655	1	4.685	-0.2345	1.2083	-0.1941	0.8461	1	8.572	6.094	5.565	0.996	5.276	7.171	1.734	2.069
ANP32AP1	231.3	-0.6504	0.18136	-3.586	0.0003355	0.0009079	231.3	-0.2293	0.1784	-1.285	0.1987	0.2853	231.3	0.3419	0.18274	1.871	0.06131	0.2543	231.3	-0.07914	0.177	-0.4471	0.6548	1	281.8	264.1	174.4	173.3	255.4	261.2	226.3	214.1
ANP32B	6538	-0.6864	0.05656	-12.14	6.701e-34	1.941e-32	6538	-0.618	0.05634	-10.97	5.381e-28	1.178e-26	6538	0.1236	0.05698	2.169	0.03006	0.1611	6538	0.05512	0.05591	0.9858	0.3242	0.9902	7532	8140	4774	4966	8087	8197	5226	5386
ANP32C	27.32	0.5697	0.66415	0.8578	0.391	0.4908	27.32	-0.9499	0.63901	-1.487	0.1371	0.2103	27.32	-0.1931	0.64988	-0.2971	0.7664	1	27.32	1.327	0.65352	2.03	0.04238	1	23.57	11.17	16.7	34.86	27.44	59.42	11.27	34.14
ANP32D	0	0	NA	NA	NA	1	0	0	NA	NA	NA	1	0	0	NA	NA	NA	1	0	0	NA	NA	NA	1	0	0	0	0	0	0	0	0
ANP32E	6362	-0.2841	0.05234	-5.427	5.732e-08	2.551e-07	6362	-0.05713	0.05212	-1.096	0.273	0.3684	6362	0.2018	0.05229	3.86	0.0001132	0.002595	6362	-0.02508	0.05218	-0.4806	0.6308	0.9975	6902	6675	5527	5623	6611	6732	6529	6294
ANPEP	1005	2.446	0.1101	22.21	2.564e-109	1.074e-106	1005	2.874	0.10788	26.64	2.426e-156	1.524e-153	1005	0.5193	0.09202	5.643	1.671e-08	1.356e-06	1005	0.09115	0.12366	0.7371	0.4611	0.9914	279.6	245.8	1394	1466	272.2	286.8	2042	2056
ANTXR1	3775	0.3847	0.06149	6.257	3.931e-10	2.234e-09	3775	0.4816	0.06123	7.865	3.694e-15	3.658e-14	3775	0.1278	0.06047	2.114	0.03452	0.1765	3775	0.03098	0.06223	0.4979	0.6186	0.9975	3090	3262	4080	4215	3285	3206	4634	4427
ANTXR2	4594	-0.4119	0.06295	-6.543	6.01e-11	3.689e-10	4594	-0.8238	0.06338	-13	1.279e-38	4.503e-37	4594	-0.3524	0.06381	-5.523	3.329e-08	2.52e-06	4594	0.05946	0.06252	0.951	0.3416	0.9902	5330	5534	4294	3871	5675	5648	3134	3265
ANTXRL	0.7319	2.925	3.35147	0.8727	0.3828	1	0.7319	2.933	3.35001	0.8755	0.3813	1	0.7319	0.003435	3.13497	0.001096	0.9991	1	0.7319	0	3.55343	0	1	1	0	0	0.9275	1.992	0	0	0.8669	2.069
ANTXRLP1	0	0	NA	NA	NA	1	0	0	NA	NA	NA	1	0	0	NA	NA	NA	1	0	0	NA	NA	NA	1	0	0	0	0	0	0	0	0
ANXA1	9000	0.5689	0.05136	11.08	1.646e-28	3.629e-27	9000	0.8486	0.05102	16.63	3.972e-62	3.181e-60	9000	0.3733	0.05051	7.391	1.456e-13	3.355e-11	9000	0.09358	0.05186	1.804	0.07117	0.7841	6512	6647	10030	9492	6877	7164	12710	12570
ANXA10	3.927	3.785	1.91234	1.979	0.04777	0.08291	3.927	5.393	1.91441	2.817	0.004847	0.01086	3.927	0.1647	1.31271	0.1255	0.9001	1	3.927	-1.443	2.36617	-0.6098	0.542	1	0	1.016	8.348	5.976	0	0	7.802	8.276
ANXA11	4693	-0.592	0.05654	-10.47	1.184e-25	2.191e-24	4693	-0.6861	0.05661	-12.12	8.385e-34	2.394e-32	4693	-0.07814	0.05729	-1.364	0.1726	0.4604	4693	0.01598	0.05585	0.2861	0.7748	0.9975	5572	5794	3853	3687	5770	5724	3610	3533
ANXA13	0.3327	1.31	4.99482	0.2622	0.7932	1	0.3327	2.193	4.90154	0.4474	0.6546	1	0.3327	0.8784	4.89889	0.1793	0.8577	1	0.3327	0	4.99742	0	1	1	0	0	0.9275	0	0	0	1.734	0
ANXA2	16540	-0.4309	0.05614	-7.676	1.646e-14	1.381e-13	16540	-0.325	0.05613	-5.79	7.045e-09	3.795e-08	16540	0.04475	0.05623	0.7958	0.4261	0.7162	16540	-0.06115	0.05603	-1.091	0.2752	0.9819	20040	18150	14640	13690	18380	18220	14890	14320
ANXA2P1	0.8898	-0.7783	3.29935	-0.2359	0.8135	0.8591	0.8898	-2.56	3.50301	-0.7308	0.4649	0.5639	0.8898	-2.422	3.50561	-0.691	0.4895	1	0.8898	-0.6407	3.29658	-0.1943	0.8459	1	3.214	0	1.855	0	0	2.049	0	0
ANXA2P2	3077	-0.3138	0.06246	-5.025	5.043e-07	2.018e-06	3077	-0.2914	0.06244	-4.667	3.056e-06	1.193e-05	3077	0.00165	0.06278	0.02627	0.979	0.9937	3077	-0.02074	0.06211	-0.334	0.7384	0.9975	3488	3360	2794	2714	3420	3329	2782	2732
ANXA2P3	0.1159	1.31	4.99482	0.2622	0.7932	1	0.1159	0	4.99758	0	1	1	0.1159	-1.449	4.99498	-0.2901	0.7717	1	0.1159	0	4.99742	0	1	1	0	0	0.9275	0	0	0	0	0
ANXA2R	53.4	0.7524	0.37083	2.029	0.04246	0.07469	53.4	0.2316	0.37652	0.615	0.5386	0.6328	53.4	-0.476	0.36232	-1.314	0.1889	1	53.4	0.0448	0.38472	0.1164	0.9073	1	48.22	38.6	71.42	74.7	47.48	42	57.21	47.58
ANXA3	13.35	4.008	1.24521	3.219	0.001286	0.003125	13.35	6.081	1.59323	3.817	0.0001353	0.000411	13.35	1.076	0.7301	1.473	0.1407	1	13.35	-0.9967	1.8857	-0.5286	0.5971	1	0	2.031	20.41	12.95	1.055	0	37.28	33.1
ANXA4	1853	-0.1166	0.08166	-1.428	0.1532	0.2271	1853	-0.008954	0.08137	-0.11	0.9124	0.937	1853	0.103	0.08137	1.265	0.2058	0.5044	1853	-0.004721	0.08166	-0.05781	0.9539	0.9991	1940	1852	1834	1662	1943	1837	1950	1804
ANXA5	5270	-0.2336	0.05548	-4.211	2.546e-05	8.171e-05	5270	-0.01492	0.05525	-0.2701	0.7871	0.8421	5270	0.1926	0.05537	3.478	0.0005044	0.008469	5270	-0.02609	0.05536	-0.4714	0.6374	0.9975	5533	5549	4851	4573	5383	5500	5448	5321
ANXA6	4738	0.9276	0.05857	15.84	1.673e-56	1.313e-54	4738	1.341	0.05809	23.09	5.951e-118	1.533e-115	4738	0.4365	0.05648	7.728	1.091e-14	2.955e-12	4738	0.02289	0.06012	0.3808	0.7034	0.9975	2943	2896	5729	5375	3018	2915	7506	7524
ANXA7	1865	-0.3239	0.07407	-4.373	1.226e-05	4.114e-05	1865	-0.1274	0.07399	-1.722	0.08506	0.1397	1865	0.09787	0.07429	1.317	0.1877	0.4823	1865	-0.09861	0.07376	-1.337	0.1813	0.9294	2014	2143	1655	1667	1962	1922	1759	1797
ANXA8	21.25	2.938	0.78618	3.737	0.0001864	0.0005259	21.25	4.622	0.90691	5.096	3.468e-07	1.534e-06	21.25	0.8782	0.58277	1.507	0.1318	1	21.25	-0.8057	1.04926	-0.7679	0.4426	1	3.214	4.063	25.04	30.88	4.221	0	58.08	44.48
ANXA8L1	8.365	2.392	1.20972	1.977	0.04803	0.0833	8.365	3.015	1.0549	2.858	0.004261	0.009667	8.365	1.353	0.90476	1.496	0.1347	1	8.365	0.7301	1.32576	0.5507	0.5819	1	2.143	1.016	5.565	10.96	3.166	2.049	23.41	18.62
ANXA9	143.1	-0.2053	0.23625	-0.8689	0.3849	0.4847	143.1	-0.4333	0.24265	-1.786	0.07414	0.1238	143.1	-0.4189	0.24165	-1.734	0.08299	0.3043	143.1	-0.1909	0.23727	-0.8046	0.421	1	184.3	153.4	151.2	141.4	165.7	130.1	116.2	102.4
AOAH	0.7223	3.675	3.56098	1.032	0.302	1	0.7223	1.275	3.77985	0.3374	0.7358	1	0.7223	-2.405	3.55164	-0.6771	0.4983	1	0.7223	0	3.78862	0	1	1	0	0	0.9275	3.984	0	0	0.8669	0
AOAH-IT1	0	0	NA	NA	NA	1	0	0	NA	NA	NA	1	0	0	NA	NA	NA	1	0	0	NA	NA	NA	1	0	0	0	0	0	0	0	0
AOC1	7.6	4.878	1.81857	2.682	0.007316	0.01537	7.6	7.018	1.78038	3.942	8.09e-05	0.0002547	7.6	2.135	1.12507	1.898	0.05771	1	7.6	0	2.28279	0	1	1	0	0	10.2	0.996	0	0	21.67	27.93
AOC2	43.47	-0.2343	0.43084	-0.5439	0.5865	0.6743	43.47	-0.2766	0.42776	-0.6466	0.5179	0.613	43.47	0.04689	0.43181	0.1086	0.9135	1	43.47	0.08913	0.42678	0.2089	0.8346	1	47.14	44.69	34.32	43.82	46.43	51.22	51.15	28.96
AOC3	17.66	0.4925	0.71982	0.6842	0.4938	0.5893	17.66	-0.09196	0.69174	-0.1329	0.8942	0.9234	17.66	0.1338	0.6948	0.1925	0.8473	1	17.66	0.7182	0.71687	1.002	0.3164	1	17.14	8.125	19.48	15.94	14.77	26.64	11.27	27.93
AOC4P	0	0	NA	NA	NA	1	0	0	NA	NA	NA	1	0	0	NA	NA	NA	1	0	0	NA	NA	NA	1	0	0	0	0	0	0	0	0
AOX1	99.17	3.133	0.34	9.216	3.086e-20	4.02e-19	99.17	3.218	0.34411	9.353	8.528e-21	1.238e-19	99.17	0.004045	0.26023	0.01555	0.9876	0.9966	99.17	-0.08099	0.40779	-0.1986	0.8426	1	19.29	21.33	172.5	184.3	15.83	22.54	183.8	173.8
AOX2P	0.3574	2.371	4.88886	0.485	0.6277	1	0.3574	1.272	4.99116	0.2548	0.7989	1	0.3574	-1.105	4.88246	-0.2262	0.821	1	0.3574	0	4.99742	0	1	1	0	0	0	1.992	0	0	0.8669	0
AP1AR	1267	-0.07601	0.08533	-0.8907	0.3731	0.4722	1267	-0.2033	0.08575	-2.371	0.01775	0.03501	1267	-0.1389	0.0856	-1.623	0.1047	0.3474	1267	-0.01159	0.08549	-0.1356	0.8921	0.9981	1290	1376	1268	1262	1308	1337	1170	1127
AP1B1	4456	-0.1824	0.059	-3.091	0.001996	0.004693	4456	0.01001	0.05892	0.1699	0.8651	0.9021	4456	0.1175	0.05891	1.994	0.0461	0.2132	4456	-0.07489	0.05901	-1.269	0.2044	0.9392	4650	4762	4258	4036	4406	4530	4390	4612
AP1B1P1	0.1159	1.31	4.99482	0.2622	0.7932	1	0.1159	0	4.99758	0	1	1	0.1159	-1.449	4.99498	-0.2901	0.7717	1	0.1159	0	4.99742	0	1	1	0	0	0.9275	0	0	0	0	0
AP1G1	5898	-0.3583	0.05333	-6.718	1.838e-11	1.185e-10	5898	-0.2429	0.05321	-4.566	4.971e-06	1.891e-05	5898	0.09577	0.05347	1.791	0.0733	0.283	5898	-0.01958	0.05306	-0.369	0.7121	0.9975	6510	6596	5207	5016	6349	6580	5526	5398
AP1G2	791.4	0.7933	0.13716	5.784	7.289e-09	3.624e-08	791.4	1.285	0.13742	9.353	8.48e-21	1.232e-19	791.4	0.2968	0.13299	2.232	0.02563	0.1447	791.4	-0.1952	0.14146	-1.38	0.1675	0.9257	655.7	448.9	970.2	942.2	489.6	474.3	1142	1208
AP1M1	2858	-0.4268	0.07699	-5.543	2.965e-08	1.373e-07	2858	-0.4918	0.07681	-6.402	1.529e-10	9.811e-10	2858	0.01132	0.07745	0.1461	0.8838	0.9618	2858	0.07633	0.07634	0.9998	0.3174	0.9882	2961	3481	2357	2437	3403	3391	2380	2453
AP1M2	396.4	0.5421	0.14266	3.8	0.0001447	0.0004145	396.4	0.8749	0.141	6.205	5.456e-10	3.294e-09	396.4	0.3234	0.13618	2.375	0.01755	0.1127	396.4	-0.009418	0.14727	-0.06395	0.949	0.9987	294.6	306.7	423.9	452.2	289.1	308.4	542.7	553.4
AP1S1	6605	-0.1899	0.05348	-3.55	0.000385	0.001032	6605	-0.2097	0.05345	-3.924	8.695e-05	0.0002726	6605	-0.00455	0.05354	-0.08498	0.9323	0.9807	6605	0.01533	0.05339	0.2871	0.774	0.9975	7095	6954	6348	5967	7192	7007	6181	6096
AP1S2	617.4	0.4542	0.11915	3.812	0.0001377	0.0003959	617.4	0.3432	0.11962	2.869	0.004117	0.009376	617.4	-0.1231	0.11676	-1.055	0.2916	0.6018	617.4	-0.01212	0.12195	-0.09938	0.9208	0.9981	511.1	557.6	753.2	711.1	516	544	641.5	704.5
AP1S3	617.1	0.8514	0.12065	7.057	1.702e-12	1.2e-11	617.1	0.8208	0.12199	6.728	1.717e-11	1.203e-10	617.1	-0.156	0.11631	-1.342	0.1797	0.4716	617.1	-0.1254	0.12614	-0.9939	0.3203	0.9897	457.5	467.2	832	836.6	399.9	447.7	790.6	705.5
AP2A1	3727	-0.1478	0.06691	-2.209	0.02717	0.05025	3727	-0.1535	0.06657	-2.306	0.02113	0.04093	3727	0.1043	0.06678	1.562	0.1182	0.3739	3727	0.11	0.0667	1.649	0.09911	0.8421	3551	3993	3346	3465	4016	4126	3672	3649
AP2A2	2590	0.03599	0.06939	0.5187	0.604	0.6897	2590	0.04539	0.0688	0.6597	0.5095	0.6053	2590	0.1391	0.06876	2.023	0.04303	0.2044	2590	0.1297	0.06943	1.869	0.06166	0.7587	2366	2510	2504	2495	2619	2716	2662	2846
AP2B1	9631	-0.3727	0.04611	-8.082	6.351e-16	6.078e-15	9631	-0.3942	0.04615	-8.543	1.308e-17	1.524e-16	9631	-0.04311	0.04634	-0.9302	0.3523	0.6586	9631	-0.02157	0.04592	-0.4697	0.6385	0.9975	11060	10920	8521	8447	10780	10860	8305	8163
AP2M1	9048	-0.5623	0.05264	-10.68	1.257e-26	2.477e-25	9048	-0.419	0.05267	-7.955	1.79e-15	1.808e-14	9048	0.03582	0.05294	0.6767	0.4986	0.7667	9048	-0.1075	0.05237	-2.052	0.04017	0.6536	11170	10770	7687	7166	10140	10220	7495	7736
AP2S1	2843	-0.2519	0.06881	-3.661	0.0002515	0.0006948	2843	-0.1596	0.06868	-2.324	0.02011	0.03912	2843	0.06596	0.0689	0.9574	0.3384	0.6463	2843	-0.02628	0.06859	-0.3831	0.7017	0.9975	2923	3221	2606	2554	2980	3054	2654	2750
AP3B1	2396	-0.08714	0.06878	-1.267	0.2052	0.2897	2396	-0.1166	0.0689	-1.692	0.09066	0.1477	2396	-0.05424	0.06879	-0.7884	0.4305	0.7193	2396	-0.0248	0.06889	-0.36	0.7189	0.9975	2442	2562	2353	2358	2388	2530	2290	2246
AP3B2	54.47	3.433	0.47977	7.155	8.349e-13	6.052e-12	54.47	3.891	0.52373	7.429	1.098e-13	9.521e-13	54.47	-0.0132	0.35255	-0.03743	0.9701	1	54.47	-0.4708	0.61659	-0.7636	0.4451	1	8.572	10.16	103	99.6	9.497	4.098	95.36	105.5
AP3D1	7071	-0.4363	0.05248	-8.313	9.295e-17	9.488e-16	7071	-0.2982	0.05224	-5.708	1.141e-08	6.013e-08	7071	0.1744	0.0526	3.315	0.0009159	0.0134	7071	0.03628	0.05212	0.696	0.4864	0.9926	7907	7815	5812	5807	8138	7984	6760	6347
AP3M1	2508	-0.2254	0.06626	-3.402	0.0006696	0.001721	2508	-0.1102	0.06615	-1.666	0.09567	0.1547	2508	0.06958	0.0663	1.049	0.294	0.6045	2508	-0.04559	0.06611	-0.6896	0.4904	0.9926	2688	2703	2328	2283	2630	2594	2478	2360
AP3M2	768.2	0.09364	0.11342	0.8256	0.409	0.5088	768.2	0.03133	0.1144	0.2738	0.7842	0.8399	768.2	-0.1629	0.11314	-1.44	0.15	0.4281	768.2	-0.1006	0.11468	-0.877	0.3805	0.9902	843.2	712	848.7	809.7	751.3	698.7	723	759.3
AP3S1	1882	0.1368	0.07759	1.763	0.07787	0.1272	1882	0.00462	0.07692	0.06007	0.9521	0.9664	1882	0.05356	0.07676	0.6977	0.4854	0.7582	1882	0.1857	0.07775	2.389	0.01689	0.4856	1709	1730	1856	1925	2056	1856	1977	1947
AP3S2	1285	-0.1614	0.08616	-1.873	0.06101	0.1026	1285	0.03062	0.0863	0.3548	0.7228	0.7912	1285	0.06415	0.08603	0.7456	0.4559	0.7379	1285	-0.1279	0.08642	-1.48	0.139	0.8974	1399	1347	1176	1280	1265	1248	1276	1291
AP4B1	775	-0.09814	0.11034	-0.8894	0.3738	0.4729	775	-0.08342	0.11192	-0.7454	0.4561	0.5554	775	-0.1928	0.11098	-1.737	0.08241	0.3031	775	-0.2075	0.11128	-1.865	0.06224	0.7599	842.2	871.4	786.5	814.7	681.7	802.1	686.6	714.8
AP4B1-AS1	335.4	-0.1661	0.16687	-0.9956	0.3195	0.4161	335.4	0.02027	0.16895	0.12	0.9045	0.9312	335.4	-0.07892	0.16755	-0.471	0.6376	0.8542	335.4	-0.2653	0.16828	-1.577	0.1149	0.8676	360	392	319.1	351.6	268	357.5	318.1	316.5
AP4E1	905.9	0.06416	0.09892	0.6486	0.5166	0.6101	905.9	0.05908	0.09958	0.5934	0.5529	0.6454	905.9	-0.09647	0.0985	-0.9795	0.3274	0.6358	905.9	-0.0914	0.09999	-0.914	0.3607	0.9902	931.1	897.8	914.5	998	863.2	853.4	875.6	913.4
AP4M1	893.6	-0.5537	0.10478	-5.285	1.26e-07	5.404e-07	893.6	-0.3279	0.10487	-3.127	0.001769	0.004352	893.6	0.07688	0.10605	0.725	0.4685	0.7482	893.6	-0.149	0.10359	-1.438	0.1504	0.9076	1069	1096	794.9	679.3	1000	952.7	775	781
AP4S1	169.4	-0.2739	0.21452	-1.277	0.2017	0.2857	169.4	-0.00634	0.21904	-0.02894	0.9769	0.9835	169.4	-0.1084	0.21683	-0.4997	0.6173	0.8425	169.4	-0.3759	0.21675	-1.734	0.0829	1	189.6	213.3	165.1	168.3	145.6	164.9	169.9	138.6
AP5B1	1313	0.1972	0.09222	2.139	0.03244	0.05883	1313	-0.1088	0.0917	-1.187	0.2353	0.3271	1313	-0.08674	0.09144	-0.9486	0.3428	0.6508	1313	0.2193	0.09247	2.372	0.0177	0.4856	1114	1278	1352	1391	1426	1360	1248	1337
AP5M1	863.5	0.2367	0.10081	2.348	0.01889	0.03629	863.5	0.2233	0.10061	2.22	0.02643	0.05001	863.5	0.004829	0.09922	0.04867	0.9612	0.9879	863.5	0.01814	0.10217	0.1775	0.8591	0.9981	757.5	821.7	919.2	942.2	786.1	813.4	915.4	952.7
AP5S1	340.8	-0.09179	0.15038	-0.6104	0.5416	0.6338	340.8	-0.2275	0.15057	-1.511	0.1308	0.2019	340.8	-0.0932	0.15072	-0.6184	0.5363	0.7923	340.8	0.04251	0.15023	0.283	0.7772	0.9975	341.8	366.7	346	318.7	366.2	363.7	312.9	310.3
AP5Z1	1235	-1.027	0.09857	-10.41	2.128e-25	3.887e-24	1235	-0.9092	0.09731	-9.343	9.376e-21	1.357e-19	1235	0.2194	0.10062	2.181	0.02921	0.1582	1235	0.102	0.0952	1.072	0.2838	0.9832	1481	1670	766.1	780.9	1666	1716	838.3	965.1
APAF1	1191	-0.01866	0.09282	-0.201	0.8407	0.8802	1191	-0.2766	0.09337	-2.962	0.003054	0.007151	1191	-0.223	0.09318	-2.393	0.01669	0.1089	1191	0.03489	0.09301	0.3751	0.7075	0.9975	1317	1154	1217	1221	1258	1272	1015	1075
APBA1	55.39	6.342	0.90129	7.036	1.975e-12	1.382e-11	55.39	5.444	0.8016	6.791	1.111e-11	7.953e-11	55.39	-0.4881	0.36171	-1.349	0.1772	1	55.39	0.4097	1.15067	0.3561	0.7218	1	3.214	0	131.7	122.5	4.221	0	83.22	98.27
APBA2	858.5	0.7506	0.10424	7.2	6.024e-13	4.414e-12	858.5	0.4161	0.10428	3.991	6.593e-05	0.0002112	858.5	-0.2216	0.10128	-2.188	0.02869	0.1569	858.5	0.1129	0.10716	1.053	0.2923	0.9832	626.8	691.7	1122	1097	711.2	715.1	908.5	996.2
APBA3	796.7	0.5125	0.11662	4.395	1.107e-05	3.734e-05	796.7	0.191	0.11585	1.649	0.09918	0.1594	796.7	-0.1012	0.11432	-0.8851	0.3761	0.6782	796.7	0.2203	0.11811	1.866	0.0621	0.7599	586.1	707.9	892.3	955.2	753.4	755	813.1	910.3
APBB1	783.6	1.481	0.11485	12.9	4.627e-38	1.725e-36	783.6	1.409	0.11558	12.19	3.365e-34	9.773e-33	783.6	-0.1326	0.10755	-1.233	0.2175	0.5175	783.6	-0.06063	0.1224	-0.4953	0.6204	0.9975	397.5	461.1	1224	1174	383	440.5	1102	1086
APBB1IP	4.927	5.24	1.86436	2.811	0.004942	0.01074	4.927	6.021	1.84865	3.257	0.001125	0.002883	4.927	0.7761	1.21412	0.6393	0.5227	1	4.927	0	2.32792	0	1	1	0	0	5.565	8.964	0	0	10.4	14.48
APBB2	3147	-0.09006	0.06179	-1.457	0.145	0.2167	3147	-0.2364	0.06197	-3.815	0.000136	0.0004129	3147	-0.1312	0.06195	-2.118	0.03416	0.1758	3147	0.01514	0.06181	0.2449	0.8065	0.9975	3320	3292	3137	3075	3399	3283	2888	2782
APBB3	788.1	0.3551	0.10405	3.413	0.0006427	0.001654	788.1	0.3778	0.10427	3.623	0.0002907	0.0008316	788.1	-0.02181	0.10195	-0.2139	0.8306	0.9425	788.1	-0.04451	0.10632	-0.4186	0.6755	0.9975	718.9	679.5	897.9	890.4	679.5	676.1	851.3	911.4
APC	1025	-0.06871	0.09183	-0.7482	0.4544	0.5524	1025	-0.1204	0.09227	-1.304	0.1921	0.2774	1025	-0.09525	0.09194	-1.036	0.3002	0.6101	1025	-0.0436	0.09217	-0.473	0.6362	0.9975	1078	1072	997.1	1053	1041	1044	974.4	943.4
APC2	1735	1.677	0.21775	7.7	1.365e-14	1.158e-13	1735	1.493	0.21711	6.876	6.168e-12	4.536e-11	1735	0.0981	0.21541	0.4554	0.6488	0.861	1735	0.2819	0.21943	1.285	0.1989	0.9356	661.1	910	2305	2719	1063	848.2	2556	2822
APCDD1	1.319	2.868	2.94047	0.9754	0.3294	0.4267	1.319	4.342	2.86135	1.517	0.1292	0.1997	1.319	1.469	2.61156	0.5623	0.5739	1	1.319	0	3.1644	0	1	1	0	0	2.783	0	0	0	2.601	5.172
APCDD1L	1.276	3.895	2.73739	1.423	0.1548	0.229	1.276	3.567	2.75298	1.296	0.1951	0.2811	1.276	-0.3327	2.41829	-0.1376	0.8906	1	1.276	0	3.03712	0	1	1	0	0	3.71	1.992	0	0	3.468	1.034
APCDD1L-AS1	1.698	2.691	2.38997	1.126	0.2602	0.3514	1.698	3.931	2.40305	1.636	0.1018	0.1631	1.698	-0.1996	1.99798	-0.09991	0.9204	1	1.698	-1.44	2.73763	-0.5262	0.5988	1	0	1.016	3.71	2.988	0	0	1.734	4.138
APCS	0.367	0	4.99742	0	1	1	0.367	2.937	4.85486	0.605	0.5452	1	0.367	3.05	4.85486	0.6283	0.5298	1	0.367	0	4.99742	0	1	1	0	0	0	0	0	0	0.8669	2.069
APEH	4638	0.04502	0.05766	0.7808	0.4349	0.5336	4638	0.2072	0.05736	3.612	0.0003035	0.0008656	4638	0.1883	0.05718	3.293	0.0009899	0.01418	4638	0.02612	0.05784	0.4516	0.6515	0.9975	4323	4458	4653	4406	4534	4408	5223	5099
APELA	0.4723	3.301	4.54827	0.7257	0.468	1	0.4723	0	4.71593	0	1	1	0.4723	-3.44	4.5484	-0.7564	0.4494	1	0.4723	0	4.71579	0	1	1	0	0	2.783	0.996	0	0	0	0
APEX1	3767	-0.5812	0.06746	-8.615	7.002e-18	7.72e-17	3767	-0.2094	0.06725	-3.115	0.001842	0.004515	3767	0.231	0.06775	3.409	0.0006517	0.01046	3767	-0.1408	0.06696	-2.102	0.03553	0.6326	4709	4261	2951	3044	4146	3989	3630	3403
APEX2	1598	-0.3359	0.08002	-4.198	2.698e-05	8.617e-05	1598	-0.1643	0.08002	-2.053	0.04011	0.07237	1598	0.06981	0.08038	0.8686	0.3851	0.6855	1598	-0.1018	0.07967	-1.278	0.2012	0.9375	1836	1759	1434	1414	1702	1648	1552	1436
APH1A	3540	-0.5492	0.0598	-9.183	4.18e-20	5.392e-19	3540	-0.345	0.05949	-5.8	6.64e-09	3.589e-08	3540	0.1695	0.06021	2.815	0.004877	0.04627	3540	-0.0347	0.05908	-0.5874	0.5569	0.9933	4157	4103	2857	2788	4069	3995	3235	3112
APH1B	572.6	1.077	0.13357	8.065	7.324e-16	6.98e-15	572.6	1.123	0.13235	8.488	2.103e-17	2.424e-16	572.6	0.1337	0.12639	1.058	0.29	0.6001	572.6	0.08764	0.13922	0.6295	0.529	0.9926	327.9	377.8	759.6	730.1	413.6	337	799.3	835.8
API5	3325	-0.2796	0.06346	-4.406	1.053e-05	3.56e-05	3325	-0.1947	0.06346	-3.068	0.002156	0.005208	3325	0.02766	0.06365	0.4346	0.6639	0.8682	3325	-0.05725	0.06327	-0.9049	0.3655	0.9902	3598	3740	3125	2919	3490	3563	3045	3119
APIP	657.9	-0.007325	0.11327	-0.06467	0.9484	0.9653	657.9	-0.3917	0.11456	-3.419	0.0006281	0.001691	657.9	-0.3324	0.11432	-2.908	0.003636	0.03758	657.9	0.05193	0.11352	0.4575	0.6473	0.9975	660	717.1	706.8	663.3	693.3	734.5	545.3	543.1
APITD1	508.9	0.01508	0.12808	0.1178	0.9063	0.9328	508.9	0.2014	0.12784	1.575	0.1152	0.1812	508.9	0.1102	0.12667	0.8703	0.3841	0.6852	508.9	-0.07606	0.12924	-0.5885	0.5562	0.9933	502.5	502.8	498.1	517.9	444.2	509.1	552.2	544.1
APITD1-CORT	509.3	0.02998	0.12851	0.2333	0.8156	0.8608	509.3	0.2303	0.12838	1.794	0.07281	0.1219	509.3	0.1098	0.12704	0.8647	0.3872	0.687	509.3	-0.09049	0.12984	-0.697	0.4858	0.9926	500.4	502.8	507.4	516.9	435.8	506.1	554.8	550.3
APLF	118.2	0.6986	0.25257	2.766	0.005677	0.01218	118.2	0.9642	0.25697	3.752	0.0001754	0.0005219	118.2	-0.001426	0.24224	-0.005888	0.9953	0.9982	118.2	-0.267	0.26673	-1.001	0.3168	1	87.86	98.52	150.3	152.4	81.25	73.76	161.2	140.7
APLN	39.29	2.49	0.49173	5.064	4.113e-07	1.661e-06	39.29	1.592	0.44848	3.55	0.0003847	0.001078	39.29	-0.07592	0.40407	-0.1879	0.851	1	39.29	0.8218	0.52883	1.554	0.1202	1	10.71	12.19	63.07	65.74	18.99	21.51	64.15	57.93
APLNR	2.209	4.114	2.351	1.75	0.08015	0.1305	2.209	4.843	2.32513	2.083	0.03727	0.06779	2.209	0.7239	1.90423	0.3802	0.7038	1	2.209	0	2.7032	0	1	1	0	0	4.638	1.992	0	0	1.734	9.31
APLP1	3839	0.6515	0.06365	10.23	1.386e-24	2.389e-23	3839	0.9746	0.06308	15.45	7.65e-54	4.79e-52	3839	0.3777	0.06189	6.103	1.042e-09	1.069e-07	3839	0.05462	0.06481	0.8427	0.3994	0.9902	2675	2760	4277	4261	2959	2687	5494	5600
APLP2	22270	-0.3661	0.05141	-7.121	1.07e-12	7.684e-12	22270	-0.3082	0.05142	-5.994	2.054e-09	1.17e-08	22270	0.01116	0.05148	0.2167	0.8285	0.942	22270	-0.04681	0.05135	-0.9116	0.362	0.9902	25580	24940	20310	18890	25060	23850	20230	19270
APMAP	3460	-0.04288	0.05876	-0.7298	0.4655	0.5632	3460	0.3629	0.05827	6.228	4.739e-10	2.879e-09	3460	0.3475	0.05802	5.989	2.117e-09	2.034e-07	3460	-0.05829	0.059	-0.988	0.3232	0.9897	3348	3296	3238	3211	3180	3200	4085	4121
APOA1	1.897	4.91	2.37238	2.07	0.03848	0.06852	1.897	3.262	2.4481	1.332	0.1827	0.2664	1.897	-1.653	2.02122	-0.818	0.4134	1	1.897	0	2.74519	0	1	1	0	0	5.565	5.976	0	0	2.601	1.034
APOA1-AS	2.456	2.476	1.91528	1.293	0.196	0.2789	2.456	2.174	2.22778	0.9759	0.3291	0.4285	2.456	-1.331	1.75056	-0.7605	0.447	1	2.456	-1.029	2.3594	-0.4362	0.6627	1	2.143	0	1.855	9.96	0	1.024	2.601	2.069
APOA1BP	2027	0.1862	0.07134	2.611	0.009038	0.01862	2027	0.4162	0.07059	5.896	3.732e-09	2.066e-08	2027	0.2694	0.0699	3.854	0.0001162	0.002655	2027	0.03947	0.07202	0.548	0.5837	0.9951	1804	1770	2016	2051	1821	1852	2403	2500
APOA2	0.3893	0	4.7033	0	1	1	0.3893	-1.046	4.57547	-0.2287	0.8191	1	0.3893	1.51	4.68781	0.3221	0.7474	1	0.3893	2.438	4.59135	0.531	0.5954	1	0	0	0	0	1.055	1.024	0	1.034
APOA4	0.249	2.371	4.88886	0.485	0.6276	1	0.249	0	4.99758	0	1	1	0.249	-2.511	4.88902	-0.5136	0.6075	1	0.249	0	4.99742	0	1	1	0	0	0	1.992	0	0	0	0
APOA5	1.259	-0.07391	2.55657	-0.02891	0.9769	0.9834	1.259	-1.654	2.79292	-0.5922	0.5537	0.6461	1.259	-1.571	2.79031	-0.5631	0.5733	1	1.259	0.008672	2.55943	0.003388	0.9973	1	0	3.047	0.9275	1.992	0	3.073	0	1.034
APOB	0.7243	2.367	3.64419	0.6496	0.5159	1	0.7243	3.312	3.57635	0.9262	0.3543	1	0.7243	0.9403	3.42339	0.2747	0.7836	1	0.7243	0	3.78824	0	1	1	0	0	0	1.992	0	0	1.734	2.069
APOBEC1	0.4544	0	4.78479	0	1	1	0.4544	3.251	4.62139	0.7036	0.4817	1	0.4544	3.365	4.62139	0.7281	0.4666	1	0.4544	0	4.78479	0	1	1	0	0	0	0	0	0	2.601	1.034
APOBEC2	5.526	1.163	1.1528	1.009	0.3129	0.409	5.526	-0.5953	1.14921	-0.518	0.6045	0.6919	5.526	-0.9825	1.12689	-0.8719	0.3833	1	5.526	0.7761	1.17463	0.6607	0.5088	1	3.214	4.063	8.348	7.968	6.331	6.147	6.068	2.069
APOBEC3A	0.2243	1.31	4.99482	0.2622	0.7932	1	0.2243	1.272	4.99116	0.2548	0.7989	1	0.2243	-0.04279	4.98856	-0.008578	0.9932	1	0.2243	0	4.99742	0	1	1	0	0	0.9275	0	0	0	0.8669	0
APOBEC3A_B	0.7014	3.278	3.67215	0.8926	0.3721	1	0.7014	2.312	3.74007	0.6181	0.5365	1	0.7014	-0.9709	3.52769	-0.2752	0.7832	1	0.7014	0	3.87662	0	1	1	0	0	3.71	0	0	0	0.8669	1.034
APOBEC3B	2.347	-0.5278	1.83098	-0.2883	0.7731	0.8272	2.347	0.4801	2.11043	0.2275	0.82	0.8675	2.347	-0.9646	1.94083	-0.497	0.6192	1	2.347	-1.972	2.00988	-0.9814	0.3264	1	0	8.125	4.638	0.996	1.055	1.024	0.8669	2.069
APOBEC3B-AS1	0.4771	2.862	4.6124	0.6204	0.535	1	0.4771	1.397	4.74258	0.2946	0.7683	1	0.4771	-1.469	4.59655	-0.3196	0.7492	1	0.4771	0	4.75793	0	1	1	0	0	2.783	0	0	0	0	1.034
APOBEC3C	716.9	0.2216	0.11682	1.897	0.05785	0.09797	716.9	0.2428	0.11632	2.087	0.03686	0.06713	716.9	0.05881	0.11502	0.5113	0.6091	0.8377	716.9	0.0376	0.11811	0.3184	0.7502	0.9975	656.8	644.9	773.6	744	721.8	614.7	829.6	750
APOBEC3D	141.7	0.2494	0.23078	1.081	0.2798	0.3728	141.7	0.4914	0.23322	2.107	0.03512	0.06442	141.7	0.02177	0.22638	0.09617	0.9234	0.977	141.7	-0.2202	0.23749	-0.9271	0.3539	1	145.7	120.9	164.2	152.4	112.9	115.8	155.2	166.5
APOBEC3F	242.9	0.5323	0.17971	2.962	0.003058	0.006947	242.9	0.5181	0.17833	2.905	0.003672	0.008445	242.9	0.06096	0.17342	0.3515	0.7252	0.9006	242.9	0.07518	0.18446	0.4075	0.6836	0.9975	195	193	295.9	264.9	212.1	196.7	282.6	303.1
APOBEC3G	121.6	1.34	0.26428	5.069	4.008e-07	1.621e-06	121.6	1.793	0.27166	6.601	4.093e-11	2.77e-10	121.6	0.09297	0.24387	0.3812	0.7031	0.8879	121.6	-0.3606	0.29012	-1.243	0.2139	1	71.79	67.03	198.5	152.4	51.7	56.34	180.3	194.5
APOBEC3H	4.988	5.707	1.84535	3.093	0.001984	0.004669	4.988	5.699	1.84526	3.088	0.002012	0.004889	4.988	-0.01272	1.1931	-0.01066	0.9915	1	4.988	0	2.32095	0	1	1	0	0	12.06	7.968	0	0	9.536	10.34
APOBEC4	0	0	NA	NA	NA	1	0	0	NA	NA	NA	1	0	0	NA	NA	NA	1	0	0	NA	NA	NA	1	0	0	0	0	0	0	0	0
APOBR	4.603	4.208	1.83771	2.29	0.02202	0.0417	4.603	3.897	1.84716	2.11	0.03487	0.06401	4.603	-0.3143	1.20353	-0.2611	0.794	1	4.603	-0.00301	2.31099	-0.001302	0.999	1	0	1.016	9.275	9.96	0	1.024	5.201	10.34
APOC1	238.8	0.7423	0.20554	3.611	0.0003046	0.0008316	238.8	1.797	0.2012	8.93	4.257e-19	5.471e-18	238.8	0.9787	0.1912	5.119	3.074e-07	1.742e-05	238.8	-0.07578	0.21488	-0.3526	0.7244	0.9975	162.9	113.8	231.9	230.1	134	128.1	490.7	419
APOC1P1	3.155	1.739	1.61553	1.077	0.2817	0.3749	3.155	1.424	1.63405	0.8712	0.3836	0.4845	3.155	-0.3459	1.47076	-0.2352	0.8141	1	3.155	-0.03026	1.76548	-0.01714	0.9863	1	3.214	0	4.638	5.976	1.055	2.049	5.201	3.103
APOC2	0	0	NA	NA	NA	1	0	0	NA	NA	NA	1	0	0	NA	NA	NA	1	0	0	NA	NA	NA	1	0	0	0	0	0	0	0	0
APOC3	0.1281	0	4.99742	0	1	1	0.1281	-1.571	4.9965	-0.3145	0.7532	1	0.1281	0	4.99758	0	1	1	0.1281	1.432	4.99634	0.2865	0.7745	1	0	0	0	0	0	1.024	0	0
APOC4	0.611	1.311	3.75689	0.349	0.7271	1	0.611	1.497	3.56729	0.4196	0.6748	1	0.611	1.618	3.56507	0.4538	0.65	1	0.611	1.432	3.75901	0.381	0.7032	1	0	0	0.9275	0	0	1.024	0.8669	2.069
APOC4-APOC2	0.611	1.311	3.75689	0.349	0.7271	1	0.611	1.497	3.56729	0.4196	0.6748	1	0.611	1.618	3.56507	0.4538	0.65	1	0.611	1.432	3.75901	0.381	0.7032	1	0	0	0.9275	0	0	1.024	0.8669	2.069
APOD	4.972	4.655	1.87852	2.478	0.01322	0.02631	4.972	6.298	1.84053	3.422	0.000622	0.001677	4.972	1.639	1.23014	1.332	0.1828	1	4.972	0	2.32447	0	1	1	0	0	3.71	5.976	0	0	15.6	14.48
APOE	484.9	2.998	0.17243	17.39	9.913e-68	1.139e-65	484.9	3.5	0.15709	22.28	5.981e-110	1.351e-107	484.9	0.9844	0.12614	7.804	5.994e-15	1.765e-12	484.9	0.4831	0.19621	2.462	0.01381	0.4643	70.72	77.19	582.5	600.6	105.5	101.4	1116	1226
APOF	1.59	1.872	2.34577	0.7981	0.4248	0.5236	1.59	0.5805	2.01231	0.2885	0.773	0.8317	1.59	0.2832	1.96933	0.1438	0.8856	1	1.59	1.575	2.38196	0.6612	0.5085	1	1.071	0	1.855	1.992	2.11	1.024	2.601	2.069
APOH	0.346	0	4.99742	0	1	1	0.346	2.858	4.8588	0.5881	0.5565	1	0.346	2.971	4.8588	0.6114	0.5409	1	0.346	0	4.99742	0	1	1	0	0	0	0	0	0	1.734	1.034
APOL1	13.53	0.5056	0.75159	0.6727	0.5011	0.5961	13.53	2.559	0.83317	3.071	0.002131	0.005152	13.53	0.7212	0.70825	1.018	0.3086	1	13.53	-1.332	0.87031	-1.531	0.1258	1	13.93	7.11	14.84	14.94	5.276	3.073	24.27	24.83
APOL2	540.4	-0.1009	0.12561	-0.8031	0.4219	0.5212	540.4	0.00245	0.1266	0.01936	0.9846	0.9887	540.4	-0.05249	0.1257	-0.4176	0.6762	0.8746	540.4	-0.1558	0.12652	-1.232	0.2181	0.9498	603.2	556.6	547.2	533.9	528.7	512.2	553.9	487.2
APOL3	7.05	4.795	1.7104	2.803	0.005057	0.01097	7.05	4.606	1.71774	2.681	0.007335	0.01577	7.05	-0.1989	0.97591	-0.2038	0.8385	1	7.05	-0.009716	2.21893	-0.004379	0.9965	1	1.071	0	11.13	17.93	0	1.024	13.87	11.38
APOL4	0.8259	3.619	3.18853	1.135	0.2564	0.3476	0.8259	2.311	3.28379	0.7038	0.4816	0.5798	0.8259	-1.313	3.02099	-0.4346	0.6639	1	0.8259	0	3.43854	0	1	1	0	0	3.71	0.996	0	0	0.8669	1.034
APOL5	0.4957	2.279	4.58649	0.4968	0.6193	1	0.4957	-2.597	4.58141	-0.5668	0.5709	1	0.4957	-2.418	4.58662	-0.5272	0.598	1	0.4957	2.457	4.58128	0.5363	0.5918	1	0	0	1.855	0	2.11	0	0	0
APOL6	335.3	0.2027	0.15433	1.314	0.189	0.2706	335.3	-0.1559	0.15336	-1.016	0.3094	0.4073	335.3	-0.131	0.15277	-0.8575	0.3912	0.6896	335.3	0.2276	0.15491	1.469	0.1417	0.8976	309.6	303.7	338.5	367.5	347.2	370.8	306	339.3
APOLD1	435.4	0.4497	0.13667	3.291	0.0009989	0.00248	435.4	0.3568	0.13827	2.581	0.009859	0.02062	435.4	-0.1949	0.13421	-1.453	0.1464	0.4218	435.4	-0.102	0.14065	-0.7254	0.4682	0.9914	407.2	368.7	551	508	365.1	357.5	449	476.9
APOM	1137	-0.5173	0.10049	-5.148	2.632e-07	1.088e-06	1137	-0.4626	0.09992	-4.63	3.655e-06	1.416e-05	1137	0.1002	0.10137	0.9882	0.3231	0.632	1137	0.04546	0.09902	0.4591	0.6461	0.9975	1203	1410	874.7	952.2	1385	1312	964	994.1
APOO	249.9	-0.1036	0.1775	-0.5837	0.5594	0.65	249.9	-0.1686	0.17693	-0.9527	0.3407	0.44	249.9	-0.009637	0.1773	-0.05435	0.9567	0.9864	249.9	0.05531	0.17713	0.3123	0.7548	0.9975	267.9	245.8	229.1	249	278.6	255.1	249.7	224.5
APOOL	1118	0.05405	0.08995	0.6009	0.5479	0.6395	1118	0.2183	0.0899	2.428	0.0152	0.03041	1118	0.08505	0.08899	0.9557	0.3392	0.6471	1118	-0.07915	0.09086	-0.8712	0.3837	0.9902	1125	1063	1138	1133	1005	1066	1202	1207
APOOP5	2.967	0.5757	1.53298	0.3755	0.7073	0.7745	2.967	1.304	1.61767	0.8058	0.4204	0.5209	2.967	0.005222	1.47821	0.003532	0.9972	1	2.967	-0.7226	1.66786	-0.4332	0.6648	1	1.071	4.063	3.71	3.984	2.11	1.024	2.601	5.172
APOPT1	809.8	-0.4464	0.10953	-4.076	4.581e-05	0.0001418	809.8	-0.534	0.10911	-4.894	9.866e-07	4.119e-06	809.8	-0.0007118	0.11082	-0.006423	0.9949	0.998	809.8	0.08686	0.1078	0.8057	0.4204	0.9902	849.7	985.2	666.9	680.3	942.3	1007	664	682.7
APP	10360	-0.1046	0.05343	-1.957	0.05033	0.08682	10360	0.1317	0.05332	2.47	0.01351	0.02736	10360	0.1963	0.05329	3.684	0.0002295	0.004591	10360	-0.03995	0.05346	-0.7473	0.4549	0.9914	10510	10380	10060	9365	10360	9951	11400	10860
APPBP2	1548	-0.06053	0.07758	-0.7803	0.4352	0.5339	1548	-0.1782	0.0775	-2.299	0.0215	0.04155	1548	-0.05698	0.07752	-0.735	0.4623	0.7433	1548	0.06066	0.07755	0.7821	0.4341	0.9902	1579	1577	1543	1483	1638	1654	1457	1452
APPL1	3077	-0.1054	0.06217	-1.696	0.08988	0.1441	3077	-0.2052	0.06246	-3.285	0.001019	0.002634	3077	-0.139	0.06238	-2.229	0.02581	0.1455	3077	-0.03928	0.06226	-0.631	0.528	0.9926	3215	3355	3093	3014	3231	3163	2754	2793
APPL2	1027	0.1477	0.09153	1.613	0.1067	0.1667	1027	0.04663	0.09177	0.5081	0.6114	0.698	1027	-0.09729	0.0908	-1.071	0.284	0.5937	1027	0.003743	0.0925	0.04046	0.9677	0.9991	965.4	1017	1094	1103	987.7	999.9	1018	1035
APRT	4224	0.02928	0.0777	0.3768	0.7063	0.7739	4224	-0.04817	0.07752	-0.6214	0.5343	0.6286	4224	0.02874	0.07749	0.3709	0.7107	0.8924	4224	0.1062	0.07774	1.366	0.172	0.9257	3680	4484	4179	4155	4414	4376	4132	4372
APTR	594.2	0.0233	0.12098	0.1925	0.8473	0.8854	594.2	-0.06851	0.12003	-0.5708	0.5682	0.6588	594.2	0.03543	0.11999	0.2953	0.7678	0.9187	594.2	0.1272	0.12103	1.051	0.2931	0.9832	589.3	556.6	615	548.8	608.8	642.3	610.3	582.4
APTX	813	-0.1379	0.10732	-1.285	0.1988	0.2821	813	0.02037	0.10711	0.1902	0.8492	0.8903	813	0.09495	0.10695	0.8879	0.3746	0.677	813	-0.06332	0.10748	-0.5891	0.5558	0.9933	889.3	806.4	753.2	787.8	842	780.6	853	791.4
AQP1	107.6	3.982	0.42993	9.261	2.024e-20	2.672e-19	107.6	4.252	0.36871	11.53	9.009e-31	2.278e-29	107.6	0.935	0.25702	3.638	0.000275	0.00524	107.6	0.6643	0.5047	1.316	0.1881	1	8.572	9.141	148.4	131.5	16.88	11.27	282.6	252.4
AQP10	0.9773	3.325	2.86055	1.162	0.2451	0.335	0.9773	-1.742	2.87903	-0.6051	0.5451	0.6385	0.9773	-2.05	2.84827	-0.7198	0.4717	1	0.9773	3.017	2.89118	1.044	0.2967	1	0	0	1.855	1.992	1.055	2.049	0.8669	0
AQP11	93.36	1.439	0.29213	4.924	8.462e-07	3.291e-06	93.36	0.1537	0.2828	0.5435	0.5868	0.6758	93.36	-0.5436	0.2731	-1.991	0.04653	0.2142	93.36	0.7413	0.30122	2.461	0.01386	1	48.22	54.85	139.1	140.4	78.08	94.25	93.62	98.27
AQP12A	0.1084	0	4.99742	0	1	1	0.1084	1.272	4.99116	0.2548	0.7989	1	0.1084	1.385	4.99116	0.2775	0.7814	1	0.1084	0	4.99742	0	1	1	0	0	0	0	0	0	0.8669	0
AQP12B	0.557	2.279	4.39074	0.5191	0.6037	1	0.557	2.776	4.35429	0.6376	0.5237	1	0.557	0.4922	4.23709	0.1162	0.9075	1	0.557	0	4.50394	0	1	1	0	0	1.855	0	0	0	2.601	0
AQP2	0.346	0	4.99742	0	1	1	0.346	2.858	4.8588	0.5881	0.5565	1	0.346	2.971	4.8588	0.6114	0.5409	1	0.346	0	4.99742	0	1	1	0	0	0	0	0	0	1.734	1.034
AQP3	165.2	4.25	0.31918	13.31	1.906e-40	7.946e-39	165.2	4.079	0.31652	12.89	5.343e-38	1.833e-36	165.2	-0.1304	0.20507	-0.6361	0.5247	0.784	165.2	0.0403	0.40001	0.1007	0.9198	1	15	19.3	342.3	311.7	20.05	15.37	301.7	295.9
AQP4	5.684	5.781	1.79802	3.215	0.001305	0.003165	5.684	5.995	1.79418	3.342	0.000833	0.002192	5.684	0.2099	1.11022	0.1891	0.85	1	5.684	0	2.28459	0	1	1	0	0	11.13	9.96	0	0	13	11.38
AQP4-AS1	0	0	NA	NA	NA	1	0	0	NA	NA	NA	1	0	0	NA	NA	NA	1	0	0	NA	NA	NA	1	0	0	0	0	0	0	0	0
AQP5	0.9648	3.347	3.02015	1.108	0.2677	0.3598	0.9648	3.312	3.02149	1.096	0.273	0.3684	0.9648	-0.04006	2.74964	-0.01457	0.9884	1	0.9648	0	3.26958	0	1	1	0	0	0.9275	2.988	0	0	1.734	2.069
AQP6	11.24	-0.05259	0.82834	-0.06348	0.9494	0.9656	11.24	0.3691	0.82833	0.4457	0.6558	0.7352	11.24	0.2203	0.8173	0.2696	0.7875	1	11.24	-0.2014	0.83922	-0.24	0.8103	1	6.429	16.25	13.91	7.968	11.61	8.196	12.14	13.45
AQP7	4.417	1.334	1.4678	0.909	0.3634	0.4625	4.417	0.8673	1.37608	0.6303	0.5285	0.6232	4.417	0.3309	1.33653	0.2476	0.8045	1	4.417	0.7978	1.5039	0.5305	0.5958	1	3.214	1.016	4.638	5.976	5.276	2.049	12.14	1.034
AQP7P1	17.17	1.226	0.73013	1.679	0.09317	0.1486	17.17	1.265	0.64841	1.951	0.05108	0.08972	17.17	1.035	0.63524	1.629	0.1032	1	17.17	0.9959	0.74162	1.343	0.1793	1	7.5	6.094	14.84	16.93	15.83	11.27	39.01	25.86
AQP7P3	4.021	0.496	1.4486	0.3424	0.7321	0.7934	4.021	3.706	1.95371	1.897	0.05781	0.09987	4.021	0.3975	1.39543	0.2848	0.7758	1	4.021	-2.813	1.99204	-1.412	0.1579	1	4.286	3.047	9.275	0.996	1.055	0	10.4	3.103
AQP8	1.109	0.8822	2.45476	0.3594	0.7193	0.7841	1.109	2.928	2.68789	1.089	0.276	0.3716	1.109	-0.4019	2.37986	-0.1689	0.8659	1	1.109	-2.448	2.75442	-0.8886	0.3742	1	1.071	1.016	1.855	1.992	0	0	0.8669	2.069
AQP9	0	0	NA	NA	NA	1	0	0	NA	NA	NA	1	0	0	NA	NA	NA	1	0	0	NA	NA	NA	1	0	0	0	0	0	0	0	0
AQR	2091	-0.3964	0.07274	-5.449	5.053e-08	2.261e-07	2091	-0.4606	0.07277	-6.329	2.463e-10	1.542e-09	2091	-0.04838	0.07348	-0.6584	0.5103	0.7737	2091	0.01583	0.07203	0.2198	0.826	0.9975	2325	2446	1813	1812	2424	2400	1691	1817
AR	1.075	1.348	3.29113	0.4095	0.6822	0.7547	1.075	4.313	3.01057	1.433	0.152	0.2295	1.075	2.96	3.00178	0.9862	0.324	1	1.075	0	3.29915	0	1	1	0	0	0	0.996	0	0	3.468	4.138
ARAF	989.4	-0.2439	0.10983	-2.221	0.02635	0.04896	989.4	0.1039	0.10891	0.9542	0.34	0.4393	989.4	0.3025	0.10922	2.77	0.005605	0.05123	989.4	-0.04531	0.10952	-0.4137	0.6791	0.9975	1073	981.1	948.9	783.9	950.7	1039	1045	1094
ARAP1	2206	0.6483	0.07159	9.056	1.354e-19	1.687e-18	2206	0.6932	0.07182	9.652	4.834e-22	7.572e-21	2206	-0.02938	0.0698	-0.4209	0.6738	0.8734	2206	-0.07427	0.07356	-1.01	0.3127	0.9872	1734	1758	2773	2699	1721	1596	2638	2726
ARAP2	98.89	1.744	0.30958	5.633	1.775e-08	8.408e-08	98.89	1.579	0.32204	4.904	9.37e-07	3.923e-06	98.89	-0.515	0.28861	-1.784	0.07435	0.2853	98.89	-0.3507	0.34097	-1.029	0.3037	1	38.57	67.03	174.4	180.3	33.77	49.17	130	117.9
ARAP3	424.9	2.216	0.16317	13.58	5.154e-42	2.297e-40	424.9	2.488	0.16334	15.23	2.218e-52	1.327e-50	424.9	0.2148	0.14231	1.51	0.1312	0.3979	424.9	-0.05679	0.18181	-0.3124	0.7548	0.9975	160.7	122.9	631.6	684.3	125.6	146.5	729.1	798.6
ARC	121.3	6.847	0.76101	8.997	2.327e-19	2.838e-18	121.3	5.245	0.48193	10.88	1.372e-27	2.939e-26	121.3	-0.0207	0.25095	-0.08248	0.9343	0.9808	121.3	1.58	0.86511	1.827	0.06771	1	2.143	2.031	258.8	221.1	6.331	6.147	208.1	265.9
ARCN1	5853	-0.07274	0.05186	-1.403	0.1607	0.2363	5853	-0.07038	0.05185	-1.357	0.1746	0.2569	5853	-0.007063	0.05179	-0.1364	0.8915	0.9648	5853	-0.009416	0.05192	-0.1814	0.8561	0.9981	5919	6116	5706	5738	5942	6016	5641	5748
AREG	48.36	4.241	0.59715	7.102	1.227e-12	8.757e-12	48.36	2.924	0.50432	5.798	6.729e-09	3.632e-08	48.36	-0.3166	0.40084	-0.7899	0.4296	1	48.36	1.001	0.67101	1.491	0.1359	1	4.286	6.094	97.39	99.6	14.77	6.147	62.42	96.2
AREL1	2306	-0.3867	0.07084	-5.459	4.795e-08	2.154e-07	2306	-0.2422	0.0707	-3.427	0.0006112	0.00165	2306	0.0866	0.07119	1.217	0.2238	0.5264	2306	-0.05782	0.07034	-0.8221	0.411	0.9902	2625	2590	1951	2039	2598	2413	2097	2139
ARF1	7197	-0.5598	0.0495	-11.31	1.189e-29	2.792e-28	7197	-0.4389	0.04936	-8.892	6.021e-19	7.639e-18	7197	0.1082	0.04982	2.171	0.02994	0.1606	7197	-0.01275	0.04904	-0.2599	0.795	0.9975	8399	8532	5781	5704	8433	8349	6274	6104
ARF3	7509	-0.5446	0.05137	-10.6	2.976e-26	5.718e-25	7509	-0.3802	0.05119	-7.427	1.11e-13	9.627e-13	7509	0.1569	0.0516	3.041	0.00236	0.02768	7509	-0.007462	0.05096	-0.1464	0.8836	0.9981	8906	8534	5980	5976	8595	8754	6796	6531
ARF4	4957	-0.1908	0.05903	-3.232	0.001228	0.002993	4957	-0.03163	0.059	-0.5361	0.5919	0.6808	4957	0.07934	0.059	1.345	0.1787	0.4701	4957	-0.07984	0.05903	-1.352	0.1762	0.9262	5299	5282	4671	4600	4799	5212	4994	4799
ARF5	2999	0.01076	0.06868	0.1566	0.8756	0.9087	2999	0.249	0.06818	3.652	0.00026	0.0007521	2999	0.2619	0.06799	3.852	0.0001172	0.002672	2999	0.02367	0.06886	0.3437	0.7311	0.9975	2804	2865	2975	2736	2955	2809	3336	3515
ARF6	4466	-0.6142	0.06224	-9.868	5.706e-23	8.869e-22	4466	-0.7745	0.06231	-12.43	1.813e-35	5.503e-34	4466	-0.1042	0.06303	-1.653	0.09842	0.3351	4466	0.05612	0.0615	0.9124	0.3615	0.9902	5148	5674	3500	3572	5670	5583	3234	3345
ARFGAP1	3760	-0.3606	0.06587	-5.475	4.369e-08	1.976e-07	3760	-0.1958	0.06567	-2.981	0.002873	0.006762	3760	0.1339	0.066	2.029	0.04247	0.2027	3760	-0.03098	0.06554	-0.4727	0.6364	0.9975	4363	3964	3248	3236	4138	4011	3450	3667
ARFGAP2	1760	-0.8139	0.08051	-10.11	5.008e-24	8.284e-23	1760	-0.3008	0.07967	-3.776	0.0001596	0.0004789	1760	0.3642	0.08125	4.482	7.391e-06	0.0002656	1760	-0.149	0.07892	-1.888	0.05909	0.7448	2264	2132	1200	1301	2032	1932	1644	1572
ARFGAP3	1511	0.1809	0.07954	2.274	0.02298	0.04333	1511	0.2564	0.0798	3.213	0.001314	0.00332	1511	-0.01158	0.07863	-0.1473	0.8829	0.9617	1511	-0.08711	0.0807	-1.079	0.2804	0.9819	1471	1408	1667	1596	1335	1375	1616	1621
ARFGEF1	4651	-0.2931	0.05734	-5.111	3.198e-07	1.308e-06	4651	-0.2417	0.05738	-4.213	2.518e-05	8.638e-05	4651	-0.002079	0.05755	-0.03612	0.9712	0.9914	4651	-0.05341	0.05716	-0.9344	0.3501	0.9902	5030	5319	4244	4203	4966	5008	4306	4127
ARFGEF2	3498	-0.7938	0.06003	-13.22	6.333e-40	2.582e-38	3498	-0.6708	0.05987	-11.2	3.862e-29	9.015e-28	3498	0.08002	0.06102	1.311	0.1898	0.4849	3498	-0.04303	0.05885	-0.7311	0.4647	0.9914	4412	4451	2502	2612	4301	4302	2737	2666
ARFGEF3	1639	0.9238	0.08856	10.43	1.796e-25	3.296e-24	1639	0.6468	0.08921	7.251	4.136e-13	3.417e-12	1639	-0.3093	0.08649	-3.577	0.000348	0.006312	1639	-0.03241	0.09122	-0.3553	0.7224	0.9975	1190	1235	2122	2481	1163	1209	1882	1831
ARFIP1	677.4	-0.04513	0.11805	-0.3823	0.7022	0.7708	677.4	-0.1052	0.11854	-0.8873	0.3749	0.4761	677.4	-0.09674	0.11807	-0.8193	0.4126	0.7066	677.4	-0.03669	0.11851	-0.3096	0.7569	0.9975	699.7	707.9	744.8	618.5	686.9	685.3	634.6	641.4
ARFIP2	1327	-0.05576	0.0859	-0.6491	0.5163	0.6099	1327	0.0293	0.08571	0.3418	0.7325	0.7986	1327	0.06273	0.08546	0.7341	0.4629	0.7437	1327	-0.02233	0.08616	-0.2592	0.7955	0.9975	1288	1398	1286	1299	1282	1363	1347	1352
ARFRP1	1408	-0.1236	0.08683	-1.424	0.1545	0.2286	1408	-0.4558	0.08811	-5.173	2.299e-07	1.041e-06	1408	-0.3844	0.08799	-4.368	1.252e-05	0.0004178	1408	-0.05221	0.08695	-0.6005	0.5482	0.9933	1538	1604	1458	1425	1452	1578	1051	1161
ARG1	2.68	1.912	1.83115	1.044	0.2965	0.3909	2.68	0.3019	1.66138	0.1817	0.8558	0.8955	2.68	-0.2644	1.61395	-0.1638	0.8699	1	2.68	1.345	1.87308	0.7182	0.4726	1	0	2.031	2.783	4.98	4.221	1.024	4.334	2.069
ARG2	1651	-0.07627	0.07968	-0.9572	0.3385	0.4363	1651	-0.06657	0.07935	-0.8389	0.4015	0.5025	1651	0.05449	0.07937	0.6865	0.4924	0.7632	1651	0.04478	0.07966	0.5622	0.574	0.9951	1708	1625	1635	1525	1704	1733	1681	1600
ARGFX	0.1245	1.361	4.99121	0.2728	0.785	1	0.1245	0	4.99758	0	1	1	0.1245	-1.501	4.99136	-0.3007	0.7636	1	0.1245	0	4.99742	0	1	1	0	0	0	0.996	0	0	0	0
ARGFXP2	1.643	-3.877	2.36662	-1.638	0.1014	0.1598	1.643	-0.8958	2.05594	-0.4357	0.663	0.7415	1.643	2.979	2.42713	1.227	0.2197	1	1.643	-0.002297	1.98413	-0.001158	0.9991	1	2.143	3.047	0	0	2.11	3.073	1.734	1.034
ARGLU1	886.2	-0.296	0.09938	-2.979	0.002895	0.006604	886.2	-0.4665	0.09896	-4.714	2.429e-06	9.602e-06	886.2	-0.04018	0.10022	-0.401	0.6885	0.8802	886.2	0.1303	0.09811	1.328	0.1841	0.9294	927.9	987.2	757.8	802.8	1034	1062	762	755.2
ARHGAP1	1271	-0.7524	0.08468	-8.885	6.412e-19	7.604e-18	1271	-0.5606	0.08471	-6.618	3.647e-11	2.482e-10	1271	0.06066	0.08651	0.7011	0.4832	0.7574	1271	-0.1311	0.08285	-1.583	0.1135	0.8676	1608	1643	972.1	958.2	1450	1519	1005	1009
ARHGAP10	339.1	0.0298	0.1512	0.1971	0.8438	0.8827	339.1	0.09961	0.151	0.6596	0.5095	0.6053	339.1	0.04024	0.14976	0.2687	0.7882	0.9273	339.1	-0.02957	0.15243	-0.194	0.8462	0.9981	337.5	332.1	330.2	353.6	329.2	326.8	336.4	367.2
ARHGAP11A	6302	-0.3937	0.05515	-7.14	9.358e-13	6.756e-12	6302	-0.3877	0.05511	-7.035	1.999e-12	1.535e-11	6302	0.008102	0.05541	0.1462	0.8837	0.9618	6302	0.00205	0.05485	0.03737	0.9702	0.9991	7074	7216	5272	5606	7029	7282	5373	5567
ARHGAP11B	259.9	-0.6473	0.17512	-3.696	0.0002186	0.0006107	259.9	-0.4052	0.1734	-2.337	0.01946	0.03801	259.9	0.1966	0.17752	1.107	0.2681	0.5764	259.9	-0.04557	0.17094	-0.2666	0.7898	0.9975	306.4	315.9	185.5	212.1	303.9	299.1	215	241
ARHGAP12	1425	-0.1229	0.09158	-1.342	0.1797	0.2596	1425	-0.2282	0.09156	-2.492	0.01269	0.02587	1425	-0.0599	0.09171	-0.6532	0.5137	0.776	1425	0.04541	0.09143	0.4967	0.6194	0.9975	1495	1480	1451	1280	1605	1465	1259	1363
ARHGAP15	0.557	2.279	4.39074	0.5191	0.6037	1	0.557	2.776	4.35429	0.6376	0.5237	1	0.557	0.4922	4.23709	0.1162	0.9075	1	0.557	0	4.50394	0	1	1	0	0	1.855	0	0	0	2.601	0
ARHGAP17	1478	-0.2256	0.09239	-2.442	0.01461	0.02877	1478	-0.2894	0.09301	-3.112	0.00186	0.004554	1478	-0.1597	0.09306	-1.716	0.08615	0.311	1478	-0.09588	0.09235	-1.038	0.2992	0.9844	1589	1734	1358	1485	1479	1630	1206	1341
ARHGAP18	1376	0.3786	0.08824	4.291	1.776e-05	5.827e-05	1376	0.2829	0.08798	3.216	0.001301	0.003291	1376	-0.02359	0.08673	-0.272	0.7856	0.9256	1376	0.07213	0.08946	0.8062	0.4201	0.9902	1268	1111	1525	1567	1224	1275	1521	1521
ARHGAP19	1534	-0.3414	0.07942	-4.298	1.723e-05	5.661e-05	1534	-0.2886	0.08033	-3.593	0.0003267	0.0009256	1534	-0.1409	0.08043	-1.752	0.07984	0.297	1534	-0.1936	0.07932	-2.441	0.01465	0.4716	1808	1824	1428	1438	1531	1644	1319	1280
ARHGAP19-SLIT1	423.4	-0.3574	0.14026	-2.548	0.01084	0.02198	423.4	-0.1911	0.14221	-1.344	0.1791	0.2622	423.4	-0.09408	0.14211	-0.662	0.508	0.7726	423.4	-0.2604	0.14036	-1.855	0.0636	0.7616	512.2	499.7	372.9	417.3	401	443.6	352.8	387.9
ARHGAP20	1.615	4.459	2.59153	1.72	0.08535	0.1377	1.615	3.568	2.62954	1.357	0.1748	0.257	1.615	-0.8951	2.25174	-0.3975	0.691	1	1.615	0	2.92577	0	1	1	0	0	7.42	0.996	0	0	3.468	1.034
ARHGAP21	2414	-0.2984	0.07019	-4.251	2.125e-05	6.892e-05	2414	-0.2235	0.06985	-3.2	0.001376	0.00346	2414	0.1036	0.07031	1.474	0.1406	0.4127	2414	0.02869	0.06972	0.4115	0.6807	0.9975	2679	2531	2106	2129	2583	2730	2226	2326
ARHGAP22	217.7	0.9171	0.20093	4.564	5.013e-06	1.766e-05	217.7	0.2268	0.20078	1.13	0.2587	0.3529	217.7	-0.4287	0.19484	-2.2	0.0278	0.1534	217.7	0.2616	0.20669	1.266	0.2056	1	135	181.8	290.3	308.8	179.4	200.8	210.7	234.8
ARHGAP23	672.5	0.1022	0.11506	0.8884	0.3743	0.4735	672.5	-0.1332	0.11385	-1.17	0.2419	0.3342	672.5	-0.004843	0.11392	-0.04251	0.9661	0.989	672.5	0.2306	0.11499	2.005	0.04492	0.6875	580.7	665.3	685.4	652.4	728.1	734.5	661.4	672.4
ARHGAP24	301.4	0.8207	0.17321	4.738	2.16e-06	7.999e-06	301.4	0.7019	0.17371	4.041	5.324e-05	0.0001734	301.4	-0.1198	0.16693	-0.7177	0.4729	0.7508	301.4	-0.001085	0.17975	-0.006036	0.9952	1	196.1	250.9	368.2	422.3	224.8	222.3	377.1	349.6
ARHGAP25	8.497	5.832	1.70844	3.414	0.0006405	0.001649	8.497	6.915	1.69414	4.082	4.466e-05	0.0001474	8.497	1.078	0.93822	1.149	0.2505	1	8.497	0	2.21553	0	1	1	0	0	14.84	6.972	0	0	23.41	22.76
ARHGAP26	356.7	0.939	0.14796	6.347	2.202e-10	1.285e-09	356.7	0.6711	0.1501	4.471	7.782e-06	2.882e-05	356.7	-0.3292	0.14223	-2.315	0.02063	0.1257	356.7	-0.06132	0.15553	-0.3943	0.6934	0.9975	253.9	274.2	513.9	499	257.5	248.9	411.8	394.1
ARHGAP26-AS1	0.2319	2.278	4.89575	0.4653	0.6417	1	0.2319	0	4.99758	0	1	1	0.2319	-2.418	4.8959	-0.4938	0.6215	1	0.2319	0	4.99742	0	1	1	0	0	1.855	0	0	0	0	0
ARHGAP26-IT1	0.1245	1.361	4.99121	0.2728	0.785	1	0.1245	0	4.99758	0	1	1	0.1245	-1.501	4.99136	-0.3007	0.7636	1	0.1245	0	4.99742	0	1	1	0	0	0	0.996	0	0	0	0
ARHGAP27	644.2	1.023	0.11723	8.731	2.525e-18	2.885e-17	644.2	0.9013	0.11678	7.718	1.181e-14	1.118e-13	644.2	-0.0511	0.11125	-0.4593	0.646	0.8596	644.2	0.07108	0.12249	0.5803	0.5617	0.9937	408.2	443.8	883.9	848.6	465.3	430.3	816.6	856.5
ARHGAP28	0.2329	1.361	4.99121	0.2728	0.785	1	0.2329	1.272	4.99116	0.2548	0.7989	1	0.2329	-0.09463	4.98494	-0.01898	0.9849	1	0.2329	0	4.99742	0	1	1	0	0	0	0.996	0	0	0.8669	0
ARHGAP29	3328	-0.1419	0.0824	-1.722	0.08505	0.1373	3328	-0.1493	0.08219	-1.816	0.06937	0.117	3328	0.06606	0.08232	0.8025	0.4223	0.7133	3328	0.07341	0.08226	0.8924	0.3722	0.9902	3076	3738	2974	3204	3553	3618	3325	3140
ARHGAP30	18	2.425	0.70424	3.443	0.0005748	0.001495	18	2.215	0.72051	3.075	0.002106	0.005101	18	-0.3394	0.59951	-0.5661	0.5713	1	18	-0.1299	0.80973	-0.1605	0.8725	1	5.357	7.11	36.17	30.88	4.221	7.171	25.14	27.93
ARHGAP31	312.6	0.2589	0.15816	1.637	0.1017	0.1602	312.6	-0.0161	0.16159	-0.09965	0.9206	0.9433	312.6	-0.3959	0.15816	-2.503	0.01231	0.08919	312.6	-0.1209	0.16159	-0.7483	0.4543	0.9914	305.4	315.9	355.2	388.4	265.9	305.3	282.6	282.4
ARHGAP31-AS1	8.437	-0.02392	0.95552	-0.02503	0.98	0.9856	8.437	-0.2128	0.89795	-0.2369	0.8127	0.8618	8.437	0.5008	0.92599	0.5409	0.5886	1	8.437	0.6897	0.92837	0.7429	0.4575	1	6.429	7.11	9.275	3.984	11.61	10.24	9.536	9.31
ARHGAP32	896.2	-0.05486	0.10051	-0.5458	0.5852	0.6731	896.2	0.109	0.10062	1.083	0.2786	0.3746	896.2	0.06142	0.09996	0.6145	0.5389	0.7941	896.2	-0.1024	0.10117	-1.013	0.3112	0.9872	923.6	915.1	837.6	933.3	874.8	838	916.3	931
ARHGAP33	1827	-0.06503	0.08109	-0.8019	0.4226	0.5218	1827	-0.3311	0.08126	-4.075	4.609e-05	0.0001517	1827	-0.1762	0.08136	-2.166	0.03031	0.1619	1827	0.08985	0.081	1.109	0.2673	0.9773	1858	1922	1780	1834	2034	1988	1495	1706
ARHGAP35	3210	-0.1313	0.07074	-1.856	0.06349	0.1062	3210	-0.1486	0.07055	-2.107	0.03512	0.06442	3210	0.04104	0.07067	0.5808	0.5614	0.8099	3210	0.0584	0.07062	0.827	0.4083	0.9902	3213	3381	2861	3162	3553	3315	3161	3033
ARHGAP36	0.4819	2.957	4.58724	0.6447	0.5191	1	0.4819	1.272	4.73173	0.2689	0.788	1	0.4819	-1.69	4.58033	-0.369	0.7122	1	0.4819	0	4.7384	0	1	1	0	0	0	2.988	0	0	0.8669	0
ARHGAP39	619.4	-0.09131	0.14171	-0.6443	0.5194	0.6127	619.4	-0.6174	0.14017	-4.404	1.061e-05	3.858e-05	619.4	-0.07281	0.14183	-0.5134	0.6077	0.837	619.4	0.4532	0.14005	3.236	0.00121	0.1284	542.2	636.8	478.6	629.5	778.7	835.9	501.1	552.4
ARHGAP4	566.6	0.3931	0.13603	2.89	0.003856	0.008574	566.6	0.3682	0.13325	2.763	0.00573	0.01266	566.6	0.2603	0.13218	1.97	0.04889	0.2202	566.6	0.2853	0.13707	2.081	0.03741	0.6362	397.5	489.6	573.2	592.6	566.6	515.3	652.8	744.8
ARHGAP40	5.392	5.703	1.82999	3.116	0.001831	0.004331	5.392	5.925	1.82589	3.245	0.001176	0.003003	5.392	0.2169	1.16303	0.1865	0.8521	1	5.392	0	2.30869	0	1	1	0	0	12.99	6.972	0	0	13.87	9.31
ARHGAP42	27.53	0.9642	0.5593	1.724	0.08473	0.1369	27.53	2.133	0.62114	3.433	0.0005964	0.001612	27.53	-0.1014	0.53603	-0.1891	0.85	1	27.53	-1.27	0.64133	-1.98	0.04772	1	16.07	26.41	34.32	48.8	7.386	10.24	51.15	25.86
ARHGAP44	29.26	1.479	0.53821	2.747	0.006013	0.01284	29.26	1.205	0.51589	2.336	0.01947	0.03802	29.26	0.1685	0.48496	0.3475	0.7282	1	29.26	0.4417	0.56624	0.7801	0.4353	1	18.21	10.16	38.96	39.84	15.83	22.54	45.08	43.45
ARHGAP5	2419	-0.08317	0.06641	-1.252	0.2104	0.2956	2419	-0.1743	0.0669	-2.606	0.009164	0.0193	2419	-0.1667	0.06667	-2.501	0.01238	0.08947	2419	-0.07558	0.06664	-1.134	0.2567	0.9735	2546	2637	2405	2488	2462	2457	2182	2176
ARHGAP5-AS1	80.65	0.2666	0.30956	0.8613	0.3891	0.4889	80.65	-0.1361	0.31342	-0.4341	0.6642	0.7424	80.65	-0.3597	0.30887	-1.165	0.2442	0.552	80.65	0.04301	0.31409	0.1369	0.8911	1	84.64	70.08	99.25	86.65	90.75	68.64	67.62	77.58
ARHGAP6	5.089	5.952	1.89274	3.145	0.001662	0.003958	5.089	5.483	1.90102	2.884	0.003923	0.008975	5.089	-0.4743	1.2715	-0.373	0.7091	1	5.089	0	2.36212	0	1	1	0	0	15.77	7.968	0	0	13.87	3.103
ARHGAP8	27.95	6.52	1.50899	4.321	1.553e-05	5.142e-05	27.95	5.905	1.12236	5.262	1.427e-07	6.621e-07	27.95	0.3794	0.48979	0.7745	0.4386	1	27.95	0.9943	1.81572	0.5476	0.584	1	1.071	0	51.94	43.82	1.055	1.024	61.55	63.1
ARHGAP9	6.096	0.5727	1.18168	0.4846	0.628	0.7106	6.096	1.497	1.17282	1.277	0.2017	0.2888	6.096	0.7026	1.11181	0.632	0.5274	1	6.096	-0.2221	1.23925	-0.1793	0.8577	1	7.5	1.016	4.638	7.968	2.11	5.122	12.14	8.276
ARHGDIA	10880	0.09262	0.12255	0.7558	0.4498	0.5482	10880	0.1236	0.12246	1.009	0.313	0.411	10880	0.1648	0.12244	1.346	0.1783	0.4694	10880	0.1339	0.12257	1.092	0.2748	0.9819	8815	11150	10510	10790	10770	11140	11680	12190
ARHGDIB	123.8	2.886	0.32017	9.015	1.96e-19	2.408e-18	123.8	3.503	0.32038	10.93	8.026e-28	1.746e-26	123.8	0.5498	0.24898	2.208	0.02722	0.151	123.8	-0.06642	0.37837	-0.1755	0.8606	1	27.86	21.33	184.6	178.3	31.66	15.37	276.5	254.5
ARHGDIG	42.89	4.624	0.75317	6.139	8.285e-10	4.549e-09	42.89	2.693	0.47303	5.693	1.245e-08	6.539e-08	42.89	0.4962	0.40274	1.232	0.2179	1	42.89	2.427	0.79298	3.061	0.002209	1	3.214	2.031	64.93	63.74	13.72	14.34	106.6	74.48
ARHGEF1	2483	0.1665	0.06957	2.393	0.01673	0.03248	2483	0.1577	0.06961	2.266	0.02347	0.045	2483	-0.02442	0.06899	-0.354	0.7233	0.8998	2483	-0.01568	0.07018	-0.2234	0.8232	0.9975	2292	2420	2718	2571	2302	2359	2543	2659
ARHGEF10	2571	0.9402	0.06638	14.16	1.544e-45	8.143e-44	2571	0.935	0.06644	14.07	5.593e-45	2.487e-43	2571	-0.02602	0.06396	-0.4068	0.6842	0.878	2571	-0.02088	0.06878	-0.3036	0.7615	0.9975	1763	1791	3330	3489	1747	1755	3350	3346
ARHGEF10L	102.6	3.819	0.39078	9.773	1.463e-22	2.201e-21	102.6	4.83	0.44667	10.81	2.975e-27	6.288e-26	102.6	0.3898	0.25807	1.511	0.1309	0.3976	102.6	-0.6209	0.53444	-1.162	0.2454	1	10.71	13.2	165.1	173.3	6.331	9.22	234.1	209
ARHGEF11	1986	-0.1355	0.07226	-1.876	0.06069	0.1022	1986	-0.1491	0.07253	-2.056	0.03983	0.07192	1986	-0.0716	0.07244	-0.9885	0.3229	0.6319	1986	-0.05807	0.07235	-0.8026	0.4222	0.9902	2195	2057	1950	1920	2049	2035	1853	1829
ARHGEF12	5283	-0.4747	0.05466	-8.685	3.803e-18	4.287e-17	5283	-0.519	0.05467	-9.494	2.224e-21	3.359e-20	5283	-0.03635	0.05514	-0.6593	0.5097	0.7736	5283	0.008004	0.05419	0.1477	0.8826	0.9981	6304	6029	4418	4457	6156	6245	4400	4252
ARHGEF15	18.44	7.53	1.55793	4.833	1.343e-06	5.098e-06	18.44	7.645	1.55717	4.91	9.127e-07	3.824e-06	18.44	0.1103	0.60962	0.181	0.8564	1	18.44	0	2.11666	0	1	1	0	0	38.03	32.87	0	0	37.28	39.31
ARHGEF16	457.1	3.51	0.17049	20.59	3.419e-94	9.163e-92	457.1	3.758	0.17997	20.88	7.681e-97	1.366e-94	457.1	-0.05467	0.12611	-0.4335	0.6647	0.8685	457.1	-0.3027	0.21343	-1.418	0.1562	0.9163	78.22	73.13	873.7	849.6	55.93	66.59	822.7	836.9
ARHGEF17	1661	-0.322	0.08707	-3.698	0.0002171	0.0006066	1661	-0.2469	0.0862	-2.865	0.004176	0.009495	1661	0.1978	0.08705	2.272	0.02309	0.1351	1661	0.1226	0.08623	1.422	0.1549	0.9145	1690	1801	1293	1501	1941	1860	1612	1591
ARHGEF18	2713	-0.09299	0.08052	-1.155	0.2481	0.3384	2713	-0.116	0.08008	-1.449	0.1474	0.2233	2713	0.1099	0.08026	1.369	0.171	0.4584	2713	0.1329	0.08033	1.654	0.09805	0.8405	2433	2929	2487	2543	2969	2912	2699	2729
ARHGEF19	519.8	0.2084	0.12467	1.672	0.09452	0.1505	519.8	0.5703	0.12468	4.574	4.784e-06	1.823e-05	519.8	0.2012	0.12175	1.653	0.09834	0.3349	519.8	-0.1606	0.12754	-1.259	0.2079	0.9421	490.7	459.1	562.1	534.9	433.7	415.9	622.4	639.3
ARHGEF2	3120	-0.4435	0.06607	-6.712	1.915e-11	1.232e-10	3120	-0.7157	0.06643	-10.77	4.581e-27	9.521e-26	3120	-0.2274	0.06706	-3.39	0.0006985	0.01103	3120	0.04485	0.06542	0.6855	0.493	0.9926	3593	3757	2606	2800	3850	3732	2260	2359
ARHGEF25	979.8	0.6481	0.09521	6.807	9.972e-12	6.559e-11	979.8	0.6559	0.095	6.904	5.059e-12	3.753e-11	979.8	0.02015	0.09194	0.2192	0.8265	0.9414	979.8	0.01235	0.09817	0.1258	0.8999	0.9981	762.9	754.6	1162	1216	775.6	755	1177	1235
ARHGEF26	531.3	0.419	0.12723	3.294	0.0009893	0.002458	531.3	0.3219	0.12853	2.504	0.01227	0.02512	531.3	-0.1871	0.1252	-1.495	0.135	0.4044	531.3	-0.08994	0.13051	-0.6892	0.4907	0.9926	487.5	467.2	609.4	667.3	434.7	462	530.5	591.7
ARHGEF26-AS1	8.949	3.384	1.1998	2.821	0.004792	0.01043	8.949	1.099	0.97516	1.127	0.2595	0.3538	8.949	-0.4045	0.90773	-0.4456	0.6559	1	8.949	1.88	1.25159	1.502	0.133	1	1.071	2.031	17.62	14.94	8.442	3.073	18.2	6.207
ARHGEF28	820.1	0.3277	0.10431	3.142	0.00168	0.004	820.1	-0.07502	0.10507	-0.714	0.4752	0.5737	820.1	-0.3197	0.10365	-3.085	0.002038	0.02475	820.1	0.08299	0.10572	0.785	0.4324	0.9902	740.4	778	916.4	990	771.3	837	757.7	769.6
ARHGEF3	423.5	0.04384	0.13544	0.3237	0.7462	0.8046	423.5	0.008088	0.13558	0.05965	0.9524	0.9664	423.5	-0.04147	0.13456	-0.3081	0.758	0.914	423.5	-0.005716	0.13646	-0.04189	0.9666	0.9991	408.2	432.7	422	445.2	411.5	426.2	420.4	422.1
ARHGEF3-AS1	0.1084	0	4.99742	0	1	1	0.1084	1.272	4.99116	0.2548	0.7989	1	0.1084	1.385	4.99116	0.2775	0.7814	1	0.1084	0	4.99742	0	1	1	0	0	0	0	0	0	0.8669	0
ARHGEF33	50.72	1.46	0.41	3.56	0.0003708	0.0009963	50.72	1.27	0.41309	3.073	0.002116	0.005123	50.72	-0.2193	0.38052	-0.5762	0.5645	1	50.72	-0.02924	0.44039	-0.0664	0.9471	1	26.79	30.47	77.91	79.68	28.49	27.66	84.09	50.69
ARHGEF34P	101.6	0.235	0.27858	0.8435	0.3989	0.4986	101.6	0.5115	0.28077	1.822	0.06848	0.1157	101.6	0.06697	0.27314	0.2452	0.8063	0.9341	101.6	-0.2096	0.28606	-0.7326	0.4638	1	97.5	92.43	100.2	123.5	80.19	84	102.3	132.4
ARHGEF35	109.1	0.4774	0.27515	1.735	0.0827	0.134	109.1	0.8417	0.27788	3.029	0.002453	0.005857	109.1	0.1133	0.26653	0.4251	0.6708	0.8721	109.1	-0.251	0.28616	-0.8771	0.3804	1	109.3	75.16	128.9	127.5	70.7	84	131.8	145.9
ARHGEF37	42.46	2.192	0.47309	4.633	3.609e-06	1.298e-05	42.46	2.295	0.48168	4.764	1.898e-06	7.639e-06	42.46	-0.05595	0.4108	-0.1362	0.8917	1	42.46	-0.1589	0.53579	-0.2966	0.7667	1	15	16.25	76.06	66.73	9.497	18.44	58.08	79.65
ARHGEF38	1.754	-0.1386	2.10185	-0.06593	0.9474	0.9645	1.754	-0.1479	2.01589	-0.07339	0.9415	0.9583	1.754	0.4078	2.06122	0.1978	0.8432	1	1.754	0.4171	2.05742	0.2027	0.8393	1	2.143	1.016	1.855	0.996	4.221	0	1.734	2.069
ARHGEF38-IT1	0	0	NA	NA	NA	1	0	0	NA	NA	NA	1	0	0	NA	NA	NA	1	0	0	NA	NA	NA	1	0	0	0	0	0	0	0	0
ARHGEF39	1284	0.06376	0.08454	0.7543	0.4507	0.5492	1284	0.03172	0.08509	0.3728	0.7093	0.7798	1284	-0.1128	0.08424	-1.339	0.1806	0.4727	1284	-0.08076	0.08538	-0.9458	0.3442	0.9902	1288	1307	1359	1354	1201	1253	1219	1291
ARHGEF4	180.9	3.198	0.25906	12.34	5.271e-35	1.658e-33	180.9	3.144	0.25643	12.26	1.491e-34	4.4e-33	180.9	0.004374	0.19879	0.02201	0.9824	0.9954	180.9	0.05848	0.30553	0.1914	0.8482	1	34.29	36.56	354.3	295.8	37.99	35.86	334.6	317.6
ARHGEF40	1187	0.2104	0.08779	2.396	0.01656	0.0322	1187	0.1111	0.08693	1.278	0.2012	0.2883	1187	0.05718	0.08635	0.6622	0.5078	0.7725	1187	0.1564	0.08836	1.771	0.07662	0.7965	1046	1076	1255	1199	1159	1206	1261	1293
ARHGEF5	281.9	0.3537	0.16893	2.093	0.03631	0.06504	281.9	0.425	0.16941	2.509	0.01211	0.02484	281.9	0.0003689	0.16519	0.002233	0.9982	0.9993	281.9	-0.071	0.17307	-0.4103	0.6816	0.9975	242.1	258	294	345.6	242.7	233.6	327.7	311.4
ARHGEF6	94.17	3.126	0.34196	9.14	6.234e-20	7.951e-19	94.17	2.263	0.31144	7.266	3.7e-13	3.068e-12	94.17	-0.1847	0.26202	-0.7047	0.481	0.7558	94.17	0.678	0.38115	1.779	0.07528	1	20.36	19.3	170.7	175.3	31.66	31.76	154.3	150
ARHGEF7	631.3	-0.5374	0.11958	-4.494	6.99e-06	2.417e-05	631.3	-0.3877	0.11961	-3.242	0.001188	0.003031	631.3	0.05063	0.12122	0.4176	0.6762	0.8746	631.3	-0.09904	0.11795	-0.8397	0.4011	0.9902	733.9	780	518.5	524.9	658.4	755	557.4	522.4
ARHGEF7-AS1	0	0	NA	NA	NA	1	0	0	NA	NA	NA	1	0	0	NA	NA	NA	1	0	0	NA	NA	NA	1	0	0	0	0	0	0	0	0
ARHGEF7-AS2	0	0	NA	NA	NA	1	0	0	NA	NA	NA	1	0	0	NA	NA	NA	1	0	0	NA	NA	NA	1	0	0	0	0	0	0	0	0
ARHGEF9	801.4	0.305	0.10671	2.858	0.004259	0.009383	801.4	0.3916	0.10661	3.673	0.0002396	0.0006971	801.4	0.0511	0.10462	0.4884	0.6252	0.8478	801.4	-0.03548	0.10865	-0.3265	0.744	0.9975	756.4	671.4	871	892.4	720.7	672	909.4	917.6
ARHGEF9-IT1	0	0	NA	NA	NA	1	0	0	NA	NA	NA	1	0	0	NA	NA	NA	1	0	0	NA	NA	NA	1	0	0	0	0	0	0	0	0
ARID1A	3890	-0.9651	0.06838	-14.11	3.144e-45	1.641e-43	3890	-0.7627	0.06793	-11.23	2.961e-29	6.961e-28	3890	0.2177	0.06922	3.146	0.001657	0.02098	3890	0.01533	0.06708	0.2286	0.8192	0.9975	5065	4913	2402	2710	5148	4936	2895	3051
ARID1B	2846	-0.3653	0.06627	-5.512	3.554e-08	1.629e-07	2846	-0.397	0.06603	-6.012	1.83e-09	1.047e-08	2846	0.03513	0.06664	0.5271	0.5981	0.8336	2846	0.06685	0.06565	1.018	0.3085	0.9872	3185	3105	2381	2503	3395	3194	2487	2517
ARID2	2750	-0.4479	0.06443	-6.952	3.606e-12	2.476e-11	2750	-0.5293	0.06435	-8.225	1.951e-16	2.106e-15	2750	-0.03052	0.06514	-0.4685	0.6394	0.8553	2750	0.0509	0.06363	0.8	0.4237	0.9902	3128	3182	2349	2277	3251	3285	2309	2219
ARID3A	480	0.313	0.14559	2.15	0.03158	0.05745	480	0.1892	0.14261	1.326	0.1847	0.2688	480	0.2005	0.14208	1.411	0.1582	0.4417	480	0.3243	0.14611	2.22	0.02644	0.5687	342.9	436.7	466.5	503	520.2	456.9	552.2	561.7
ARID3B	937.6	-0.1382	0.10323	-1.339	0.1805	0.2606	937.6	-0.006883	0.10327	-0.06665	0.9469	0.9623	937.6	0.04936	0.10306	0.479	0.632	0.8522	937.6	-0.08199	0.10345	-0.7926	0.428	0.9902	1007	970	829.2	968.1	914.9	952.7	938.8	919.6
ARID3C	11.02	2.714	0.92892	2.921	0.003485	0.007808	11.02	1.739	0.87347	1.991	0.04653	0.08252	11.02	-0.3988	0.76187	-0.5234	0.6007	1	11.02	0.5762	1.02244	0.5636	0.573	1	4.286	2.031	22.26	18.92	5.276	4.098	14.74	16.55
ARID4A	652.4	-0.6882	0.12219	-5.632	1.779e-08	8.423e-08	652.4	-0.3526	0.12107	-2.912	0.003591	0.008277	652.4	0.2523	0.12348	2.043	0.04104	0.1977	652.4	-0.08336	0.11976	-0.6961	0.4864	0.9926	847.5	733.3	508.3	472.1	733.4	758.1	615.5	551.4
ARID4B	940.1	-0.2606	0.10543	-2.472	0.01345	0.02672	940.1	-0.347	0.10512	-3.301	0.0009643	0.002501	940.1	-0.01019	0.10593	-0.0962	0.9234	0.977	940.1	0.07618	0.10462	0.7282	0.4665	0.9914	1009	1014	793	896.4	1129	1004	867.8	807.9
ARID5A	272.7	0.9102	0.18765	4.851	1.23e-06	4.695e-06	272.7	0.9781	0.18748	5.217	1.818e-07	8.328e-07	272.7	0.04744	0.17928	0.2646	0.7913	0.9283	272.7	-0.0204	0.1955	-0.1044	0.9169	0.9981	163.9	211.3	371.9	333.7	195.2	175.2	331.2	399.3
ARID5B	631.3	1.464	0.12438	11.77	5.641e-32	1.494e-30	631.3	1.762	0.12239	14.4	5.211e-47	2.482e-45	631.3	0.377	0.11304	3.335	0.0008528	0.01271	631.3	0.07849	0.13293	0.5904	0.5549	0.9933	325.7	276.3	810.7	848.6	311.3	323.7	1078	1077
ARIH1	1431	-0.253	0.0898	-2.818	0.004835	0.01052	1431	-0.1047	0.0891	-1.176	0.2397	0.3318	1431	0.1842	0.08961	2.055	0.03984	0.1936	1431	0.03591	0.08929	0.4021	0.6876	0.9975	1509	1491	1319	1197	1452	1623	1470	1388
ARIH2	2845	-0.3897	0.06583	-5.92	3.229e-09	1.666e-08	2845	-0.4176	0.06585	-6.341	2.285e-10	1.435e-09	2845	-0.03161	0.06638	-0.4762	0.6339	0.8531	2845	-0.003716	0.0653	-0.05692	0.9546	0.9991	3192	3297	2417	2537	3319	3154	2396	2451
ARIH2OS	319.3	-0.3495	0.16506	-2.117	0.03425	0.06173	319.3	-0.698	0.16258	-4.293	1.762e-05	6.197e-05	319.3	0.0107	0.16654	0.06425	0.9488	0.9851	319.3	0.3592	0.16106	2.23	0.02572	0.5604	301.1	360.6	242.1	277.9	418.9	430.3	254.9	269
ARL1	1618	-0.01934	0.08075	-0.2395	0.8107	0.8569	1618	-0.03429	0.08086	-0.424	0.6715	0.7485	1618	-0.03847	0.08054	-0.4777	0.6329	0.8527	1618	-0.02352	0.08107	-0.2901	0.7717	0.9975	1695	1599	1661	1588	1555	1684	1588	1575
ARL10	1.572	0.9055	2.09375	0.4325	0.6654	0.7418	1.572	3.262	2.44168	1.336	0.1816	0.2651	1.572	-0.6672	2.05523	-0.3246	0.7454	1	1.572	-3.024	2.47419	-1.222	0.2217	1	1.071	2.031	1.855	3.984	0	0	2.601	1.034
ARL11	1.394	2.897	2.70731	1.07	0.2846	0.3781	1.394	4.443	2.62052	1.696	0.08995	0.1468	1.394	1.542	2.3422	0.6583	0.5104	1	1.394	0	2.95139	0	1	1	0	0	1.855	0.996	0	0	5.201	3.103
ARL13A	7.317	-0.5539	1.01425	-0.5461	0.585	0.673	7.317	0.07348	1.04698	0.07018	0.9441	0.96	7.317	-0.04575	1.03451	-0.04423	0.9647	1	7.317	-0.6731	1.02697	-0.6554	0.5122	1	8.572	11.17	6.493	6.972	2.11	10.24	7.802	5.172
ARL13B	506.1	-0.09379	0.12431	-0.7544	0.4506	0.5491	506.1	-0.1713	0.12513	-1.369	0.1711	0.2525	506.1	-0.1221	0.12477	-0.9785	0.3278	0.6363	506.1	-0.04459	0.12468	-0.3577	0.7206	0.9975	548.6	526.1	516.6	490	528.7	513.2	463.8	461.4
ARL14	102.6	-0.6528	0.27215	-2.398	0.01646	0.03202	102.6	-0.8403	0.26944	-3.119	0.001818	0.004464	102.6	0.01093	0.27902	0.03918	0.9687	0.99	102.6	0.1984	0.26233	0.7565	0.4494	1	120	119.8	79.77	72.71	125.6	149.6	77.15	76.55
ARL14EP	444.3	-0.02682	0.13327	-0.2013	0.8405	0.8801	444.3	-0.02053	0.1342	-0.153	0.8784	0.9118	444.3	-0.08495	0.13312	-0.6382	0.5234	0.7828	444.3	-0.09125	0.13435	-0.6792	0.497	0.9926	471.4	453	461.9	445.2	414.7	452.8	436	419
ARL14EPL	24.58	3.908	0.83388	4.687	2.776e-06	1.014e-05	24.58	3.008	0.66829	4.501	6.763e-06	2.526e-05	24.58	0.361	0.54703	0.6599	0.5093	1	24.58	1.261	0.918	1.374	0.1695	1	3.214	2.031	45.45	32.87	9.497	3.073	58.08	42.41
ARL15	123.5	1.215	0.25118	4.838	1.309e-06	4.978e-06	123.5	0.8546	0.24986	3.42	0.0006253	0.001684	123.5	-0.209	0.23526	-0.8884	0.3743	0.677	123.5	0.1517	0.2649	0.5726	0.5669	1	80.36	73.13	180.9	175.3	81.25	89.13	163	144.8
ARL16	860.1	-0.657	0.11038	-5.952	2.644e-09	1.375e-08	860.1	-0.4416	0.10981	-4.021	5.787e-05	0.0001874	860.1	0.1517	0.11174	1.357	0.1747	0.4642	860.1	-0.06376	0.10842	-0.5881	0.5565	0.9933	1105	983.2	660.4	663.3	953.9	1043	689.2	783.1
ARL17A	1386	0.006879	0.08423	0.08166	0.9349	0.9555	1386	-0.2174	0.08496	-2.559	0.0105	0.02182	1386	-0.2431	0.08455	-2.876	0.004031	0.04054	1386	-0.01885	0.08465	-0.2227	0.8238	0.9975	1498	1389	1440	1461	1413	1436	1185	1267
ARL17B	231	-0.2945	0.20742	-1.42	0.1556	0.23	231	-0.08167	0.21129	-0.3865	0.6991	0.7716	231	-0.1657	0.20977	-0.7897	0.4297	0.7189	231	-0.3785	0.20897	-1.811	0.07007	1	304.3	253.9	183.7	271.9	207.9	221.3	209.8	195.5
ARL2	1799	-0.06223	0.075	-0.8297	0.4067	0.5064	1799	-0.01296	0.07464	-0.1736	0.8622	0.8999	1799	0.08173	0.07459	1.096	0.2732	0.5817	1799	0.03245	0.07505	0.4324	0.6654	0.9975	1786	1817	1760	1690	1840	1845	1872	1778
ARL2-SNX15	2429	-0.1681	0.06776	-2.481	0.01309	0.02608	2429	-0.1335	0.06776	-1.971	0.04878	0.08614	2429	0.004733	0.06782	0.06979	0.9444	0.9838	2429	-0.02987	0.06771	-0.4411	0.6591	0.9975	2651	2515	2323	2274	2547	2512	2344	2266
ARL2BP	1831	-0.1824	0.07576	-2.407	0.01607	0.03133	1831	-0.2827	0.07613	-3.714	0.0002039	0.0006003	1831	-0.1319	0.07622	-1.73	0.08357	0.3057	1831	-0.03151	0.07566	-0.4165	0.677	0.9975	1944	2054	1747	1776	1891	2020	1617	1598
ARL3	938.5	0.0187	0.09721	0.1923	0.8475	0.8855	938.5	0.1376	0.09605	1.433	0.1518	0.2292	938.5	0.1983	0.09583	2.069	0.03852	0.1898	938.5	0.07936	0.09742	0.8146	0.4153	0.9902	922.5	852.1	913.6	883.5	943.3	931.2	1037	1025
ARL4A	476.3	0.2271	0.13288	1.709	0.08741	0.1406	476.3	0.3191	0.13186	2.42	0.01553	0.03102	476.3	0.1296	0.13007	0.9968	0.3189	0.6288	476.3	0.03771	0.13463	0.2801	0.7794	0.9975	454.3	397.1	498.1	498	449.5	424.1	556.5	532.7
ARL4C	1954	-0.06212	0.0809	-0.7678	0.4426	0.5414	1954	-0.2002	0.08087	-2.476	0.01328	0.02695	1954	-0.07371	0.0809	-0.9111	0.3622	0.6663	1954	0.06442	0.08087	0.7965	0.4257	0.9902	1947	2048	1966	1860	2222	1956	1827	1808
ARL4D	181.4	1.036	0.21644	4.789	1.677e-06	6.295e-06	181.4	1.256	0.21662	5.8	6.641e-09	3.589e-08	181.4	0.1383	0.20312	0.6806	0.4961	0.7647	181.4	-0.08158	0.22915	-0.356	0.7218	1	132.9	99.54	244.9	231.1	107.6	111.7	272.2	251.4
ARL5A	2133	0.08933	0.0906	0.9859	0.3242	0.4211	2133	-0.05466	0.09061	-0.6033	0.5463	0.6395	2133	-0.08857	0.09034	-0.9804	0.3269	0.6356	2133	0.05542	0.09087	0.6099	0.5419	0.9933	1857	2299	2120	2304	2163	2157	2074	2086
ARL5B	827.7	0.2977	0.10216	2.914	0.003564	0.007965	827.7	0.05892	0.10192	0.578	0.5632	0.6546	827.7	-0.1162	0.10073	-1.154	0.2486	0.5555	827.7	0.1226	0.10333	1.186	0.2355	0.96	742.5	744.5	881.2	947.2	820.9	798	824.4	862.7
ARL5C	6.599	6.229	1.73088	3.599	0.0003197	0.0008687	6.599	2.261	1.21104	1.867	0.06191	0.106	6.599	-0.5352	1.00701	-0.5314	0.5951	1	6.599	3.433	1.85701	1.849	0.0645	1	0	0	14.84	13.94	1.055	3.073	9.536	10.34
ARL6	243	0.76	0.17868	4.254	2.104e-05	6.831e-05	243	0.4876	0.18017	2.706	0.006807	0.01476	243	-0.2656	0.17293	-1.536	0.1245	0.3857	243	0.006863	0.18569	0.03696	0.9705	0.9991	189.6	190.9	338.5	305.8	183.6	198.7	258.3	278.3
ARL6IP1	10960	-0.397	0.05804	-6.841	7.877e-12	5.244e-11	10960	0.02458	0.05781	0.4252	0.6707	0.7478	10960	0.3936	0.05797	6.79	1.118e-11	1.665e-09	10960	-0.02798	0.05788	-0.4834	0.6288	0.9975	12140	11320	9331	8485	11440	11570	11980	11430
ARL6IP4	2525	-0.2715	0.06702	-4.051	5.101e-05	0.000157	2525	-0.292	0.06654	-4.389	1.14e-05	4.123e-05	2525	0.09178	0.06712	1.368	0.1715	0.4589	2525	0.1123	0.06644	1.69	0.09104	0.8306	2668	2659	2184	2229	2953	2805	2315	2390
ARL6IP5	1545	-0.1604	0.08254	-1.943	0.05201	0.08938	1545	-0.06848	0.0824	-0.8311	0.4059	0.5066	1545	0.06023	0.08244	0.7306	0.465	0.7452	1545	-0.03168	0.0825	-0.384	0.701	0.9975	1644	1605	1524	1381	1616	1562	1486	1545
ARL6IP6	1801	0.3964	0.08968	4.421	9.847e-06	3.346e-05	1801	-0.1155	0.08967	-1.288	0.1979	0.2845	1801	-0.2879	0.08908	-3.232	0.001228	0.0167	1801	0.2239	0.09026	2.481	0.0131	0.4576	1434	1723	2053	2104	1853	1835	1630	1776
ARL8A	311.3	0.5551	0.17069	3.252	0.001147	0.002816	311.3	0.9182	0.16675	5.506	3.668e-08	1.826e-07	311.3	0.4876	0.16248	3.001	0.00269	0.03039	311.3	0.1245	0.17476	0.7126	0.4761	0.9917	197.1	245.8	306.1	345.6	237.4	245.9	474.2	438.6
ARL8B	1366	-0.3078	0.08423	-3.655	0.0002576	0.0007104	1366	-0.3051	0.08397	-3.633	0.0002797	0.0008034	1366	0.02994	0.08467	0.3536	0.7236	0.8998	1366	0.02722	0.08353	0.3258	0.7446	0.9975	1475	1517	1257	1160	1519	1531	1214	1256
ARL9	4.842	-0.1037	1.41583	-0.07327	0.9416	0.9603	4.842	2.341	1.42277	1.645	0.09996	0.1605	4.842	1.639	1.34085	1.222	0.2216	1	4.842	-0.8052	1.49364	-0.5391	0.5898	1	1.071	6.094	3.71	2.988	0	4.098	15.6	5.172
ARMC1	3092	-0.2609	0.06279	-4.154	3.261e-05	0.000103	3092	-0.2526	0.06285	-4.019	5.848e-05	0.0001892	3092	-0.02317	0.06307	-0.3674	0.7133	0.894	3092	-0.03146	0.06258	-0.5028	0.6151	0.9975	3301	3504	2864	2816	3315	3344	2784	2806
ARMC10	1248	-0.3454	0.08506	-4.061	4.886e-05	0.0001508	1248	-0.4393	0.08491	-5.174	2.291e-07	1.038e-06	1248	-0.03278	0.0859	-0.3816	0.7027	0.8877	1248	0.06109	0.08407	0.7267	0.4674	0.9914	1379	1393	1077	1106	1460	1432	1043	1091
ARMC12	21.78	0.6473	0.57202	1.132	0.2578	0.349	21.78	1.141	0.58968	1.935	0.05298	0.09269	21.78	0.04475	0.54814	0.08163	0.9349	1	21.78	-0.4491	0.61194	-0.7338	0.4631	1	18.21	17.27	30.61	24.9	12.66	13.32	30.34	26.9
ARMC2	115	0.008245	0.25954	0.03177	0.9747	0.982	115	0.02855	0.26488	0.1078	0.9142	0.9385	115	-0.2236	0.26048	-0.8584	0.3907	0.6892	115	-0.2439	0.26396	-0.9241	0.3555	1	113.6	134.1	116.9	132.5	118.2	91.18	104.9	108.6
ARMC2-AS1	1.156	-0.1449	2.63002	-0.05509	0.9561	0.9698	1.156	0.5505	2.55818	0.2152	0.8296	0.8754	1.156	0.6635	2.55818	0.2594	0.7953	1	1.156	-0.03186	2.63002	-0.01212	0.9903	1	2.143	0	0.9275	0.996	1.055	1.024	0	3.103
ARMC3	8.35	1.087	0.94883	1.146	0.2518	0.3424	8.35	0.9924	1.02364	0.9695	0.3323	0.4315	8.35	-0.7873	0.92636	-0.8499	0.3954	1	8.35	-0.6924	1.04402	-0.6632	0.5072	1	4.286	9.141	17.62	10.96	5.276	3.073	11.27	5.172
ARMC4	142.1	0.2064	0.25254	0.8173	0.4138	0.5135	142.1	0.153	0.25656	0.5964	0.5509	0.6437	142.1	-0.2403	0.2515	-0.9556	0.3393	0.6471	142.1	-0.187	0.25758	-0.7258	0.468	1	115.7	167.6	152.1	175.3	108.7	140.3	147.4	129.3
ARMC5	477.5	-0.2505	0.13848	-1.809	0.07051	0.1166	477.5	-0.5632	0.13735	-4.1	4.13e-05	0.000137	477.5	-0.05288	0.13944	-0.3793	0.7045	0.8889	477.5	0.2598	0.13638	1.905	0.05676	0.7303	461.8	530.2	408.1	426.3	593	595.2	370.2	435.5
ARMC6	1696	-0.3889	0.09099	-4.274	1.921e-05	6.263e-05	1696	-0.6769	0.09123	-7.419	1.178e-13	1.019e-12	1696	-0.1873	0.09208	-2.034	0.04196	0.2007	1696	0.1007	0.09013	1.117	0.2638	0.9752	1770	2097	1447	1508	2006	2142	1254	1343
ARMC7	739.8	-0.003364	0.1162	-0.02895	0.9769	0.9834	739.8	0.0459	0.11508	0.3989	0.69	0.7644	739.8	0.147	0.11503	1.278	0.2013	0.4999	739.8	0.09772	0.11625	0.8406	0.4005	0.9902	710.4	707.9	756.9	657.4	753.4	764.2	731.7	836.9
ARMC8	969.1	-0.3669	0.09976	-3.678	0.0002348	0.0006523	969.1	-0.2735	0.09974	-2.742	0.006104	0.01341	969.1	0.03387	0.10048	0.337	0.7361	0.906	969.1	-0.05958	0.09902	-0.6017	0.5474	0.9933	1084	1113	850.5	853.6	1073	1036	930.2	812
ARMC9	635.2	-0.352	0.12077	-2.915	0.003558	0.007957	635.2	-0.3389	0.12114	-2.797	0.005151	0.01149	635.2	-0.04614	0.12199	-0.3782	0.7053	0.8891	635.2	-0.05927	0.11991	-0.4943	0.6211	0.9975	765	686.6	609.4	526.9	683.8	708.9	554.8	546.2
ARMCX1	276.8	0.6378	0.16581	3.846	0.0001199	0.0003478	276.8	0.929	0.17091	5.436	5.455e-08	2.646e-07	276.8	-0.121	0.16063	-0.7531	0.4514	0.7348	276.8	-0.4122	0.17579	-2.345	0.01903	0.495	237.9	229.5	363.6	363.5	164.6	186.4	328.6	340.3
ARMCX2	4.433	4.655	1.92759	2.415	0.01574	0.03077	4.433	6.078	1.89345	3.21	0.001327	0.003346	4.433	1.418	1.30798	1.084	0.2782	1	4.433	0	2.3643	0	1	1	0	0	3.71	5.976	0	0	16.47	9.31
ARMCX3	850.5	0.1006	0.10842	0.9279	0.3535	0.452	850.5	0.2998	0.10799	2.776	0.005508	0.01221	850.5	0.1538	0.10693	1.438	0.1503	0.4286	850.5	-0.04535	0.10947	-0.4143	0.6787	0.9975	856.1	751.6	880.2	842.6	733.4	823.6	970	946.5
ARMCX4	19.13	3.99	0.87735	4.548	5.417e-06	1.902e-05	19.13	3.845	0.94079	4.087	4.361e-05	0.0001441	19.13	-0.4798	0.62421	-0.7686	0.4421	1	19.13	-0.3351	1.1248	-0.2979	0.7658	1	5.357	0	42.67	40.84	3.166	1.024	26.87	33.1
ARMCX5	350	0.02738	0.15619	0.1753	0.8608	0.8962	350	0.1534	0.15468	0.9919	0.3212	0.4199	350	0.1704	0.15402	1.106	0.2687	0.577	350	0.04431	0.15684	0.2825	0.7775	0.9975	323.6	343.3	362.7	316.7	326.1	361.6	362.4	403.4
ARMCX5-GPRASP2	436.4	1.029	0.13383	7.691	1.459e-14	1.233e-13	436.4	0.7417	0.13538	5.479	4.283e-08	2.112e-07	436.4	-0.3144	0.12783	-2.46	0.01391	0.0968	436.4	-0.02677	0.14106	-0.1898	0.8495	0.9981	308.6	307.7	635.4	622.5	299.7	305.3	502.8	509
ARMCX6	391.4	-0.269	0.14423	-1.865	0.06216	0.1043	391.4	-0.128	0.14357	-0.8913	0.3728	0.4738	391.4	0.1079	0.14438	0.7476	0.4547	0.7372	391.4	-0.0331	0.14342	-0.2308	0.8175	0.9975	450	396.1	356.2	345.6	417.9	408.8	365	392.1
ARMS2	0.3251	0	4.99742	0	1	1	0.3251	2.774	4.86317	0.5704	0.5684	1	0.3251	2.887	4.86317	0.5937	0.5527	1	0.3251	0	4.99742	0	1	1	0	0	0	0	0	0	2.601	0
ARMT1	1865	-0.04763	0.07711	-0.6177	0.5368	0.6292	1865	0.09566	0.07704	1.242	0.2143	0.3037	1865	0.07678	0.0767	1.001	0.3168	0.6267	1865	-0.06651	0.07744	-0.8588	0.3904	0.9902	1833	1950	1889	1771	1756	1857	1916	1946
ARNT	1424	-0.1757	0.08736	-2.011	0.04431	0.07753	1424	-0.06235	0.08746	-0.7129	0.4759	0.5743	1424	0.02681	0.08739	0.3068	0.759	0.9146	1424	-0.08652	0.08743	-0.9897	0.3223	0.9897	1586	1471	1392	1313	1499	1379	1417	1338
ARNT2	37.63	8.277	1.51031	5.481	4.24e-08	1.921e-07	37.63	8.895	1.50834	5.897	3.698e-09	2.049e-08	37.63	0.6128	0.45886	1.335	0.1817	1	37.63	0	2.0846	0	1	1	0	0	76.06	42.83	0	0	84.96	97.24
ARNTL	396.8	-0.08489	0.14642	-0.5798	0.5621	0.6525	396.8	-0.2659	0.149	-1.785	0.07432	0.1241	396.8	-0.3102	0.14807	-2.095	0.03619	0.1812	396.8	-0.1291	0.14737	-0.8763	0.3809	0.9902	431.8	445.9	455.4	371.5	403.1	399.5	336.4	331
ARNTL2	4784	-0.1171	0.06101	-1.92	0.05488	0.09365	4784	-0.3713	0.06145	-6.043	1.511e-09	8.709e-09	4784	-0.3119	0.06138	-5.081	3.759e-07	2.07e-05	4784	-0.05767	0.06107	-0.9443	0.345	0.9902	5186	5371	4824	4910	4964	5180	4097	3741
ARNTL2-AS1	390.1	-0.1594	0.14987	-1.064	0.2875	0.3812	390.1	-0.4315	0.15196	-2.84	0.004518	0.01019	390.1	-0.3099	0.15201	-2.039	0.0415	0.1993	390.1	-0.0378	0.14982	-0.2523	0.8008	0.9975	394.3	474.3	386.8	391.4	394.6	451.8	310.3	317.6
ARPC1A	10230	-0.3002	0.05323	-5.639	1.708e-08	8.109e-08	10230	-0.1696	0.05324	-3.185	0.001447	0.003624	10230	0.04763	0.05331	0.8935	0.3716	0.6739	10230	-0.08299	0.05316	-1.561	0.1185	0.8694	11830	10930	9404	9084	10860	10630	9405	9706
ARPC1B	16610	-0.01271	0.06654	-0.1911	0.8485	0.8863	16610	-0.04959	0.06647	-0.7461	0.4556	0.555	16610	0.0802	0.06647	1.207	0.2276	0.5324	16610	0.1171	0.06653	1.76	0.07846	0.8042	14670	17550	16310	15640	17380	17580	16630	17150
ARPC2	5997	-0.3328	0.05388	-6.177	6.544e-10	3.626e-09	5997	-0.1424	0.05371	-2.65	0.008038	0.01714	5997	0.1547	0.05393	2.869	0.004122	0.04104	5997	-0.03575	0.05367	-0.6661	0.5054	0.9926	6549	6584	5379	5047	6410	6401	5755	5853
ARPC3	4343	-0.2541	0.06031	-4.213	2.518e-05	8.087e-05	4343	-0.1876	0.06025	-3.113	0.001853	0.004539	4343	0.04159	0.06042	0.6884	0.4912	0.7629	4343	-0.02496	0.06015	-0.4149	0.6782	0.9975	4749	4682	4118	3788	4592	4677	4123	4015
ARPC4	4427	-0.5032	0.05957	-8.447	2.997e-17	3.167e-16	4427	-0.4201	0.05959	-7.05	1.785e-12	1.376e-11	4427	0.0165	0.06004	0.2748	0.7835	0.9248	4427	-0.06653	0.05911	-1.125	0.2604	0.9735	5403	5094	3802	3603	5061	4962	3788	3701
ARPC4-TTLL3	2588	-0.4549	0.06968	-6.528	6.687e-11	4.085e-10	2588	-0.3359	0.07011	-4.79	1.664e-06	6.744e-06	2588	-0.06405	0.07043	-0.9094	0.3631	0.6674	2588	-0.183	0.06935	-2.639	0.008306	0.3766	3260	2999	2336	2230	2796	2717	2206	2161
ARPC5	3054	-0.09826	0.06958	-1.412	0.1579	0.2328	3054	-0.01295	0.06968	-0.1859	0.8525	0.8929	3054	0.002067	0.06951	0.02974	0.9763	0.9934	3054	-0.08325	0.06975	-1.194	0.2327	0.96	3302	3105	3142	2841	2978	3069	3037	2955
ARPC5L	1613	-0.6798	0.08903	-7.635	2.253e-14	1.868e-13	1613	-0.6824	0.08867	-7.696	1.409e-14	1.323e-13	1613	0.05479	0.09029	0.6068	0.544	0.7966	1613	0.05736	0.0874	0.6563	0.5116	0.9926	1861	2033	1142	1291	1935	2118	1260	1266
ARPIN	701.1	1.583	0.11554	13.7	1.029e-42	4.831e-41	701.1	1.436	0.11367	12.63	1.363e-36	4.34e-35	701.1	0.03745	0.10541	0.3552	0.7224	0.899	701.1	0.184	0.12312	1.494	0.1351	0.8878	323.6	359.5	999.9	1048	383	393.4	1047	1054
ARPP19	4427	0.09539	0.05506	1.732	0.0832	0.1347	4427	-0.07557	0.05515	-1.37	0.1706	0.2521	4427	-0.1309	0.05491	-2.383	0.01717	0.1111	4427	0.0401	0.0553	0.7251	0.4684	0.9914	4290	4407	4681	4610	4437	4505	4252	4234
ARPP21	37.92	1.596	0.46078	3.463	0.0005334	0.001396	37.92	1.211	0.47147	2.568	0.01024	0.02133	37.92	-0.4967	0.4279	-1.161	0.2457	1	37.92	-0.1114	0.50151	-0.2221	0.8242	1	21.43	21.33	55.65	73.7	24.27	15.37	45.08	46.55
ARR3	19.97	-0.1087	0.63865	-0.1702	0.8649	0.8996	19.97	0.692	0.65239	1.061	0.2888	0.3858	19.97	0.209	0.63272	0.3303	0.7412	1	19.97	-0.5916	0.65814	-0.899	0.3687	1	18.21	25.39	17.62	22.91	7.386	21.51	26.01	20.69
ARRB1	615.4	1.881	0.12122	15.52	2.703e-54	1.968e-52	615.4	1.876	0.12232	15.33	4.5e-53	2.766e-51	615.4	-0.08673	0.10833	-0.8006	0.4233	0.7138	615.4	-0.08158	0.13387	-0.6094	0.5422	0.9933	272.1	269.2	1008	985	257.5	254.1	938.8	938.3
ARRB2	1739	0.1849	0.07484	2.471	0.01349	0.02679	1739	0.4333	0.07431	5.831	5.496e-09	2.993e-08	1739	0.2268	0.07336	3.091	0.001994	0.02439	1739	-0.02164	0.07577	-0.2855	0.7752	0.9975	1563	1561	1769	1783	1567	1511	2053	2104
ARRDC1	1054	0.06773	0.11063	0.6122	0.5404	0.6326	1054	-0.2965	0.11059	-2.681	0.007347	0.0158	1054	-0.188	0.11058	-1.7	0.08911	0.3179	1054	0.1762	0.11065	1.592	0.1113	0.8676	918.2	1138	1075	1081	1181	1143	882.5	1012
ARRDC1-AS1	615.5	0.05839	0.11499	0.5078	0.6116	0.6963	615.5	-0.158	0.11581	-1.364	0.1725	0.2542	615.5	-0.2041	0.11503	-1.774	0.07605	0.2895	615.5	0.01231	0.11577	0.1063	0.9153	0.9981	602.2	642.9	629.8	667.3	637.3	618.8	566.9	558.6
ARRDC2	764.6	0.1387	0.11042	1.256	0.2092	0.2941	764.6	0.315	0.10938	2.88	0.003978	0.009088	764.6	0.207	0.10839	1.909	0.0562	0.2409	764.6	0.03062	0.11139	0.2749	0.7834	0.9975	646.1	745.5	755	777.9	709.1	713	861.7	908.3
ARRDC3	2148	-0.5763	0.0886	-6.504	7.797e-11	4.732e-10	2148	-0.3859	0.08818	-4.377	1.206e-05	4.342e-05	2148	0.1796	0.08909	2.016	0.04381	0.2064	2148	-0.0108	0.0877	-0.1231	0.902	0.9981	2518	2504	1714	1653	2700	2284	2026	1785
ARRDC3-AS1	21.3	0.5648	0.59768	0.9451	0.3446	0.4428	21.3	-0.04612	0.59928	-0.07696	0.9387	0.9562	21.3	-0.3846	0.58752	-0.6545	0.5128	1	21.3	0.2264	0.60924	0.3716	0.7102	1	22.5	13.2	28.75	23.9	25.32	16.39	21.67	18.62
ARRDC4	3.772	1.937	1.68853	1.147	0.2512	0.3418	3.772	3.727	2.05327	1.815	0.06952	0.1172	3.772	0.1738	1.52057	0.1143	0.909	1	3.772	-1.616	2.18057	-0.7409	0.4587	1	3.214	0	11.13	0.996	0	1.024	3.468	10.34
ARRDC5	1.303	3.012	2.70087	1.115	0.2648	0.3566	1.303	1.281	3.01789	0.4244	0.6713	0.7483	1.303	-3.193	2.69477	-1.185	0.2361	1	1.303	-1.462	3.02333	-0.4836	0.6287	1	1.071	0	6.493	1.992	0	0	0.8669	0
ARSA	356.8	0.5121	0.15248	3.359	0.0007828	0.001984	356.8	0.7577	0.1514	5.005	5.6e-07	2.408e-06	356.8	0.2209	0.14664	1.506	0.132	0.3992	356.8	-0.02463	0.15706	-0.1568	0.8754	0.9981	274.3	288.4	423.9	378.5	290.2	263.3	456	480
ARSB	780.2	-0.1235	0.10488	-1.178	0.2388	0.328	780.2	0.02636	0.10481	0.2515	0.8014	0.8532	780.2	0.0739	0.10451	0.7071	0.4795	0.7554	780.2	-0.076	0.10518	-0.7226	0.4699	0.9914	820.7	807.5	731.8	762.9	759.7	784.7	755.1	819.3
ARSD	392.7	0.2208	0.14166	1.558	0.1192	0.1835	392.7	0.47	0.14095	3.334	0.0008551	0.002244	392.7	0.1879	0.1382	1.36	0.174	0.4627	392.7	-0.06131	0.14434	-0.4248	0.671	0.9975	349.3	356.5	423	399.4	323.9	352.4	466.4	470.7
ARSE	1.65	1.314	2.91221	0.4512	0.6518	0.7306	1.65	5.004	2.56714	1.949	0.05126	0.09	1.65	3.685	2.56143	1.439	0.1502	1	1.65	0	2.91724	0	1	1	0	0	0.9275	0	0	0	6.068	6.207
ARSF	0.1245	1.361	4.99121	0.2728	0.785	1	0.1245	0	4.99758	0	1	1	0.1245	-1.501	4.99136	-0.3007	0.7636	1	0.1245	0	4.99742	0	1	1	0	0	0	0.996	0	0	0	0
ARSG	240.4	0.3788	0.18456	2.052	0.04014	0.07114	240.4	0.4531	0.18747	2.417	0.01565	0.03123	240.4	-0.1423	0.18151	-0.7841	0.433	0.721	240.4	-0.2167	0.19042	-1.138	0.2552	0.9726	198.2	244.8	303.3	272.9	189.9	191.6	249.7	273.1
ARSH	0.5039	1.31	4.66172	0.281	0.7787	1	0.5039	3.012	4.50764	0.6681	0.5041	1	0.5039	1.697	4.50473	0.3767	0.7064	1	0.5039	0	4.66453	0	1	1	0	0	0.9275	0	0	0	0	3.103
ARSI	389.2	1.369	0.1539	8.894	5.885e-19	7.015e-18	389.2	1.48	0.15442	9.583	9.472e-22	1.461e-20	389.2	0.04032	0.14279	0.2823	0.7777	0.9219	389.2	-0.07066	0.16475	-0.4289	0.668	0.9975	197.1	235.6	565.8	552.8	192	220.3	597.3	552.4
ARSJ	714.2	0.3314	0.10991	3.015	0.002569	0.00592	714.2	0.4249	0.10991	3.866	0.0001105	0.00034	714.2	0.04457	0.10755	0.4144	0.6786	0.8753	714.2	-0.04897	0.11222	-0.4364	0.6626	0.9975	615	648	781.9	807.8	639.4	581.9	807.1	832.7
ARSK	327.3	0.1187	0.15573	0.7621	0.446	0.5446	327.3	0.1108	0.15665	0.7075	0.4792	0.5775	327.3	-0.08141	0.15449	-0.527	0.5982	0.8336	327.3	-0.07358	0.15787	-0.4661	0.6412	0.9975	301.1	343.3	355.2	344.6	320.8	292	328.6	333.1
ART1	0.999	1.403	3.33447	0.4209	0.6738	0.748	0.999	3.422	3.3056	1.035	0.3005	0.398	0.999	0.5517	3.09212	0.1784	0.8584	1	0.999	-1.467	3.53333	-0.4152	0.678	1	1.071	0	2.783	0	0	0	0	4.138
ART3	0.127	-1.55	4.99547	-0.3102	0.7564	1	0.127	0	4.99758	0	1	1	0.127	0	4.99758	0	1	1	0.127	-1.436	4.99547	-0.2875	0.7737	1	0	1.016	0	0	0	0	0	0
ART4	1.254	3.94	2.85393	1.381	0.1674	0.2445	1.254	1.559	2.90529	0.5365	0.5916	0.6805	1.254	-0.9486	2.59055	-0.3662	0.7142	1	1.254	1.433	3.14239	0.456	0.6484	1	0	0	0.9275	4.98	0	1.024	0	3.103
ART5	25.1	5.261	1.15336	4.561	5.086e-06	1.79e-05	25.1	6.823	1.53226	4.453	8.476e-06	3.122e-05	25.1	0.557	0.55351	1.006	0.3143	1	25.1	-1.005	1.83621	-0.5474	0.5841	1	1.071	1.016	51.94	27.89	0	1.024	48.55	69.31
ARTN	57.96	0.6058	0.3581	1.692	0.09072	0.1452	57.96	-0.6202	0.36849	-1.683	0.09238	0.1501	57.96	-0.9385	0.36236	-2.59	0.009601	1	57.96	0.2875	0.3643	0.7891	0.4301	1	53.57	48.75	76.99	78.68	66.48	58.39	47.68	33.1
ARV1	274.1	0.06752	0.17568	0.3844	0.7007	0.7697	274.1	-0.1289	0.177	-0.7285	0.4663	0.5651	274.1	-0.2018	0.17566	-1.149	0.2506	0.5572	274.1	-0.005338	0.17702	-0.03015	0.9759	0.9995	276.4	278.3	321.9	259	259.6	293	260.9	244.1
ARVCF	865.1	0.575	0.10369	5.545	2.933e-08	1.36e-07	865.1	0.6463	0.10266	6.295	3.065e-10	1.895e-09	865.1	0.1557	0.10007	1.556	0.1197	0.377	865.1	0.08444	0.10619	0.7951	0.4266	0.9902	658.9	669.3	1021	957.2	693.3	715.1	1052	1154
ARX	28.68	1.428	0.57283	2.493	0.01267	0.02534	28.68	2.447	0.6153	3.976	7.003e-05	0.0002233	28.68	0.187	0.52861	0.3537	0.7235	1	28.68	-0.8315	0.65368	-1.272	0.2033	1	17.14	14.22	29.68	54.78	4.221	13.32	43.34	52.76
AS3MT	1.633	0.4551	2.21909	0.2051	0.8375	0.8777	1.633	2.746	2.35122	1.168	0.2429	0.3352	1.633	1.292	2.04108	0.6328	0.5268	1	1.633	-0.999	2.50731	-0.3985	0.6903	1	1.071	1.016	1.855	0.996	1.055	0	0.8669	6.207
ASAH1	1248	0.6003	0.08574	7.001	2.543e-12	1.765e-11	1248	0.7787	0.08519	9.14	6.217e-20	8.409e-19	1248	0.18	0.08256	2.181	0.02921	0.1582	1248	0.001622	0.08828	0.01837	0.9853	1	967.5	939.5	1471	1419	966.6	942.5	1638	1637
ASAH2	42.18	0.8531	0.4417	1.931	0.05342	0.09155	42.18	0.0867	0.43965	0.1972	0.8437	0.886	42.18	-0.4209	0.42863	-0.982	0.3261	1	42.18	0.3455	0.45239	0.7638	0.445	1	22.5	39.61	54.72	57.77	44.32	34.83	48.55	35.17
ASAH2B	73.6	0.5138	0.31661	1.623	0.1046	0.164	73.6	0.4847	0.31604	1.534	0.1251	0.1944	73.6	-0.01029	0.30629	-0.03359	0.9732	0.9921	73.6	0.01884	0.32605	0.05778	0.9539	1	64.29	56.88	86.26	86.65	62.26	60.44	78.89	93.1
ASAP1	4033	-0.1738	0.05894	-2.948	0.003193	0.007219	4033	-0.032	0.05878	-0.5444	0.5861	0.6753	4033	0.1128	0.05883	1.918	0.05509	0.2381	4033	-0.02894	0.05889	-0.4914	0.6232	0.9975	4205	4229	3616	3862	4111	4156	4024	4062
ASAP1-IT1	0	0	NA	NA	NA	1	0	0	NA	NA	NA	1	0	0	NA	NA	NA	1	0	0	NA	NA	NA	1	0	0	0	0	0	0	0	0
ASAP1-IT2	0.1084	0	4.99742	0	1	1	0.1084	1.272	4.99116	0.2548	0.7989	1	0.1084	1.385	4.99116	0.2775	0.7814	1	0.1084	0	4.99742	0	1	1	0	0	0	0	0	0	0.8669	0
ASAP2	3371	-0.3985	0.06067	-6.568	5.091e-11	3.148e-10	3371	-0.4941	0.06063	-8.148	3.689e-16	3.919e-15	3371	-0.04618	0.06122	-0.7543	0.4507	0.7343	3371	0.04942	0.06007	0.8227	0.4107	0.9902	3839	3804	2944	2854	3900	4009	2762	2855
ASAP3	1096	0.5893	0.09184	6.417	1.394e-10	8.3e-10	1096	0.5436	0.09108	5.969	2.386e-09	1.351e-08	1096	0.0636	0.08887	0.7157	0.4742	0.7516	1096	0.1093	0.09398	1.163	0.2449	0.9645	861.4	838.9	1327	1230	925.4	908.7	1330	1344
ASB1	1607	-0.3267	0.07762	-4.209	2.563e-05	8.22e-05	1607	-0.3521	0.07806	-4.51	6.474e-06	2.425e-05	1607	-0.09929	0.07846	-1.265	0.2057	0.5044	1607	-0.07395	0.07721	-0.9577	0.3382	0.9902	1831	1850	1461	1474	1734	1763	1326	1415
ASB10	0.459	-1.588	4.81115	-0.33	0.7414	1	0.459	2.775	4.67644	0.5933	0.553	1	0.459	2.888	4.67644	0.6176	0.5369	1	0.459	-1.474	4.81115	-0.3065	0.7592	1	1.071	0	0	0	0	0	2.601	0
ASB11	0	0	NA	NA	NA	1	0	0	NA	NA	NA	1	0	0	NA	NA	NA	1	0	0	NA	NA	NA	1	0	0	0	0	0	0	0	0
ASB12	10.43	0.6808	0.82984	0.8204	0.412	0.5117	10.43	1.319	0.86211	1.53	0.126	0.1957	10.43	0.08635	0.7926	0.1089	0.9132	1	10.43	-0.5519	0.89647	-0.6157	0.5381	1	9.643	7.11	14.84	11.95	4.221	7.171	13	15.52
ASB13	385.5	1.316	0.14731	8.932	4.186e-19	5.034e-18	385.5	1.2	0.14808	8.107	5.192e-16	5.458e-15	385.5	-0.1412	0.13738	-1.028	0.304	0.6146	385.5	-0.02583	0.15734	-0.1642	0.8696	0.9981	244.3	214.3	558.4	582.7	225.8	224.4	519.3	515.2
ASB14	360.1	0.02053	0.15087	0.1361	0.8917	0.9215	360.1	-0.02451	0.15204	-0.1612	0.8719	0.907	360.1	-0.1237	0.15064	-0.8211	0.4116	0.706	360.1	-0.07865	0.15226	-0.5165	0.6055	0.9975	387.9	352.4	401.6	348.6	355.6	345.2	334.6	354.8
ASB15	0.1319	0	4.99742	0	1	1	0.1319	-1.593	4.99497	-0.3189	0.7498	1	0.1319	0	4.99758	0	1	1	0.1319	1.453	4.99481	0.2909	0.7711	1	0	0	0	0	1.055	0	0	0
ASB16	125.2	-0.355	0.25702	-1.381	0.1672	0.2443	125.2	0.172	0.26014	0.6613	0.5084	0.6043	125.2	0.1158	0.25807	0.4488	0.6536	0.8629	125.2	-0.4112	0.2591	-1.587	0.1125	1	172.5	123.9	115	116.5	121.3	101.4	118.8	132.4
ASB16-AS1	161.1	-0.2467	0.22223	-1.11	0.267	0.359	161.1	-0.028	0.22474	-0.1246	0.9009	0.9285	161.1	-0.02855	0.22356	-0.1277	0.8984	0.9672	161.1	-0.2472	0.22342	-1.107	0.2685	1	203.6	163.5	156.8	152.4	168.8	140.3	149.1	154.1
ASB17	0	0	NA	NA	NA	1	0	0	NA	NA	NA	1	0	0	NA	NA	NA	1	0	0	NA	NA	NA	1	0	0	0	0	0	0	0	0
ASB18	5.022	-0.5008	1.25966	-0.3976	0.6909	0.7617	5.022	-1.24	1.29984	-0.9538	0.3402	0.4394	5.022	-0.6176	1.32581	-0.4658	0.6413	1	5.022	0.1214	1.23229	0.09848	0.9215	1	2.143	10.16	2.783	5.976	3.166	10.24	2.601	3.103
ASB2	207.7	1.536	0.20952	7.333	2.258e-13	1.717e-12	207.7	0.7048	0.20757	3.395	0.0006854	0.001833	207.7	-0.4953	0.19655	-2.52	0.01173	0.08644	207.7	0.3362	0.21989	1.529	0.1263	1	102.9	127	338.5	328.7	164.6	126	224.5	249.3
ASB3	429.4	-0.1804	0.15748	-1.145	0.252	0.3426	429.4	-0.267	0.15814	-1.688	0.09133	0.1486	429.4	-0.1153	0.15834	-0.7282	0.4665	0.7468	429.4	-0.02869	0.15728	-0.1824	0.8552	0.9981	400.7	533.2	435	389.4	428.4	487.6	392.7	368.3
ASB4	0	0	NA	NA	NA	1	0	0	NA	NA	NA	1	0	0	NA	NA	NA	1	0	0	NA	NA	NA	1	0	0	0	0	0	0	0	0
ASB5	16	4.751	1.20437	3.945	7.985e-05	0.0002384	16	7.516	1.57463	4.773	1.816e-06	7.325e-06	16	0.3231	0.65869	0.4905	0.6237	1	16	-2.441	1.86978	-1.306	0.1917	1	0	2.031	24.12	31.87	0	0	33.81	36.21
ASB6	2541	-0.5101	0.06614	-7.713	1.231e-14	1.052e-13	2541	-0.4117	0.06614	-6.225	4.808e-10	2.919e-09	2541	0.03021	0.06687	0.4518	0.6514	0.8618	2541	-0.06815	0.0654	-1.042	0.2974	0.9832	3020	3006	2105	2126	2863	2886	2219	2100
ASB7	578.3	-0.441	0.12422	-3.551	0.0003845	0.00103	578.3	-0.4419	0.12287	-3.596	0.000323	0.0009161	578.3	0.1176	0.12516	0.94	0.3472	0.6542	578.3	0.1185	0.12192	0.9718	0.3311	0.9902	606.4	670.3	462.8	478.1	723.9	662.8	488.9	532.7
ASB8	640.5	-0.5726	0.11881	-4.82	1.438e-06	5.441e-06	640.5	-0.4095	0.11846	-3.457	0.0005471	0.001491	640.5	0.09431	0.12039	0.7834	0.4334	0.7212	640.5	-0.06885	0.11685	-0.5892	0.5557	0.9933	810	723.2	535.2	495	713.3	747.8	568.7	530.7
ASB9	19.33	3.703	0.94576	3.916	9.02e-05	0.0002672	19.33	4.904	1.02458	4.787	1.695e-06	6.866e-06	19.33	0.7876	0.62736	1.255	0.2093	1	19.33	-0.4136	1.24525	-0.3322	0.7398	1	1.071	3.047	37.1	16.93	2.11	1.024	52.01	41.38
ASB9P1	2.053	0.2437	1.96209	0.1242	0.9011	0.9289	2.053	-2.687	2.28909	-1.174	0.2404	0.3326	2.053	-2.351	2.30175	-1.021	0.3071	1	2.053	0.58	1.94723	0.2979	0.7658	1	2.143	2.031	0	4.98	3.166	3.073	0	1.034
ASCC1	1251	0.02262	0.08707	0.2598	0.795	0.8449	1251	0.1299	0.08726	1.489	0.1364	0.2094	1251	0.01759	0.0865	0.2034	0.8389	0.9459	1251	-0.08974	0.08783	-1.022	0.3069	0.9872	1283	1230	1264	1288	1217	1144	1328	1254
ASCC2	1876	-0.4421	0.07797	-5.67	1.426e-08	6.841e-08	1876	-0.2283	0.07746	-2.948	0.003199	0.007459	1876	0.1893	0.07825	2.419	0.01556	0.1042	1876	-0.02448	0.07718	-0.3171	0.7511	0.9975	2019	2198	1540	1565	2009	2137	1801	1738
ASCC3	3543	0.2057	0.06772	3.038	0.00238	0.005522	3543	0.1043	0.06789	1.537	0.1243	0.1935	3543	-0.121	0.06738	-1.795	0.07263	0.2817	3543	-0.01954	0.06822	-0.2864	0.7746	0.9975	3193	3553	3786	3996	3280	3377	3514	3643
ASCL1	6.685	1.845	1.15084	1.603	0.1089	0.1697	6.685	0.1954	1.10768	0.1764	0.86	0.8982	6.685	-0.7731	1.0619	-0.7281	0.4666	1	6.685	0.8764	1.19321	0.7345	0.4626	1	3.214	3.047	4.638	17.93	8.442	3.073	6.935	6.207
ASCL2	0	0	NA	NA	NA	1	0	0	NA	NA	NA	1	0	0	NA	NA	NA	1	0	0	NA	NA	NA	1	0	0	0	0	0	0	0	0
ASCL3	1.112	-0.1438	3.02553	-0.04753	0.9621	0.9739	1.112	2.496	2.73233	0.9135	0.361	0.4611	1.112	2.616	2.72925	0.9584	0.3379	1	1.112	-0.02404	3.02831	-0.007939	0.9937	1	1.071	0	0.9275	0	0	1.024	1.734	4.138
ASCL4	0.2538	1.361	4.99121	0.2728	0.785	1	0.2538	1.401	4.98265	0.2811	0.7786	1	0.2538	0.03423	4.97642	0.006879	0.9945	1	0.2538	0	4.99742	0	1	1	0	0	0	0.996	0	0	0	1.034
ASCL5	1.395	4.325	2.81146	1.538	0.1239	0.1898	1.395	3.202	2.8646	1.118	0.2637	0.3585	1.395	-1.128	2.5268	-0.4466	0.6552	1	1.395	0	3.11856	0	1	1	0	0	3.71	3.984	0	0	3.468	0
ASF1A	1366	0.342	0.08758	3.905	9.418e-05	0.0002783	1366	0.4434	0.08734	5.077	3.844e-07	1.69e-06	1366	0.0875	0.08587	1.019	0.3082	0.6195	1366	-0.01389	0.08902	-0.156	0.876	0.9981	1121	1252	1545	1463	1156	1194	1616	1581
ASF1B	2406	0.1931	0.07465	2.587	0.009692	0.01982	2406	-0.006034	0.07511	-0.08033	0.936	0.9545	2406	-0.2339	0.07445	-3.141	0.001684	0.02128	2406	-0.03472	0.07531	-0.4611	0.6447	0.9975	2445	2260	2725	2652	2184	2407	2237	2338
ASGR1	35.73	2.023	0.51606	3.921	8.821e-05	0.0002617	35.73	2.818	0.55682	5.061	4.177e-07	1.827e-06	35.73	0.1205	0.45314	0.2659	0.7903	1	35.73	-0.674	0.60912	-1.106	0.2685	1	18.21	10.16	63.07	51.79	12.66	5.122	65.88	58.96
ASGR2	12.69	6.901	1.61179	4.282	1.856e-05	6.065e-05	12.69	7.185	1.60928	4.465	8.01e-06	2.96e-05	12.69	0.2794	0.74301	0.3761	0.7069	1	12.69	0	2.15304	0	1	1	0	0	26.9	18.92	0	0	27.74	27.93
ASH1L	1979	-0.6729	0.07509	-8.961	3.228e-19	3.913e-18	1979	-0.5522	0.07462	-7.4	1.357e-13	1.167e-12	1979	0.1308	0.07607	1.719	0.08565	0.3102	1979	0.0101	0.07363	0.1372	0.8909	0.9981	2424	2343	1434	1557	2447	2353	1636	1638
ASH1L-AS1	60.48	-1.013	0.37516	-2.7	0.006937	0.01465	60.48	-0.654	0.36671	-1.784	0.0745	0.1243	60.48	0.3665	0.38302	0.9568	0.3387	0.6466	60.48	0.007654	0.35849	0.02135	0.983	1	71.79	82.27	27.83	48.8	79.14	75.81	53.75	44.48
ASH2L	1615	-0.05446	0.08647	-0.6298	0.5288	0.6215	1615	0.002029	0.0869	0.02335	0.9814	0.9865	1615	-0.06654	0.08643	-0.7699	0.4414	0.7273	1615	-0.123	0.08694	-1.415	0.157	0.9191	1813	1589	1655	1619	1584	1539	1628	1497
ASIC1	618	1.712	0.13354	12.82	1.231e-37	4.492e-36	618	1.372	0.13569	10.11	4.838e-24	8.549e-23	618	-0.4492	0.12554	-3.578	0.0003466	0.006294	618	-0.109	0.14312	-0.7617	0.4462	0.9902	369.7	281.3	1047	1084	297.6	305.3	814.9	744.8
ASIC2	0	0	NA	NA	NA	1	0	0	NA	NA	NA	1	0	0	NA	NA	NA	1	0	0	NA	NA	NA	1	0	0	0	0	0	0	0	0
ASIC3	220.9	-0.2392	0.20882	-1.145	0.2521	0.3427	220.9	0.2784	0.20931	1.33	0.1835	0.2673	220.9	0.2294	0.20792	1.103	0.27	0.5787	220.9	-0.2882	0.21021	-1.371	0.1704	1	231.4	250.9	195.7	213.1	198.4	196.7	194.2	286.5
ASIC4	4.981	2.459	1.39541	1.763	0.07798	0.1274	4.981	1.066	1.28317	0.8309	0.406	0.5067	4.981	-0.4199	1.18888	-0.3532	0.724	1	4.981	0.9734	1.47657	0.6592	0.5098	1	3.214	0	6.493	10.96	2.11	4.098	7.802	5.172
ASIC5	0.1159	1.31	4.99482	0.2622	0.7932	1	0.1159	0	4.99758	0	1	1	0.1159	-1.449	4.99498	-0.2901	0.7717	1	0.1159	0	4.99742	0	1	1	0	0	0.9275	0	0	0	0	0
ASIP	3.659	1.048	1.47032	0.7127	0.4761	0.573	3.659	-0.3746	1.38338	-0.2708	0.7866	0.8417	3.659	-0.2556	1.38374	-0.1847	0.8535	1	3.659	1.167	1.46999	0.7938	0.4273	1	2.143	2.031	4.638	3.984	5.276	4.098	6.068	1.034
ASL	1530	0.004719	0.07962	0.05927	0.9527	0.9675	1530	0.255	0.07938	3.213	0.001314	0.00332	1530	0.1665	0.07875	2.114	0.03452	0.1765	1530	-0.08384	0.08025	-1.045	0.2961	0.9832	1533	1473	1503	1513	1460	1376	1681	1704
ASMT	100.1	-0.2914	0.29474	-0.9888	0.3228	0.4196	100.1	-0.2042	0.29529	-0.6916	0.4892	0.5869	100.1	0.006783	0.29651	0.02288	0.9817	0.995	100.1	-0.08042	0.29351	-0.274	0.7841	1	118.9	104.6	107.6	74.7	119.2	92.2	81.49	102.4
ASMTL	1170	0.484	0.10263	4.716	2.4e-06	8.83e-06	1170	1.007	0.10057	10.01	1.381e-23	2.377e-22	1170	0.636	0.09885	6.434	1.245e-10	1.506e-08	1170	0.1133	0.10429	1.086	0.2773	0.9819	787.5	868.4	1192	1124	965.5	826.7	1874	1724
ASMTL-AS1	293.9	0.4464	0.16818	2.654	0.007949	0.01657	293.9	1.001	0.16613	6.025	1.693e-09	9.704e-09	293.9	0.4744	0.16059	2.954	0.003136	0.03404	293.9	-0.08015	0.17348	-0.462	0.6441	0.9975	207.9	243.8	306.1	309.8	225.8	201.8	421.3	434.5
ASNA1	3370	-0.6587	0.06465	-10.19	2.219e-24	3.784e-23	3370	-0.5973	0.06462	-9.243	2.406e-20	3.381e-19	3370	0.019	0.06549	0.2901	0.7718	0.9203	3370	-0.04239	0.06377	-0.6648	0.5062	0.9926	4278	4027	2718	2542	4072	3992	2699	2631
ASNS	4321	0.5604	0.06491	8.633	5.971e-18	6.619e-17	4321	0.3798	0.06534	5.812	6.178e-09	3.352e-08	4321	-0.2803	0.06435	-4.357	1.321e-05	0.0004353	4321	-0.09971	0.06589	-1.513	0.1302	0.8826	3662	3816	5331	5699	3343	3636	4424	4659
ASNSD1	1649	0.1258	0.08688	1.447	0.1478	0.2202	1649	0.0482	0.08727	0.5523	0.5808	0.6702	1649	-0.1299	0.08655	-1.501	0.1333	0.4018	1649	-0.05237	0.0876	-0.5978	0.55	0.9933	1554	1701	1824	1727	1524	1616	1716	1528
ASPA	0.1159	1.31	4.99482	0.2622	0.7932	1	0.1159	0	4.99758	0	1	1	0.1159	-1.449	4.99498	-0.2901	0.7717	1	0.1159	0	4.99742	0	1	1	0	0	0.9275	0	0	0	0	0
ASPDH	3.561	1.401	1.42749	0.9813	0.3265	0.4233	3.561	1.868	1.6647	1.122	0.2618	0.3563	3.561	-0.845	1.37016	-0.6167	0.5374	1	3.561	-1.312	1.71219	-0.7663	0.4435	1	1.071	4.063	3.71	9.96	1.055	1.024	3.468	4.138
ASPG	37.93	1.838	0.49578	3.708	0.0002088	0.0005847	37.93	1.939	0.50493	3.84	0.0001228	0.0003753	37.93	-0.08395	0.44675	-0.1879	0.8509	1	37.93	-0.1847	0.54878	-0.3365	0.7365	1	13.93	20.31	49.16	73.7	17.94	12.29	46.81	69.31
ASPH	7279	0.03798	0.0511	0.7431	0.4574	0.5553	7279	0.02975	0.05109	0.5823	0.5603	0.6521	7279	-0.01076	0.05095	-0.2113	0.8327	0.9429	7279	-0.002542	0.05125	-0.04959	0.9604	0.9991	7281	7120	7555	7228	7151	7223	7436	7236
ASPHD1	817.3	-0.1981	0.12183	-1.626	0.104	0.1631	817.3	-0.4295	0.12151	-3.534	0.0004089	0.001141	817.3	-0.07651	0.12235	-0.6253	0.5317	0.7886	817.3	0.1548	0.12099	1.28	0.2006	0.9373	747.9	966.9	779.1	716.1	973.9	936.3	717.8	700.3
ASPHD2	116.9	2.909	0.32232	9.027	1.771e-19	2.187e-18	116.9	2.612	0.31253	8.359	6.35e-17	7.086e-16	116.9	-0.04921	0.26361	-0.1867	0.8519	0.9512	116.9	0.2479	0.36342	0.6822	0.4951	1	24.64	30.47	242.1	172.3	36.93	28.68	219.3	181
ASPM	4924	-0.02555	0.05564	-0.4591	0.6461	0.7257	4924	-0.05066	0.05542	-0.9141	0.3607	0.4608	4924	0.05879	0.05542	1.061	0.2887	0.5989	4924	0.0839	0.05565	1.508	0.1316	0.8826	4840	4849	4690	4830	5000	5269	4960	4954
ASPN	0.1159	1.31	4.99482	0.2622	0.7932	1	0.1159	0	4.99758	0	1	1	0.1159	-1.449	4.99498	-0.2901	0.7717	1	0.1159	0	4.99742	0	1	1	0	0	0.9275	0	0	0	0	0
ASPRV1	71.57	0.05448	0.33031	0.1649	0.869	0.9031	71.57	0.1043	0.325	0.3208	0.7483	0.8117	71.57	0.1872	0.32453	0.5767	0.5641	0.8123	71.57	0.1374	0.33078	0.4152	0.678	1	64.29	68.05	66.78	70.72	74.92	70.69	65.02	92.07
ASPSCR1	1229	-0.2802	0.11615	-2.412	0.01585	0.03097	1229	-0.5618	0.11574	-4.854	1.21e-06	4.987e-06	1229	-0.05782	0.11669	-0.4955	0.6203	0.8448	1229	0.2238	0.11519	1.943	0.05206	0.7075	1112	1487	1097	1044	1440	1596	1011	1047
ASRGL1	675	0.9348	0.132	7.081	1.426e-12	1.011e-11	675	0.9477	0.13182	7.189	6.513e-13	5.272e-12	675	0.01927	0.12719	0.1515	0.8796	0.9616	675	0.006326	0.13648	0.04635	0.963	0.9991	496.1	426.6	877.4	885.4	414.7	511.2	826.1	962
ASS1	353.2	4.206	0.27452	15.32	5.452e-53	3.69e-51	353.2	5.461	0.26499	20.61	2.241e-94	3.883e-92	353.2	1.353	0.15621	8.659	4.742e-18	1.947e-15	353.2	0.09756	0.34811	0.2803	0.7793	0.9975	27.86	14.22	406.3	364.5	21.1	23.56	1045	923.8
ASTE1	317.9	-0.4756	0.15886	-2.994	0.002754	0.006313	317.9	-0.4776	0.15977	-2.989	0.002796	0.006602	317.9	-0.07681	0.16183	-0.4746	0.635	0.8539	317.9	-0.07481	0.15676	-0.4772	0.6332	0.9975	385.7	373.8	281	264.9	340.8	380.1	273.9	243.1
ASTL	1.323	0.4803	2.47542	0.194	0.8462	0.8845	1.323	3.897	2.60695	1.495	0.135	0.2075	1.323	0.9952	2.327	0.4277	0.6689	1	1.323	-2.421	2.74025	-0.8837	0.3769	1	0	2.031	1.855	0.996	0	0	2.601	3.103
ASTN1	5.59	4.507	1.85479	2.43	0.0151	0.02965	5.59	6.554	1.8072	3.627	0.0002869	0.0008223	5.59	2.043	1.18909	1.718	0.08584	1	5.59	0	2.30049	0	1	1	0	0	2.783	5.976	0	0	17.34	18.62
ASTN2	160.3	0.8216	0.2268	3.622	0.0002919	0.0007993	160.3	0.7686	0.22716	3.384	0.0007156	0.001906	160.3	-0.06123	0.21717	-0.2819	0.778	0.922	160.3	-0.00828	0.23639	-0.03503	0.9721	1	102.9	132	196.6	219.1	111.9	121.9	210.7	187.2
ASTN2-AS1	0	0	NA	NA	NA	1	0	0	NA	NA	NA	1	0	0	NA	NA	NA	1	0	0	NA	NA	NA	1	0	0	0	0	0	0	0	0
ASUN	2890	-0.4417	0.06264	-7.051	1.781e-12	1.253e-11	2890	-0.362	0.0627	-5.773	7.775e-09	4.164e-08	2890	0.008125	0.06323	0.1285	0.8977	0.9669	2890	-0.07153	0.06211	-1.152	0.2495	0.9673	3318	3426	2484	2482	3249	3170	2502	2492
ASXL1	5257	-0.457	0.05801	-7.878	3.34e-15	3.015e-14	5257	-0.3304	0.05773	-5.723	1.047e-08	5.536e-08	5257	0.1607	0.0582	2.761	0.00577	0.05208	5257	0.03408	0.05755	0.5923	0.5537	0.9933	6079	5712	4214	4376	6137	5936	4888	4711
ASXL2	2051	-0.4774	0.08115	-5.883	4.033e-09	2.061e-08	2051	-0.4049	0.08118	-4.988	6.095e-07	2.604e-06	2051	0.01413	0.08186	0.1726	0.8629	0.955	2051	-0.05835	0.08047	-0.7251	0.4684	0.9914	2336	2484	1606	1858	2284	2345	1743	1753
ASXL3	3.692	5.223	1.97025	2.651	0.008024	0.01669	3.692	5.312	1.96785	2.699	0.006946	0.01503	3.692	0.08394	1.38949	0.06041	0.9518	1	3.692	0	2.41322	0	1	1	0	0	8.348	5.976	0	0	6.935	8.276
ASZ1	0.1159	1.31	4.99482	0.2622	0.7932	1	0.1159	0	4.99758	0	1	1	0.1159	-1.449	4.99498	-0.2901	0.7717	1	0.1159	0	4.99742	0	1	1	0	0	0.9275	0	0	0	0	0
ATAD1	1487	-0.3893	0.082	-4.747	2.06e-06	7.642e-06	1487	-0.2103	0.0816	-2.577	0.009955	0.02079	1487	0.1379	0.08233	1.675	0.09396	0.3263	1487	-0.04107	0.08127	-0.5054	0.6133	0.9975	1662	1665	1233	1308	1618	1616	1447	1346
ATAD2	6022	-0.05698	0.05337	-1.067	0.2858	0.3794	6022	-0.2777	0.05364	-5.176	2.265e-07	1.028e-06	6022	-0.24	0.05356	-4.481	7.43e-06	0.0002663	6022	-0.01932	0.05346	-0.3614	0.7178	0.9975	6310	6496	6227	6084	6158	6478	5220	5203
ATAD2B	422.4	-0.5622	0.1357	-4.143	3.426e-05	0.0001079	422.4	-0.6469	0.13677	-4.73	2.245e-06	8.915e-06	422.4	-0.1308	0.13929	-0.9394	0.3475	0.6542	422.4	-0.04618	0.13312	-0.3469	0.7286	0.9975	506.8	528.1	354.3	346.6	514.9	487.6	314.7	325.9
ATAD3A	2053	-0.5589	0.09802	-5.702	1.186e-08	5.744e-08	2053	-0.6551	0.09798	-6.686	2.295e-11	1.588e-10	2053	-0.04331	0.09888	-0.4379	0.6614	0.8665	2053	0.05292	0.09711	0.545	0.5858	0.9954	2149	2715	1627	1676	2377	2670	1573	1633
ATAD3B	1859	-1.098	0.08563	-12.82	1.211e-37	4.425e-36	1859	-1.276	0.0856	-14.9	3.197e-50	1.736e-48	1859	-0.06621	0.08824	-0.7503	0.4531	0.7363	1859	0.1113	0.08291	1.343	0.1793	0.9264	2321	2646	1129	1192	2638	2728	1063	1155
ATAD3C	27.82	-0.8326	0.57065	-1.459	0.1445	0.2162	27.82	-0.4358	0.55426	-0.7864	0.4317	0.5318	27.82	0.4898	0.57511	0.8516	0.3944	1	27.82	0.09296	0.54962	0.1691	0.8657	1	19.29	45.71	16.7	19.92	27.44	42	22.54	28.96
ATAD5	564.9	-0.474	0.11886	-3.988	6.663e-05	0.0002013	564.9	-0.6499	0.12018	-5.408	6.379e-08	3.076e-07	564.9	-0.2084	0.1219	-1.709	0.08738	0.3138	564.9	-0.03246	0.1171	-0.2772	0.7816	0.9975	675	685.6	492.5	487	652.1	678.2	410	438.6
ATAT1	280.7	-0.615	0.1752	-3.511	0.0004471	0.001183	280.7	-0.5135	0.17814	-2.883	0.003944	0.009016	280.7	-0.1663	0.17989	-0.9246	0.3552	0.6607	280.7	-0.2679	0.1734	-1.545	0.1224	0.8798	401.8	331.1	258.8	219.1	314.4	294	207.2	219.3
ATCAY	253.7	6.876	0.6115	11.24	2.463e-29	5.711e-28	253.7	10.27	1.44638	7.103	1.222e-12	9.594e-12	253.7	0.8076	0.16934	4.769	1.852e-06	7.916e-05	253.7	-2.59	1.56117	-1.659	0.09713	0.8397	4.286	2.031	361.7	373.5	0	1.024	625	662.1
ATE1	1263	-0.1066	0.08461	-1.26	0.2078	0.2926	1263	-0.3426	0.0857	-3.997	6.407e-05	0.0002058	1263	-0.2876	0.08551	-3.364	0.0007691	0.01181	1263	-0.05164	0.0848	-0.609	0.5425	0.9933	1376	1389	1304	1264	1307	1360	1076	1027
ATE1-AS1	25.94	-1.375	0.58976	-2.332	0.01971	0.03772	25.94	-1.009	0.59252	-1.702	0.08868	0.1449	25.94	0.05329	0.61833	0.08618	0.9313	1	25.94	-0.3132	0.56264	-0.5567	0.5777	1	57.86	22.34	12.99	17.93	30.6	33.81	16.47	15.52
ATF1	861.1	-0.1788	0.10492	-1.704	0.08831	0.1419	861.1	-0.1559	0.10503	-1.485	0.1377	0.2109	861.1	-0.01442	0.10515	-0.1371	0.8909	0.9647	861.1	-0.03733	0.10481	-0.3562	0.7217	0.9975	906.4	938.5	798.6	831.7	876.9	921	754.2	861.7
ATF2	1229	-0.08018	0.09238	-0.868	0.3854	0.4852	1229	-0.2968	0.09241	-3.212	0.001319	0.003328	1229	-0.1231	0.0926	-1.33	0.1837	0.4765	1229	0.09352	0.09219	1.014	0.3104	0.9872	1325	1209	1217	1179	1314	1389	1049	1153
ATF3	236.6	1.269	0.19795	6.409	1.465e-10	8.699e-10	236.6	1.085	0.20003	5.424	5.815e-08	2.812e-07	236.6	-0.2525	0.1875	-1.347	0.178	0.4689	236.6	-0.06888	0.20986	-0.3282	0.7428	0.9975	156.4	140.2	315.4	399.4	134	148.5	321.6	277.2
ATF4	6518	-0.2637	0.05227	-5.044	4.554e-07	1.833e-06	6518	-0.2667	0.05231	-5.098	3.436e-07	1.522e-06	6518	-0.03503	0.05244	-0.668	0.5041	0.7707	6518	-0.03199	0.05214	-0.6136	0.5395	0.9933	7089	7298	5852	6133	7016	7055	5790	5908
ATF5	1212	-0.5488	0.08759	-6.265	3.731e-10	2.126e-09	1212	-0.4061	0.08602	-4.721	2.346e-06	9.296e-06	1212	0.2743	0.08805	3.115	0.001841	0.02282	1212	0.1316	0.08555	1.538	0.124	0.8826	1314	1374	935	902.4	1461	1483	1091	1133
ATF6	1079	-0.0816	0.0959	-0.8509	0.3948	0.4944	1079	0.03062	0.09566	0.3201	0.7489	0.8122	1079	0.0806	0.09543	0.8446	0.3984	0.6956	1079	-0.03162	0.09612	-0.3289	0.7422	0.9975	1103	1098	991.5	1089	1020	1132	1105	1093
ATF6B	2849	-0.3913	0.06728	-5.816	6.019e-09	3.024e-08	2849	-0.3286	0.0671	-4.897	9.743e-07	4.073e-06	2849	0.06427	0.06763	0.9503	0.342	0.6503	2849	0.001523	0.06674	0.02282	0.9818	0.9999	3320	3082	2492	2387	3234	3174	2593	2509
ATF7	1730	-0.2195	0.07464	-2.941	0.003277	0.007391	1730	-0.08641	0.07412	-1.166	0.2437	0.3361	1730	0.1469	0.07446	1.973	0.04847	0.2192	1730	0.01387	0.07429	0.1867	0.8519	0.9981	1844	1779	1546	1566	1817	1841	1726	1719
ATF7IP	3495	0.6021	0.06611	9.107	8.443e-20	1.066e-18	3495	0.618	0.06591	9.376	6.838e-21	9.974e-20	3495	0.06109	0.06482	0.9425	0.3459	0.6534	3495	0.0452	0.06718	0.6727	0.5011	0.9926	2681	2765	4166	4100	2688	2931	4179	4447
ATF7IP2	227.9	0.9564	0.21131	4.526	6.011e-06	2.097e-05	227.9	0.6724	0.21297	3.157	0.001594	0.003954	227.9	-0.2975	0.20463	-1.454	0.146	0.421	227.9	-0.01347	0.2194	-0.06139	0.951	1	175.7	155.4	374.7	266.9	183.6	144.4	267.9	254.5
ATG10	222.9	-0.01057	0.19111	-0.05529	0.9559	0.9697	222.9	0.4807	0.19301	2.491	0.01275	0.02598	222.9	0.1541	0.18891	0.8155	0.4148	0.7082	222.9	-0.3372	0.19517	-1.728	0.08402	1	247.5	211.3	247.7	207.2	187.8	175.2	247.1	259.6
ATG101	1490	-0.3899	0.08236	-4.734	2.201e-06	8.137e-06	1490	-0.308	0.08153	-3.777	0.0001587	0.0004764	1490	0.1649	0.08262	1.996	0.04596	0.2129	1490	0.08293	0.08127	1.02	0.3075	0.9872	1554	1686	1262	1210	1732	1701	1379	1393
ATG12	1745	0.09652	0.07779	1.241	0.2147	0.3006	1745	0.2293	0.07749	2.959	0.003085	0.007217	1745	0.1179	0.07687	1.534	0.125	0.3869	1745	-0.01486	0.0784	-0.1895	0.8497	0.9981	1651	1658	1753	1785	1642	1633	2004	1832
ATG13	2245	-0.3628	0.071	-5.11	3.22e-07	1.317e-06	2245	-0.4309	0.07137	-6.038	1.562e-09	8.988e-09	2245	-0.123	0.0718	-1.713	0.08672	0.312	2245	-0.05493	0.07056	-0.7785	0.4363	0.9902	2681	2519	2073	1969	2463	2542	1859	1854
ATG14	592.9	-1.113	0.12827	-8.676	4.089e-18	4.594e-17	592.9	-0.9562	0.12626	-7.573	3.647e-14	3.281e-13	592.9	0.2284	0.13192	1.731	0.0834	0.3054	592.9	0.07164	0.12244	0.5851	0.5585	0.9933	807.9	745.5	367.3	350.6	857.9	774.5	450.8	389
ATG16L1	1194	-0.445	0.08848	-5.029	4.924e-07	1.973e-06	1194	-0.2453	0.08845	-2.773	0.005548	0.01229	1194	0.08496	0.08922	0.9523	0.341	0.6496	1194	-0.1147	0.08771	-1.308	0.1908	0.9306	1370	1409	1012	1030	1242	1325	1112	1052
ATG16L2	479.8	0.569	0.13191	4.313	1.608e-05	5.313e-05	479.8	0.4202	0.13298	3.16	0.001579	0.00392	479.8	-0.1909	0.12882	-1.482	0.1383	0.4096	479.8	-0.0421	0.13598	-0.3096	0.7569	0.9975	429.7	377.8	590.8	606.6	392.5	391.3	504.5	545.2
ATG2A	1388	-0.1919	0.1052	-1.824	0.06817	0.1131	1388	-0.08037	0.1046	-0.7683	0.4423	0.5422	1388	0.1639	0.10494	1.561	0.1184	0.3743	1388	0.05236	0.10487	0.4993	0.6176	0.9975	1255	1596	1264	1232	1532	1425	1345	1453
ATG2B	1300	0.04536	0.09071	0.5	0.6171	0.7015	1300	-0.02349	0.09099	-0.2581	0.7963	0.8494	1300	-0.09278	0.09044	-1.026	0.3049	0.6158	1300	-0.02393	0.09126	-0.2623	0.7931	0.9975	1313	1298	1257	1438	1273	1295	1231	1296
ATG3	1213	-0.3948	0.09528	-4.143	3.424e-05	0.0001078	1213	-0.3986	0.0946	-4.213	2.517e-05	8.638e-05	1213	0.09413	0.0958	0.9826	0.3258	0.6344	1213	0.09791	0.09408	1.041	0.298	0.9838	1305	1360	1056	970.1	1333	1519	1069	1095
ATG4A	197.9	0.3847	0.19844	1.939	0.05254	0.09021	197.9	0.553	0.2003	2.761	0.005765	0.01273	197.9	-0.007841	0.19373	-0.04047	0.9677	0.9894	197.9	-0.1761	0.20485	-0.8598	0.3899	1	175.7	176.7	229.1	231.1	159.3	152.6	207.2	251.4
ATG4B	1989	-0.3664	0.07217	-5.076	3.854e-07	1.561e-06	1989	-0.3254	0.07175	-4.535	5.757e-06	2.17e-05	1989	0.09076	0.07252	1.251	0.2108	0.5101	1989	0.04978	0.0714	0.6972	0.4857	0.9926	2180	2195	1688	1706	2284	2245	1755	1861
ATG4C	472.9	0.5524	0.13757	4.015	5.943e-05	0.0001807	472.9	0.5274	0.13874	3.801	0.0001439	0.0004351	472.9	-0.1273	0.13435	-0.9472	0.3435	0.6515	472.9	-0.1023	0.14187	-0.7212	0.4708	0.9914	388.9	409.3	619.6	550.8	392.5	351.4	566.1	504.8
ATG4D	792.2	0.0626	0.12213	0.5125	0.6083	0.6936	792.2	0.06352	0.12167	0.522	0.6017	0.6896	792.2	0.05098	0.1212	0.4206	0.674	0.8734	792.2	0.05006	0.1226	0.4083	0.683	0.9975	660	862.3	807.9	782.9	791.4	785.7	841.7	805.8
ATG5	1329	0.002584	0.08697	0.02971	0.9763	0.983	1329	-0.01334	0.08709	-0.1532	0.8782	0.9117	1329	-0.03923	0.08666	-0.4527	0.6508	0.8618	1329	-0.02331	0.0874	-0.2667	0.7897	0.9975	1295	1388	1385	1304	1308	1333	1352	1263
ATG7	1793	-0.2196	0.07577	-2.899	0.003745	0.008342	1793	-0.2437	0.07597	-3.208	0.001336	0.003367	1793	-0.06198	0.07615	-0.8139	0.4157	0.7088	1793	-0.0379	0.07558	-0.5014	0.6161	0.9975	1996	1929	1723	1646	1964	1859	1630	1598
ATG9A	2127	-0.4839	0.0724	-6.683	2.335e-11	1.49e-10	2127	-0.2701	0.07197	-3.753	0.0001749	0.0005209	2127	0.1744	0.07279	2.396	0.01658	0.1086	2127	-0.03936	0.07158	-0.55	0.5823	0.9951	2486	2384	1780	1701	2436	2302	1950	1980
ATG9B	58.98	3.388	0.5283	6.414	1.422e-10	8.453e-10	58.98	4.201	0.54105	7.765	8.18e-15	7.859e-14	58.98	0.6245	0.39434	1.584	0.1133	1	58.98	-0.1884	0.64524	-0.292	0.7703	1	2.143	14.22	107.6	65.74	6.331	8.196	130	137.6
ATHL1	944.8	0.1236	0.1117	1.107	0.2685	0.3605	944.8	0.3606	0.11159	3.231	0.001232	0.003133	944.8	0.1381	0.11038	1.251	0.211	0.5104	944.8	-0.09893	0.11289	-0.8764	0.3808	0.9902	969.7	820.7	979.5	970.1	893.8	777.5	1020	1127
ATIC	3383	-0.281	0.0641	-4.384	1.168e-05	3.929e-05	3383	-0.2364	0.06403	-3.692	0.0002224	0.0006503	3383	0.03011	0.06429	0.4684	0.6395	0.8553	3383	-0.01446	0.06384	-0.2266	0.8208	0.9975	3646	3761	3142	2954	3602	3731	3034	3193
ATL1	195.4	1.092	0.2035	5.368	7.941e-08	3.477e-07	195.4	0.893	0.20706	4.313	1.611e-05	5.701e-05	195.4	-0.3188	0.19408	-1.643	0.1004	0.339	195.4	-0.1194	0.21592	-0.5528	0.5804	1	137.1	134.1	305.2	272.9	133	116.8	215	249.3
ATL2	2468	-0.3317	0.06877	-4.822	1.418e-06	5.371e-06	2468	-0.3429	0.06877	-4.986	6.153e-07	2.627e-06	2468	-0.01802	0.06923	-0.2603	0.7946	0.9292	2468	-0.006736	0.06832	-0.09859	0.9215	0.9981	2760	2763	2265	2122	2817	2680	2183	2151
ATL3	3624	-0.1229	0.0598	-2.055	0.03986	0.07069	3624	-0.2695	0.06021	-4.475	7.626e-06	2.828e-05	3624	-0.2059	0.06013	-3.425	0.000615	0.009977	3624	-0.05938	0.05988	-0.9916	0.3214	0.9897	3887	4004	3629	3618	3696	3876	3181	3100
ATM	2222	-0.1604	0.07296	-2.198	0.02793	0.05149	2222	-0.1935	0.07333	-2.639	0.00831	0.01767	2222	-0.1103	0.07326	-1.506	0.132	0.3993	2222	-0.07721	0.07303	-1.057	0.2904	0.9832	2449	2392	2173	2158	2293	2296	1904	2112
ATMIN	1860	-0.2344	0.07219	-3.246	0.001169	0.002866	1860	-0.0973	0.07174	-1.356	0.175	0.2572	1860	0.1387	0.07208	1.924	0.05431	0.2355	1860	0.001658	0.07185	0.02307	0.9816	0.9999	1944	1986	1661	1679	1975	1959	1835	1842
ATN1	7028	-0.747	0.05612	-13.31	2.005e-40	8.342e-39	7028	-0.7456	0.056	-13.31	1.9e-40	7.192e-39	7028	0.05031	0.05665	0.8882	0.3744	0.677	7028	0.04893	0.05546	0.8822	0.3777	0.9902	8543	8770	4974	5344	9018	8893	5187	5498
ATOH1	5.933	5.777	1.77412	3.256	0.00113	0.002776	5.933	4.614	1.76526	2.614	0.008957	0.01891	5.933	0.2731	1.06955	0.2553	0.7985	1	5.933	1.436	2.26268	0.6346	0.5257	1	0	0	12.06	8.964	0	1.024	13	12.41
ATOH7	12.21	0.8916	0.82108	1.086	0.2776	0.3703	12.21	1.219	0.86735	1.405	0.16	0.2391	12.21	-0.3421	0.79531	-0.4302	0.6671	1	12.21	-0.6693	0.89104	-0.7512	0.4525	1	7.5	12.19	16.7	19.92	2.11	10.24	10.4	18.62
ATOH8	389	0.6946	0.16415	4.231	2.325e-05	7.508e-05	389	0.3947	0.16692	2.364	0.01806	0.03553	389	-0.4293	0.16169	-2.655	0.007929	0.0653	389	-0.1294	0.16931	-0.7644	0.4446	0.9902	280.7	375.8	529.6	533.9	293.3	307.3	354.6	436.5
ATOX1	1476	-0.2653	0.08567	-3.097	0.001954	0.004602	1476	-0.3094	0.0854	-3.623	0.0002917	0.0008341	1476	0.01314	0.086	0.1528	0.8785	0.9613	1476	0.0572	0.08507	0.6723	0.5014	0.9926	1675	1508	1336	1312	1686	1625	1379	1291
ATP10A	0.3478	2.861	4.85909	0.5889	0.556	1	0.3478	0	4.99758	0	1	1	0.3478	-3.001	4.85924	-0.6176	0.5368	1	0.3478	0	4.99742	0	1	1	0	0	2.783	0	0	0	0	0
ATP10B	0.3251	0	4.99742	0	1	1	0.3251	2.774	4.86317	0.5704	0.5684	1	0.3251	2.887	4.86317	0.5937	0.5527	1	0.3251	0	4.99742	0	1	1	0	0	0	0	0	0	2.601	0
ATP10D	760.8	0.5693	0.11369	5.007	5.527e-07	2.203e-06	760.8	0.3339	0.11459	2.914	0.003568	0.008225	760.8	-0.2557	0.1117	-2.289	0.02209	0.1315	760.8	-0.0203	0.11654	-0.1742	0.8617	0.9981	687.9	604.3	986.9	929.3	594.1	679.2	810.5	794.5
ATP11A	1808	-0.2705	0.07281	-3.715	0.0002032	0.00057	1808	-0.3809	0.07336	-5.193	2.073e-07	9.458e-07	1808	-0.1652	0.07364	-2.244	0.02483	0.1418	1808	-0.05478	0.07253	-0.7553	0.4501	0.9904	2056	2040	1686	1710	2003	1941	1516	1512
ATP11A-AS1	0	0	NA	NA	NA	1	0	0	NA	NA	NA	1	0	0	NA	NA	NA	1	0	0	NA	NA	NA	1	0	0	0	0	0	0	0	0
ATP11AUN	0.1293	0	4.99742	0	1	1	0.1293	1.401	4.98265	0.2811	0.7786	1	0.1293	1.514	4.98265	0.3038	0.7613	1	0.1293	0	4.99742	0	1	1	0	0	0	0	0	0	0	1.034
ATP11B	2247	0.0727	0.0704	1.033	0.3018	0.397	2247	-0.2253	0.07074	-3.184	0.001451	0.003634	2247	-0.2371	0.07047	-3.364	0.000768	0.01181	2247	0.06088	0.07067	0.8615	0.389	0.9902	2247	2263	2376	2366	2398	2306	2083	1939
ATP11C	398.2	0.5015	0.1392	3.603	0.0003151	0.0008572	398.2	0.5275	0.13979	3.773	0.0001611	0.000483	398.2	-0.03838	0.13518	-0.2839	0.7765	0.9219	398.2	-0.06437	0.14367	-0.448	0.6541	0.9975	337.5	333.1	486	463.1	316.6	324.7	469	455.2
ATP12A	12.69	4.241	1.2389	3.423	0.0006183	0.001597	12.69	7.295	1.5993	4.561	5.087e-06	1.931e-05	12.69	0.6062	0.72604	0.8349	0.4038	1	12.69	-2.447	1.88825	-1.296	0.195	1	1.071	1.016	18.55	20.92	0	0	32.07	27.93
ATP13A1	2869	-0.4546	0.06761	-6.724	1.768e-11	1.142e-10	2869	-0.3816	0.06725	-5.674	1.394e-08	7.288e-08	2869	0.1149	0.06798	1.69	0.0911	0.3211	2869	0.04186	0.06687	0.626	0.5313	0.9926	3235	3230	2358	2360	3426	3229	2457	2654
ATP13A2	2639	0.731	0.0708	10.32	5.442e-25	9.679e-24	2639	1.021	0.07032	14.52	9.064e-48	4.509e-46	2639	0.2973	0.06847	4.343	1.409e-05	0.0004597	2639	0.007403	0.07259	0.102	0.9188	0.9981	1767	1933	3168	2973	1860	1859	3761	3787
ATP13A3	6998	-0.3736	0.05187	-7.204	5.862e-13	4.301e-12	6998	-0.5476	0.05206	-10.52	7.142e-26	1.392e-24	6998	-0.1849	0.05231	-3.536	0.0004067	0.007184	6998	-0.01099	0.05162	-0.2129	0.8314	0.9981	7990	8271	6346	6204	8114	8023	5644	5394
ATP13A4	2.849	2.699	2.03699	1.325	0.1851	0.2662	2.849	0.8864	1.55797	0.5689	0.5694	0.6599	2.849	0.5003	1.51848	0.3295	0.7418	1	2.849	2.313	2.06659	1.119	0.263	1	1.071	0	1.855	4.98	3.166	2.049	3.468	6.207
ATP13A4-AS1	0	0	NA	NA	NA	1	0	0	NA	NA	NA	1	0	0	NA	NA	NA	1	0	0	NA	NA	NA	1	0	0	0	0	0	0	0	0
ATP13A5	7.826	0.8282	0.96997	0.8539	0.3932	0.4928	7.826	0.298	1.01248	0.2944	0.7685	0.8283	7.826	-0.7632	0.95899	-0.7958	0.4261	1	7.826	-0.233	1.02288	-0.2278	0.8198	1	3.214	10.16	14.84	8.964	5.276	6.147	7.802	6.207
ATP13A5-AS1	3.337	0.4345	1.61854	0.2685	0.7884	0.8392	3.337	1.537	1.71514	0.8963	0.3701	0.471	3.337	0.1115	1.57737	0.07071	0.9436	1	3.337	-0.9912	1.75308	-0.5654	0.5718	1	2.143	4.063	8.348	0	2.11	1.024	6.935	2.069
ATP1A1	15440	-0.1683	0.04302	-3.913	9.109e-05	0.0002698	15440	0.0487	0.04295	1.134	0.2569	0.3507	15440	0.1649	0.04295	3.839	0.0001235	0.002797	15440	-0.05215	0.04302	-1.212	0.2254	0.957	16150	15920	14390	14150	15450	15480	16080	15920
ATP1A1-AS1	5077	-0.1771	0.0582	-3.042	0.002348	0.005454	5077	0.02385	0.0582	0.4098	0.6819	0.758	5077	0.08961	0.05815	1.541	0.1233	0.383	5077	-0.1113	0.05826	-1.91	0.05608	0.7266	5497	5330	4939	4635	4879	5143	5124	5065
ATP1A2	7.243	5.858	1.75329	3.341	0.0008344	0.002105	7.243	6.547	1.7434	3.756	0.000173	0.0005157	7.243	0.6846	1.02371	0.6688	0.5036	1	7.243	0	2.25066	0	1	1	0	0	8.348	13.94	0	0	24.27	11.38
ATP1A3	2716	2.303	0.07059	32.62	2.055e-233	2.065e-229	2716	2.72	0.07117	38.21	0	0	2716	0.2763	0.06243	4.425	9.633e-06	0.0003304	2716	-0.1406	0.07843	-1.792	0.07311	0.7873	836.8	858.2	4168	4196	791.4	746.8	5061	5069
ATP1A4	0.69	2.925	3.69112	0.7925	0.4281	1	0.69	2.781	3.70005	0.7516	0.4523	1	0.69	-0.1493	3.50651	-0.04259	0.966	1	0.69	0	3.87545	0	1	1	0	0	0.9275	1.992	0	0	2.601	0
ATP1B1	2443	0.01062	0.06857	0.1549	0.8769	0.9098	2443	0.01997	0.06859	0.2912	0.7709	0.8303	2443	-0.0109	0.06828	-0.1596	0.8732	0.9596	2443	-0.02025	0.06888	-0.2939	0.7688	0.9975	2428	2466	2436	2495	2376	2449	2527	2364
ATP1B2	112.6	6.267	0.69295	9.044	1.514e-19	1.88e-18	112.6	7.3	0.86991	8.392	4.787e-17	5.375e-16	112.6	0.2916	0.26091	1.118	0.2637	0.5719	112.6	-0.7417	1.08113	-0.6861	0.4927	1	3.214	2.031	198.5	203.2	2.11	1.024	280.9	210
ATP1B3	3616	0.02737	0.06771	0.4042	0.6861	0.7577	3616	-0.07363	0.06768	-1.088	0.2766	0.3724	3616	-0.05337	0.06755	-0.7901	0.4295	0.7188	3616	0.04763	0.06785	0.702	0.4827	0.9926	3454	3715	3836	3470	3747	3664	3474	3570
ATP1B4	0	0	NA	NA	NA	1	0	0	NA	NA	NA	1	0	0	NA	NA	NA	1	0	0	NA	NA	NA	1	0	0	0	0	0	0	0	0
ATP2A1	181	0.3322	0.20972	1.584	0.1132	0.1755	181	-0.226	0.21342	-1.059	0.2896	0.3866	181	-0.5019	0.21006	-2.389	0.01688	0.1098	181	0.05631	0.21308	0.2643	0.7916	1	183.2	162.5	218.9	216.1	162.5	196.7	141.3	166.5
ATP2A1-AS1	132.3	0.4437	0.24175	1.835	0.06644	0.1106	132.3	-0.4298	0.25013	-1.718	0.08578	0.1408	132.3	-0.8345	0.2451	-3.405	0.0006623	0.01056	132.3	0.03896	0.24685	0.1578	0.8746	1	137.1	117.8	159.5	187.2	122.4	139.3	89.29	105.5
ATP2A2	10010	-0.1463	0.04724	-3.098	0.001948	0.004589	10010	-0.4313	0.04751	-9.078	1.108e-19	1.476e-18	10010	-0.3253	0.04751	-6.848	7.489e-12	1.18e-09	10010	-0.04036	0.04724	-0.8544	0.3929	0.9902	10920	11340	9935	10180	10770	10870	8017	8033
ATP2A3	566.9	5.913	0.28761	20.56	6.169e-94	1.61e-91	566.9	6.234	0.27582	22.6	4.07e-113	9.738e-111	566.9	0.4547	0.11864	3.832	0.000127	0.002857	566.9	0.1338	0.38042	0.3517	0.7251	0.9975	12.86	18.28	921	964.1	18.99	15.37	1247	1338
ATP2B1	2757	0.4563	0.07806	5.845	5.058e-09	2.557e-08	2757	0.4289	0.0781	5.492	3.984e-08	1.974e-07	2757	-0.03951	0.07711	-0.5124	0.6084	0.8372	2757	-0.01215	0.07904	-0.1537	0.8778	0.9981	2312	2382	3402	3037	2475	2180	3156	3110
ATP2B2	20.21	7.663	1.54971	4.945	7.613e-07	2.978e-06	20.21	7.779	1.54901	5.022	5.112e-07	2.208e-06	20.21	0.111	0.58635	0.1893	0.8498	1	20.21	0	2.11121	0	1	1	0	0	38.96	38.84	0	0	47.68	36.21
ATP2B2-IT2	0	0	NA	NA	NA	1	0	0	NA	NA	NA	1	0	0	NA	NA	NA	1	0	0	NA	NA	NA	1	0	0	0	0	0	0	0	0
ATP2B3	6.604	5.703	1.77593	3.211	0.001321	0.003199	6.604	4.945	1.76116	2.808	0.004989	0.01115	6.604	0.6776	1.0651	0.6362	0.5246	1	6.604	1.436	2.263	0.6345	0.5257	1	0	0	12.99	6.972	0	1.024	22.54	9.31
ATP2B4	3247	-0.5515	0.07223	-7.636	2.233e-14	1.852e-13	3247	-0.5807	0.072	-8.065	7.312e-16	7.61e-15	3247	0.04606	0.0728	0.6327	0.5269	0.7857	3247	0.07521	0.07141	1.053	0.2922	0.9832	3791	3759	2550	2602	4246	3708	2727	2589
ATP2C1	3841	-0.1572	0.05738	-2.739	0.006155	0.01313	3841	-0.1726	0.0574	-3.008	0.002634	0.006259	3841	-0.02632	0.05745	-0.4582	0.6468	0.8599	3841	-0.01087	0.05732	-0.1897	0.8496	0.9981	4034	4118	3708	3602	4028	4063	3578	3601
ATP2C2	154.8	0.3512	0.22701	1.547	0.1218	0.187	154.8	0.3805	0.22727	1.674	0.09411	0.1525	154.8	-0.006255	0.22199	-0.02818	0.9775	0.9934	154.8	-0.03553	0.23217	-0.153	0.8784	1	126.4	147.3	179.9	169.3	135.1	132.2	155.2	193.4
ATP4A	18.5	5.179	1.16956	4.428	9.507e-06	3.236e-05	18.5	5.03	1.17224	4.291	1.778e-05	6.252e-05	18.5	-0.1583	0.59988	-0.2639	0.7919	1	18.5	-0.009497	1.54343	-0.006153	0.9951	1	2.143	0	38.96	36.85	1.055	1.024	33.81	34.14
ATP4B	0.1084	0	4.99742	0	1	1	0.1084	1.272	4.99116	0.2548	0.7989	1	0.1084	1.385	4.99116	0.2775	0.7814	1	0.1084	0	4.99742	0	1	1	0	0	0	0	0	0	0.8669	0
ATP5A1	17880	-0.3446	0.04749	-7.258	3.94e-13	2.935e-12	17880	-0.1582	0.04746	-3.332	0.0008619	0.002261	17880	0.1041	0.04753	2.19	0.02855	0.1564	17880	-0.08241	0.04742	-1.738	0.08223	0.8167	20470	19500	16090	15380	18770	18980	17160	16670
ATP5B	32340	-0.3347	0.04669	-7.169	7.531e-13	5.487e-12	32340	-0.308	0.04668	-6.597	4.196e-11	2.837e-10	32340	0.01333	0.04674	0.2853	0.7754	0.9216	32340	-0.01343	0.04664	-0.288	0.7733	0.9975	35050	37140	29250	27990	35730	35790	29350	28420
ATP5C1	4163	-0.3113	0.06251	-4.98	6.375e-07	2.521e-06	4163	-0.3162	0.06254	-5.056	4.288e-07	1.873e-06	4163	-0.02502	0.06279	-0.3984	0.6903	0.8811	4163	-0.0201	0.06226	-0.3229	0.7468	0.9975	4666	4627	3830	3659	4736	4430	3799	3560
ATP5D	2227	-0.1387	0.18132	-0.7651	0.4442	0.5428	2227	-0.5361	0.181	-2.962	0.003056	0.007155	2227	-0.01633	0.18134	-0.09007	0.9282	0.979	2227	0.3811	0.18098	2.105	0.03525	0.6324	1828	2507	1852	2086	2808	2838	1818	2076
ATP5E	4024	-0.3055	0.07941	-3.847	0.0001197	0.0003474	4024	-0.2207	0.07904	-2.792	0.005237	0.01166	4024	0.1931	0.07939	2.432	0.015	0.1021	4024	0.1083	0.07907	1.37	0.1708	0.9257	4622	3823	3374	3458	4706	4396	4014	3795
ATP5EP2	0	0	NA	NA	NA	1	0	0	NA	NA	NA	1	0	0	NA	NA	NA	1	0	0	NA	NA	NA	1	0	0	0	0	0	0	0	0
ATP5F1	6287	-0.311	0.05703	-5.453	4.952e-08	2.221e-07	6287	-0.2555	0.05704	-4.48	7.48e-06	2.777e-05	6287	0.008275	0.0572	0.1447	0.885	0.9622	6287	-0.04719	0.05688	-0.8297	0.4067	0.9902	6964	7066	5904	5404	6909	6670	5712	5663
ATP5G1	2298	-0.3648	0.09124	-3.998	6.388e-05	0.0001933	2298	-0.3435	0.0915	-3.754	0.000174	0.0005185	2298	-0.07543	0.09177	-0.822	0.4111	0.7055	2298	-0.09673	0.09097	-1.063	0.2876	0.9832	2980	2351	2075	2064	2488	2496	1946	1982
ATP5G2	5419	-0.2544	0.05981	-4.253	2.109e-05	6.843e-05	5419	-0.09225	0.05976	-1.544	0.1227	0.1913	5419	0.09267	0.05984	1.549	0.1215	0.3806	5419	-0.06946	0.05973	-1.163	0.2448	0.9645	6157	5610	4934	4929	5669	5543	5375	5140
ATP5G3	4304	-0.07322	0.06238	-1.174	0.2405	0.3299	4304	0.07333	0.06211	1.181	0.2378	0.3299	4304	0.1632	0.06208	2.629	0.008561	0.06904	4304	0.01667	0.06241	0.2671	0.7894	0.9975	4455	4097	4099	4029	4406	4244	4660	4439
ATP5H	3514	-0.2709	0.07333	-3.694	0.0002204	0.0006149	3514	-0.04951	0.07308	-0.6776	0.498	0.5952	3514	0.1872	0.07326	2.556	0.0106	0.08029	3514	-0.03417	0.07315	-0.4671	0.6404	0.9975	4027	3474	3198	3016	3666	3657	3607	3467
ATP5I	1190	-0.2583	0.10484	-2.464	0.01373	0.02725	1190	-0.102	0.10348	-0.9853	0.3245	0.4234	1190	0.2982	0.10434	2.857	0.00427	0.04207	1190	0.1418	0.10398	1.363	0.1727	0.9257	1317	1084	978.5	1028	1342	1305	1302	1163
ATP5J	2264	-0.302	0.06963	-4.337	1.444e-05	4.805e-05	2264	-0.3586	0.06934	-5.172	2.321e-07	1.05e-06	2264	0.02469	0.06996	0.353	0.7241	0.9	2264	0.08129	0.06901	1.178	0.2388	0.9614	2496	2406	1995	1981	2627	2559	2074	1969
ATP5J2	4311	-0.4547	0.06977	-6.518	7.147e-11	4.352e-10	4311	-0.5277	0.06982	-7.559	4.073e-14	3.646e-13	4311	-0.06439	0.07024	-0.9168	0.3593	0.6641	4311	0.008619	0.06934	0.1243	0.9011	0.9981	5382	4664	3667	3661	5033	5071	3611	3396
ATP5J2-PTCD1	7142	-0.4398	0.05357	-8.211	2.19e-16	2.172e-15	7142	-0.4198	0.05357	-7.837	4.625e-15	4.552e-14	7142	-0.005651	0.05386	-0.1049	0.9164	0.9742	7142	-0.02567	0.05328	-0.4819	0.6299	0.9975	8537	8007	6153	6042	8044	8207	6175	5971
ATP5L	2710	-0.259	0.06859	-3.777	0.0001589	0.000452	2710	-0.143	0.06848	-2.088	0.03676	0.06698	2710	0.07181	0.06868	1.046	0.2958	0.6063	2710	-0.04421	0.06838	-0.6465	0.518	0.9926	3039	2848	2452	2466	2928	2780	2653	2515
ATP5L2	0	0	NA	NA	NA	1	0	0	NA	NA	NA	1	0	0	NA	NA	NA	1	0	0	NA	NA	NA	1	0	0	0	0	0	0	0	0
ATP5O	4002	-0.1869	0.06406	-2.917	0.003532	0.007904	4002	-0.007436	0.06404	-0.1161	0.9076	0.933	4002	0.08689	0.06401	1.357	0.1746	0.4642	4002	-0.09255	0.06409	-1.444	0.1487	0.9052	4397	4144	3923	3578	4030	3980	4023	3944
ATP5S	284.1	0.2051	0.16979	1.208	0.227	0.3144	284.1	-0.1072	0.17003	-0.6303	0.5285	0.6232	284.1	-0.1935	0.16861	-1.148	0.251	0.5579	284.1	0.1188	0.17119	0.6937	0.4879	0.9926	251.8	283.4	333.9	282.9	299.7	281.7	268.7	271
ATP5SL	3695	-0.4584	0.05878	-7.798	6.28e-15	5.529e-14	3695	-0.2115	0.05856	-3.613	0.0003029	0.0008641	3695	0.1697	0.05903	2.876	0.004032	0.04054	3695	-0.07711	0.05831	-1.322	0.186	0.9294	4215	4243	3078	3079	4054	3965	3392	3535
ATP6AP1	2241	-0.3616	0.06837	-5.289	1.23e-07	5.282e-07	2241	-0.203	0.06758	-3.004	0.002666	0.006331	2241	0.2288	0.06837	3.347	0.0008168	0.01235	2241	0.0702	0.06759	1.039	0.299	0.9844	2388	2406	1888	1844	2510	2523	2221	2151
ATP6AP1L	75.1	0.75	0.33282	2.253	0.02423	0.04537	75.1	0.7517	0.33661	2.233	0.02553	0.04854	75.1	-0.1309	0.32126	-0.4074	0.6837	0.8778	75.1	-0.1326	0.34766	-0.3814	0.7029	1	67.5	49.77	97.39	99.6	41.15	65.56	91.89	87.93
ATP6AP2	2934	-0.07241	0.06295	-1.15	0.2501	0.3405	2934	0.0759	0.06262	1.212	0.2255	0.3164	2934	0.1514	0.06254	2.421	0.01549	0.1042	2934	0.003096	0.06303	0.04912	0.9608	0.9991	2884	2970	2789	2779	2965	2902	3143	3039
ATP6V0A1	1322	-0.1525	0.09249	-1.649	0.09914	0.1566	1322	-0.2461	0.09344	-2.633	0.008452	0.01795	1322	-0.2184	0.09319	-2.344	0.01908	0.1192	1322	-0.1249	0.09274	-1.347	0.1781	0.9264	1590	1358	1339	1312	1377	1326	1161	1117
ATP6V0A2	825.6	-0.1087	0.10203	-1.065	0.2867	0.3803	825.6	-0.1442	0.10235	-1.408	0.159	0.2379	825.6	-0.06747	0.1022	-0.6602	0.5091	0.7733	825.6	-0.03203	0.10218	-0.3134	0.754	0.9975	871.1	871.4	782.8	833.7	823.1	881	778.5	763.4
ATP6V0A4	16.53	7.282	1.57007	4.638	3.517e-06	1.267e-05	16.53	6.104	1.56351	3.904	9.471e-05	0.0002947	16.53	0.2584	0.64146	0.4029	0.687	1	16.53	1.437	2.1209	0.6775	0.4981	1	0	0	26.9	32.87	0	1.024	37.28	34.14
ATP6V0B	2689	-0.1807	0.08268	-2.186	0.02883	0.05292	2689	-0.1366	0.08253	-1.655	0.09785	0.1576	2689	0.0568	0.08266	0.6871	0.492	0.763	2689	0.01269	0.08255	0.1537	0.8779	0.9981	2831	2815	2567	2413	2852	2844	2347	2840
ATP6V0C	2817	-0.4984	0.08868	-5.62	1.908e-08	9.003e-08	2817	-0.7954	0.08815	-9.023	1.827e-19	2.4e-18	2817	0.03801	0.08918	0.4262	0.6699	0.8718	2817	0.3351	0.08764	3.823	0.0001318	0.03892	2754	3342	2050	2267	3715	3975	2135	2298
ATP6V0CP3	0	0	NA	NA	NA	1	0	0	NA	NA	NA	1	0	0	NA	NA	NA	1	0	0	NA	NA	NA	1	0	0	0	0	0	0	0	0
ATP6V0D1	1400	-1.03	0.0916	-11.25	2.403e-29	5.583e-28	1400	-0.8177	0.09156	-8.932	4.198e-19	5.402e-18	1400	0.07077	0.09394	0.7534	0.4512	0.7348	1400	-0.1417	0.08916	-1.589	0.112	0.8676	2072	1777	946.1	938.2	1729	1759	975.3	1004
ATP6V0D2	8.962	5.655	1.70041	3.326	0.0008824	0.002217	8.962	4.597	1.33813	3.436	0.0005909	0.0016	8.962	1.375	0.92168	1.492	0.1357	1	8.962	2.432	1.95767	1.242	0.2141	1	0	0	7.42	11.95	0	2.049	18.2	32.07
ATP6V0E1	1367	-0.2623	0.08306	-3.158	0.00159	0.003798	1367	-0.1872	0.08262	-2.266	0.02344	0.04495	1367	0.09326	0.08316	1.121	0.2621	0.5702	1367	0.01821	0.08252	0.2207	0.8254	0.9975	1498	1431	1237	1204	1475	1491	1333	1270
ATP6V0E2	1781	0.5607	0.08098	6.924	4.384e-12	2.986e-11	1781	0.4565	0.08095	5.639	1.708e-08	8.832e-08	1781	-0.06787	0.07933	-0.8555	0.3922	0.691	1781	0.03635	0.08257	0.4402	0.6598	0.9975	1378	1526	2208	2075	1532	1447	2058	2029
ATP6V0E2-AS1	173.8	0.2356	0.23283	1.012	0.3117	0.4076	173.8	0.1314	0.22781	0.577	0.564	0.6552	173.8	0.2065	0.22747	0.9079	0.3639	0.6683	173.8	0.3106	0.23316	1.332	0.1828	1	118.9	171.6	160.5	182.3	185.7	175.2	177.7	218.3
ATP6V1A	2082	0.02606	0.06976	0.3736	0.7087	0.7757	2082	0.04605	0.07016	0.6564	0.5116	0.6072	2082	-0.08215	0.06956	-1.181	0.2376	0.5435	2082	-0.1021	0.07035	-1.452	0.1466	0.905	2112	2145	2188	2146	1943	2023	2048	2047
ATP6V1B1	3.805	5.022	1.93366	2.597	0.009397	0.01928	3.805	4.029	1.91878	2.1	0.03573	0.06539	3.805	0.4425	1.33206	0.3322	0.7397	1	3.805	1.435	2.37621	0.604	0.5458	1	0	0	6.493	5.976	0	1.024	8.669	8.276
ATP6V1B1-AS1	40.98	1.364	0.46242	2.951	0.003173	0.007176	40.98	1.922	0.47765	4.025	5.703e-05	0.0001848	40.98	0.1328	0.42635	0.3115	0.7554	1	40.98	-0.4252	0.5101	-0.8336	0.4045	1	23.57	22.34	58.43	59.76	9.497	24.59	62.42	67.24
ATP6V1B2	2129	0.03578	0.07159	0.4998	0.6172	0.7016	2129	0.116	0.07146	1.623	0.1046	0.1669	2129	0.05903	0.07105	0.8309	0.406	0.7007	2129	-0.02114	0.07199	-0.2937	0.769	0.9975	2054	2123	2127	2155	1994	2122	2269	2191
ATP6V1C1	2976	-0.6598	0.0663	-9.952	2.47e-23	3.95e-22	2976	-0.634	0.06641	-9.546	1.345e-21	2.054e-20	2976	-0.03039	0.06733	-0.4514	0.6517	0.8618	2976	-0.05628	0.06537	-0.861	0.3893	0.9902	3694	3714	2428	2260	3478	3647	2337	2253
ATP6V1C2	5084	0.28	0.0622	4.502	6.74e-06	2.336e-05	5084	0.4371	0.06218	7.029	2.076e-12	1.589e-11	5084	0.09137	0.06163	1.483	0.1382	0.4094	5084	-0.06569	0.06275	-1.047	0.2952	0.9832	4591	4522	5826	5237	4253	4453	5883	5906
ATP6V1D	1841	-0.6051	0.07686	-7.872	3.478e-15	3.136e-14	1841	-0.3785	0.07667	-4.937	7.944e-07	3.353e-06	1841	0.1231	0.07772	1.584	0.1132	0.3653	1841	-0.1035	0.07581	-1.365	0.1721	0.9257	2230	2228	1530	1399	2091	2058	1631	1560
ATP6V1E1	2002	-0.2613	0.07295	-3.582	0.0003413	0.0009221	2002	-0.1537	0.07258	-2.118	0.03421	0.06289	2002	0.1137	0.07298	1.558	0.1193	0.3762	2002	0.006103	0.07256	0.08411	0.933	0.9984	2165	2116	1848	1723	2159	2140	1953	1911
ATP6V1E2	129.4	0.5919	0.25271	2.342	0.01916	0.03675	129.4	0.5589	0.25147	2.222	0.02625	0.04972	129.4	0.02288	0.244	0.09377	0.9253	0.9776	129.4	0.05594	0.25993	0.2152	0.8296	1	113.6	90.39	157.7	149.4	93.91	117.8	143.9	168.6
ATP6V1F	1618	-0.1918	0.08086	-2.372	0.01771	0.03421	1618	-0.03745	0.0806	-0.4646	0.6422	0.7241	1618	0.1117	0.08071	1.384	0.1664	0.4525	1618	-0.04261	0.08076	-0.5277	0.5977	0.9975	1795	1620	1517	1471	1665	1649	1611	1619
ATP6V1G1	2032	-0.6193	0.07517	-8.238	1.747e-16	1.744e-15	2032	-0.4775	0.07489	-6.376	1.818e-10	1.154e-09	2032	0.105	0.07605	1.38	0.1675	0.4538	2032	-0.0368	0.074	-0.4973	0.619	0.9975	2503	2386	1661	1520	2409	2356	1730	1691
ATP6V1G2	13.25	0.897	0.80992	1.107	0.2681	0.3602	13.25	-0.1553	0.82717	-0.1877	0.8511	0.8918	13.25	-0.8685	0.80299	-1.082	0.2794	1	13.25	0.1837	0.8339	0.2203	0.8256	1	16.07	5.078	22.26	16.93	12.66	11.27	5.201	16.55
ATP6V1G2-DDX39B	7673	-0.7052	0.05141	-13.72	8.049e-43	3.798e-41	7673	-0.6128	0.0514	-11.92	8.933e-33	2.43e-31	7673	0.03161	0.0519	0.6089	0.5426	0.7961	7673	-0.06074	0.0509	-1.193	0.2327	0.96	9779	9410	6009	5760	9304	9094	6066	5963
ATP6V1G3	0	0	NA	NA	NA	1	0	0	NA	NA	NA	1	0	0	NA	NA	NA	1	0	0	NA	NA	NA	1	0	0	0	0	0	0	0	0
ATP6V1H	1102	-0.4724	0.09394	-5.028	4.944e-07	1.98e-06	1102	-0.1877	0.09264	-2.026	0.04277	0.07663	1102	0.3031	0.09405	3.223	0.00127	0.01717	1102	0.0184	0.09253	0.1988	0.8424	0.9981	1196	1237	882.1	871.5	1296	1169	1104	1059
ATP7A	1092	0.7829	0.09687	8.082	6.349e-16	6.078e-15	1092	0.6896	0.09682	7.123	1.059e-12	8.385e-12	1092	-0.06356	0.09372	-0.6782	0.4976	0.7659	1092	0.02974	0.09987	0.2978	0.7658	0.9975	834.7	787.1	1419	1370	885.3	770.4	1340	1329
ATP7B	593.1	-0.06998	0.12494	-0.5602	0.5754	0.6643	593.1	-0.3949	0.12576	-3.14	0.001688	0.004173	593.1	-0.2533	0.12589	-2.012	0.04419	0.2076	593.1	0.0716	0.1248	0.5737	0.5662	0.9951	623.6	623.6	577.9	610.5	689	621.8	458.6	540
ATP8A1	81.51	1.524	0.33173	4.593	4.363e-06	1.552e-05	81.51	1.773	0.31427	5.643	1.672e-08	8.659e-08	81.51	0.6321	0.29073	2.174	0.02969	0.16	81.51	0.3824	0.35254	1.085	0.278	1	31.07	36.56	103	91.63	37.99	50.2	151.7	150
ATP8A2	3.464	5.009	2.019	2.481	0.01311	0.02611	3.464	5.326	2.0108	2.649	0.00808	0.01722	3.464	0.3125	1.45737	0.2144	0.8302	1	3.464	0	2.44862	0	1	1	0	0	8.348	3.984	0	0	6.068	9.31
ATP8B1	875.2	0.2089	0.11565	1.807	0.07084	0.1171	875.2	0.07651	0.11546	0.6626	0.5076	0.6035	875.2	-0.05698	0.1146	-0.4973	0.619	0.8439	875.2	0.07543	0.11651	0.6474	0.5174	0.9926	741.4	878.6	917.3	956.2	926.5	781.6	925.8	874.1
ATP8B2	3220	-0.1977	0.06287	-3.145	0.001661	0.003958	3220	-0.1634	0.06302	-2.594	0.0095	0.01995	3220	-0.03736	0.06304	-0.5926	0.5535	0.8044	3220	-0.07163	0.06284	-1.14	0.2543	0.9714	3515	3499	3054	3062	3396	3279	3075	2882
ATP8B3	1408	0.3549	0.08686	4.086	4.383e-05	0.0001361	1408	0.3807	0.08653	4.4	1.084e-05	3.932e-05	1408	0.05927	0.08521	0.6955	0.4867	0.7589	1408	0.03349	0.08815	0.3799	0.704	0.9975	1214	1215	1492	1615	1246	1240	1542	1697
ATP8B4	22.13	5.124	0.98484	5.203	1.958e-07	8.205e-07	22.13	4.918	1.15279	4.266	1.989e-05	6.951e-05	22.13	-0.7941	0.55372	-1.434	0.1516	1	22.13	-0.5876	1.41146	-0.4163	0.6772	1	1.071	2.031	47.3	61.75	1.055	1.024	33.81	28.96
ATP8B5P	8.064	0.1674	0.94238	0.1777	0.859	0.8947	8.064	-0.3103	0.92899	-0.334	0.7384	0.8033	8.064	-0.1161	0.9326	-0.1245	0.9009	1	8.064	0.3616	0.93881	0.3852	0.7001	1	5.357	9.141	8.348	7.968	7.386	11.27	7.802	7.241
ATP9A	1028	1.7	0.09843	17.27	7.588e-67	8.38e-65	1028	2.199	0.09981	22.03	1.35e-107	2.886e-105	1028	0.2726	0.08865	3.075	0.002107	0.02544	1028	-0.2264	0.10859	-2.085	0.03706	0.6351	444.7	466.2	1447	1514	395.7	383.1	1794	1782
ATP9B	387.6	-0.1666	0.1494	-1.115	0.2648	0.3566	387.6	0.2082	0.14841	1.403	0.1606	0.2399	387.6	0.2649	0.14803	1.789	0.07356	0.2834	387.6	-0.11	0.14978	-0.7343	0.4628	0.9914	378.2	419.5	371	339.6	380.9	358.6	456.9	396.2
ATPAF1	958.9	0.2587	0.09902	2.613	0.008974	0.0185	958.9	0.1893	0.09927	1.907	0.05649	0.09798	958.9	-0.08273	0.09781	-0.8459	0.3976	0.695	958.9	-0.01332	0.10046	-0.1326	0.8945	0.9981	859.3	917.1	1010	1117	901.1	859.5	1010	997.2
ATPAF2	705	-0.507	0.11817	-4.291	1.782e-05	5.841e-05	705	-0.3672	0.11841	-3.101	0.001929	0.004702	705	0.0231	0.11964	0.1931	0.8469	0.9491	705	-0.1168	0.11692	-0.9986	0.318	0.9894	785.4	902.9	607.5	580.7	791.4	766.3	643.2	562.7
ATPIF1	1646	0.01199	0.07943	0.151	0.88	0.9123	1646	-0.1779	0.07823	-2.275	0.02293	0.0441	1646	0.1075	0.0787	1.366	0.172	0.4599	1646	0.2974	0.07897	3.766	0.0001657	0.04111	1457	1589	1552	1520	1888	1856	1671	1638
ATR	2057	-0.3943	0.07727	-5.103	3.341e-07	1.362e-06	2057	-0.2688	0.07724	-3.481	0.0004999	0.001371	2057	0.05329	0.07772	0.6857	0.4929	0.7636	2057	-0.07218	0.07678	-0.9401	0.3472	0.9902	2266	2433	1733	1844	2142	2328	1835	1875
ATRAID	2302	-0.1246	0.07484	-1.665	0.09601	0.1525	2302	-0.04943	0.07428	-0.6654	0.5058	0.6018	2302	0.1594	0.07448	2.14	0.03235	0.169	2302	0.08426	0.07463	1.129	0.2589	0.9735	2215	2387	2144	2078	2535	2345	2294	2423
ATRIP	468.7	-0.5592	0.13258	-4.218	2.466e-05	7.928e-05	468.7	-0.4288	0.13348	-3.212	0.001317	0.003324	468.7	-0.03203	0.13517	-0.237	0.8127	0.9362	468.7	-0.1625	0.13086	-1.242	0.2144	0.9483	576.4	582	384	402.4	501.2	533.7	361.5	408.6
ATRN	2940	-0.02339	0.06629	-0.3529	0.7242	0.7872	2940	-0.004167	0.06625	-0.0629	0.9498	0.9648	2940	0.009554	0.06606	0.1446	0.885	0.9622	2940	-0.009672	0.06647	-0.1455	0.8843	0.9981	3029	2900	2926	2906	2999	2890	3038	2830
ATRNL1	66.42	4.401	0.5578	7.89	3.02e-15	2.737e-14	66.42	4.189	0.48985	8.551	1.219e-17	1.423e-16	66.42	0.3656	0.33191	1.101	0.2707	0.5798	66.42	0.5779	0.66402	0.8703	0.3842	1	6.429	4.063	100.2	120.5	6.331	9.22	122.2	162.4
ATRX	2918	-0.1654	0.06863	-2.41	0.01596	0.03114	2918	-0.1658	0.06863	-2.415	0.01573	0.03137	2918	-0.01263	0.0687	-0.1839	0.8541	0.9522	2918	-0.01226	0.06856	-0.1789	0.858	0.9981	3190	3008	2650	2877	3111	3034	2793	2683
ATXN1	1286	0.05254	0.08675	0.6056	0.5448	0.6367	1286	0.02007	0.08628	0.2326	0.8161	0.8647	1286	0.04319	0.08599	0.5022	0.6155	0.8415	1286	0.07566	0.08704	0.8692	0.3847	0.9902	1211	1261	1239	1326	1321	1285	1288	1355
ATXN10	1414	-0.1496	0.0851	-1.758	0.07874	0.1285	1414	-0.33	0.08455	-3.903	9.488e-05	0.0002951	1414	-0.007181	0.08516	-0.08432	0.9328	0.9807	1414	0.1732	0.08448	2.05	0.04033	0.654	1420	1462	1362	1235	1595	1653	1312	1272
ATXN1L	2828	-0.6632	0.07156	-9.268	1.904e-20	2.522e-19	2828	-0.6362	0.07139	-8.912	5.034e-19	6.429e-18	2828	0.04389	0.07244	0.6059	0.5446	0.7973	2828	0.01689	0.07051	0.2396	0.8106	0.9975	3465	3404	2066	2273	3339	3610	2274	2196
ATXN2	1467	-0.4562	0.0824	-5.537	3.081e-08	1.424e-07	1467	-0.4041	0.08202	-4.927	8.368e-07	3.522e-06	1467	0.0723	0.08313	0.8698	0.3844	0.6852	1467	0.02019	0.08128	0.2483	0.8039	0.9975	1649	1695	1170	1269	1666	1725	1274	1289
ATXN2L	6884	-0.7627	0.05324	-14.33	1.504e-46	8.214e-45	6884	-0.7962	0.05317	-14.97	1.071e-50	5.965e-49	6884	0.007261	0.05388	0.1348	0.8928	0.9653	6884	0.04076	0.05253	0.776	0.4377	0.9902	8425	8729	4907	5205	8778	8868	5037	5126
ATXN3	904.3	-0.143	0.09949	-1.437	0.1506	0.2238	904.3	-0.1792	0.09898	-1.811	0.07017	0.1181	904.3	0.03438	0.09938	0.346	0.7294	0.9031	904.3	0.07061	0.09909	0.7126	0.4761	0.9917	971.8	891.8	869.1	817.7	978.2	978.3	865.2	862.7
ATXN3L	48.91	-0.1026	0.42322	-0.2425	0.8084	0.855	48.91	-1.041	0.43236	-2.407	0.01607	0.03199	48.91	-0.6616	0.43635	-1.516	0.1295	1	48.91	0.2766	0.41911	0.66	0.5093	1	61.07	43.67	40.81	56.77	60.15	66.59	20.81	41.38
ATXN7	620.6	-0.3428	0.11852	-2.892	0.003827	0.008513	620.6	-0.3208	0.11913	-2.693	0.007084	0.01528	620.6	-0.06395	0.11983	-0.5337	0.5936	0.8309	620.6	-0.08593	0.1178	-0.7295	0.4657	0.9914	710.4	714	520.3	603.6	667.9	674.1	529.7	545.2
ATXN7L1	230.9	-0.3738	0.19528	-1.914	0.05557	0.09466	230.9	-0.5454	0.1959	-2.784	0.005366	0.01192	230.9	-0.1275	0.19828	-0.6429	0.5203	0.7805	230.9	0.04413	0.19286	0.2288	0.819	1	242.1	284.4	217	189.2	292.3	251	203.7	167.6
ATXN7L2	323.6	-0.7541	0.16082	-4.689	2.741e-06	1.003e-05	323.6	-0.5919	0.16335	-3.623	0.0002907	0.0008316	323.6	-0.1237	0.16591	-0.7456	0.4559	0.7379	323.6	-0.2859	0.15818	-1.808	0.07068	0.7841	471.4	404.2	272.7	246	340.8	377	238.4	237.9
ATXN7L3	1765	-0.5547	0.07419	-7.477	7.604e-14	6.058e-13	1765	-0.3865	0.07352	-5.256	1.469e-07	6.804e-07	1765	0.1799	0.07483	2.404	0.01622	0.107	1765	0.01163	0.07287	0.1596	0.8732	0.9981	2037	2045	1395	1383	2090	2024	1582	1565
ATXN7L3B	2243	0.1654	0.06959	2.377	0.01746	0.03377	2243	0.3325	0.06922	4.804	1.552e-06	6.315e-06	2243	0.164	0.06853	2.394	0.01668	0.1089	2243	-0.003082	0.07026	-0.04387	0.965	0.9991	1998	2101	2295	2304	2032	2059	2526	2628
ATXN8OS	0	0	NA	NA	NA	1	0	0	NA	NA	NA	1	0	0	NA	NA	NA	1	0	0	NA	NA	NA	1	0	0	0	0	0	0	0	0
AUH	325.9	-0.1273	0.16459	-0.7734	0.4393	0.538	325.9	-0.2977	0.16594	-1.794	0.07284	0.1219	325.9	-0.1948	0.16587	-1.175	0.2402	0.5472	325.9	-0.02446	0.16466	-0.1486	0.8819	0.9981	322.5	381.9	309.8	335.7	370.4	322.7	263.5	301
AUNIP	634.5	-0.1492	0.11683	-1.277	0.2017	0.2857	634.5	-0.1858	0.11799	-1.575	0.1153	0.1813	634.5	-0.1499	0.11762	-1.274	0.2026	0.5016	634.5	-0.1132	0.11721	-0.9659	0.3341	0.9902	732.9	662.2	623.3	634.5	612	677.2	561.7	572.1
AUP1	3983	-0.6712	0.05957	-11.27	1.89e-29	4.412e-28	3983	-0.548	0.05942	-9.222	2.915e-20	4.063e-19	3983	0.08336	0.06025	1.384	0.1665	0.4525	3983	-0.0398	0.05873	-0.6777	0.4979	0.9926	4917	4839	3147	2978	4842	4648	3233	3258
AURKA	6799	-0.5589	0.05163	-10.82	2.637e-27	5.391e-26	6799	-0.4881	0.05158	-9.463	2.979e-21	4.425e-20	6799	0.04277	0.05202	0.8221	0.411	0.7055	6799	-0.028	0.05119	-0.5469	0.5844	0.9951	8275	7921	5527	5466	7860	8023	5728	5594
AURKAIP1	3617	-0.3541	0.18618	-1.902	0.05718	0.09702	3617	-0.7446	0.18601	-4.003	6.254e-05	0.0002014	3617	-0.0257	0.18632	-0.138	0.8903	0.9643	3617	0.3648	0.18587	1.963	0.04968	0.7028	3203	4335	2707	3191	4890	4817	2703	3091
AURKAPS1	25.67	-0.2974	0.5231	-0.5685	0.5697	0.6592	25.67	-0.6621	0.54762	-1.209	0.2267	0.3178	25.67	-0.6243	0.54576	-1.144	0.2527	1	25.67	-0.2596	0.52504	-0.4944	0.621	1	32.14	32.5	30.61	21.91	24.27	29.71	15.6	18.62
AURKB	3916	-0.09428	0.07477	-1.261	0.2074	0.2922	3916	-0.06467	0.07488	-0.8636	0.3878	0.4886	3916	-0.03899	0.07477	-0.5215	0.602	0.835	3916	-0.0686	0.07488	-0.9161	0.3596	0.9902	4449	3794	4003	3715	3836	4022	3774	3740
AURKC	5.902	-1.06	1.08593	-0.9758	0.3292	0.4265	5.902	-0.147	1.1502	-0.1278	0.8983	0.9264	5.902	-0.1674	1.1413	-0.1467	0.8834	1	5.902	-1.08	1.09527	-0.9861	0.3241	1	10.71	9.141	6.493	2.988	6.331	3.073	4.334	4.138
AUTS2	0	0	NA	NA	NA	1	0	0	NA	NA	NA	1	0	0	NA	NA	NA	1	0	0	NA	NA	NA	1	0	0	0	0	0	0	0	0
AVEN	332.4	-0.8279	0.15378	-5.384	7.304e-08	3.216e-07	332.4	-0.6858	0.15331	-4.473	7.718e-06	2.86e-05	332.4	0.07284	0.15812	0.4606	0.6451	0.8593	332.4	-0.06927	0.14883	-0.4655	0.6416	0.9975	428.6	426.6	230	252	408.4	406.7	244.5	262.8
AVIL	105.3	-0.04172	0.26979	-0.1546	0.8771	0.9099	105.3	0.01085	0.26957	0.04024	0.9679	0.9768	105.3	0.02416	0.26829	0.09006	0.9282	0.979	105.3	-0.0284	0.27106	-0.1048	0.9166	1	109.3	104.6	98.32	109.6	90.75	118.8	105.8	105.5
AVL9	1609	-0.2097	0.08527	-2.459	0.01394	0.0276	1609	-0.272	0.08508	-3.196	0.001392	0.003496	1609	-0.006634	0.08548	-0.07761	0.9381	0.982	1609	0.05566	0.08487	0.6559	0.5119	0.9926	1746	1672	1379	1578	1737	1815	1478	1464
AVP	0	0	NA	NA	NA	1	0	0	NA	NA	NA	1	0	0	NA	NA	NA	1	0	0	NA	NA	NA	1	0	0	0	0	0	0	0	0
AVPI1	295.9	0.4114	0.16804	2.448	0.01436	0.02833	295.9	0.3455	0.16604	2.081	0.03744	0.06804	295.9	0.08448	0.16327	0.5174	0.6049	0.8365	295.9	0.1503	0.17074	0.8806	0.3785	0.9902	241.1	246.8	296.8	352.6	265.9	275.6	327.7	361
AVPR1A	11.87	6.91	1.6165	4.275	1.914e-05	6.243e-05	11.87	5.516	1.61092	3.424	0.0006164	0.001663	11.87	0.04515	0.75714	0.05963	0.9525	1	11.87	1.439	2.15288	0.6684	0.5039	1	0	0	22.26	23.9	1.055	0	20.81	26.9
AVPR1B	0	0	NA	NA	NA	1	0	0	NA	NA	NA	1	0	0	NA	NA	NA	1	0	0	NA	NA	NA	1	0	0	0	0	0	0	0	0
AVPR2	10.31	2.02	0.90363	2.235	0.02539	0.04734	10.31	0.1994	0.83936	0.2376	0.8122	0.8614	10.31	-0.6538	0.80508	-0.8121	0.4168	1	10.31	1.167	0.9343	1.249	0.2117	1	4.286	4.063	12.99	20.92	10.55	8.196	12.14	9.31
AWAT1	0.7137	3.657	3.53997	1.033	0.3016	1	0.7137	1.275	3.75935	0.3393	0.7344	1	0.7137	-2.386	3.53057	-0.6758	0.4991	1	0.7137	0	3.76817	0	1	1	0	0	1.855	2.988	0	0	0.8669	0
AWAT2	0.4809	3.325	4.49206	0.7403	0.4591	1	0.4809	0	4.66269	0	1	1	0.4809	-3.465	4.49219	-0.7713	0.4405	1	0.4809	0	4.66256	0	1	1	0	0	1.855	1.992	0	0	0	0
AXDND1	2.526	2.098	1.97316	1.063	0.2877	0.3814	2.526	-0.3677	1.87456	-0.1961	0.8445	0.8865	2.526	-1.124	1.82375	-0.6162	0.5378	1	2.526	1.342	2.02021	0.6642	0.5066	1	0	2.031	1.855	6.972	3.166	2.049	0	4.138
AXIN1	1262	-0.4275	0.08833	-4.84	1.296e-06	4.931e-06	1262	-0.5686	0.08855	-6.421	1.352e-10	8.711e-10	1262	-0.1084	0.08966	-1.209	0.2268	0.5314	1262	0.03272	0.08721	0.3751	0.7076	0.9975	1393	1529	1087	1086	1467	1522	1031	983.8
AXIN2	327.5	3.092	0.19977	15.48	5.016e-54	3.575e-52	327.5	2.716	0.18715	14.51	1.012e-47	4.998e-46	327.5	0.1031	0.15786	0.653	0.5138	0.776	327.5	0.4789	0.22364	2.141	0.03224	0.6128	69.64	60.94	576	535.8	81.25	100.4	547	648.6
AXL	16300	-0.6814	0.05448	-12.51	6.848e-36	2.26e-34	16300	-0.5845	0.05434	-10.76	5.577e-27	1.153e-25	16300	0.1958	0.05463	3.584	0.0003389	0.006187	16300	0.09882	0.0542	1.823	0.06826	0.7772	18870	19380	11350	12500	20420	20540	14060	13250
AZGP1	14.13	5.073	1.60634	3.158	0.001588	0.003793	14.13	7.649	1.60572	4.763	1.904e-06	7.658e-06	14.13	1.126	0.74425	1.513	0.1303	1	14.13	-1.449	2.14587	-0.6754	0.4994	1	1.071	0	24.12	10.96	0	0	30.34	46.55
AZGP1P1	0	0	NA	NA	NA	1	0	0	NA	NA	NA	1	0	0	NA	NA	NA	1	0	0	NA	NA	NA	1	0	0	0	0	0	0	0	0
AZI2	1220	0.113	0.0855	1.322	0.1861	0.2674	1220	-0.1019	0.08531	-1.194	0.2324	0.3239	1220	-0.09606	0.08495	-1.131	0.2582	0.5665	1220	0.1189	0.08586	1.385	0.1662	0.9254	1178	1159	1289	1237	1283	1254	1175	1190
AZIN1	8442	-0.4049	0.05003	-8.092	5.879e-16	5.654e-15	8442	-0.426	0.05013	-8.497	1.949e-17	2.25e-16	8442	-0.07873	0.05033	-1.564	0.1178	0.3733	8442	-0.05763	0.04983	-1.156	0.2475	0.9655	9691	9992	7356	7512	9345	9568	7180	6895
AZIN1-AS1	19.78	-0.009116	0.67029	-0.0136	0.9891	0.9927	19.78	-0.3887	0.65239	-0.5958	0.5513	0.6439	19.78	0.1231	0.6629	0.1857	0.8526	1	19.78	0.5027	0.6599	0.7618	0.4462	1	10.71	24.38	10.2	24.9	23.21	26.64	16.47	21.72
AZIN2	206	0.6029	0.19341	3.117	0.001825	0.004318	206	0.2949	0.1928	1.53	0.1261	0.1958	206	-0.1621	0.18773	-0.8635	0.3879	0.6872	206	0.1459	0.19833	0.7357	0.4619	1	171.4	159.5	268.1	234.1	185.7	180.3	224.5	224.5
AZU1	31.1	2.122	0.56269	3.772	0.000162	0.0004603	31.1	1.674	0.50566	3.31	0.0009321	0.002427	31.1	0.459	0.46779	0.9813	0.3265	1	31.1	0.9076	0.59454	1.527	0.1269	1	11.79	7.11	35.25	46.81	15.83	19.46	59.82	52.76
B2M	6880	0.002268	0.05956	0.03809	0.9696	0.9788	6880	0.4951	0.05916	8.369	5.826e-17	6.52e-16	6880	0.4882	0.05905	8.269	1.352e-16	4.362e-14	6880	-0.004604	0.05968	-0.07714	0.9385	0.9984	6482	6019	6499	6019	6097	6363	8898	8663
B3GALNT1	0.2539	-2.526	4.89487	-0.516	0.6059	1	0.2539	0	4.99758	0	1	1	0.2539	0	4.99758	0	1	1	0.2539	-2.412	4.89487	-0.4928	0.6221	1	0	2.031	0	0	0	0	0	0
B3GALNT2	1311	-0.181	0.088	-2.057	0.03971	0.07047	1311	-0.3243	0.0875	-3.706	0.0002109	0.000619	1311	-0.00101	0.08815	-0.01146	0.9909	0.9973	1311	0.1422	0.08736	1.628	0.1035	0.8525	1397	1315	1171	1222	1498	1495	1140	1253
B3GALT1	83.59	0.7817	0.30418	2.57	0.01017	0.02073	83.59	0.5465	0.2986	1.83	0.06723	0.1139	83.59	0.0239	0.28932	0.08263	0.9341	0.9808	83.59	0.2591	0.31302	0.8279	0.4077	1	65.36	52.81	96.46	106.6	65.42	75.81	104.9	101.4
B3GALT2	0	0	NA	NA	NA	1	0	0	NA	NA	NA	1	0	0	NA	NA	NA	1	0	0	NA	NA	NA	1	0	0	0	0	0	0	0	0
B3GALT4	75.03	-0.2192	0.31498	-0.6959	0.4865	0.5824	75.03	0.221	0.31169	0.7091	0.4782	0.5766	75.03	0.3244	0.31153	1.041	0.2977	0.6076	75.03	-0.1158	0.31514	-0.3675	0.7132	1	80.36	75.16	65.85	67.73	72.81	70.69	74.55	93.1
B3GALT5	5.041	1.171	1.27911	0.9155	0.3599	0.459	5.041	1.465	1.22712	1.194	0.2324	0.324	5.041	0.5654	1.15362	0.4901	0.6241	1	5.041	0.2711	1.34577	0.2014	0.8404	1	1.071	4.063	3.71	7.968	3.166	3.073	6.935	10.34
B3GALT5-AS1	0	0	NA	NA	NA	1	0	0	NA	NA	NA	1	0	0	NA	NA	NA	1	0	0	NA	NA	NA	1	0	0	0	0	0	0	0	0
B3GALT6	897.1	0.1751	0.10115	1.731	0.08347	0.1351	897.1	-0.1272	0.10062	-1.264	0.2063	0.2942	897.1	-0.1033	0.10028	-1.031	0.3027	0.6131	897.1	0.1989	0.10149	1.96	0.05	0.7028	788.6	869.4	928.5	944.2	917	986.5	879	863.8
B3GAT1	22.12	7.596	1.54156	4.927	8.336e-07	3.246e-06	22.12	8.069	1.53907	5.243	1.581e-07	7.297e-07	22.12	0.4684	0.56065	0.8355	0.4035	1	22.12	0	2.10494	0	1	1	0	0	32.46	41.83	0	0	52.01	50.69
B3GAT2	247.7	0.5226	0.18067	2.893	0.003817	0.008494	247.7	0.3884	0.18019	2.155	0.03113	0.05793	247.7	-0.06258	0.1756	-0.3564	0.7215	0.8986	247.7	0.07169	0.18513	0.3872	0.6986	0.9975	201.4	206.2	281	304.8	219.5	209	304.3	255.5
B3GAT3	1300	0.3486	0.08441	4.13	3.622e-05	0.0001136	1300	0.09654	0.08513	1.134	0.2567	0.3506	1300	-0.2607	0.08363	-3.117	0.001826	0.02273	1300	-0.008609	0.08589	-0.1002	0.9202	0.9981	1210	1191	1581	1475	1182	1205	1274	1278
B3GLCT	459.6	0.2979	0.1322	2.254	0.02422	0.04536	459.6	0.2074	0.13374	1.551	0.121	0.1889	459.6	-0.1916	0.13072	-1.466	0.1428	0.4167	459.6	-0.101	0.13518	-0.7474	0.4548	0.9914	408.2	459.1	541.7	524.9	413.6	395.4	465.5	468.6
B3GNT2	629.3	0.5342	0.11518	4.638	3.514e-06	1.266e-05	629.3	0.385	0.11483	3.353	0.0007991	0.002109	629.3	-0.06629	0.112	-0.5919	0.5539	0.8047	629.3	0.08289	0.11793	0.7029	0.4821	0.9926	521.8	507.8	777.3	713.1	539.2	551.1	708.2	715.8
B3GNT3	219.6	6.297	0.51251	12.29	1.065e-34	3.273e-33	219.6	7.328	0.61426	11.93	8.207e-33	2.238e-31	219.6	0.4429	0.18257	2.426	0.01527	0.1032	219.6	-0.5884	0.77887	-0.7554	0.45	1	4.286	5.078	381.2	356.6	6.331	0	487.2	516.2
B3GNT4	65.5	1.418	0.34796	4.075	4.61e-05	0.0001427	65.5	1.275	0.34599	3.684	0.0002296	0.0006697	65.5	-0.06426	0.31881	-0.2016	0.8403	0.9461	65.5	0.07893	0.37302	0.2116	0.8324	1	35.36	36.56	94.61	97.61	43.26	32.78	92.76	91.03
B3GNT5	622.2	-0.03112	0.11643	-0.2673	0.7892	0.84	622.2	-0.3675	0.11839	-3.105	0.001906	0.004652	622.2	-0.373	0.11784	-3.165	0.001551	0.01988	622.2	-0.03654	0.11699	-0.3123	0.7548	0.9975	658.9	682.5	675.2	637.4	665.8	642.3	479.4	535.8
B3GNT6	1.301	3.621	2.72956	1.326	0.1847	0.2657	1.301	3.897	2.71543	1.435	0.1512	0.2285	1.301	0.2717	2.39086	0.1137	0.9095	1	1.301	0	3.01791	0	1	1	0	0	3.71	0.996	0	0	2.601	3.103
B3GNT7	2.759	2.814	1.92861	1.459	0.1446	0.2163	2.759	0.7644	2.02774	0.377	0.7062	0.7773	2.759	-2.021	1.79385	-1.127	0.2598	1	2.759	0.02798	2.14787	0.01303	0.9896	1	0	2.031	6.493	7.968	2.11	0	3.468	0
B3GNT8	8.495	-0.584	0.9298	-0.6281	0.5299	0.6227	8.495	0.2757	0.90358	0.3051	0.7603	0.822	8.495	0.6891	0.92011	0.7489	0.4539	1	8.495	-0.1706	0.91345	-0.1868	0.8518	1	7.5	11.17	6.493	5.976	7.386	9.22	7.802	12.41
B3GNT9	480.9	0.8058	0.14867	5.42	5.966e-08	2.649e-07	480.9	0.1964	0.14811	1.326	0.1848	0.2688	480.9	-0.3275	0.1451	-2.257	0.02399	0.1388	480.9	0.2818	0.15161	1.859	0.06307	0.7605	319.3	398.1	602	653.4	464.3	408.8	459.5	542.1
B3GNTL1	258.3	0.3025	0.17724	1.707	0.08791	0.1413	258.3	0.2075	0.17785	1.167	0.2434	0.3357	258.3	-0.1029	0.17452	-0.5894	0.5556	0.8057	258.3	-0.007872	0.18052	-0.04361	0.9652	0.9991	255	217.4	289.4	292.8	216.3	253	266.1	276.2
B4GALNT1	1685	1.202	0.09822	12.24	1.97e-34	5.945e-33	1685	1.161	0.0984	11.79	4.159e-32	1.106e-30	1685	-0.07209	0.09507	-0.7583	0.4483	0.7322	1685	-0.03072	0.10144	-0.3028	0.762	0.9975	943.9	1140	2272	2524	973.9	1066	2181	2382
B4GALNT2	2.605	2.488	1.88633	1.319	0.1872	0.2687	2.605	4.259	2.16346	1.969	0.04901	0.08648	2.605	-0.6562	1.66513	-0.3941	0.6935	1	2.605	-2.427	2.33798	-1.038	0.2992	1	0	2.031	5.565	5.976	0	0	5.201	2.069
B4GALNT3	228.1	4.887	0.33121	14.75	2.89e-49	1.75e-47	228.1	5.583	0.3765	14.83	9.474e-50	5.105e-48	228.1	0.1869	0.18585	1.006	0.3145	0.6248	228.1	-0.5095	0.46574	-1.094	0.274	1	7.5	20.31	423.9	407.4	6.331	13.32	495.9	450
B4GALNT4	1048	1.139	0.11114	10.25	1.24e-24	2.145e-23	1048	0.8471	0.10947	7.738	1.006e-14	9.594e-14	1048	0.02635	0.10641	0.2476	0.8045	0.9335	1048	0.3179	0.11408	2.787	0.005317	0.292	615	637.8	1313	1446	801.9	760.1	1267	1545
B4GALT1	1299	-0.2379	0.08737	-2.723	0.006467	0.01373	1299	-0.364	0.08762	-4.154	3.267e-05	0.0001102	1299	-0.1115	0.08806	-1.267	0.2053	0.5039	1299	0.01454	0.08693	0.1673	0.8671	0.9981	1371	1480	1198	1220	1487	1394	1092	1147
B4GALT1-AS1	89.64	0.2553	0.34967	0.7301	0.4653	0.563	89.64	-0.6568	0.34447	-1.907	0.05658	0.09813	89.64	-0.2383	0.34757	-0.6858	0.4929	0.7636	89.64	0.6737	0.3466	1.944	0.05192	1	55.72	93.44	62.14	116.5	128.7	109.6	80.62	70.34
B4GALT2	1749	-0.472	0.08271	-5.706	1.154e-08	5.598e-08	1749	-0.4295	0.08224	-5.222	1.767e-07	8.109e-07	1749	0.09834	0.0833	1.181	0.2378	0.5436	1749	0.05586	0.08164	0.6842	0.4939	0.9926	1857	2103	1405	1451	2098	2020	1501	1558
B4GALT3	1052	-0.07396	0.09796	-0.755	0.4503	0.5488	1052	0.1143	0.0972	1.176	0.2398	0.3319	1052	0.1966	0.09708	2.025	0.0429	0.2038	1052	0.00835	0.09807	0.08514	0.9321	0.9984	1108	973	1017	959.1	1069	1023	1121	1144
B4GALT4	505.2	0.6688	0.13049	5.125	2.977e-07	1.222e-06	505.2	0.6532	0.13029	5.014	5.335e-07	2.3e-06	505.2	-0.002222	0.12585	-0.01765	0.9859	0.9959	505.2	0.0133	0.13477	0.09867	0.9214	0.9981	394.3	384.9	644.6	593.6	414.7	371.9	598.2	639.3
B4GALT4-AS1	103	0.4045	0.27409	1.476	0.14	0.2104	103	0.5903	0.27236	2.167	0.0302	0.05633	103	0.1675	0.26499	0.6321	0.5273	0.7858	103	-0.01834	0.28122	-0.0652	0.948	1	79.29	92.43	117.8	109.6	94.97	74.78	129.2	126.2
B4GALT5	3271	0.1252	0.05996	2.087	0.03688	0.06594	3271	0.2242	0.05978	3.75	0.0001766	0.0005252	3271	0.09351	0.05932	1.576	0.1149	0.3678	3271	-0.005536	0.06042	-0.09163	0.927	0.9984	3076	3081	3334	3380	3046	3087	3626	3537
B4GALT6	1607	0.1496	0.07823	1.912	0.05584	0.09505	1607	0.001776	0.07913	0.02244	0.9821	0.9869	1607	-0.247	0.07812	-3.162	0.001567	0.02004	1607	-0.09918	0.07924	-1.252	0.2107	0.9423	1569	1664	1787	1799	1468	1550	1501	1521
B4GALT7	674.2	-0.4427	0.11285	-3.923	8.744e-05	0.0002594	674.2	-0.5303	0.11355	-4.67	3.007e-06	1.176e-05	674.2	-0.1238	0.11492	-1.077	0.2813	0.5911	674.2	-0.03623	0.11145	-0.325	0.7451	0.9975	755.4	836.9	567.6	604.6	781.9	771.4	536.6	539
B4GAT1	900.6	0.1981	0.10818	1.831	0.06704	0.1114	900.6	0.1789	0.10731	1.667	0.09543	0.1543	900.6	0.09458	0.10657	0.8875	0.3748	0.677	900.6	0.1138	0.10891	1.045	0.2962	0.9832	736.1	880.6	913.6	942.2	902.2	848.2	968.3	1014
B9D1	482.9	0.1752	0.14188	1.235	0.217	0.3033	482.9	-0.03252	0.14189	-0.2292	0.8187	0.8665	482.9	-0.1228	0.14085	-0.8717	0.3834	0.6844	482.9	0.0849	0.14291	0.5941	0.5524	0.9933	466.1	447.9	562.1	469.1	455.8	513.2	443	505.8
B9D2	472.5	-0.6217	0.13262	-4.688	2.761e-06	1.009e-05	472.5	-0.5474	0.13059	-4.192	2.769e-05	9.449e-05	472.5	0.1875	0.13432	1.396	0.1628	0.4475	472.5	0.1131	0.12883	0.8783	0.3798	0.9902	519.7	568.8	341.3	366.5	576.1	601.3	401.4	404.5
BAALC	2.085	1.315	2.7194	0.4836	0.6286	0.7112	2.085	2.697	2.10698	1.28	0.2005	0.2875	2.085	3.833	2.3365	1.64	0.1009	1	2.085	2.451	2.52494	0.9707	0.3317	1	0	0	0.9275	0	2.11	0	4.334	9.31
BAALC-AS1	0.6739	2.325	3.78699	0.614	0.5392	1	0.6739	3.192	3.72382	0.8572	0.3913	1	0.6739	0.862	3.58136	0.2407	0.8098	1	0.6739	0	3.92197	0	1	1	0	0	0.9275	0.996	0	0	3.468	0
BAALC-AS2	0.5989	2.281	3.92474	0.5811	0.5612	1	0.5989	2.935	3.87388	0.7577	0.4487	1	0.5989	0.6495	3.7415	0.1736	0.8622	1	0.5989	0	4.05113	0	1	1	0	0	1.855	0	0	0	0.8669	2.069
BAAT	5.365	-0.8819	1.10363	-0.7991	0.4243	0.5231	5.365	0.9946	1.22197	0.814	0.4157	0.5162	5.365	0.1099	1.13389	0.09688	0.9228	1	5.365	-1.767	1.19395	-1.48	0.139	1	8.572	9.141	4.638	4.98	3.166	2.049	5.201	5.172
BABAM1	2673	-0.3669	0.06414	-5.721	1.058e-08	5.163e-08	2673	-0.2457	0.06374	-3.854	0.0001162	0.000356	2673	0.1365	0.06433	2.123	0.03379	0.1744	2673	0.01528	0.06355	0.2404	0.81	0.9975	2920	2958	2316	2241	2965	2975	2517	2493
BACE1	551.2	0.472	0.12881	3.665	0.0002478	0.0006852	551.2	0.5094	0.12928	3.94	8.134e-05	0.0002559	551.2	-0.03334	0.12582	-0.265	0.791	0.9283	551.2	-0.07076	0.13219	-0.5353	0.5925	0.9971	450	489.6	666	637.4	436.9	457.9	686.6	585.5
BACE1-AS	81.87	-0.08903	0.32374	-0.275	0.7833	0.8351	81.87	0.2943	0.32171	0.9149	0.3603	0.4604	81.87	0.2693	0.31968	0.8423	0.3996	0.697	81.87	-0.1141	0.32575	-0.3502	0.7262	1	87.86	76.18	68.64	85.66	62.26	89.13	106.6	78.62
BACE2	2.054	4.629	2.28972	2.022	0.04321	0.07585	2.054	1.198	2.09598	0.5714	0.5677	0.6584	2.054	-0.9811	1.89003	-0.5191	0.6037	1	2.054	2.45	2.46247	0.9951	0.3197	1	0	0	6.493	2.988	2.11	0	1.734	3.103
BACH1	1642	-0.3561	0.07656	-4.652	3.288e-06	1.19e-05	1642	-0.3694	0.0772	-4.785	1.708e-06	6.911e-06	1642	-0.1293	0.07756	-1.667	0.09546	0.3295	1642	-0.1161	0.07619	-1.523	0.1277	0.8826	1928	1915	1504	1498	1819	1726	1391	1352
BACH1-IT2	0.4997	-1.584	4.0087	-0.3951	0.6928	1	0.4997	0.8749	3.88099	0.2254	0.8216	1	0.4997	2.425	3.88244	0.6247	0.5322	1	0.4997	-0.03344	4.00731	-0.008344	0.9933	1	1.071	0	0	0	0	1.024	0.8669	1.034
BACH2	108.9	1.596	0.27663	5.771	7.897e-09	3.915e-08	108.9	0.7676	0.27755	2.766	0.00568	0.01255	108.9	-0.6296	0.2589	-2.432	0.01502	0.1022	108.9	0.1991	0.29415	0.6768	0.4985	1	69.64	52.81	202.2	167.3	71.75	68.64	124	114.8
BAD	1137	-0.2392	0.10486	-2.282	0.02252	0.04257	1137	-0.4173	0.10342	-4.035	5.459e-05	0.0001774	1137	0.1383	0.10475	1.32	0.1868	0.4812	1137	0.3164	0.10354	3.056	0.002246	0.1728	1032	1228	1009	905.4	1398	1417	1101	1005
BAG1	729.6	-0.6556	0.10938	-5.993	2.055e-09	1.082e-08	729.6	-0.3252	0.10775	-3.018	0.002541	0.006049	729.6	0.3065	0.11029	2.779	0.005452	0.05024	729.6	-0.02382	0.10681	-0.223	0.8235	0.9975	861.4	853.2	560.2	527.9	854.7	831.8	645	702.4
BAG2	1233	-0.2191	0.09712	-2.256	0.02406	0.04508	1233	-0.3143	0.09732	-3.23	0.001239	0.003151	1233	-0.09064	0.09765	-0.9282	0.3533	0.6594	1233	0.004562	0.09679	0.04713	0.9624	0.9991	1260	1428	1076	1235	1333	1365	1080	1089
BAG3	3244	-0.8451	0.06603	-12.8	1.653e-37	5.953e-36	3244	-0.9728	0.06618	-14.7	6.478e-49	3.373e-47	3244	-0.1011	0.06749	-1.498	0.1342	0.4035	3244	0.02658	0.06469	0.4108	0.6812	0.9975	4097	4287	2263	2405	4296	4245	2101	2253
BAG4	816.4	-0.4537	0.10747	-4.221	2.428e-05	7.811e-05	816.4	-0.3868	0.10778	-3.589	0.0003316	0.0009388	816.4	-0.01944	0.10884	-0.1786	0.8583	0.9536	816.4	-0.08628	0.10639	-0.8109	0.4174	0.9902	898.9	1026	726.3	679.3	889.5	924	690	697.2
BAG5	1969	-0.5615	0.07377	-7.611	2.715e-14	2.235e-13	1969	-0.6069	0.07374	-8.23	1.871e-16	2.022e-15	1969	-0.02568	0.07491	-0.3428	0.7317	0.9037	1969	0.0197	0.07258	0.2714	0.7861	0.9975	2281	2410	1558	1621	2390	2366	1528	1596
BAG6	11100	-0.4577	0.04899	-9.342	9.433e-21	1.278e-19	11100	-0.4314	0.04895	-8.813	1.214e-18	1.505e-17	11100	0.03081	0.04919	0.6265	0.531	0.7883	11100	0.004537	0.04875	0.09306	0.9259	0.9981	12360	13180	9261	9340	12810	12810	9573	9429
BAGE	1.364	4.139	2.58883	1.599	0.1099	0.171	1.364	-0.04766	2.51925	-0.01892	0.9849	0.989	1.364	-1.749	2.36685	-0.7389	0.46	1	1.364	2.438	2.72887	0.8934	0.3717	1	0	0	2.783	3.984	1.055	1.024	0	2.069
BAGE2	1.755	2.703	2.35232	1.149	0.2505	0.3409	1.755	-1.065	2.16408	-0.4921	0.6226	0.7078	1.755	-1.758	2.11231	-0.8321	0.4053	1	1.755	2.01	2.39892	0.8379	0.4021	1	0	1.016	2.783	3.984	3.166	1.024	0	2.069
BAGE3	1.755	2.703	2.35232	1.149	0.2505	0.3409	1.755	-1.065	2.16408	-0.4921	0.6226	0.7078	1.755	-1.758	2.11231	-0.8321	0.4053	1	1.755	2.01	2.39892	0.8379	0.4021	1	0	1.016	2.783	3.984	3.166	1.024	0	2.069
BAGE4	1.755	2.703	2.35232	1.149	0.2505	0.3409	1.755	-1.065	2.16408	-0.4921	0.6226	0.7078	1.755	-1.758	2.11231	-0.8321	0.4053	1	1.755	2.01	2.39892	0.8379	0.4021	1	0	1.016	2.783	3.984	3.166	1.024	0	2.069
BAGE5	1.755	2.703	2.35232	1.149	0.2505	0.3409	1.755	-1.065	2.16408	-0.4921	0.6226	0.7078	1.755	-1.758	2.11231	-0.8321	0.4053	1	1.755	2.01	2.39892	0.8379	0.4021	1	0	1.016	2.783	3.984	3.166	1.024	0	2.069
BAHCC1	1109	-0.4469	0.11102	-4.025	5.689e-05	0.0001736	1109	-0.9864	0.11124	-8.867	7.515e-19	9.463e-18	1109	-0.2642	0.11292	-2.34	0.01929	0.12	1109	0.2753	0.10931	2.518	0.0118	0.4445	1152	1343	821.8	1010	1542	1478	782.8	740.7
BAHD1	1943	-0.1199	0.07437	-1.612	0.107	0.1671	1943	-0.1658	0.07422	-2.234	0.02547	0.04843	1943	-0.005254	0.07434	-0.07068	0.9437	0.9838	1943	0.0407	0.07425	0.5482	0.5836	0.9951	2034	1988	1893	1807	2050	2086	1905	1780
BAIAP2	899	0.3017	0.12009	2.513	0.01199	0.0241	899	0.3127	0.11938	2.619	0.008811	0.01863	899	0.1008	0.11827	0.8523	0.3941	0.6927	899	0.08985	0.12118	0.7414	0.4584	0.9914	671.8	884.6	980.4	939.2	849.4	808.3	1063	995.1
BAIAP2-AS1	157.2	0.1631	0.21841	0.7469	0.4551	0.5532	157.2	0.1221	0.21671	0.5634	0.5732	0.6634	157.2	0.04668	0.21471	0.2174	0.8279	0.9419	157.2	0.08772	0.22037	0.398	0.6906	1	141.4	148.3	166	158.4	164.6	143.4	165.6	169.7
BAIAP2L1	4368	-0.4121	0.0603	-6.833	8.297e-12	5.505e-11	4368	-0.2538	0.06011	-4.223	2.408e-05	8.299e-05	4368	0.1323	0.0605	2.186	0.02881	0.1571	4368	-0.02598	0.05991	-0.4335	0.6646	0.9975	5114	4711	3708	3674	4771	4877	4095	3995
BAIAP2L2	50.39	0.9339	0.38502	2.426	0.01528	0.02996	50.39	1.439	0.39683	3.627	0.0002865	0.0008213	50.39	0.08367	0.36248	0.2308	0.8174	1	50.39	-0.4219	0.41752	-1.01	0.3123	1	37.5	33.52	64.93	70.72	24.27	28.68	76.29	67.24
BAIAP3	703.3	1.466	0.14456	10.14	3.661e-24	6.147e-23	703.3	1.294	0.14241	9.083	1.055e-19	1.408e-18	703.3	0.1004	0.13703	0.733	0.4636	0.7441	703.3	0.2728	0.14967	1.822	0.06838	0.7772	283.9	424.5	975.8	984	451.6	405.7	1084	1017
BAK1	1001	-0.1194	0.098	-1.219	0.2229	0.3097	1001	0.1068	0.09786	1.091	0.2751	0.3708	1001	0.1254	0.0975	1.286	0.1983	0.4961	1001	-0.1008	0.09836	-1.025	0.3053	0.9872	1096	980.1	987.8	922.3	955	980.4	1032	1052
BAMBI	48.19	2.764	0.47615	5.805	6.436e-09	3.225e-08	48.19	2.673	0.44656	5.986	2.154e-09	1.226e-08	48.19	0.3152	0.37203	0.8473	0.3968	1	48.19	0.4063	0.5364	0.7575	0.4487	1	12.86	9.141	72.35	76.69	11.61	17.42	89.29	96.2
BANCR	0.1245	1.361	4.99121	0.2728	0.785	1	0.1245	0	4.99758	0	1	1	0.1245	-1.501	4.99136	-0.3007	0.7636	1	0.1245	0	4.99742	0	1	1	0	0	0	0.996	0	0	0	0
BANF1	5731	-0.3746	0.06976	-5.37	7.867e-08	3.448e-07	5731	-0.2078	0.06974	-2.98	0.00288	0.006778	5731	0.07859	0.0699	1.124	0.2609	0.5684	5731	-0.08819	0.0696	-1.267	0.2051	0.9392	7045	5957	5062	4964	6194	6035	5359	5228
BANF2	0	0	NA	NA	NA	1	0	0	NA	NA	NA	1	0	0	NA	NA	NA	1	0	0	NA	NA	NA	1	0	0	0	0	0	0	0	0
BANK1	6.368	2.804	1.43975	1.947	0.05151	0.08859	6.368	3.329	1.28093	2.599	0.009345	0.01964	6.368	1.12	1.04251	1.075	0.2825	1	6.368	0.5946	1.62075	0.3668	0.7137	1	0	2.031	6.493	7.968	2.11	1.024	19.94	11.38
BANP	513.4	-0.3983	0.14457	-2.755	0.005869	0.01257	513.4	-0.5005	0.14362	-3.485	0.0004927	0.001353	513.4	0.03815	0.14568	0.2619	0.7934	0.9291	513.4	0.1403	0.14249	0.9848	0.3247	0.9902	492.9	634.8	405.3	451.2	590.9	652.6	426.5	453.1
BAP1	3223	-0.5827	0.06082	-9.581	9.607e-22	1.372e-20	3223	-0.3636	0.06067	-5.993	2.062e-09	1.174e-08	3223	0.1246	0.06139	2.03	0.04234	0.2022	3223	-0.09451	0.06009	-1.573	0.1157	0.8676	3901	3838	2589	2579	3595	3653	2866	2766
BARD1	872.7	-0.1016	0.10588	-0.9593	0.3374	0.4351	872.7	-0.2375	0.1064	-2.232	0.02563	0.04871	872.7	-0.1465	0.10632	-1.378	0.1682	0.4543	872.7	-0.01062	0.10596	-0.1002	0.9202	0.9981	900	952.7	830.1	897.4	891.6	947.6	732.5	829.6
BARHL1	0.6209	1.352	3.73309	0.3623	0.7171	1	0.6209	-1.746	3.54133	-0.493	0.622	1	0.6209	-0.08178	3.72416	-0.02196	0.9825	1	0.6209	3.017	3.55072	0.8496	0.3956	1	0	0	0	0.996	1.055	2.049	0.8669	0
BARHL2	76.78	2.066	0.33018	6.258	3.903e-10	2.219e-09	76.78	1.457	0.32458	4.488	7.178e-06	2.674e-05	76.78	-0.354	0.29044	-1.219	0.2229	0.5257	76.78	0.2554	0.36057	0.7083	0.4788	1	31.07	32.5	128.9	137.4	39.04	36.88	104.9	103.4
BARX1	14.26	6.986	1.61041	4.338	1.436e-05	4.781e-05	14.26	5.951	1.60265	3.714	0.0002044	0.0006016	14.26	0.4018	0.73678	0.5454	0.5855	1	14.26	1.437	2.1492	0.6685	0.5038	1	0	0	13.91	34.86	0	1.024	31.21	33.1
BARX2	349.6	0.2647	0.15986	1.656	0.0977	0.1548	349.6	0.1134	0.16336	0.6941	0.4876	0.5855	349.6	-0.3661	0.15962	-2.293	0.02183	0.1306	349.6	-0.2147	0.1636	-1.312	0.1894	0.9294	352.5	347.4	464.7	375.5	306	297.1	301.7	351.7
BASP1	2298	-0.02383	0.08598	-0.2771	0.7817	0.8339	2298	-0.1577	0.08536	-1.847	0.06474	0.1102	2298	0.09093	0.0856	1.062	0.2881	0.5983	2298	0.2248	0.08574	2.622	0.008752	0.3872	2018	2358	2010	2297	2568	2547	2309	2276
BASP1P1	0	0	NA	NA	NA	1	0	0	NA	NA	NA	1	0	0	NA	NA	NA	1	0	0	NA	NA	NA	1	0	0	0	0	0	0	0	0
BATF	0.4963	0	4.63333	0	1	1	0.4963	3.372	4.4595	0.7561	0.4496	1	0.4963	3.485	4.4595	0.7815	0.4345	1	0.4963	0	4.63333	0	1	1	0	0	0	0	0	0	0.8669	3.103
BATF2	66.4	2.007	0.36693	5.47	4.499e-08	2.03e-07	66.4	1.433	0.35652	4.019	5.853e-05	0.0001893	66.4	-0.2165	0.32435	-0.6674	0.5045	0.771	66.4	0.358	0.39565	0.9047	0.3656	1	32.14	22.34	101.1	117.5	35.88	33.81	84.96	103.4
BATF3	139.4	0.5047	0.23876	2.114	0.03452	0.06217	139.4	0.466	0.24052	1.938	0.05268	0.09226	139.4	-0.1126	0.23283	-0.4837	0.6286	0.8501	139.4	-0.07388	0.24627	-0.3	0.7642	1	133.9	104.6	168.8	169.3	102.4	124	159.5	153.1
BAX	1229	-0.6382	0.10319	-6.185	6.214e-10	3.458e-09	1229	-0.488	0.10254	-4.759	1.942e-06	7.8e-06	1229	0.1603	0.10414	1.539	0.1238	0.3839	1229	0.01013	0.10157	0.09977	0.9205	0.9981	1498	1422	973	902.4	1353	1587	1117	977.6
BAZ1A	1692	-0.4486	0.08673	-5.172	2.316e-07	9.635e-07	1692	-0.4097	0.08678	-4.721	2.351e-06	9.314e-06	1692	-0.005317	0.08751	-0.06076	0.9516	0.9857	1692	-0.04422	0.086	-0.5142	0.6071	0.9975	1876	2068	1522	1368	1830	1996	1433	1447
BAZ1B	8618	-0.4913	0.04972	-9.882	4.973e-23	7.767e-22	8618	-0.3114	0.04965	-6.272	3.558e-10	2.187e-09	8618	0.1096	0.04992	2.195	0.02819	0.1547	8618	-0.07035	0.04945	-1.423	0.1548	0.9143	9971	10120	6951	7344	9619	9518	7724	7697
BAZ2A	5844	-0.8492	0.06493	-13.08	4.273e-39	1.694e-37	5844	-0.6254	0.0647	-9.666	4.201e-22	6.627e-21	5844	0.189	0.06542	2.889	0.003862	0.03929	5844	-0.03485	0.0642	-0.5429	0.5872	0.9961	7680	7096	3897	4306	7234	7188	4836	4511
BAZ2B	918	-0.09353	0.09714	-0.9629	0.3356	0.4334	918	-0.01686	0.0971	-0.1736	0.8622	0.8999	918	0.03157	0.09684	0.326	0.7444	0.9091	918	-0.0451	0.0974	-0.4631	0.6433	0.9975	918.2	982.2	896.9	884.4	927.5	914.8	928.4	891.7
BBC3	251.7	0.1874	0.19898	0.9416	0.3464	0.4446	251.7	0.2535	0.19308	1.313	0.1892	0.2739	251.7	0.4215	0.1935	2.178	0.0294	0.1589	251.7	0.3553	0.19857	1.789	0.07358	0.7892	167.1	239.7	233.7	230.1	272.2	248.9	287.8	334.1
BBIP1	517.4	0.01221	0.12714	0.09602	0.9235	0.9467	517.4	0.05869	0.1281	0.4582	0.6468	0.7277	517.4	-0.07435	0.12674	-0.5866	0.5575	0.8067	517.4	-0.1208	0.1285	-0.9403	0.3471	0.9902	559.3	505.8	521.3	552.8	485.4	493.8	488.1	532.7
BBOX1	1.378	0.8545	2.79532	0.3057	0.7598	0.8158	1.378	1.512	2.45922	0.6149	0.5386	0.6328	1.378	1.676	2.46667	0.6793	0.4969	1	1.378	1.018	2.78876	0.365	0.7151	1	0	1.016	1.855	0	2.11	0	0.8669	5.172
BBOX1-AS1	55.17	0.5175	0.36892	1.403	0.1607	0.2363	55.17	0.01023	0.35903	0.0285	0.9773	0.9837	55.17	-0.02934	0.35645	-0.08231	0.9344	1	55.17	0.4779	0.37141	1.287	0.1982	1	40.72	43.67	64	56.77	63.31	54.3	55.48	63.1
BBS1	434.8	-0.2112	0.13459	-1.569	0.1166	0.1801	434.8	0.004757	0.13204	0.03603	0.9713	0.9794	434.8	0.3012	0.13324	2.261	0.02377	0.138	434.8	0.08528	0.13341	0.6393	0.5226	0.9926	437.2	434.7	375.7	377.5	448.5	476.4	458.6	469.6
BBS10	1387	0.2416	0.08338	2.897	0.003763	0.008378	1387	0.1253	0.08335	1.503	0.1328	0.2047	1387	-0.07023	0.0824	-0.8523	0.394	0.6927	1387	0.04609	0.08432	0.5466	0.5847	0.9951	1232	1324	1536	1487	1304	1336	1461	1418
BBS12	134.4	-0.09137	0.23827	-0.3835	0.7014	0.7701	134.4	0.1384	0.23796	0.5816	0.5608	0.6525	134.4	0.1228	0.23645	0.5193	0.6035	0.8359	134.4	-0.107	0.23977	-0.4461	0.6555	1	143.6	133.1	143.8	115.5	128.7	128.1	143.9	138.6
BBS2	1241	0.2442	0.08947	2.729	0.006347	0.0135	1241	0.3137	0.09001	3.485	0.0004916	0.00135	1241	-0.05416	0.08841	-0.6126	0.5402	0.7949	1241	-0.1237	0.09105	-1.359	0.1743	0.9257	1227	1114	1406	1366	1085	1063	1378	1290
BBS4	547.1	-0.03053	0.12799	-0.2386	0.8114	0.8575	547.1	0.09492	0.12938	0.7336	0.4632	0.5625	547.1	-0.08104	0.12787	-0.6338	0.5262	0.7851	547.1	-0.2065	0.12951	-1.594	0.1108	0.8676	570	591.1	591.8	544.8	506.5	499.9	581.7	491.4
BBS5	207.7	0.5538	0.19877	2.786	0.005336	0.01153	207.7	0.3743	0.19939	1.877	0.06051	0.104	207.7	-0.1527	0.19379	-0.788	0.4307	0.7195	207.7	0.02681	0.20423	0.1313	0.8956	1	160.7	184.9	230	277.9	167.8	184.4	234.9	221.4
BBS7	794.6	0.5729	0.10401	5.508	3.632e-08	1.661e-07	794.6	0.5437	0.1042	5.218	1.811e-07	8.299e-07	794.6	-0.04963	0.101	-0.4914	0.6231	0.8466	794.6	-0.02048	0.10711	-0.1912	0.8484	0.9981	638.6	656.1	994.3	931.3	637.3	639.2	951.8	908.3
BBS9	154.8	0.5577	0.24	2.324	0.02014	0.03843	154.8	0.7243	0.24142	3	0.002699	0.006395	154.8	0.02577	0.2329	0.1106	0.9119	0.9731	154.8	-0.1408	0.24829	-0.567	0.5707	1	136.1	117.8	189.2	184.3	135.1	95.27	169.9	211
BBX	2952	0.1117	0.06494	1.72	0.08535	0.1377	2952	0.1887	0.06487	2.909	0.003631	0.00836	2952	0.04993	0.06439	0.7755	0.438	0.7245	2952	-0.02701	0.06542	-0.4129	0.6796	0.9975	2865	2784	2954	3150	2759	2784	3207	3110
BCAM	1778	1.842	0.10651	17.3	4.935e-67	5.541e-65	1778	2.172	0.10349	20.98	9.309e-98	1.732e-95	1778	0.732	0.09904	7.391	1.461e-13	3.355e-11	1778	0.4028	0.11065	3.64	0.0002724	0.0516	502.5	694.7	2166	2132	811.4	773.5	3482	3658
BCAN	864.7	0.3463	0.12889	2.686	0.007221	0.01518	864.7	-0.3366	0.12887	-2.612	0.009002	0.019	864.7	-0.3652	0.12846	-2.843	0.004474	0.04326	864.7	0.3177	0.1293	2.457	0.01401	0.4665	684.7	850.1	865.4	1088	910.6	1003	735.1	781
BCAP29	1951	0.001733	0.07343	0.0236	0.9812	0.9865	1951	-0.02748	0.0741	-0.3709	0.7107	0.7807	1951	-0.1593	0.07349	-2.168	0.03016	0.1615	1951	-0.1301	0.07404	-1.757	0.07892	0.8059	2063	2033	2131	1969	1874	1869	1838	1834
BCAP31	4741	-0.5084	0.0697	-7.294	3.014e-13	2.273e-12	4741	-0.1187	0.06949	-1.709	0.08752	0.1434	4741	0.2664	0.06981	3.815	0.000136	0.002991	4741	-0.1233	0.06938	-1.777	0.07554	0.7936	5708	5236	4004	3687	4885	5161	4844	4405
BCAR1	3981	-0.3114	0.14579	-2.136	0.03269	0.05922	3981	-0.8136	0.14573	-5.583	2.37e-08	1.206e-07	3981	-0.1841	0.14604	-1.26	0.2075	0.5064	3981	0.3181	0.14548	2.187	0.02877	0.581	3643	4821	3342	3480	5225	5328	2905	3100
BCAR3	915.2	-0.3309	0.0968	-3.418	0.0006305	0.001626	915.2	-0.475	0.09717	-4.888	1.019e-06	4.242e-06	915.2	-0.1239	0.09812	-1.263	0.2066	0.5055	915.2	0.0202	0.09584	0.2108	0.8331	0.9981	1008	1060	832	812.7	1057	1041	738.6	771.7
BCAR4	0.5148	-3.543	4.38866	-0.8073	0.4195	1	0.5148	0	4.5624	0	1	1	0.5148	0	4.5624	0	1	1	0.5148	-3.43	4.38866	-0.7815	0.4345	1	1.071	3.047	0	0	0	0	0	0
BCAS1	88.69	5.159	0.57945	8.904	5.4e-19	6.456e-18	88.69	10.04	1.4679	6.841	7.855e-12	5.725e-11	88.69	0.438	0.283	1.548	0.1217	0.381	88.69	-4.445	1.55255	-2.863	0.004197	1	2.143	6.094	150.3	147.4	0	0	186.4	217.2
BCAS2	1155	-0.228	0.09306	-2.45	0.01429	0.02822	1155	-0.1813	0.09361	-1.937	0.05271	0.09229	1155	-0.07183	0.0936	-0.7675	0.4428	0.7276	1155	-0.1185	0.09307	-1.273	0.2031	0.939	1355	1220	1125	1073	1151	1220	1025	1068
BCAS3	268.5	0.4695	0.18287	2.567	0.01025	0.02087	268.5	0.5429	0.1822	2.98	0.002887	0.006793	268.5	0.07799	0.17774	0.4388	0.6608	0.8662	268.5	0.004591	0.18721	0.02452	0.9804	0.9999	240	203.1	333.9	278.9	239.5	204.9	309.5	338.3
BCAS4	294.6	1.323	0.17031	7.766	8.086e-15	7.048e-14	294.6	1.414	0.16914	8.36	6.292e-17	7.026e-16	294.6	0.1229	0.15672	0.7845	0.4328	0.721	294.6	0.03165	0.1818	0.1741	0.8618	0.9981	161.8	163.5	421.1	392.4	159.3	173.1	466.4	419
BCAT1	3828	0.928	0.06411	14.47	1.773e-47	9.954e-46	3828	0.8147	0.06422	12.69	6.998e-37	2.265e-35	3828	-0.1164	0.06259	-1.859	0.06301	0.2583	3828	-0.003093	0.0657	-0.04707	0.9625	0.9991	2588	2827	5177	5126	2614	2790	4739	4766
BCAT2	1264	-0.0852	0.08952	-0.9517	0.3412	0.4391	1264	-0.1177	0.08974	-1.311	0.1898	0.2747	1264	-0.06333	0.08956	-0.7071	0.4795	0.7554	1264	-0.03085	0.0897	-0.3439	0.7309	0.9975	1269	1376	1295	1198	1332	1258	1206	1180
BCCIP	2650	-0.612	0.0735	-8.327	8.289e-17	8.495e-16	2650	-0.5184	0.0737	-7.034	2.013e-12	1.544e-11	2650	-0.0273	0.07443	-0.3668	0.7138	0.8942	2650	-0.1209	0.07277	-1.662	0.09659	0.8383	3215	3377	2143	2171	3159	2904	2216	2014
BCDIN3D	143.1	0.6661	0.23548	2.829	0.004675	0.0102	143.1	0.3919	0.23675	1.655	0.09785	0.1576	143.1	-0.2352	0.22888	-1.027	0.3042	0.6148	143.1	0.03901	0.24313	0.1605	0.8725	1	118.9	111.7	201.3	164.3	112.9	124	144.8	166.5
BCDIN3D-AS1	129	0.607	0.24879	2.44	0.01469	0.02892	129	0.24	0.24994	0.9601	0.337	0.4363	129	-0.2784	0.24307	-1.145	0.2521	0.5591	129	0.08868	0.2555	0.3471	0.7285	1	115.7	97.5	181.8	142.4	110.8	115.8	129.2	138.6
BCHE	70.72	3.657	0.44953	8.134	4.148e-16	4.036e-15	70.72	3.109	0.39019	7.968	1.613e-15	1.638e-14	70.72	0.2319	0.30586	0.7582	0.4483	0.7322	70.72	0.7794	0.51066	1.526	0.1269	1	9.643	9.141	127.1	109.6	15.83	16.39	134.4	143.8
BCKDHA	1860	-0.9939	0.07432	-13.37	8.637e-41	3.647e-39	1860	-1.009	0.07378	-13.68	1.311e-42	5.314e-41	1860	0.07179	0.07648	0.9387	0.3479	0.6545	1860	0.0874	0.07154	1.222	0.2218	0.9525	2367	2446	1227	1189	2591	2523	1265	1275
BCKDHB	662.4	0.1555	0.11332	1.372	0.1701	0.2479	662.4	-0.03556	0.11313	-0.3143	0.7533	0.8162	662.4	-0.0931	0.11233	-0.8288	0.4072	0.7022	662.4	0.09792	0.11411	0.8581	0.3908	0.9902	643.9	609.4	715.1	680.3	672.2	669	625.9	683.8
BCKDK	1327	-0.1382	0.08828	-1.566	0.1174	0.181	1327	-0.1401	0.0876	-1.599	0.1097	0.1738	1327	0.0972	0.08798	1.105	0.2692	0.5779	1327	0.09907	0.08789	1.127	0.2597	0.9735	1324	1362	1215	1226	1523	1355	1285	1327
BCL10	951.7	-0.363	0.1016	-3.572	0.0003538	0.0009538	951.7	-0.4035	0.10211	-3.952	7.753e-05	0.000245	951.7	-0.09786	0.10282	-0.9517	0.3412	0.6497	951.7	-0.05731	0.10088	-0.5681	0.57	0.9951	1060	1137	851.5	856.6	1040	1071	743.8	854.5
BCL11A	29.7	2.327	0.59579	3.906	9.401e-05	0.0002778	29.7	2.93	0.58071	5.045	4.537e-07	1.973e-06	29.7	0.6836	0.48201	1.418	0.1561	1	29.7	0.08085	0.67813	0.1192	0.9051	1	10.71	5.078	38.96	39.84	6.331	10.24	68.48	57.93
BCL11B	43.65	4.045	0.63733	6.347	2.194e-10	1.28e-09	43.65	4.545	0.6345	7.163	7.872e-13	6.308e-12	43.65	0.4914	0.39612	1.241	0.2148	1	43.65	-0.008526	0.80739	-0.01056	0.9916	1	6.429	2.031	72.35	65.74	4.221	4.098	91.89	102.4
BCL2	227.3	1.088	0.19244	5.652	1.585e-08	7.561e-08	227.3	0.6059	0.19267	3.145	0.001662	0.004111	227.3	-0.3415	0.18386	-1.858	0.06323	0.2586	227.3	0.1402	0.20088	0.6981	0.4851	1	161.8	146.3	322.8	331.7	191	148.5	254.9	261.7
BCL2A1	1.874	3.305	2.56702	1.287	0.198	0.2812	1.874	4.865	2.49789	1.947	0.05148	0.09035	1.874	1.555	2.16468	0.7184	0.4725	1	1.874	0	2.85362	0	1	1	0	0	2.783	0.996	0	0	0.8669	10.34
BCL2L1	2802	-0.07219	0.06823	-1.058	0.2901	0.3842	2802	-0.08886	0.06792	-1.308	0.1908	0.2759	2802	0.0631	0.06799	0.928	0.3534	0.6594	2802	0.07977	0.06816	1.17	0.2419	0.9642	2694	2907	2634	2694	2936	2984	2865	2699
BCL2L10	0.3783	2.371	4.88886	0.485	0.6277	1	0.3783	1.401	4.98265	0.2811	0.7786	1	0.3783	-0.9757	4.87376	-0.2002	0.8413	1	0.3783	0	4.99742	0	1	1	0	0	0	1.992	0	0	0	1.034
BCL2L11	671.1	0.05132	0.12093	0.4244	0.6713	0.7464	671.1	0.0199	0.1207	0.1649	0.869	0.9049	671.1	-0.001973	0.1201	-0.01642	0.9869	0.9964	671.1	0.02945	0.12153	0.2423	0.8085	0.9975	642.9	669.3	701.2	658.4	733.4	606.5	694.4	663.1
BCL2L12	1512	-0.5155	0.08404	-6.134	8.587e-10	4.708e-09	1512	-0.5088	0.08341	-6.099	1.064e-09	6.252e-09	1512	0.09788	0.08484	1.154	0.2486	0.5555	1512	0.09117	0.08259	1.104	0.2697	0.9784	1715	1728	1142	1268	1878	1790	1311	1266
BCL2L13	2090	-0.4676	0.07078	-6.607	3.923e-11	2.453e-10	2090	-0.3339	0.07052	-4.735	2.194e-06	8.729e-06	2090	0.09982	0.07133	1.399	0.1617	0.4458	2090	-0.03392	0.06997	-0.4848	0.6279	0.9975	2434	2378	1748	1731	2305	2395	1831	1899
BCL2L14	1.443	1.891	2.48661	0.7603	0.4471	0.5455	1.443	2.422	2.45953	0.9848	0.3247	0.4236	1.443	0.511	2.11982	0.2411	0.8095	1	1.443	-0.02056	2.78189	-0.007392	0.9941	1	1.071	0	0.9275	2.988	0	1.024	3.468	2.069
BCL2L15	3.904	0.4127	1.30474	0.3163	0.7518	0.8091	3.904	-0.4179	1.49609	-0.2793	0.78	0.8367	3.904	-1.696	1.40723	-1.205	0.2282	1	3.904	-0.8651	1.40012	-0.6179	0.5366	1	6.429	3.047	4.638	7.968	2.11	3.073	0.8669	3.103
BCL2L2	895	-0.4109	0.10753	-3.821	0.0001329	0.0003831	895	-0.3075	0.10805	-2.846	0.004431	0.01001	895	-0.03421	0.10867	-0.3148	0.7529	0.9121	895	-0.1376	0.10691	-1.287	0.1981	0.9348	1138	971	814.4	770.9	971.8	944.5	743.8	805.8
BCL2L2-PABPN1	3459	-0.7978	0.06652	-11.99	3.828e-33	1.071e-31	3459	-0.7141	0.06623	-10.78	4.186e-27	8.756e-26	3459	0.1077	0.0674	1.598	0.1101	0.359	3459	0.02393	0.06533	0.3663	0.7142	0.9975	4486	4131	2454	2502	4510	4250	2720	2618
BCL3	994.7	-0.2822	0.09809	-2.877	0.004015	0.008898	994.7	-0.7167	0.09709	-7.382	1.564e-13	1.338e-12	994.7	-0.0712	0.09896	-0.7195	0.4718	0.7502	994.7	0.3633	0.0962	3.776	0.0001593	0.04111	1019	1026	794.9	887.4	1278	1352	808.8	791.4
BCL6	263.9	-0.3138	0.17236	-1.821	0.06866	0.1138	263.9	-0.2822	0.17319	-1.629	0.1033	0.1651	263.9	-0.04973	0.17414	-0.2856	0.7752	0.9216	263.9	-0.08139	0.1714	-0.4748	0.6349	0.9975	323.6	275.2	235.6	246	289.1	276.6	231.5	233.8
BCL6B	42.77	2.934	0.52202	5.621	1.898e-08	8.96e-08	42.77	1.637	0.4756	3.443	0.000576	0.001562	42.77	-0.3691	0.42899	-0.8603	0.3896	1	42.77	0.9279	0.56095	1.654	0.09811	1	6.429	14.22	90.9	67.73	20.05	19.46	46.81	76.55
BCL7A	716.6	-0.1396	0.11611	-1.202	0.2292	0.3169	716.6	-0.07671	0.11691	-0.6562	0.5117	0.6073	716.6	-0.07307	0.11643	-0.6275	0.5303	0.7881	716.6	-0.136	0.11659	-1.166	0.2435	0.9645	745.7	811.5	655.8	759	733.4	684.3	692.6	650.7
BCL7B	1964	-0.2422	0.07305	-3.316	0.000914	0.002289	1964	-0.2813	0.07295	-3.856	0.0001153	0.0003536	1964	-0.009952	0.07334	-0.1357	0.8921	0.9648	1964	0.0291	0.07265	0.4005	0.6888	0.9975	2117	2123	1828	1756	2102	2224	1800	1760
BCL7C	1355	-0.2259	0.09006	-2.508	0.01214	0.02439	1355	-0.3925	0.08955	-4.383	1.173e-05	4.238e-05	1355	-0.005378	0.09034	-0.05952	0.9525	0.9858	1355	0.1612	0.08926	1.806	0.07091	0.7841	1317	1516	1228	1195	1610	1559	1216	1198
BCL9	1564	-0.3307	0.08081	-4.092	4.268e-05	0.0001326	1564	-0.2467	0.08024	-3.075	0.002107	0.005103	1564	0.1256	0.081	1.551	0.121	0.3794	1564	0.04163	0.08005	0.5201	0.603	0.9975	1712	1678	1327	1369	1799	1690	1514	1425
BCL9L	5048	-1.215	0.0666	-18.25	2.034e-74	2.819e-72	5048	-1.042	0.066	-15.8	3.367e-56	2.219e-54	5048	0.2863	0.06749	4.241	2.221e-05	0.0006854	5048	0.1132	0.06508	1.74	0.08185	0.8156	6386	6907	2707	3020	7244	7135	3395	3589
BCLAF1	6625	-0.7457	0.05116	-14.57	4.085e-48	2.359e-46	6625	-0.3574	0.05074	-7.044	1.873e-12	1.442e-11	6625	0.3471	0.05143	6.75	1.483e-11	2.093e-09	6625	-0.0412	0.05047	-0.8163	0.4143	0.9902	7987	7946	4849	4651	7698	7786	6001	6086
BCO1	5.177	5.246	1.85958	2.821	0.004787	0.01043	5.177	6.135	1.84234	3.33	0.0008691	0.002277	5.177	0.8838	1.20428	0.7339	0.463	1	5.177	0	2.32421	0	1	1	0	0	4.638	9.96	0	0	16.47	10.34
BCO2	54.09	1.315	0.38603	3.406	0.000658	0.001692	54.09	1.715	0.39602	4.33	1.491e-05	5.3e-05	54.09	0.07458	0.35551	0.2098	0.8338	1	54.09	-0.3252	0.42363	-0.7677	0.4427	1	33.21	29.45	74.2	81.67	30.6	19.46	82.35	81.72
BCOR	1804	-0.451	0.07415	-6.083	1.181e-09	6.39e-09	1804	-0.2337	0.0739	-3.163	0.001563	0.003883	1804	0.1344	0.07462	1.802	0.07161	0.2794	1804	-0.08289	0.07342	-1.129	0.259	0.9735	2119	2029	1498	1537	1976	1940	1658	1673
BCORL1	1375	0.1341	0.08849	1.516	0.1296	0.1971	1375	0.3857	0.08839	4.363	1.282e-05	4.604e-05	1375	0.1483	0.08729	1.699	0.08936	0.3186	1375	-0.1033	0.08958	-1.153	0.249	0.9669	1334	1258	1336	1510	1207	1206	1558	1595
BCORP1	0	0	NA	NA	NA	1	0	0	NA	NA	NA	1	0	0	NA	NA	NA	1	0	0	NA	NA	NA	1	0	0	0	0	0	0	0	0
BCR	1371	0.378	0.08461	4.468	7.902e-06	2.714e-05	1371	0.3983	0.08432	4.724	2.318e-06	9.19e-06	1371	0.04651	0.08283	0.5615	0.5745	0.8194	1371	0.02623	0.08607	0.3048	0.7605	0.9975	1139	1215	1529	1531	1156	1241	1563	1597
BCRP2	19.99	3.379	0.76621	4.41	1.033e-05	3.498e-05	19.99	2.852	0.72366	3.941	8.099e-05	0.0002549	19.99	-0.1682	0.56449	-0.2979	0.7658	1	19.99	0.3587	0.89	0.4031	0.6869	1	3.214	4.063	38.03	37.85	4.221	5.122	36.41	31.03
BCRP3	12.18	2.036	0.86915	2.343	0.01915	0.03672	12.18	1.252	0.88759	1.411	0.1582	0.237	12.18	-0.8026	0.79994	-1.003	0.3157	1	12.18	-0.01889	0.95044	-0.01987	0.9841	1	7.5	4.063	20.41	26.89	2.11	9.22	8.669	18.62
BCS1L	983.1	-0.5557	0.09745	-5.702	1.181e-08	5.724e-08	983.1	-0.2887	0.09751	-2.961	0.00307	0.007186	983.1	0.09992	0.0986	1.013	0.3109	0.6219	983.1	-0.1671	0.09634	-1.734	0.08283	0.8167	1227	1157	810.7	810.7	1007	1116	867.8	870
BCYRN1	0	0	NA	NA	NA	1	0	0	NA	NA	NA	1	0	0	NA	NA	NA	1	0	0	NA	NA	NA	1	0	0	0	0	0	0	0	0
BDH1	11.24	4.07	1.10663	3.678	0.0002349	0.0006526	11.24	1.652	0.90895	1.817	0.06915	0.1167	11.24	-1.002	0.7776	-1.289	0.1975	1	11.24	1.416	1.20257	1.178	0.2389	1	1.071	2.031	32.46	19.92	5.276	3.073	14.74	11.38
BDH2	242.1	1.648	0.1994	8.266	1.382e-16	1.39e-15	242.1	1.763	0.20005	8.814	1.211e-18	1.502e-17	242.1	0.05117	0.18175	0.2816	0.7783	0.9222	242.1	-0.06372	0.2162	-0.2947	0.7682	0.9975	111.4	120.9	406.3	321.7	104.5	117.8	395.3	359
BDKRB1	1.208	4.337	2.75138	1.576	0.115	0.178	1.208	2.31	2.89013	0.7994	0.4241	0.5244	1.208	-2.031	2.55531	-0.795	0.4266	1	1.208	0	3.06485	0	1	1	0	0	2.783	4.98	0	0	0.8669	1.034
BDKRB2	8.208	5.719	1.71454	3.336	0.0008507	0.002144	8.208	6.889	1.69834	4.056	4.989e-05	0.0001634	8.208	1.165	0.94972	1.226	0.2201	1	8.208	0	2.21856	0	1	1	0	0	9.275	10.96	0	0	16.47	28.96
BDNF	555.8	0.4891	0.12064	4.055	5.021e-05	0.0001547	555.8	0.2747	0.11935	2.302	0.02133	0.04127	555.8	-0.02017	0.11716	-0.1722	0.8633	0.955	555.8	0.1942	0.12276	1.582	0.1136	0.8676	437.2	464.2	626.1	639.4	524.4	507.1	618.1	630
BDNF-AS	146.4	0.3569	0.2396	1.49	0.1363	0.2057	146.4	0.3528	0.23553	1.498	0.1341	0.2064	146.4	0.179	0.23248	0.7699	0.4413	0.7273	146.4	0.1831	0.24256	0.7547	0.4504	1	111.4	129	158.6	149.4	122.4	150.6	156	193.4
BDP1	1816	-0.3139	0.08114	-3.868	0.0001096	0.0003205	1816	-0.323	0.08113	-3.981	6.87e-05	0.0002193	1816	-0.01545	0.08161	-0.1893	0.8499	0.9505	1816	-0.006343	0.08066	-0.07865	0.9373	0.9984	1947	2092	1536	1715	2047	1975	1591	1625
BEAN1	33.9	8.607	1.50653	5.713	1.109e-08	5.397e-08	33.9	8.314	1.50749	5.515	3.483e-08	1.738e-07	33.9	-0.2978	0.45227	-0.6585	0.5102	1	33.9	0	2.08269	0	1	1	0	0	77.91	71.71	0	0	66.75	54.83
BEAN1-AS1	5.044	5.964	1.84067	3.24	0.001196	0.002924	5.044	5.418	1.85079	2.927	0.003419	0.007923	5.044	-0.5507	1.19484	-0.4609	0.6449	1	5.044	0	2.32074	0	1	1	0	0	12.99	10.96	0	0	6.068	10.34
BECN1	1245	-0.4519	0.08963	-5.042	4.618e-07	1.858e-06	1245	-0.3228	0.08922	-3.618	0.0002964	0.0008463	1245	0.1099	0.09028	1.217	0.2234	0.5263	1245	-0.01915	0.08856	-0.2162	0.8288	0.9975	1378	1463	1069	1007	1343	1460	1120	1121
BECN2	1.737	4.291	2.51376	1.707	0.08783	0.1412	1.737	4.071	2.52192	1.614	0.1064	0.1692	1.737	-0.2243	2.13194	-0.1052	0.9162	1	1.737	0	2.85199	0	1	1	0	0	6.493	0.996	0	0	4.334	2.069
BEGAIN	58.35	5.37	0.72888	7.368	1.733e-13	1.332e-12	58.35	6.872	1.07402	6.398	1.571e-10	1.006e-09	58.35	0.177	0.35051	0.5048	0.6137	1	58.35	-1.325	1.24977	-1.06	0.2892	1	2.143	3.047	116.9	98.6	2.11	0	107.5	136.5
BEND2	0.367	0	4.99742	0	1	1	0.367	2.937	4.85486	0.605	0.5452	1	0.367	3.05	4.85486	0.6283	0.5298	1	0.367	0	4.99742	0	1	1	0	0	0	0	0	0	0.8669	2.069
BEND3	589.3	0.2558	0.12522	2.043	0.04106	0.0725	589.3	0.01669	0.12707	0.1314	0.8955	0.9243	589.3	-0.3307	0.1249	-2.647	0.00811	0.06615	589.3	-0.09155	0.12738	-0.7187	0.4723	0.9917	534.7	619.6	682.7	696.2	517	566.5	519.3	578.3
BEND3P3	155.6	0.2334	0.2203	1.06	0.2893	0.3834	155.6	-0.01436	0.2193	-0.06547	0.9478	0.9631	155.6	-0.09827	0.2173	-0.4522	0.6511	0.8618	155.6	0.1495	0.22228	0.6726	0.5012	1	151.1	133.1	156.8	177.3	157.2	157.8	158.6	153.1
BEND4	327.6	1.852	0.16233	11.41	3.672e-30	8.903e-29	327.6	1.956	0.1679	11.65	2.288e-31	5.904e-30	327.6	-0.1945	0.14592	-1.333	0.1825	0.4756	327.6	-0.2981	0.18234	-1.635	0.102	0.8466	150	155.4	529.6	573.7	122.4	126	482.9	481
BEND5	0	0	NA	NA	NA	1	0	0	NA	NA	NA	1	0	0	NA	NA	NA	1	0	0	NA	NA	NA	1	0	0	0	0	0	0	0	0
BEND6	62.46	0.5823	0.35372	1.646	0.09972	0.1575	62.46	0.8748	0.35954	2.433	0.01497	0.03003	62.46	0.01179	0.34173	0.0345	0.9725	0.9921	62.46	-0.2807	0.37095	-0.7567	0.4492	1	58.93	44.69	89.04	65.74	40.1	45.08	80.62	75.52
BEND7	197.9	-0.1612	0.20752	-0.7766	0.4374	0.5362	197.9	0.02587	0.20887	0.1239	0.9014	0.929	197.9	0.006516	0.20767	0.03137	0.975	0.993	197.9	-0.1805	0.20872	-0.8649	0.3871	1	215.4	215.3	210.5	174.3	168.8	211	178.6	209
BEST1	18.67	0.7354	0.64799	1.135	0.2564	0.3477	18.67	0.3443	0.65157	0.5284	0.5972	0.6856	18.67	-0.3076	0.62928	-0.4888	0.625	1	18.67	0.08349	0.66965	0.1247	0.9008	1	21.43	8.125	24.12	24.9	15.83	15.37	19.94	19.65
BEST2	2.805	4.773	2.09709	2.276	0.02286	0.04313	2.805	3.394	2.09019	1.624	0.1044	0.1665	2.805	0.06391	1.58012	0.04045	0.9677	1	2.805	1.442	2.50398	0.5759	0.5647	1	0	0	6.493	3.984	1.055	0	7.802	3.103
BEST3	142.4	0.6467	0.24203	2.672	0.007545	0.0158	142.4	0.881	0.25017	3.521	0.0004291	0.001192	142.4	-0.2191	0.23604	-0.9283	0.3532	0.6594	142.4	-0.4534	0.25583	-1.772	0.07633	1	128.6	116.8	195.7	188.2	106.6	72.74	153.4	176.9
BEST4	3.979	0.6694	1.29805	0.5157	0.6061	0.6916	3.979	0.543	1.37558	0.3947	0.693	0.7668	3.979	-0.6179	1.28395	-0.4813	0.6303	1	3.979	-0.4916	1.38874	-0.354	0.7234	1	4.286	3.047	3.71	7.968	3.166	2.049	3.468	4.138
BET1	1033	-0.02076	0.09528	-0.2179	0.8275	0.87	1033	-0.02527	0.09519	-0.2655	0.7906	0.8449	1033	-0.0006604	0.09486	-0.006962	0.9944	0.998	1033	0.003852	0.09561	0.04029	0.9679	0.9991	1013	1066	1029	1021	1064	1021	1072	974.5
BET1L	1190	-0.6036	0.08714	-6.926	4.315e-12	2.94e-11	1190	-0.4399	0.08668	-5.075	3.873e-07	1.701e-06	1190	0.1227	0.08831	1.39	0.1647	0.45	1190	-0.04097	0.08548	-0.4793	0.6317	0.9975	1444	1402	941.4	931.3	1369	1397	1043	995.1
BEX1	1073	0.9543	0.0949	10.06	8.625e-24	1.409e-22	1073	0.9446	0.09375	10.08	7.075e-24	1.24e-22	1073	0.127	0.09011	1.41	0.1587	0.442	1073	0.1367	0.09837	1.39	0.1646	0.9236	705	690.7	1349	1356	809.3	725.3	1467	1487
BEX2	274.9	1.329	0.17744	7.489	6.944e-14	5.55e-13	274.9	1.683	0.17625	9.546	1.342e-21	2.051e-20	274.9	0.3194	0.16169	1.975	0.04824	0.2187	274.9	-0.03435	0.1908	-0.18	0.8571	0.9981	132.9	155.4	371	353.6	140.3	141.4	435.2	469.6
BEX4	68.09	2.707	0.38776	6.981	2.928e-12	2.022e-11	68.09	2.351	0.38439	6.116	9.571e-10	5.638e-09	68.09	-0.2538	0.32181	-0.7887	0.4303	0.7192	68.09	0.1021	0.44109	0.2315	0.8169	1	23.57	15.24	127.1	125.5	15.83	25.61	102.3	109.7
BEX5	11.3	5.046	1.6109	3.132	0.001735	0.00412	11.3	4.05	1.10271	3.673	0.00024	0.0006984	11.3	0.5841	0.76228	0.7662	0.4435	1	11.3	1.58	1.79719	0.8791	0.3793	1	1.071	0	18.55	15.94	2.11	1.024	26.87	24.83
BFAR	2392	-0.8194	0.07074	-11.58	4.961e-31	1.253e-29	2392	-0.5642	0.07046	-8.007	1.171e-15	1.199e-14	2392	0.1512	0.07184	2.104	0.03536	0.179	2392	-0.104	0.06933	-1.5	0.1335	0.8826	3092	3031	1802	1666	2799	2897	1963	1889
BFSP1	330.6	0.4136	0.15471	2.673	0.007512	0.01574	330.6	-0.0962	0.15618	-0.6159	0.538	0.6321	330.6	-0.3951	0.1535	-2.574	0.01005	0.07724	330.6	0.1146	0.15737	0.7283	0.4664	0.9914	296.8	300.6	423.9	371.5	334.5	312.5	306	299
BFSP2	0.346	0	4.99742	0	1	1	0.346	2.858	4.8588	0.5881	0.5565	1	0.346	2.971	4.8588	0.6114	0.5409	1	0.346	0	4.99742	0	1	1	0	0	0	0	0	0	1.734	1.034
BGLAP	48.8	-0.3627	0.39922	-0.9086	0.3636	0.4627	48.8	-0.3133	0.3889	-0.8055	0.4205	0.521	48.8	0.2819	0.39818	0.7079	0.479	1	48.8	0.2324	0.38997	0.596	0.5512	1	48.22	51.8	38.96	38.84	61.2	56.34	38.14	56.9
BGLT3	0	0	NA	NA	NA	1	0	0	NA	NA	NA	1	0	0	NA	NA	NA	1	0	0	NA	NA	NA	1	0	0	0	0	0	0	0	0
BGN	9.584	5.137	1.69627	3.029	0.002457	0.005689	9.584	7.369	1.66147	4.435	9.199e-06	3.371e-05	9.584	2.227	0.90955	2.448	0.01435	1	9.584	0	2.19329	0	1	1	0	0	5.565	7.968	0	0	37.28	25.86
BHLHA15	29.34	4.456	0.80134	5.561	2.681e-08	1.247e-07	29.34	2.916	0.62187	4.688	2.755e-06	1.082e-05	29.34	-0.1641	0.49391	-0.3323	0.7397	1	29.34	1.377	0.88596	1.554	0.1202	1	1.071	4.063	44.52	69.72	5.276	8.196	51.15	50.69
BHLHA9	0	0	NA	NA	NA	1	0	0	NA	NA	NA	1	0	0	NA	NA	NA	1	0	0	NA	NA	NA	1	0	0	0	0	0	0	0	0
BHLHB9	187.7	-0.3042	0.19983	-1.522	0.1279	0.1948	187.7	-0.5319	0.1988	-2.676	0.007458	0.01601	187.7	-0.06276	0.20213	-0.3105	0.7562	0.9132	187.7	0.1649	0.19647	0.8395	0.4012	1	192.9	212.3	169.7	158.4	230	224.4	156	158.3
BHLHE22	1.231	3.656	2.79288	1.309	0.1905	0.2724	1.231	3.699	2.79009	1.326	0.1849	0.2689	1.231	0.0381	2.47325	0.01541	0.9877	1	1.231	0	3.07697	0	1	1	0	0	1.855	2.988	0	0	0.8669	4.138
BHLHE23	0.9471	2.665	3.21621	0.8286	0.4073	0.507	0.9471	0	3.48453	0	1	1	0.9471	-4.238	3.2195	-1.316	0.1881	1	0.9471	-1.438	3.48149	-0.4131	0.6796	1	0	1.016	5.565	0.996	0	0	0	0
BHLHE40	860.8	0.6863	0.12608	5.443	5.237e-08	2.339e-07	860.8	1.402	0.12474	11.24	2.695e-29	6.351e-28	860.8	0.6555	0.12109	5.413	6.206e-08	4.289e-06	860.8	-0.05995	0.12959	-0.4626	0.6437	0.9975	576.4	552.5	923.8	892.4	570.9	512.2	1612	1245
BHLHE40-AS1	86.35	0.3932	0.31304	1.256	0.2091	0.2941	86.35	1.445	0.31239	4.626	3.73e-06	1.444e-05	86.35	0.7182	0.29735	2.415	0.01573	0.1051	86.35	-0.3338	0.32736	-1.02	0.3079	1	61.07	70.08	96.46	75.7	61.2	43.03	150.8	132.4
BHLHE41	482.7	0.7604	0.13948	5.452	4.989e-08	2.235e-07	482.7	0.4762	0.13652	3.489	0.0004856	0.001336	482.7	0.07036	0.1337	0.5262	0.5987	0.8337	482.7	0.3545	0.14219	2.493	0.01265	0.4548	351.4	319.9	559.3	577.7	447.4	410.8	548.7	646.5
BHMG1	23.97	3.031	0.69116	4.386	1.157e-05	3.893e-05	23.97	2.898	0.6443	4.498	6.862e-06	2.561e-05	23.97	0.2772	0.51758	0.5356	0.5922	1	23.97	0.4104	0.79052	0.5191	0.6037	1	5.357	4.063	38.96	37.85	7.386	5.122	48.55	44.48
BHMT	15.86	4.645	1.2069	3.849	0.0001188	0.000345	15.86	4.474	1.05126	4.256	2.079e-05	7.24e-05	15.86	0.4023	0.66993	0.6006	0.5481	1	15.86	0.5729	1.4536	0.3941	0.6935	1	2.143	0	33.39	18.92	1.055	2.049	32.07	37.24
BHMT2	0	0	NA	NA	NA	1	0	0	NA	NA	NA	1	0	0	NA	NA	NA	1	0	0	NA	NA	NA	1	0	0	0	0	0	0	0	0
BICC1	56.95	5.037	0.63697	7.907	2.628e-15	2.393e-14	56.95	3.532	0.49013	7.207	5.716e-13	4.649e-12	56.95	-0.3155	0.34424	-0.9164	0.3595	1	56.95	1.189	0.72627	1.637	0.1016	1	3.214	4.063	129.9	109.6	8.442	8.196	102.3	90
BICD1	663.2	-0.09309	0.11096	-0.8389	0.4015	0.5013	663.2	-0.2861	0.11203	-2.554	0.01064	0.02209	663.2	-0.2164	0.11183	-1.935	0.05298	0.232	663.2	-0.02334	0.11116	-0.21	0.8337	0.9981	732.9	690.7	665	669.3	703.8	696.6	592.1	555.5
BICD2	2694	-0.0005302	0.07226	-0.007337	0.9941	0.9967	2694	-0.02444	0.07247	-0.3373	0.7359	0.8014	2694	-0.08234	0.07216	-1.141	0.2538	0.5609	2694	-0.05843	0.07257	-0.8051	0.4208	0.9902	2584	2935	2718	2802	2651	2651	2605	2608
BID	462.6	0.2183	0.13131	1.662	0.09643	0.153	462.6	0.07835	0.13359	0.5865	0.5575	0.6495	462.6	-0.2802	0.13085	-2.141	0.03227	0.169	462.6	-0.1402	0.13403	-1.046	0.2955	0.9832	432.9	485.5	522.2	546.8	411.5	422.1	439.5	440.7
BIK	64.46	3.032	0.41944	7.228	4.907e-13	3.621e-12	64.46	2.123	0.37321	5.688	1.286e-08	6.74e-08	64.46	-0.02925	0.32391	-0.09031	0.928	0.979	64.46	0.8796	0.45859	1.918	0.05511	1	12.86	14.22	99.25	122.5	22.16	27.66	113.6	103.4
BIN1	1902	-0.0222	0.07208	-0.308	0.7581	0.8145	1902	-0.1544	0.072	-2.144	0.03203	0.05942	1902	-0.06381	0.07194	-0.887	0.3751	0.6774	1902	0.06836	0.07214	0.9476	0.3433	0.9902	1949	1880	1886	1884	2028	1986	1818	1789
BIN2	17	7.223	1.57695	4.581	4.637e-06	1.641e-05	17	7.688	1.57384	4.885	1.034e-06	4.302e-06	17	0.46	0.65613	0.7011	0.4832	1	17	0	2.12913	0	1	1	0	0	33.39	23.9	0	0	47.68	31.03
BIN3	415.9	-0.555	0.15501	-3.58	0.0003434	0.0009276	415.9	-0.3815	0.15408	-2.476	0.01328	0.02695	415.9	0.1448	0.1565	0.9249	0.355	0.6606	415.9	-0.02867	0.15257	-0.1879	0.8509	0.9981	540	434.7	307.9	355.6	505.4	449.7	352	381.7
BIN3-IT1	0.515	1.357	4.28221	0.3169	0.7513	1	0.515	0.9639	4.15414	0.232	0.8165	1	0.515	1.058	4.15	0.255	0.7988	1	0.515	1.451	4.28622	0.3386	0.7349	1	0	0	0	0.996	1.055	0	0	2.069
BIRC2	2352	-0.1879	0.07466	-2.516	0.01185	0.02385	2352	-0.3498	0.07574	-4.619	3.863e-06	1.491e-05	2352	-0.351	0.07551	-4.648	3.347e-06	0.0001314	2352	-0.1891	0.07489	-2.525	0.01158	0.4409	2671	2793	2344	2454	2268	2525	1839	1924
BIRC3	5906	0.5781	0.08243	7.013	2.329e-12	1.621e-11	5906	-0.3267	0.08338	-3.918	8.91e-05	0.0002786	5906	-1.109	0.08279	-13.4	6.464e-41	2.189e-37	5906	-0.2041	0.08303	-2.458	0.01397	0.4665	5249	6407	8295	9109	4773	5347	3949	4121
BIRC5	5068	-0.4083	0.05604	-7.286	3.2e-13	2.404e-12	5068	-0.227	0.05587	-4.064	4.819e-05	0.0001582	5068	0.1427	0.0562	2.539	0.01113	0.08305	5068	-0.03859	0.0557	-0.6928	0.4884	0.9926	5779	5615	4394	4190	5437	5655	4750	4727
BIRC6	3294	-0.4752	0.06895	-6.891	5.539e-12	3.737e-11	3294	-0.5014	0.06869	-7.3	2.884e-13	2.416e-12	3294	0.05832	0.0694	0.8402	0.4008	0.698	3294	0.08455	0.06823	1.239	0.2153	0.9489	3724	3743	2520	2854	3892	4026	2780	2814
BIRC6-AS2	0.1084	0	4.99742	0	1	1	0.1084	1.272	4.99116	0.2548	0.7989	1	0.1084	1.385	4.99116	0.2775	0.7814	1	0.1084	0	4.99742	0	1	1	0	0	0	0	0	0	0.8669	0
BIRC7	13.44	6.573	1.61484	4.07	4.694e-05	0.0001452	13.44	6.069	1.6021	3.788	0.0001519	0.0004573	13.44	0.9325	0.74481	1.252	0.2106	1	13.44	1.437	2.14935	0.6685	0.5038	1	0	0	17.62	18.92	0	1.024	23.41	46.55
BIRC8	0	0	NA	NA	NA	1	0	0	NA	NA	NA	1	0	0	NA	NA	NA	1	0	0	NA	NA	NA	1	0	0	0	0	0	0	0	0
BISPR	12.23	3.809	1.09791	3.469	0.0005223	0.001371	12.23	5.579	1.60443	3.477	0.0005065	0.001388	12.23	0.1765	0.74363	0.2374	0.8124	1	12.23	-1.594	1.79628	-0.8873	0.3749	1	2.143	1.016	25.97	17.93	0	1.024	20.81	28.96
BIVM	392.6	0.3803	0.1476	2.577	0.00997	0.02035	392.6	0.213	0.14882	1.431	0.1524	0.2299	392.6	-0.2034	0.14557	-1.397	0.1623	0.4463	392.6	-0.03608	0.1508	-0.2392	0.8109	0.9975	337.5	374.8	436.9	491	371.4	323.7	403.1	402.4
BIVM-ERCC5	844.1	-0.1876	0.10102	-1.857	0.06329	0.1059	844.1	-0.1156	0.10145	-1.14	0.2545	0.3481	844.1	-0.02756	0.10134	-0.272	0.7856	0.9256	844.1	-0.09956	0.10112	-0.9845	0.3249	0.9902	947.2	891.8	812.5	801.8	887.4	828.8	798.4	785.2
BLACAT1	0.6187	3.349	3.78938	0.8837	0.3769	1	0.6187	1.384	3.97367	0.3483	0.7276	1	0.6187	-1.97	3.77103	-0.5223	0.6015	1	0.6187	0	3.99108	0	1	1	0	0	0.9275	2.988	0	0	0	1.034
BLACE	0	0	NA	NA	NA	1	0	0	NA	NA	NA	1	0	0	NA	NA	NA	1	0	0	NA	NA	NA	1	0	0	0	0	0	0	0	0
BLCAP	1351	-0.5209	0.08439	-6.173	6.704e-10	3.711e-09	1351	-0.2224	0.08318	-2.674	0.007504	0.0161	1351	0.3114	0.08461	3.68	0.0002329	0.004614	1351	0.01285	0.08295	0.1549	0.8769	0.9981	1468	1559	1081	1029	1536	1518	1319	1299
BLID	2.153	-0.4937	1.98967	-0.2481	0.804	0.8514	2.153	-3.328	2.2309	-1.492	0.1357	0.2084	2.153	-1.64	2.33116	-0.7033	0.4818	1	2.153	1.195	1.8712	0.6387	0.523	1	0	4.063	0.9275	1.992	5.276	4.098	0.8669	0
BLK	23.66	5.027	0.97951	5.132	2.871e-07	1.181e-06	23.66	3.933	0.82707	4.756	1.976e-06	7.925e-06	23.66	-0.354	0.53643	-0.66	0.5093	1	23.66	0.7391	1.16436	0.6348	0.5256	1	0	3.047	54.72	46.81	3.166	2.049	38.14	41.38
BLM	984.5	0.0237	0.09963	0.2379	0.812	0.8579	984.5	-0.2191	0.10063	-2.177	0.02949	0.05514	984.5	-0.2716	0.10005	-2.715	0.006633	0.05731	984.5	-0.02885	0.10021	-0.2879	0.7734	0.9975	1043	1010	1117	968.1	991.9	1019	865.2	862.7
BLMH	1017	0.06599	0.09403	0.7018	0.4828	0.5794	1017	0.1693	0.09431	1.795	0.07273	0.1218	1017	0.006985	0.09325	0.07491	0.9403	0.9823	1017	-0.09628	0.09508	-1.013	0.3113	0.9872	962.2	1054	1070	1041	941.2	945.6	1059	1062
BLNK	2.579	1.322	1.85693	0.712	0.4765	0.5733	2.579	3.097	2.18315	1.419	0.156	0.2343	2.579	0.2147	1.72157	0.1247	0.9007	1	2.579	-1.56	2.2914	-0.6809	0.4959	1	0	3.047	3.71	3.984	1.055	0	7.802	1.034
BLOC1S1	1109	-0.2019	0.10659	-1.894	0.05822	0.09846	1109	-0.1404	0.10623	-1.321	0.1864	0.2707	1109	0.07654	0.10656	0.7183	0.4726	0.7507	1109	0.01502	0.10627	0.1413	0.8876	0.9981	1303	1035	1032	999	1189	1172	1084	1058
BLOC1S1-RDH5	1176	-0.1608	0.10327	-1.557	0.1195	0.1839	1176	-0.1098	0.10289	-1.068	0.2857	0.3827	1176	0.07605	0.10311	0.7376	0.4608	0.742	1176	0.02511	0.10305	0.2437	0.8075	0.9975	1351	1090	1122	1060	1243	1240	1157	1143
BLOC1S2	702.9	-0.4494	0.11171	-4.023	5.752e-05	0.0001753	702.9	-0.3851	0.11216	-3.434	0.0005949	0.001609	702.9	-0.03147	0.11328	-0.2778	0.7812	0.9234	702.9	-0.09573	0.11058	-0.8657	0.3866	0.9902	816.4	845	646.5	569.7	766.1	788.8	600.8	589.6
BLOC1S3	454.6	-0.4537	0.13492	-3.363	0.0007722	0.00196	454.6	-0.402	0.13325	-3.017	0.002556	0.006082	454.6	0.1496	0.1359	1.101	0.2709	0.5801	454.6	0.09788	0.13225	0.7401	0.4592	0.9914	477.9	529.2	353.4	382.5	540.3	537.8	415.2	400.3
BLOC1S4	416.5	0.353	0.15067	2.343	0.01913	0.0367	416.5	0.1018	0.15088	0.6747	0.4998	0.5966	416.5	-0.1705	0.14874	-1.146	0.2517	0.5588	416.5	0.08071	0.15278	0.5283	0.5973	0.9975	326.8	418.5	497.2	455.2	382	406.7	434.3	411.7
BLOC1S5	824.4	0.1248	0.10528	1.186	0.2357	0.3243	824.4	0.08771	0.10566	0.83	0.4065	0.5072	824.4	-0.07791	0.10451	-0.7455	0.456	0.7379	824.4	-0.04077	0.10642	-0.3831	0.7016	0.9975	771.4	838.9	902.5	853.6	750.2	815.5	851.3	812
BLOC1S5-TXNDC5	9607	-0.3413	0.04813	-7.09	1.342e-12	9.533e-12	9607	-0.1592	0.0481	-3.309	0.0009357	0.002436	9607	0.09527	0.04822	1.976	0.04817	0.2185	9607	-0.08681	0.04802	-1.808	0.07063	0.7841	10550	10950	8607	8365	10030	10220	9062	9070
BLOC1S6	1823	-0.193	0.075	-2.574	0.01006	0.02051	1823	-0.22	0.07543	-2.917	0.003534	0.008162	1823	-0.1062	0.07543	-1.408	0.1592	0.4425	1823	-0.07921	0.075	-1.056	0.2909	0.9832	1943	2070	1777	1733	1903	1896	1661	1599
BLVRA	643.3	1.193	0.13178	9.052	1.398e-19	1.74e-18	643.3	1.398	0.13203	10.59	3.498e-26	6.939e-25	643.3	0.1162	0.1248	0.9311	0.3518	0.6583	643.3	-0.08845	0.13865	-0.638	0.5235	0.9926	433.9	334.2	889.5	864.5	370.4	351.4	904.2	998.3
BLVRB	2339	0.2791	0.07754	3.599	0.0003191	0.0008675	2339	0.539	0.07686	7.013	2.324e-12	1.775e-11	2339	0.3089	0.07612	4.058	4.948e-05	0.001302	2339	0.04895	0.07826	0.6255	0.5316	0.9926	1894	2045	2520	2259	2052	2023	3046	2874
BLZF1	651.5	-0.244	0.11812	-2.065	0.03888	0.06919	651.5	0.006925	0.11831	0.05853	0.9533	0.9669	651.5	0.09392	0.11818	0.7947	0.4268	0.7169	651.5	-0.157	0.11825	-1.327	0.1843	0.9294	667.5	762.8	624.2	583.7	662.7	620.8	631.1	658.9
BMF	429.4	-0.9541	0.15443	-6.178	6.479e-10	3.597e-09	429.4	-0.4699	0.1485	-3.165	0.001553	0.003863	429.4	0.6801	0.15514	4.384	1.166e-05	0.0003929	429.4	0.1959	0.14776	1.326	0.1848	0.9294	505.7	479.4	268.1	240	619.4	509.1	436.9	376.5
BMI1	2769	0.149	0.06805	2.19	0.02852	0.05242	2769	0.07589	0.06807	1.115	0.265	0.3599	2769	-0.05803	0.06761	-0.8584	0.3907	0.6892	2769	0.0151	0.06851	0.2205	0.8255	0.9975	2595	2699	2929	2941	2554	2796	2802	2838
BMP1	905.7	0.04528	0.10573	0.4283	0.6684	0.7442	905.7	0.1834	0.10434	1.758	0.0788	0.1306	905.7	0.2467	0.10414	2.369	0.01784	0.1141	905.7	0.1086	0.10592	1.025	0.3053	0.9872	882.9	789.2	818.1	907.4	924.4	877.9	1052	993.1
BMP10	0.3905	0	4.99742	0	1	1	0.3905	0.9666	4.88174	0.198	0.843	1	0.3905	2.538	4.88441	0.5196	0.6034	1	0.3905	1.453	4.99481	0.2909	0.7711	1	0	0	0	0	1.055	0	0	2.069
BMP15	0	0	NA	NA	NA	1	0	0	NA	NA	NA	1	0	0	NA	NA	NA	1	0	0	NA	NA	NA	1	0	0	0	0	0	0	0	0
BMP2	19.17	3.26	0.75446	4.321	1.551e-05	5.138e-05	19.17	4.307	1.00459	4.287	1.811e-05	6.356e-05	19.17	-0.3722	0.58397	-0.6374	0.5239	1	19.17	-1.419	1.11238	-1.275	0.2022	1	4.286	4.063	36.17	43.82	2.11	1.024	27.74	34.14
BMP2K	452.8	0.5009	0.13209	3.792	0.0001493	0.0004266	452.8	0.3249	0.13231	2.455	0.01408	0.0284	452.8	-0.1334	0.12888	-1.035	0.3005	0.6105	452.8	0.04258	0.13544	0.3144	0.7532	0.9975	397.5	367.7	542.6	539.8	386.2	401.6	485.5	501.7
BMP3	26.78	2.81	0.62314	4.509	6.525e-06	2.267e-05	26.78	3.277	0.71926	4.556	5.21e-06	1.973e-05	26.78	-0.4526	0.52391	-0.8639	0.3876	1	26.78	-0.9202	0.79446	-1.158	0.2468	1	9.643	6.094	63.07	46.81	1.055	7.171	39.01	41.38
BMP4	16.86	3.2	0.8379	3.819	0.0001337	0.0003854	16.86	4.006	0.9324	4.296	1.737e-05	6.116e-05	16.86	0.2183	0.62026	0.3519	0.7249	1	16.86	-0.5872	1.08937	-0.539	0.5899	1	3.214	3.047	30.61	26.89	3.166	1.024	33.81	33.1
BMP5	40.61	2.244	0.50915	4.407	1.046e-05	3.54e-05	40.61	2.006	0.46447	4.319	1.564e-05	5.542e-05	40.61	0.5006	0.42159	1.187	0.2351	1	40.61	0.7384	0.54519	1.354	0.1756	1	15	8.125	45.45	63.74	15.83	22.54	79.75	74.48
BMP6	1086	0.4032	0.09141	4.41	1.032e-05	3.495e-05	1086	0.2846	0.09294	3.062	0.002198	0.005297	1086	-0.2869	0.09046	-3.172	0.001515	0.0196	1086	-0.1684	0.09386	-1.794	0.07287	0.7873	1001	1022	1311	1365	914.9	885.1	1055	1139
BMP7	42.77	4.171	0.75515	5.523	3.333e-08	1.533e-07	42.77	5.244	0.69922	7.5	6.377e-14	5.634e-13	42.77	1.329	0.40407	3.289	0.001007	1	42.77	0.2553	0.94651	0.2697	0.7874	1	4.286	1.016	47.3	46.81	3.166	3.073	114.4	122.1
BMP7-AS1	0	0	NA	NA	NA	1	0	0	NA	NA	NA	1	0	0	NA	NA	NA	1	0	0	NA	NA	NA	1	0	0	0	0	0	0	0	0
BMP8A	267.8	0.6459	0.1732	3.729	0.000192	0.0005406	267.8	0.6309	0.17677	3.569	0.0003586	0.00101	267.8	-0.2379	0.16878	-1.41	0.1586	0.442	267.8	-0.2229	0.181	-1.231	0.2182	0.9499	242.1	209.2	371.9	333.7	183.6	202.8	295.6	303.1
BMP8B	275.4	1.707	0.17829	9.575	1.022e-21	1.456e-20	275.4	1.715	0.17805	9.634	5.745e-22	8.951e-21	275.4	0.01021	0.16029	0.06368	0.9492	0.9851	275.4	0.001972	0.19442	0.01014	0.9919	1	129.6	128	426.7	414.3	137.2	120.9	443	403.4
BMPER	5.353	2.204	1.28672	1.713	0.08668	0.1396	5.353	2.368	1.35742	1.745	0.08105	0.134	5.353	-0.247	1.12127	-0.2203	0.8256	1	5.353	-0.4108	1.497	-0.2744	0.7838	1	2.143	2.031	9.275	9.96	3.166	0	6.935	9.31
BMPR1A	1015	-0.2212	0.10132	-2.183	0.02901	0.05324	1015	-0.1477	0.1015	-1.455	0.1457	0.2212	1015	-0.002021	0.10162	-0.01989	0.9841	0.9954	1015	-0.07557	0.1012	-0.7467	0.4552	0.9914	1048	1169	1011	890.4	1063	1042	931	969.3
BMPR1B	167.2	1.071	0.22845	4.687	2.773e-06	1.013e-05	167.2	0.7242	0.22867	3.167	0.00154	0.003834	167.2	-0.2523	0.21802	-1.157	0.2472	0.5545	167.2	0.09425	0.23864	0.3949	0.6929	1	96.43	129	243.9	230.1	108.7	132.2	212.4	185.2
BMPR1B-AS1	0.7805	-1.584	4.00583	-0.3953	0.6926	0.7629	0.7805	3.75	3.79395	0.9883	0.323	0.4218	0.7805	3.863	3.79395	1.018	0.3086	1	0.7805	-1.47	4.00583	-0.3671	0.7136	1	1.071	0	0	0	0	0	0	5.172
BMPR2	2580	-0.179	0.06812	-2.628	0.008594	0.01777	2580	0.05668	0.06768	0.8374	0.4024	0.5033	2580	0.2149	0.06778	3.17	0.001525	0.01966	2580	-0.02083	0.06802	-0.3062	0.7595	0.9975	2586	2713	2328	2354	2699	2525	2736	2697
BMS1	4024	-0.2983	0.05957	-5.007	5.527e-07	2.203e-06	4024	-0.1617	0.05954	-2.716	0.006607	0.0144	4024	0.06584	0.05971	1.103	0.2702	0.579	4024	-0.07074	0.05939	-1.191	0.2336	0.96	4557	4344	3523	3716	4258	4217	3818	3757
BMS1P17	116	-0.2095	0.25487	-0.8219	0.4111	0.5109	116	-0.6253	0.2563	-2.44	0.0147	0.02954	116	-0.258	0.2592	-0.9952	0.3196	0.6294	116	0.1579	0.25193	0.6267	0.5309	1	133.9	116.8	115	101.6	137.2	142.4	97.09	83.79
BMS1P18	116	-0.2095	0.25487	-0.8219	0.4111	0.5109	116	-0.6253	0.2563	-2.44	0.0147	0.02954	116	-0.258	0.2592	-0.9952	0.3196	0.6294	116	0.1579	0.25193	0.6267	0.5309	1	133.9	116.8	115	101.6	137.2	142.4	97.09	83.79
BMS1P20	392.7	-0.344	0.15729	-2.187	0.02873	0.05276	392.7	0.0314	0.15791	0.1988	0.8424	0.8851	392.7	0.1212	0.15776	0.7683	0.4423	0.7274	392.7	-0.2542	0.15744	-1.615	0.1064	0.865	512.2	390	347.8	362.5	382	373.9	366.7	406.5
BMS1P21	0.3327	1.31	4.99482	0.2622	0.7932	1	0.3327	2.193	4.90154	0.4474	0.6546	1	0.3327	0.8784	4.89889	0.1793	0.8577	1	0.3327	0	4.99742	0	1	1	0	0	0.9275	0	0	0	1.734	0
BMS1P4	103.1	-0.5298	0.2823	-1.877	0.06055	0.1019	103.1	-0.5582	0.27982	-1.995	0.04607	0.0818	103.1	0.07154	0.28633	0.2499	0.8027	0.9327	103.1	0.09991	0.2757	0.3624	0.717	1	128.6	107.7	76.99	86.65	144.6	108.6	91.89	79.65
BMS1P5	72.01	-0.289	0.36973	-0.7816	0.4345	0.5331	72.01	0.05345	0.36176	0.1477	0.8825	0.9146	72.01	0.4485	0.36592	1.226	0.2203	0.5218	72.01	0.1061	0.36562	0.2901	0.7717	1	88.93	54.85	70.49	46.81	61.2	93.22	73.69	86.89
BMS1P6	98.9	-0.2597	0.28885	-0.8991	0.3686	0.4675	98.9	0.09583	0.28805	0.3327	0.7394	0.8042	98.9	0.2	0.28793	0.6946	0.4873	0.7593	98.9	-0.1555	0.28897	-0.5383	0.5904	1	113.6	100.6	87.19	91.63	88.64	103.5	84.09	122.1
BMX	0.4638	3.276	4.84062	0.6767	0.4986	1	0.4638	0	4.99758	0	1	1	0.4638	-3.415	4.84077	-0.7055	0.4805	1	0.4638	0	4.99742	0	1	1	0	0	3.71	0	0	0	0	0
BNC1	549.6	0.564	0.11995	4.702	2.572e-06	9.432e-06	549.6	0.05669	0.12009	0.4721	0.6369	0.7197	549.6	-0.3149	0.1176	-2.678	0.007414	0.06228	549.6	0.1925	0.12239	1.573	0.1158	0.8676	446.8	467.2	675.2	676.3	514.9	529.6	537.5	549.3
BNC2	305.8	0.4152	0.16428	2.528	0.01148	0.02316	305.8	0.3099	0.16402	1.89	0.0588	0.1014	305.8	-0.05444	0.16057	-0.3391	0.7346	0.9051	305.8	0.05086	0.16765	0.3034	0.7616	0.9975	238.9	286.4	335.8	365.5	264.9	279.7	332.9	342.4
BNIP1	345	-0.1421	0.15737	-0.9027	0.3667	0.4657	345	0.0682	0.15872	0.4297	0.6674	0.7451	345	-0.005414	0.15744	-0.03439	0.9726	0.9921	345	-0.2157	0.15866	-1.359	0.174	0.9257	402.9	349.4	316.3	365.5	316.6	330.9	355.4	322.8
BNIP2	1723	-0.3386	0.07671	-4.414	1.014e-05	3.44e-05	1723	-0.2781	0.07644	-3.638	0.0002747	0.0007904	1723	0.06604	0.07708	0.8568	0.3916	0.6901	1723	0.005502	0.07607	0.07234	0.9423	0.9984	1883	1922	1520	1488	1843	1975	1583	1566
BNIP3	5348	-0.2407	0.14424	-1.668	0.09522	0.1514	5348	0.07371	0.14392	0.5121	0.6086	0.6954	5348	0.4837	0.14407	3.358	0.0007863	0.01204	5348	0.1694	0.14409	1.175	0.2399	0.9629	5428	4871	4448	4268	6348	5234	6629	5558
BNIP3L	3489	-0.6478	0.07059	-9.176	4.467e-20	5.759e-19	3489	-0.3899	0.07013	-5.56	2.695e-08	1.363e-07	3489	0.254	0.07096	3.58	0.000344	0.006256	3489	-0.003856	0.06976	-0.05527	0.9559	0.9991	4099	4120	2713	2532	4212	3985	3305	2947
BNIPL	20.87	-0.5006	0.65547	-0.7637	0.445	0.5437	20.87	-1.139	0.67583	-1.685	0.09198	0.1495	20.87	-0.6186	0.6856	-0.9023	0.3669	1	20.87	0.0196	0.64524	0.03038	0.9758	1	31.07	21.33	9.275	27.89	28.49	24.59	7.802	16.55
BOC	49.42	2.15	0.44928	4.786	1.699e-06	6.37e-06	49.42	2.34	0.45754	5.115	3.143e-07	1.401e-06	49.42	0.008645	0.39319	0.02199	0.9825	1	49.42	-0.1811	0.50655	-0.3576	0.7207	1	21.43	15.24	79.77	82.67	18.99	13.32	61.55	102.4
BOD1	1613	-0.3537	0.08796	-4.022	5.778e-05	0.0001761	1613	-0.4231	0.08722	-4.852	1.225e-06	5.045e-06	1613	0.09975	0.08826	1.13	0.2584	0.5665	1613	0.1691	0.08691	1.946	0.05162	0.705	1678	1766	1245	1452	1916	1957	1411	1478
BOD1L1	3991	-0.4692	0.07015	-6.687	2.272e-11	1.452e-10	3991	-0.3412	0.07003	-4.872	1.105e-06	4.571e-06	3991	0.09193	0.07046	1.305	0.192	0.4881	3991	-0.03602	0.06973	-0.5165	0.6055	0.9975	4759	4449	3152	3501	4537	4443	3700	3386
BOD1L2	0.1293	0	4.99742	0	1	1	0.1293	1.401	4.98265	0.2811	0.7786	1	0.1293	1.514	4.98265	0.3038	0.7613	1	0.1293	0	4.99742	0	1	1	0	0	0	0	0	0	0	1.034
BOK	1439	0.1801	0.08934	2.016	0.04381	0.07674	1439	0.07554	0.08918	0.847	0.397	0.498	1439	-0.04082	0.08855	-0.461	0.6448	0.8593	1439	0.06373	0.08997	0.7084	0.4787	0.9924	1276	1414	1466	1583	1365	1447	1428	1537
BOK-AS1	68.13	0.4391	0.81065	0.5416	0.5881	0.6756	68.13	-0.3637	0.80261	-0.4531	0.6505	0.7308	68.13	0.1516	0.80499	0.1883	0.8507	0.9505	68.13	0.9543	0.80828	1.181	0.2377	1	27.86	66.02	26.9	100.6	94.97	87.08	48.55	93.1
BOLA1	300.9	0.1369	0.17097	0.8008	0.4232	0.5223	300.9	-0.2661	0.17187	-1.548	0.1215	0.1897	300.9	-0.2814	0.17103	-1.645	0.09991	0.3378	300.9	0.1217	0.17181	0.7081	0.4789	0.9924	264.6	323	304.2	342.6	337.7	302.2	252.3	280.3
BOLA2	2693	-0.2643	0.0675	-3.916	9e-05	0.0002667	2693	-0.2203	0.06707	-3.284	0.001022	0.002641	2693	0.1152	0.06752	1.706	0.08802	0.3152	2693	0.07116	0.06705	1.061	0.2885	0.9832	2777	2914	2295	2445	2941	3038	2570	2562
BOLA2B	2693	-0.2643	0.0675	-3.916	9e-05	0.0002667	2693	-0.2203	0.06707	-3.284	0.001022	0.002641	2693	0.1152	0.06752	1.706	0.08802	0.3152	2693	0.07116	0.06705	1.061	0.2885	0.9832	2777	2914	2295	2445	2941	3038	2570	2562
BOLA3	814.2	-0.2434	0.11432	-2.129	0.03322	0.06007	814.2	-0.1253	0.1132	-1.107	0.2683	0.3634	814.2	0.1895	0.11401	1.662	0.09645	0.3312	814.2	0.07139	0.11352	0.6289	0.5294	0.9926	814.3	873.5	771.7	653.4	938.1	835.9	807.1	819.3
BOLA3-AS1	274.7	0.3054	0.17156	1.78	0.07507	0.1232	274.7	-0.1479	0.17143	-0.8627	0.3883	0.4892	274.7	-0.2455	0.16992	-1.445	0.1485	0.4259	274.7	0.2077	0.17305	1.2	0.23	0.9589	264.6	231.6	322.8	289.8	284.9	287.9	272.2	244.1
BOLL	4.045	1.903	1.54971	1.228	0.2196	0.3058	4.045	4.004	1.92643	2.078	0.03767	0.06842	4.045	0.5292	1.34787	0.3926	0.6946	1	4.045	-1.572	2.07267	-0.7585	0.4481	1	0	3.047	5.565	5.976	0	1.024	4.334	12.41
BOP1	2816	-0.3515	0.09082	-3.87	0.0001089	0.0003187	2816	-0.6591	0.09068	-7.268	3.648e-13	3.03e-12	2816	-0.09849	0.09129	-1.079	0.2807	0.5903	2816	0.2091	0.09021	2.318	0.02042	0.5084	2913	3223	2488	2322	3162	3931	2213	2280
BORA	491	-0.1371	0.134	-1.023	0.3061	0.4018	491	-0.2915	0.13508	-2.158	0.03091	0.05755	491	-0.1862	0.13504	-1.379	0.1678	0.454	491	-0.03184	0.13404	-0.2376	0.8122	0.9975	557.2	508.8	521.3	447.2	509.7	532.7	440.4	410.7
BPESC1	0	0	NA	NA	NA	1	0	0	NA	NA	NA	1	0	0	NA	NA	NA	1	0	0	NA	NA	NA	1	0	0	0	0	0	0	0	0
BPGM	534.6	0.1966	0.1251	1.572	0.116	0.1793	534.6	0.3139	0.1251	2.509	0.01209	0.0248	534.6	0.05562	0.12302	0.4521	0.6512	0.8618	534.6	-0.06169	0.12714	-0.4852	0.6275	0.9975	477.9	518	579.7	561.7	482.2	472.3	621.6	563.8
BPHL	639.9	0.4504	0.11879	3.792	0.0001495	0.0004271	639.9	0.6325	0.11735	5.389	7.071e-08	3.394e-07	639.9	0.245	0.11478	2.134	0.03281	0.1708	639.9	0.06297	0.12127	0.5192	0.6036	0.9975	528.2	489.6	721.6	668.3	550.8	512.2	793.2	855.5
BPI	2.125	4.114	2.31557	1.777	0.07562	0.124	2.125	4.761	2.29159	2.078	0.03773	0.06853	2.125	0.6425	1.86312	0.3449	0.7302	1	2.125	0	2.67246	0	1	1	0	0	4.638	1.992	0	0	5.201	5.172
BPIFA1	0	0	NA	NA	NA	1	0	0	NA	NA	NA	1	0	0	NA	NA	NA	1	0	0	NA	NA	NA	1	0	0	0	0	0	0	0	0
BPIFA2	0.7243	2.367	3.64419	0.6496	0.5159	1	0.7243	3.312	3.57635	0.9262	0.3543	1	0.7243	0.9403	3.42339	0.2747	0.7836	1	0.7243	0	3.78824	0	1	1	0	0	0	1.992	0	0	1.734	2.069
BPIFA3	0	0	NA	NA	NA	1	0	0	NA	NA	NA	1	0	0	NA	NA	NA	1	0	0	NA	NA	NA	1	0	0	0	0	0	0	0	0
BPIFA4P	0	0	NA	NA	NA	1	0	0	NA	NA	NA	1	0	0	NA	NA	NA	1	0	0	NA	NA	NA	1	0	0	0	0	0	0	0	0
BPIFB1	1.619	3.656	2.60416	1.404	0.1604	0.2359	1.619	4.396	2.57169	1.709	0.08741	0.1432	1.619	0.7351	2.22397	0.3305	0.741	1	1.619	0	2.90674	0	1	1	0	0	1.855	2.988	0	0	0.8669	7.241
BPIFB2	0	0	NA	NA	NA	1	0	0	NA	NA	NA	1	0	0	NA	NA	NA	1	0	0	NA	NA	NA	1	0	0	0	0	0	0	0	0
BPIFB3	1.167	0	3.37312	0	1	1	1.167	4.611	3.0836	1.495	0.1349	0.2073	1.167	4.724	3.0836	1.532	0.1255	1	1.167	0	3.37312	0	1	1	0	0	0	0	0	0	5.201	4.138
BPIFB4	3.867	4.472	2.01995	2.214	0.02683	0.04971	3.867	5.871	1.98335	2.96	0.003076	0.007196	3.867	1.394	1.44473	0.9647	0.3347	1	3.867	0	2.43446	0	1	1	0	0	6.493	1.992	0	0	6.935	15.52
BPIFB6	0	0	NA	NA	NA	1	0	0	NA	NA	NA	1	0	0	NA	NA	NA	1	0	0	NA	NA	NA	1	0	0	0	0	0	0	0	0
BPIFC	0.8332	-2.593	3.55609	-0.7291	0.466	0.5635	0.8332	1.74	3.48845	0.4987	0.618	0.7035	0.8332	3.307	3.49181	0.9471	0.3436	1	0.8332	-1.025	3.55279	-0.2885	0.7729	1	2.143	0	0	0	1.055	0	3.468	0
BPNT1	874.4	0.388	0.11242	3.452	0.0005574	0.001454	874.4	0.4641	0.11265	4.12	3.794e-05	0.0001266	874.4	0.003595	0.11046	0.03254	0.974	0.9926	874.4	-0.07248	0.11456	-0.6327	0.5269	0.9926	841.1	689.6	1030	971.1	749.2	705.8	968.3	1040
BPTF	3725	-0.4029	0.0617	-6.529	6.603e-11	4.038e-10	3725	-0.3009	0.06148	-4.895	9.819e-07	4.103e-06	3725	0.107	0.06195	1.727	0.08409	0.3069	3725	0.005062	0.06123	0.08268	0.9341	0.9984	4087	4251	3199	3107	4321	4047	3390	3402
BPY2	0	0	NA	NA	NA	1	0	0	NA	NA	NA	1	0	0	NA	NA	NA	1	0	0	NA	NA	NA	1	0	0	0	0	0	0	0	0
BPY2B	0	0	NA	NA	NA	1	0	0	NA	NA	NA	1	0	0	NA	NA	NA	1	0	0	NA	NA	NA	1	0	0	0	0	0	0	0	0
BPY2C	0	0	NA	NA	NA	1	0	0	NA	NA	NA	1	0	0	NA	NA	NA	1	0	0	NA	NA	NA	1	0	0	0	0	0	0	0	0
BRAF	288.3	-0.1238	0.16532	-0.7488	0.454	0.5521	288.3	-0.4016	0.16086	-2.496	0.01254	0.02561	288.3	0.1426	0.16406	0.869	0.3848	0.6852	288.3	0.4204	0.16213	2.593	0.009521	0.4064	271.1	269.2	244.9	251	380.9	342.2	272.2	275.2
BRAP	912.6	-0.5833	0.09711	-6.006	1.897e-09	1.003e-08	912.6	-0.4696	0.09725	-4.829	1.372e-06	5.615e-06	912.6	0.01863	0.09882	0.1885	0.8505	0.9505	912.6	-0.09501	0.09551	-0.9948	0.3198	0.9897	1100	1125	748.5	737	1072	1012	742.1	763.4
BRAT1	4723	0.2856	0.084	3.4	0.0006731	0.001729	4723	-0.1853	0.08402	-2.206	0.02738	0.05162	4723	-0.2676	0.08385	-3.191	0.001418	0.01865	4723	0.2034	0.08417	2.417	0.01566	0.4788	3847	4772	5058	5450	4892	5033	4152	4579
BRCA1	1578	-0.4524	0.07854	-5.76	8.398e-09	4.145e-08	1578	-0.6202	0.07983	-7.77	7.877e-15	7.588e-14	1578	-0.3024	0.08041	-3.761	0.0001693	0.003578	1578	-0.1346	0.07794	-1.727	0.08424	0.8204	1892	2011	1406	1447	1764	1792	1174	1139
BRCA2	1165	0.02568	0.10186	0.2521	0.801	0.8492	1165	-0.1282	0.10278	-1.247	0.2125	0.3013	1165	-0.2423	0.10211	-2.373	0.01763	0.1131	1165	-0.08851	0.10253	-0.8633	0.388	0.9902	1106	1333	1192	1292	1139	1156	1015	1085
BRCAT107	0	0	NA	NA	NA	1	0	0	NA	NA	NA	1	0	0	NA	NA	NA	1	0	0	NA	NA	NA	1	0	0	0	0	0	0	0	0
BRCAT54	14.74	0.5997	0.69393	0.8642	0.3875	0.4874	14.74	2.192	0.79059	2.772	0.005568	0.01233	14.74	0.113	0.66673	0.1695	0.8654	1	14.74	-1.479	0.81366	-1.818	0.06911	1	13.93	12.19	16.7	22.91	5.276	4.098	19.07	23.79
BRCC3	1069	-0.329	0.09033	-3.642	0.0002702	0.0007438	1069	-0.2789	0.09047	-3.082	0.002054	0.004983	1069	-0.007193	0.09107	-0.07898	0.937	0.982	1069	-0.05736	0.08973	-0.6392	0.5227	0.9926	1185	1225	950.7	968.1	1159	1158	976.1	932
BRD1	859.8	-0.5967	0.10733	-5.56	2.697e-08	1.254e-07	859.8	-0.7085	0.10663	-6.644	3.053e-11	2.091e-10	859.8	0.02608	0.10908	0.2391	0.811	0.9358	859.8	0.1378	0.10483	1.314	0.1887	0.9294	923.6	1079	664.1	660.3	1096	1107	690	657.9
BRD2	6958	-0.8801	0.0495	-17.78	1.021e-70	1.251e-68	6958	-0.6531	0.04939	-13.22	6.456e-40	2.381e-38	6958	0.1242	0.05015	2.476	0.01327	0.09366	6958	-0.1028	0.04874	-2.109	0.03494	0.6321	9187	8964	4920	4942	8429	8473	5397	5350
BRD3	2370	-0.2262	0.06875	-3.29	0.001002	0.002486	2370	-0.2736	0.06851	-3.994	6.491e-05	0.0002082	2370	0.01948	0.06891	0.2827	0.7774	0.9219	2370	0.06694	0.06835	0.9793	0.3274	0.9902	2465	2564	2146	2153	2706	2563	2152	2206
BRD4	2926	-0.5885	0.0746	-7.889	3.05e-15	2.762e-14	2926	-0.6048	0.0744	-8.128	4.347e-16	4.596e-15	2926	0.03729	0.07529	0.4953	0.6204	0.8448	2926	0.05359	0.07369	0.7272	0.4671	0.9914	3318	3595	2182	2418	3509	3667	2275	2446
BRD7	2225	-0.2609	0.07216	-3.616	0.0002994	0.0008185	2225	-0.07928	0.07193	-1.102	0.2704	0.3658	2225	0.1292	0.07215	1.791	0.07324	0.283	2225	-0.0524	0.07194	-0.7284	0.4663	0.9914	2457	2339	2078	1923	2278	2346	2187	2190
BRD7P3	0.6051	0.8921	3.42265	0.2606	0.7944	1	0.6051	2.311	3.42574	0.6747	0.4999	1	0.6051	-0.01857	3.27032	-0.005677	0.9955	1	0.6051	-1.438	3.57144	-0.4026	0.6872	1	0	1.016	0.9275	0.996	0	0	0.8669	1.034
BRD8	3864	-0.7275	0.06917	-10.52	7.167e-26	1.346e-24	3864	-0.5483	0.06901	-7.945	1.94e-15	1.952e-14	3864	0.1194	0.0698	1.71	0.08727	0.3135	3864	-0.05988	0.06837	-0.8758	0.3811	0.9902	5132	4470	2862	2936	4622	4588	3162	3136
BRD9	1535	-0.6428	0.08131	-7.906	2.668e-15	2.428e-14	1535	-0.5388	0.08086	-6.663	2.683e-11	1.847e-10	1535	0.1064	0.08246	1.29	0.1971	0.4948	1535	0.002305	0.07969	0.02893	0.9769	0.9995	1862	1824	1202	1158	1821	1871	1221	1322
BRDT	3.587	2.204	1.69557	1.3	0.1937	0.2761	3.587	3.921	1.9569	2.003	0.04513	0.08029	3.587	0.6985	1.4042	0.4974	0.6189	1	3.587	-1.018	2.17547	-0.4681	0.6397	1	2.143	0	2.783	6.972	1.055	0	9.536	6.207
BRDTP1	0.1293	0	4.99742	0	1	1	0.1293	1.401	4.98265	0.2811	0.7786	1	0.1293	1.514	4.98265	0.3038	0.7613	1	0.1293	0	4.99742	0	1	1	0	0	0	0	0	0	0	1.034
BRE	285.2	0.3091	0.16737	1.847	0.06475	0.1081	285.2	0.4294	0.16608	2.586	0.00972	0.02036	285.2	0.1432	0.16291	0.8791	0.3794	0.6805	285.2	0.02293	0.17046	0.1345	0.893	0.9981	255	238.7	312.6	298.8	269.1	232.5	345	330
BRE-AS1	55.61	0.5147	0.38764	1.328	0.1843	0.2652	55.61	0.04836	0.37297	0.1297	0.8968	0.9254	55.61	0.141	0.37264	0.3783	0.7052	1	55.61	0.6073	0.38796	1.565	0.1175	1	45	35.55	45.45	69.72	56.98	65.56	67.62	58.96
BREA2	11.33	0.262	0.80559	0.3252	0.745	0.804	11.33	0.2259	0.85166	0.2653	0.7908	0.845	11.33	-0.6106	0.8141	-0.7501	0.4532	1	11.33	-0.5746	0.84353	-0.6811	0.4958	1	7.5	17.27	14.84	14.94	10.55	6.147	12.14	7.241
BRF1	1915	0.2608	0.08649	3.016	0.002563	0.005907	1915	0.2337	0.08633	2.707	0.006795	0.01474	1915	0.01062	0.0856	0.1241	0.9013	0.9686	1915	0.03779	0.08722	0.4332	0.6648	0.9975	1588	1868	2022	2120	1797	1752	2004	2170
BRF2	422.8	-0.7291	0.14036	-5.194	2.055e-07	8.6e-07	422.8	-0.3516	0.13934	-2.523	0.01163	0.02392	422.8	0.2297	0.14244	1.613	0.1068	0.3519	422.8	-0.1477	0.13721	-1.077	0.2817	0.982	505.7	546.4	298.7	336.6	465.3	484.6	363.2	381.7
BRI3	1883	-0.4857	0.07988	-6.08	1.204e-09	6.508e-09	1883	-0.2054	0.07916	-2.595	0.009456	0.01986	1883	0.2651	0.08007	3.31	0.0009326	0.01359	1883	-0.01517	0.07896	-0.1921	0.8477	0.9981	2216	2015	1460	1562	2148	2038	1838	1792
BRI3BP	385.8	0.5361	0.1451	3.695	0.0002201	0.0006141	385.8	0.3964	0.14491	2.735	0.00623	0.01366	385.8	-0.08001	0.14107	-0.5672	0.5706	0.8176	385.8	0.05971	0.14883	0.4012	0.6883	0.9975	305.4	329.1	459.1	461.1	344	317.6	456	413.8
BRICD5	179.8	0.01861	0.21083	0.08827	0.9297	0.9517	179.8	0.1719	0.2097	0.8195	0.4125	0.513	179.8	0.1303	0.20818	0.6259	0.5314	0.7885	179.8	-0.02294	0.21234	-0.108	0.914	1	173.6	176.7	187.4	167.3	156.2	188.5	182	206.9
BRINP1	0.1293	0	4.99742	0	1	1	0.1293	1.401	4.98265	0.2811	0.7786	1	0.1293	1.514	4.98265	0.3038	0.7613	1	0.1293	0	4.99742	0	1	1	0	0	0	0	0	0	0	1.034
BRINP2	0.1159	1.31	4.99482	0.2622	0.7932	1	0.1159	0	4.99758	0	1	1	0.1159	-1.449	4.99498	-0.2901	0.7717	1	0.1159	0	4.99742	0	1	1	0	0	0.9275	0	0	0	0	0
BRINP3	12.23	3.939	1.13938	3.457	0.0005466	0.001427	12.23	3.797	1.14312	3.321	0.0008958	0.00234	12.23	-0.1558	0.80952	-0.1924	0.8474	1	12.23	-0.01384	1.39627	-0.009915	0.9921	1	3.214	0	34.32	13.94	2.11	1.024	27.74	15.52
BRIP1	932.8	0.05638	0.10062	0.5603	0.5752	0.6642	932.8	-0.2261	0.10189	-2.219	0.02648	0.0501	932.8	-0.3205	0.10113	-3.169	0.001531	0.01971	932.8	-0.03799	0.10138	-0.3747	0.7079	0.9975	979.3	960.8	1072	944.2	928.6	960.9	789.7	826.5
BRIX1	1801	-0.613	0.07515	-8.157	3.43e-16	3.361e-15	1801	-0.4231	0.07504	-5.638	1.718e-08	8.883e-08	1801	0.08937	0.07615	1.174	0.2406	0.5475	1801	-0.1005	0.07402	-1.358	0.1743	0.9257	2172	2218	1392	1479	2039	2056	1550	1503
BRK1	3032	-0.2354	0.06345	-3.71	0.0002069	0.0005799	3032	-0.1727	0.06352	-2.719	0.006553	0.01429	3032	0.001723	0.06363	0.02708	0.9784	0.9936	3032	-0.06103	0.06334	-0.9636	0.3353	0.9902	3405	3227	2817	2816	3193	3163	2875	2763
BRMS1	1805	-0.8418	0.07774	-10.83	2.527e-27	5.181e-26	1805	-0.4193	0.07692	-5.452	4.992e-08	2.436e-07	1805	0.3137	0.07869	3.987	6.694e-05	0.001676	1805	-0.1087	0.07595	-1.432	0.1523	0.9082	2277	2267	1315	1219	2041	2173	1586	1565
BRMS1L	619.1	0.2515	0.11467	2.193	0.02829	0.05205	619.1	0.02373	0.11619	0.2043	0.8382	0.8816	619.1	-0.2847	0.11412	-2.495	0.01261	0.09032	619.1	-0.05693	0.11673	-0.4877	0.6258	0.9975	581.8	617.5	736.5	691.2	588.8	564.5	587.8	584.5
BROX	1265	-0.2327	0.08723	-2.667	0.007647	0.01599	1265	-0.3179	0.08741	-3.637	0.0002762	0.000794	1265	-0.08104	0.08781	-0.9229	0.3561	0.661	1265	0.004193	0.08683	0.04829	0.9615	0.9991	1356	1410	1209	1145	1338	1436	1129	1097
BRPF1	1142	-0.5303	0.08891	-5.964	2.459e-09	1.281e-08	1142	-0.4953	0.08875	-5.581	2.397e-08	1.219e-07	1142	0.02465	0.09022	0.2732	0.7847	0.9251	1142	-0.01037	0.08742	-0.1186	0.9056	0.9981	1360	1336	936.8	929.3	1335	1341	981.3	915.5
BRPF3	2005	-0.5881	0.07223	-8.143	3.854e-16	3.762e-15	2005	-0.5559	0.07216	-7.703	1.326e-14	1.251e-13	2005	0.01342	0.07332	0.1831	0.8548	0.9526	2005	-0.01885	0.07105	-0.2653	0.7908	0.9975	2477	2350	1576	1635	2372	2392	1616	1625
BRS3	0.1293	0	4.99742	0	1	1	0.1293	1.401	4.98265	0.2811	0.7786	1	0.1293	1.514	4.98265	0.3038	0.7613	1	0.1293	0	4.99742	0	1	1	0	0	0	0	0	0	0	1.034
BRSK1	135.5	1.327	0.26375	5.033	4.836e-07	1.939e-06	135.5	1.326	0.26526	4.999	5.766e-07	2.474e-06	135.5	-0.06977	0.2471	-0.2823	0.7777	0.9219	135.5	-0.06842	0.28084	-0.2436	0.8075	1	98.57	59.92	212.4	184.3	79.14	71.71	183.8	194.5
BRSK2	263.1	2.273	0.19499	11.66	2.156e-31	5.564e-30	263.1	2.194	0.19293	11.37	5.877e-30	1.427e-28	263.1	0.009202	0.16782	0.05483	0.9563	0.9863	263.1	0.08825	0.21698	0.4067	0.6842	0.9975	77.14	101.6	421.1	444.2	101.3	89.13	441.2	429.3
BRWD1	1582	-0.4019	0.07845	-5.123	3.007e-07	1.234e-06	1582	-0.2811	0.0782	-3.594	0.000325	0.0009217	1582	0.08598	0.07896	1.089	0.2762	0.5851	1582	-0.03483	0.07769	-0.4483	0.6539	0.9975	1776	1802	1326	1382	1792	1702	1441	1434
BRWD1-AS1	1.225	3.345	2.59567	1.289	0.1974	0.2806	1.225	0.8685	2.38837	0.3637	0.7161	0.7854	1.225	-0.03907	2.27523	-0.01717	0.9863	1	1.225	2.438	2.6954	0.9045	0.3658	1	0	0	0.9275	2.988	1.055	1.024	1.734	2.069
BRWD1-IT2	8.715	1.345	0.95715	1.405	0.1599	0.2353	8.715	-0.5628	0.87984	-0.6397	0.5224	0.6173	8.715	-0.3899	0.88202	-0.4421	0.6584	1	8.715	1.518	0.95514	1.589	0.112	1	4.286	4.063	9.275	11.95	11.61	12.29	6.935	9.31
BRWD3	3328	0.224	0.06224	3.599	0.000319	0.0008673	3328	0.3116	0.062	5.025	5.022e-07	2.17e-06	3328	0.1076	0.06143	1.752	0.07984	0.297	3328	0.02006	0.0628	0.3193	0.7495	0.9975	3029	2967	3418	3586	3077	3003	3843	3700
BSCL2	852	-0.2496	0.10417	-2.396	0.01658	0.03222	852	-0.05982	0.10358	-0.5776	0.5636	0.6549	852	0.1545	0.10401	1.485	0.1375	0.4086	852	-0.0353	0.10374	-0.3403	0.7336	0.9975	956.8	859.3	767.1	759.9	891.6	880	817.5	883.4
BSDC1	1529	-0.6291	0.08609	-7.307	2.724e-13	2.058e-12	1529	-0.5399	0.08627	-6.258	3.895e-10	2.386e-09	1529	-0.006077	0.08746	-0.06949	0.9446	0.9838	1529	-0.09533	0.08489	-1.123	0.2614	0.9737	1931	1860	1289	1160	1803	1745	1167	1275
BSG	24280	-0.1147	0.04943	-2.32	0.02036	0.03882	24280	0.03716	0.04934	0.753	0.4514	0.5509	24280	0.2042	0.04936	4.136	3.527e-05	0.0009954	24280	0.05237	0.04941	1.06	0.2892	0.9832	23590	24680	23050	21530	25290	24770	26150	25200
BSN	152.2	0.4924	0.23371	2.107	0.03512	0.06314	152.2	-0.5362	0.23668	-2.266	0.02348	0.04501	152.2	-0.6874	0.23442	-2.932	0.003365	0.03545	152.2	0.3413	0.23598	1.446	0.1482	1	129.6	138.1	167	210.2	187.8	151.6	124	109.7
BSN-AS2	7.068	2.021	1.21572	1.663	0.0964	0.1529	7.068	1.941	1.09999	1.765	0.07758	0.1288	7.068	0.7195	1.01548	0.7086	0.4786	1	7.068	0.7993	1.28715	0.621	0.5346	1	3.214	1.016	12.99	3.984	5.276	2.049	15.6	12.41
BSND	3.215	4.91	2.03818	2.409	0.01599	0.03119	3.215	5.212	2.02985	2.567	0.01024	0.02134	3.215	0.2966	1.48741	0.1994	0.8419	1	3.215	0	2.46213	0	1	1	0	0	5.565	5.976	0	0	6.935	7.241
BSPH1	0	0	NA	NA	NA	1	0	0	NA	NA	NA	1	0	0	NA	NA	NA	1	0	0	NA	NA	NA	1	0	0	0	0	0	0	0	0
BSPRY	173.7	5.417	0.43616	12.42	2.017e-35	6.518e-34	173.7	6.311	0.52176	12.1	1.12e-33	3.179e-32	173.7	0.2523	0.20984	1.202	0.2292	0.5342	173.7	-0.641	0.64686	-0.991	0.3217	1	4.286	10.16	299.6	323.7	2.11	7.171	341.6	401.4
BST1	34.87	0.6453	0.46792	1.379	0.1679	0.2451	34.87	-0.04089	0.47105	-0.0868	0.9308	0.951	34.87	-0.4735	0.46007	-1.029	0.3034	1	34.87	0.2127	0.47873	0.4444	0.6568	1	32.14	25.39	51.94	37.85	36.93	29.71	27.74	37.24
BST2	61.57	8.369	1.48078	5.652	1.586e-08	7.566e-08	61.57	8.453	1.47203	5.743	9.327e-09	4.958e-08	61.57	1.522	0.34175	4.453	8.466e-06	0.0002971	61.57	1.438	2.0598	0.6981	0.4851	1	0	0	61.22	65.74	1.055	0	174.2	190.3
BSX	0	0	NA	NA	NA	1	0	0	NA	NA	NA	1	0	0	NA	NA	NA	1	0	0	NA	NA	NA	1	0	0	0	0	0	0	0	0
BTAF1	2042	-0.1506	0.07025	-2.144	0.032	0.05814	2042	-0.2397	0.07034	-3.407	0.0006564	0.001763	2042	-0.07376	0.07047	-1.047	0.2952	0.6062	2042	0.01526	0.07012	0.2176	0.8278	0.9975	2201	2135	1954	1951	2216	2166	1876	1834
BTBD1	2809	-0.4368	0.06694	-6.526	6.758e-11	4.123e-10	2809	-0.3473	0.06656	-5.218	1.806e-07	8.279e-07	2809	0.1263	0.06727	1.877	0.06046	0.2522	2809	0.03677	0.06623	0.5552	0.5788	0.9951	3014	3278	2314	2335	3197	3258	2530	2544
BTBD10	855.8	0.01975	0.10328	0.1912	0.8483	0.8863	855.8	-0.1551	0.10334	-1.501	0.1335	0.2055	855.8	-0.1089	0.10308	-1.056	0.2909	0.6012	855.8	0.06595	0.10354	0.6369	0.5242	0.9926	847.5	864.3	887.6	847.6	886.4	905.6	851.3	756.2
BTBD11	6.121	5.773	1.78375	3.236	0.001211	0.002958	6.121	6.197	1.77676	3.488	0.0004875	0.00134	6.121	0.419	1.08209	0.3872	0.6986	1	6.121	0	2.27326	0	1	1	0	0	12.99	7.968	0	0	15.6	12.41
BTBD16	5.178	4.038	1.81681	2.223	0.02623	0.04876	5.178	5.925	1.81672	3.261	0.00111	0.002848	5.178	0.4342	1.15565	0.3757	0.7071	1	5.178	-1.452	2.29472	-0.6328	0.5269	1	1.071	0	10.2	6.972	0	0	13.87	9.31
BTBD17	1.823	3.325	2.49805	1.331	0.1832	0.2638	1.823	4.818	2.42967	1.983	0.04736	0.08386	1.823	1.488	2.08381	0.7143	0.4751	1	1.823	0	2.79307	0	1	1	0	0	1.855	1.992	0	0	8.669	2.069
BTBD18	4.076	-1.564	1.4288	-1.095	0.2737	0.3661	4.076	-1.344	1.38102	-0.9732	0.3304	0.4297	4.076	0.3486	1.50114	0.2322	0.8164	1	4.076	0.1286	1.30202	0.09873	0.9214	1	3.214	8.125	1.855	1.992	4.221	8.196	0.8669	4.138
BTBD19	13.26	-0.6298	0.77188	-0.8159	0.4145	0.5143	13.26	-1.187	0.80431	-1.476	0.14	0.2138	13.26	-0.6467	0.81811	-0.7905	0.4292	1	13.26	-0.0894	0.75724	-0.1181	0.906	1	18.21	17.27	13.91	8.964	20.05	13.32	11.27	3.103
BTBD2	2676	0.3138	0.07958	3.943	8.041e-05	0.00024	2676	0.1055	0.07915	1.333	0.1826	0.2663	2676	-0.002996	0.07879	-0.03803	0.9697	0.9906	2676	0.2053	0.07994	2.568	0.01022	0.4183	2104	2513	2921	2820	2632	2693	2892	2836
BTBD3	1782	-0.2841	0.08452	-3.361	0.0007762	0.001969	1782	-0.2528	0.08459	-2.989	0.002802	0.006615	1782	-0.01089	0.0849	-0.1282	0.898	0.9669	1782	-0.04218	0.08421	-0.5008	0.6165	0.9975	1930	2021	1667	1578	2056	1783	1628	1592
BTBD6	1308	-0.03095	0.08574	-0.361	0.7181	0.7832	1308	0.1258	0.08618	1.46	0.1443	0.2195	1308	0.002436	0.0854	0.02852	0.9772	0.9934	1308	-0.1543	0.08652	-1.784	0.07443	0.7917	1339	1372	1376	1278	1207	1229	1293	1367
BTBD7	1747	-0.3592	0.07442	-4.827	1.386e-06	5.251e-06	1747	-0.27	0.07421	-3.639	0.0002736	0.0007876	1747	0.0676	0.07484	0.9032	0.3664	0.67	1747	-0.02159	0.07378	-0.2926	0.7699	0.9975	1945	1957	1524	1518	1905	1939	1625	1562
BTBD8	41.98	0.5879	0.43163	1.362	0.1732	0.2518	41.98	0.8113	0.43725	1.855	0.06353	0.1084	41.98	-1.286e-05	0.417	-3.083e-05	1	1	41.98	-0.2234	0.45122	-0.4952	0.6205	1	41.79	27.42	50.09	53.78	25.32	33.81	58.08	45.52
BTBD9	683.2	0.1196	0.11204	1.067	0.2859	0.3796	683.2	-0.09463	0.113	-0.8374	0.4023	0.5033	683.2	-0.2262	0.11189	-2.021	0.04323	0.2047	683.2	-0.012	0.11315	-0.106	0.9155	0.9981	662.2	701.8	775.4	706.2	696.4	656.7	632	635.2
BTC	13.15	3.806	0.98825	3.851	0.0001177	0.000342	13.15	5.313	1.59286	3.336	0.0008514	0.002235	13.15	-0.5019	0.7114	-0.7055	0.4805	1	13.15	-2.009	1.73428	-1.159	0.2466	1	3.214	1.016	29.68	28.88	1.055	0	21.67	19.65
BTD	392.7	0.05693	0.13952	0.4081	0.6832	0.7555	392.7	0.2535	0.14167	1.789	0.07359	0.123	392.7	-0.06748	0.13871	-0.4865	0.6266	0.8489	392.7	-0.264	0.14246	-1.853	0.06384	0.7632	415.7	397.1	437.8	407.4	339.8	337	408.3	398.3
BTF3	12310	-0.4035	0.05248	-7.69	1.469e-14	1.242e-13	12310	-0.3979	0.05249	-7.58	3.45e-14	3.116e-13	12310	-0.02025	0.05264	-0.3846	0.7005	0.8863	12310	-0.02592	0.05233	-0.4954	0.6203	0.9975	14540	13730	10890	10480	14130	13640	10840	10240
BTF3L4	1844	-0.05562	0.07669	-0.7253	0.4683	0.5658	1844	-0.2074	0.07692	-2.697	0.007004	0.01514	1844	-0.1339	0.07682	-1.743	0.08131	0.3003	1844	0.0179	0.07678	0.2331	0.8157	0.9975	1821	2007	1844	1841	1962	1916	1667	1691
BTF3P11	0	0	NA	NA	NA	1	0	0	NA	NA	NA	1	0	0	NA	NA	NA	1	0	0	NA	NA	NA	1	0	0	0	0	0	0	0	0
BTG1	1134	-0.3178	0.09814	-3.238	0.001202	0.002938	1134	-0.1045	0.09824	-1.064	0.2875	0.3844	1134	0.07569	0.09847	0.7687	0.4421	0.7274	1134	-0.1376	0.09791	-1.406	0.1598	0.9197	1285	1266	1057	988	1238	1081	1125	1029
BTG2	124.6	2.06	0.29404	7.007	2.429e-12	1.687e-11	124.6	1.598	0.28866	5.535	3.115e-08	1.564e-07	124.6	-0.1947	0.26473	-0.7355	0.462	0.7431	124.6	0.268	0.31575	0.8489	0.3959	1	63.22	36.56	207.8	207.2	72.81	47.12	191.6	170.7
BTG3	1215	0.6757	0.09248	7.306	2.748e-13	2.075e-12	1215	0.5099	0.09275	5.497	3.865e-08	1.92e-07	1215	-0.1535	0.09022	-1.701	0.08895	0.3175	1215	0.01237	0.09495	0.1303	0.8963	0.9981	893.6	1033	1518	1561	972.9	971.2	1393	1375
BTG4	16.91	5.967	1.55799	3.83	0.0001281	0.0003701	16.91	6.03	1.56161	3.861	0.0001128	0.0003466	16.91	0.05694	0.63548	0.08961	0.9286	1	16.91	-0.005383	2.11236	-0.002548	0.998	1	1.071	0	32.46	32.87	1.055	0	39.88	27.93
BTK	15.21	1.771	0.73018	2.425	0.0153	0.02997	15.21	2.004	0.75992	2.637	0.008373	0.0178	15.21	-0.1258	0.65419	-0.1923	0.8475	1	15.21	-0.3585	0.82624	-0.4339	0.6643	1	8.572	6.094	25.04	24.9	4.221	7.171	26.01	19.65
BTLA	0.9027	-1.098	2.91615	-0.3765	0.7065	0.774	0.9027	-1.663	2.84374	-0.5849	0.5586	0.6504	0.9027	0.009035	3.06931	0.002944	0.9977	1	0.9027	0.5743	2.67772	0.2145	0.8302	1	1.071	1.016	0	0.996	1.055	2.049	0	1.034
BTN1A1	8.791	3.345	1.19844	2.792	0.005246	0.01134	8.791	2.935	1.1212	2.618	0.008845	0.01869	8.791	0.008572	0.89371	0.009591	0.9923	1	8.791	0.4187	1.37646	0.3042	0.761	1	0	3.047	18.55	12.95	1.055	3.073	18.2	13.45
BTN2A1	1783	-0.4134	0.07984	-5.178	2.246e-07	9.355e-07	1783	-0.2852	0.0797	-3.578	0.0003462	0.0009775	1783	0.07407	0.08034	0.9219	0.3566	0.6612	1783	-0.05415	0.07919	-0.6837	0.4941	0.9926	2126	1945	1470	1587	1991	1929	1606	1611
BTN2A2	1092	0.8267	0.09868	8.378	5.364e-17	5.572e-16	1092	0.9168	0.09939	9.225	2.834e-20	3.961e-19	1092	-0.04559	0.09542	-0.4778	0.6328	0.8527	1092	-0.1357	0.10252	-1.324	0.1856	0.9294	877.5	740.4	1421	1447	726	745.8	1371	1408
BTN2A3P	132.4	-0.2745	0.2403	-1.143	0.2532	0.344	132.4	-0.1297	0.24512	-0.5293	0.5966	0.6852	132.4	-0.1558	0.24352	-0.6399	0.5222	0.7823	132.4	-0.3006	0.24192	-1.243	0.214	1	170.4	143.2	134.5	124.5	115	139.3	119.6	112.8
BTN3A1	499.2	0.3454	0.13128	2.631	0.008518	0.01762	499.2	0.6018	0.13019	4.622	3.794e-06	1.466e-05	499.2	0.2388	0.12734	1.875	0.06078	0.2532	499.2	-0.01765	0.13404	-0.1317	0.8952	0.9981	445.7	394.1	546.3	519.9	395.7	433.3	635.4	622.7
BTN3A2	994.2	1.188	0.09903	11.99	3.818e-33	1.07e-31	994.2	1.222	0.09882	12.36	4.212e-35	1.271e-33	994.2	0.03971	0.09329	0.4256	0.6704	0.872	994.2	0.005945	0.10426	0.05702	0.9545	0.9991	616.1	585	1433	1302	596.2	609.5	1406	1406
[truncated: 24,455 more rows]

## Sheet: RBPJ_CRISPR__DESeq2
	RBPJ_KO_B6-EV_baseMean	RBPJ_KO_B6-EV_logFC	RBPJ_KO_B6-EV_lfcSE	RBPJ_KO_B6-EV_stat	RBPJ_KO_B6-EV_pvalue	RBPJ_KO_B6-EV_FDR	EV_1	EV_2	RBPJ_KO_B6_1	RBPJ_KO_B6_2
[truncated: 26,364 more rows]
