# Supplementary material for: Small molecule-mediated activation of Notch signal transduction
Source: Cell Death Dis. 2026 Jul 2;17(1):653. doi: 10.1038/s41419-026-09044-x (PMC13396519; doi:10.1038/s41419-026-09044-x)
Supplement: Supplementary file 3 — Table S2 [file 41419_2026_9044_MOESM3_ESM.xlsx]

## Sheet: Overlap_12h_24h_ORA_GO_BP
ID	Description	GeneRatio	BgRatio	pvalue	p.adjust	qvalue	geneID	Count
GO:0097485	neuron projection guidance	105/2694	232/17335	3.49312e-27	2.04557e-23	1.46454e-23	ALCAM/ARX/ATOH1/BCL11B/BMP7/BOC/CDK5R1/CDK5R2/CNTN1/CRMP1/CSF1R/DLX5/DPYSL4/DPYSL5/DRAXIN/EDN1/EDNRA/EFNA2/EFNB2/EFNB3/EGR2/EPHA1/EPHA10/EPHA3/EPHA7/EPHA8/EPHB1/EPHB2/EPHB3/EPHB6/FEZ1/FEZF1/FLRT3/GAP43/GBX1/GDF7/GDNF/GLI2/IGSF9/KALRN/KIF5C/L1CAM/LAMA2/LAMA3/LHX1/LHX3/LHX9/LRTM2/MYPN/NCAM1/NEO1/NEXN/NFASC/NGFR/NOTCH1/NOTCH3/NOVA2/NRCAM/NRP2/NRXN1/NTN1/NTN5/NTRK1/PALLD/PAX6/PLXNA2/PLXNB3/PLXNC1/PLX…	105
GO:0007411	axon guidance	104/2694	231/17335	1.04681e-26	3.06506e-23	2.19444e-23	ALCAM/ARX/ATOH1/BCL11B/BMP7/BOC/CDK5R1/CDK5R2/CNTN1/CRMP1/CSF1R/DLX5/DPYSL5/DRAXIN/EDN1/EDNRA/EFNA2/EFNB2/EFNB3/EGR2/EPHA1/EPHA10/EPHA3/EPHA7/EPHA8/EPHB1/EPHB2/EPHB3/EPHB6/FEZ1/FEZF1/FLRT3/GAP43/GBX1/GDF7/GDNF/GLI2/IGSF9/KALRN/KIF5C/L1CAM/LAMA2/LAMA3/LHX1/LHX3/LHX9/LRTM2/MYPN/NCAM1/NEO1/NEXN/NFASC/NGFR/NOTCH1/NOTCH3/NOVA2/NRCAM/NRP2/NRXN1/NTN1/NTN5/NTRK1/PALLD/PAX6/PLXNA2/PLXNB3/PLXNC1/PLXND1/POU…	104
GO:0061564	axon development	165/2694	473/17335	6.17553e-26	1.20546e-22	8.63058e-23	ADCY1/ADGRB1/ALCAM/ANK3/APBB1/APOD/APOE/ARX/ATOH1/ATP8A2/BARHL2/BCL11B/BMP7/BOC/BRSK1/BRSK2/CCK/CDK5R1/CDK5R2/CDKL5/CHRNB2/CNTN1/CRABP2/CRMP1/CRTAC1/CSF1R/CSPG5/CTNNA2/DCLK1/DLX5/DPYSL5/DRAXIN/EDN1/EDN2/EDNRA/EFNA2/EFNB2/EFNB3/EGR2/EPHA1/EPHA10/EPHA3/EPHA7/EPHA8/EPHB1/EPHB2/EPHB3/EPHB6/FEZ1/FEZF1/FKBP1B/FLRT3/FN1/FOLR1/GAP43/GBX1/GDF7/GDNF/GLI2/IGSF9/ISLR2/KALRN/KIF5C/KREMEN1/L1CAM/LAMA2/LAMA3/LH…	165
GO:0007409	axonogenesis	152/2694	425/17335	3.03994e-25	4.45047e-22	3.18634e-22	ADCY1/ADGRB1/ALCAM/ANK3/APBB1/APOE/ARX/ATOH1/ATP8A2/BARHL2/BCL11B/BMP7/BOC/BRSK1/BRSK2/CCK/CDK5R1/CDK5R2/CDKL5/CHRNB2/CNTN1/CRABP2/CRMP1/CSF1R/CTNNA2/DCLK1/DLX5/DPYSL5/DRAXIN/EDN1/EDN2/EDNRA/EFNA2/EFNB2/EFNB3/EGR2/EPHA1/EPHA10/EPHA3/EPHA7/EPHA8/EPHB1/EPHB2/EPHB3/EPHB6/FEZ1/FEZF1/FLRT3/FN1/GAP43/GBX1/GDF7/GDNF/GLI2/IGSF9/ISLR2/KALRN/KIF5C/L1CAM/LAMA2/LAMA3/LHX1/LHX3/LHX9/LRTM2/MAP1B/MAP2/MAP6/MAPT…	152
GO:0050804	modulation of chemical synaptic transmission	150/2694	424/17335	2.2687e-24	2.6571e-21	1.90237e-21	ACHE/ADCY1/ADGRB1/ADORA1/ADORA2A/ADRA2A/AGT/APBA1/APOE/ARC/ASIC1/ATP1A2/BAIAP3/BCHE/BEGAIN/BRSK1/CA2/CACNA1A/CACNA1B/CACNG4/CACNG5/CACNG7/CALB1/CALB2/CAMK2A/CAMK2B/CD38/CDH1/CELF4/CHRNA7/CHRNB2/CHRNB4/CLSTN2/CLSTN3/CNIH2/CPLX1/CPLX2/CPLX3/CRHR2/CSPG5/CUX2/CX3CL1/CX3CR1/DKK1/DLGAP1/DLGAP3/DNM1/EDN1/EGR2/EPHB1/EPHB2/ERC2/FAM107A/GIP/GPER1/GRIA1/GRID1/GRID2/GRID2IP/GRIK2/GRIK4/GRIK5/GRIN1/GRIN2C/GRI…	150
GO:0099177	regulation of trans-synaptic signaling	150/2694	425/17335	2.98391e-24	2.9123e-21	2.08507e-21	ACHE/ADCY1/ADGRB1/ADORA1/ADORA2A/ADRA2A/AGT/APBA1/APOE/ARC/ASIC1/ATP1A2/BAIAP3/BCHE/BEGAIN/BRSK1/CA2/CACNA1A/CACNA1B/CACNG4/CACNG5/CACNG7/CALB1/CALB2/CAMK2A/CAMK2B/CD38/CDH1/CELF4/CHRNA7/CHRNB2/CHRNB4/CLSTN2/CLSTN3/CNIH2/CPLX1/CPLX2/CPLX3/CRHR2/CSPG5/CUX2/CX3CL1/CX3CR1/DKK1/DLGAP1/DLGAP3/DNM1/EDN1/EGR2/EPHB1/EPHB2/ERC2/FAM107A/GIP/GPER1/GRIA1/GRID1/GRID2/GRID2IP/GRIK2/GRIK4/GRIK5/GRIN1/GRIN2C/GRI…	150
GO:0043062	extracellular structure organization	111/2694	301/17335	6.44732e-20	5.39364e-17	3.8616e-17	ABI3BP/ADAMTS10/ADAMTS13/ADAMTS14/ADAMTS18/ADAMTS19/ADAMTS2/ADAMTS20/ADAMTS4/ADAMTS6/ADAMTS7/ADAMTS8/ADAMTS9/ADAMTSL2/ADAMTSL3/ADAMTSL4/AEBP1/AGT/BMP2/COL11A1/COL11A2/COL12A1/COL14A1/COL16A1/COL17A1/COL1A1/COL1A2/COL27A1/COL2A1/COL3A1/COL4A3/COL4A4/COL4A5/COL5A2/COL5A3/COL8A1/COL8A2/COL9A2/COL9A3/COMP/CREB3L1/CRISPLD2/CTSS/CTSV/DPP4/EGFLAM/ELANE/ELF3/ELN/FBLN2/FBLN5/FGFR4/FOXF1/FOXF2/GAS6/GPM6B/H…	111
GO:0030198	extracellular matrix organization	110/2694	300/17335	1.57372e-19	1.15196e-16	8.24754e-17	ABI3BP/ADAMTS10/ADAMTS13/ADAMTS14/ADAMTS18/ADAMTS19/ADAMTS2/ADAMTS20/ADAMTS4/ADAMTS6/ADAMTS7/ADAMTS8/ADAMTS9/ADAMTSL2/ADAMTSL3/ADAMTSL4/AEBP1/AGT/BMP2/COL11A1/COL11A2/COL12A1/COL14A1/COL16A1/COL17A1/COL1A1/COL1A2/COL27A1/COL2A1/COL3A1/COL4A3/COL4A4/COL4A5/COL5A2/COL5A3/COL8A1/COL8A2/COL9A2/COL9A3/COMP/CREB3L1/CRISPLD2/CTSS/CTSV/DPP4/EGFLAM/ELANE/ELF3/ELN/FBLN2/FBLN5/FGFR4/FOXF1/FOXF2/GAS6/GPM6B/H…	110
GO:0042391	regulation of membrane potential	137/2694	414/17335	2.25813e-19	1.46929e-16	1.05194e-16	ABAT/ACTN2/ADORA1/ADORA2A/ADRB1/AKAP6/ANK3/ASIC1/ATP1A2/ATP1A3/ATP1B2/BCO2/CACNA1C/CACNA1G/CACNA1H/CACNA1I/CD36/CELF4/CHRFAM7A/CHRM1/CHRNA2/CHRNA4/CHRNA7/CHRNA9/CHRNB2/CHRNB4/CHRND/CNGB1/CNIH2/CTNNA3/CUX2/DSC2/DSG2/DSP/EDN1/FKBP1B/FXYD1/FZD9/GABRB1/GABRB2/GABRD/GABRG1/GABRQ/GJA1/GLRB/GLRX/GNA14/GNA15/GPER1/GPR35/GRIA1/GRID1/GRID2/GRIK2/GRIK4/GRIK5/GRIN1/GRIN2C/GRIN2D/GRM5/HCN2/HCN4/HSH2D/HTR3A/IF…	137
GO:0045229	external encapsulating structure organization	110/2694	303/17335	3.76472e-19	2.20462e-16	1.57841e-16	ABI3BP/ADAMTS10/ADAMTS13/ADAMTS14/ADAMTS18/ADAMTS19/ADAMTS2/ADAMTS20/ADAMTS4/ADAMTS6/ADAMTS7/ADAMTS8/ADAMTS9/ADAMTSL2/ADAMTSL3/ADAMTSL4/AEBP1/AGT/BMP2/COL11A1/COL11A2/COL12A1/COL14A1/COL16A1/COL17A1/COL1A1/COL1A2/COL27A1/COL2A1/COL3A1/COL4A3/COL4A4/COL4A5/COL5A2/COL5A3/COL8A1/COL8A2/COL9A2/COL9A3/COMP/CREB3L1/CRISPLD2/CTSS/CTSV/DPP4/EGFLAM/ELANE/ELF3/ELN/FBLN2/FBLN5/FGFR4/FOXF1/FOXF2/GAS6/GPM6B/H…	110
GO:0010975	regulation of neuron projection development	136/2694	423/17335	5.00835e-18	2.66626e-15	1.90892e-15	ABI3/ADGRB3/AGT/APOE/ARC/ARHGAP44/ATP1B2/ATP8A2/BCL11A/BMP5/BMP7/BRSK1/BRSK2/CAMK2B/CD38/CDK5R1/CDKL5/CHRNB2/CNTN1/CRABP2/CRMP1/CSMD3/CTNNA2/CUX2/CX3CL1/DAB2/DKK1/DNM3/DRAXIN/EFHC2/EFNB2/EFNB3/EPHA3/EPHA7/EPHB2/EPHB3/FES/FEZ1/FKBP1B/FN1/GFI1/GRID2/HECW2/HGF/INPP5J/ISLR2/ITM2C/KIF1A/KNDC1/KREMEN1/L1CAM/LPAR1/LZTS1/MAGI2/MAP1B/MAP2/MAP6/MAPT/MFSD2A/MT3/NDNF/NDRG4/NEFL/NEU4/NEUROG3/NGEF/NLGN1/NR2E1/…	136
GO:0051960	regulation of nervous system development	139/2694	437/17335	6.02616e-18	2.94077e-15	2.10546e-15	ABCC8/ACE/ADGRB1/ADGRB3/ATOH1/BMP2/BMP7/CAMK2B/CBLN2/CDK5R1/CDKL5/CLSTN2/CLSTN3/CRABP2/CUX2/CX3CL1/CX3CR1/CXCR4/DAAM2/DCT/DKK1/DLL1/DLL4/DMRTA2/DRAXIN/EFNB3/EGR2/EPHA7/EPHB1/EPHB2/EPHB3/FEZF1/FLRT3/FN1/GBX1/GPER1/GPR37L1/GRID2/GRM5/HAP1/HELT/HES2/HES6/HEY1/HEY2/HEYL/HGF/IL34/ISLR2/ITGAX/JAM2/L1CAM/LGI4/LIG4/LRP2/LRRC4B/LRRTM3/LRTM2/MAP1B/MAP2/MAP6/MAPT/MME/MT3/MYRF/NEFL/NEURL1/NKX2-2/NKX6-1/NLGN1…	139
GO:0003018	vascular process in circulatory system	96/2694	262/17335	3.4627e-17	1.55981e-14	1.11675e-14	ABCA2/ABCB1/ABCC8/ABCC9/ABCG2/ACE/ACTA2/ADORA1/ADORA2A/ADRA1D/ADRA2A/ADRA2B/ADRA2C/ADRB1/AGT/AGTR1/APOE/ATP1A2/ATP1B2/ATP2A3/ATP8A1/AVPR1A/AZU1/BDKRB2/CD36/CD38/CDH5/CEACAM1/COMP/CPS1/DBH/EDN1/EDN2/EDNRA/EDNRB/FGFBP3/FGG/GCH1/GPER1/GPR4/GRIP2/HRH1/HRH2/HTR1B/ITGA1/KCNJ8/KCNMB4/LRP1/LRP2/LRP3/MFSD2A/MYLK3/NOS1/NOS3/NPR1/NPR3/OXTR/P2RY1/P2RY2/PDE2A/PDE3A/PLVAP/PTGS2/PTP4A3/RGS2/SCNN1B/SERPINF2/SH3G…	96
GO:0050808	synapse organization	132/2694	417/17335	6.52752e-17	2.73037e-14	1.95482e-14	ABI3/ACHE/ADD2/ADGRB1/ADGRB3/ADGRL3/ANK3/APOE/ARC/ARHGAP44/ARHGEF15/C1QL1/C3/C5AR1/CAMK2B/CAMKV/CBLN2/CDH1/CDK5R1/CDKL5/CHRNA7/CHRNB2/CLSTN2/CLSTN3/COL4A5/CTNNA2/CTNND2/CTTNBP2/CUX2/CX3CL1/CX3CR1/DKK1/DLGAP3/DNER/DNM3/DOK7/EFNB2/EPHA7/EPHB1/EPHB2/EPHB3/ERBB4/ERC2/FLRT3/FZD9/GABRB2/GAP43/GDNF/GLRB/GPM6A/GRID2/GRM5/IGFN1/IGSF9/IL10RA/KIF1A/L1CAM/LGI2/LHFPL4/LRFN5/LRRC4B/LRRTM3/LRTM2/MAP1B/MAPT/MDGA…	132
GO:0023061	signal release	136/2694	441/17335	2.42942e-16	9.48446e-14	6.79045e-14	ABAT/ABCC8/ACVR1C/ADCY1/ADCY5/ADCYAP1/ADORA1/ADORA2A/ADRA2A/ADRA2B/ADRA2C/AGT/AGTR1/ANO1/APBA1/ASIC1/BAIAP3/BLK/BRSK1/BRSK2/BTK/C1QTNF1/CAMK2A/CD38/CGA/CHGA/CHRNA4/CHRNB2/CHRNB4/CPE/CPLX1/CPLX2/CPLX3/CRH/CRHR1/CSPG5/DAB2/DOC2B/EDN1/EDNRB/ERC2/FGF20/FGG/FKBP1B/FZD4/GAL/GCK/GDNF/GIP/GIPR/GJA1/GPER1/GPLD1/GRIK5/GRM4/GRP/HLA-DRB1/HNF4A/HRH3/HTR1B/IL11/ILDR2/INHBB/KCNB1/KCNJ11/KCNMB4/KCNQ1/KISS1/LIN7A…	136
GO:0072001	renal system development	104/2694	311/17335	2.36193e-15	8.64465e-13	6.18918e-13	ACE/ACTA2/ADAMTS6/AGT/AGTR1/ANKS6/ARID5B/ASS1/BICC1/BMP2/BMP4/BMP7/CALB1/CD24/CDKN1C/CITED1/COL4A3/COL4A4/CRLF1/CTSH/CYP26A1/CYP26B1/DCHS1/DCHS2/DLL1/EDNRA/EDNRB/EFNB2/EGR1/EMX2/EPCAM/EPHA7/ERBB4/FMN1/FOXF1/FRAS1/FREM2/GCNT1/GCNT3/GCNT4/GDF6/GDNF/GFRA1/GLI2/GPR4/GREB1L/HEYL/HOXA11/HOXD11/IL6R/ITGA8/KCNJ8/KIF26B/LGR4/LGR5/LHX1/LRP2/MAGI2/MME/MMP17/MMP9/MTSS1/NID1/NOTCH1/NOTCH3/NPHS1/NPNT/PAX2/PCSK…	104
GO:1903522	regulation of blood circulation	91/2694	257/17335	2.67245e-15	9.20579e-13	6.59093e-13	ABCC9/ACE/ADA/ADM2/ADORA1/ADRA1D/ADRA2A/ADRA2B/ADRA2C/ADRB1/AGT/AGTR1/APLN/ATP1A2/ATP1A3/ATP1B2/ATP2A3/ATP2B2/ATP2B3/AVPR1A/BDKRB2/CACNA1C/CACNA1G/CACNA1H/CD38/CELF2/CHGA/CTNNA3/CYP2J2/DBH/DES/DSC2/DSG2/DSP/EDN1/EDN2/EDNRA/EDNRB/EPAS1/FGG/FKBP1B/FOXN4/FXYD1/GATA4/GCH1/GJA1/GJD3/GSTM2/HCN4/HEY2/HOPX/HRH1/HRH2/HSPB7/JUP/KCND3/KCNH2/KCNH6/KCNJ12/KCNJ2/KCNJ3/KCNJ5/KCNMB4/KCNQ1/MYL2/NOS1/NOS1AP/NOS3/O…	91
GO:0001655	urogenital system development	113/2694	351/17335	3.10145e-15	1.00901e-12	7.22403e-13	ACE/ACTA2/ADAMTS6/AGT/AGTR1/ANKS6/ARID5B/ASS1/BICC1/BMP2/BMP4/BMP7/CALB1/CD24/CDKN1C/CITED1/COL4A3/COL4A4/CRLF1/CTSH/CYP26A1/CYP26B1/DCHS1/DCHS2/DLL1/EDNRA/EDNRB/EFNB2/EGR1/EMX2/EPCAM/EPHA7/EPHB2/EPHB3/ERBB4/FMN1/FOXA1/FOXF1/FRAS1/FREM2/GCNT1/GCNT3/GCNT4/GDF6/GDNF/GFRA1/GLI2/GPR4/GREB1L/HEYL/HOXA11/HOXA13/HOXB13/HOXD11/HOXD13/IL6R/ITGA8/KCNJ8/KIF26B/LGR4/LGR5/LHX1/LRP2/MAGI2/MME/MMP17/MMP9/MTSS1/…	113
GO:0001822	kidney development	101/2694	302/17335	5.95069e-15	1.83407e-12	1.31311e-12	ACE/ACTA2/ADAMTS6/AGT/AGTR1/ANKS6/ARID5B/ASS1/BICC1/BMP2/BMP4/BMP7/CALB1/CD24/CDKN1C/CITED1/COL4A3/COL4A4/CRLF1/CTSH/CYP26A1/CYP26B1/DCHS1/DCHS2/DLL1/EDNRA/EDNRB/EFNB2/EGR1/EPCAM/EPHA7/ERBB4/FMN1/FRAS1/FREM2/GCNT1/GCNT3/GCNT4/GDF6/GDNF/GFRA1/GLI2/GPR4/GREB1L/HEYL/HOXA11/HOXD11/IL6R/ITGA8/KCNJ8/KIF26B/LGR4/LHX1/LRP2/MAGI2/MME/MMP17/MMP9/MTSS1/NID1/NOTCH1/NOTCH3/NPHS1/NPNT/PAX2/PCSK5/PDGFA/PDGFD/PD…	101
GO:0001755	neural crest cell migration	35/2694	59/17335	1.86286e-14	5.45444e-12	3.90514e-12	BMP4/BMP7/EDN1/EDNRA/EDNRB/ERBB4/FGF19/FN1/FOLR1/GDNF/HAND2/KITLG/NRP2/NRTN/OVOL2/PITX2/RADIL/RET/SEMA3A/SEMA3B/SEMA3C/SEMA3E/SEMA3F/SEMA3G/SEMA4A/SEMA4D/SEMA4G/SEMA5B/SEMA6A/SEMA6B/SEMA7A/SHH/SMO/SOX8/TBX1	35
GO:0003012	muscle system process	130/2694	439/17335	3.52149e-14	9.81992e-12	7.03062e-12	ABAT/ABCC8/ACTA2/ACTN2/ADA/ADORA1/ADRA2A/ADRA2B/ADRA2C/AGT/AKAP6/ANKRD2/APBB1/ATP1A2/ATP8A2/BDKRB2/CACNA1C/CACNA1G/CACNA1H/CALCRL/CAMK2B/CD38/CHGA/CHRNB2/CHRNB4/CHRND/CNN1/COMP/CRYAB/CTNNA3/CXCR4/DES/DSC2/DSG2/DSP/DTNA/EDN1/EDN2/EDNRA/EDNRB/FBXO32/FKBP1B/FOXO1/FXYD1/GAMT/GATA4/GATA5/GATM/GDNF/GJA1/GNAO1/GPER1/GRIP2/GSTM2/HAND2/HCN4/HEY2/IGFBP5/IL15/JUP/KCNA1/KCND3/KCNH2/KCNJ12/KCNJ2/KCNJ3/KCNJ5/K…	130
GO:0007416	synapse assembly	69/2694	179/17335	5.50248e-14	1.46466e-11	1.04863e-11	ABI3/ACHE/ADD2/ADGRB1/ADGRB3/ADGRL3/CBLN2/CDH1/CHRNB2/CLSTN2/CLSTN3/CUX2/DKK1/DNER/DNM3/EFNB2/EPHA7/EPHB1/EPHB2/EPHB3/ERBB4/FLRT3/GABRB2/GAP43/GPM6A/GRID2/IGFN1/LGI2/LHFPL4/LRFN5/LRRC4B/LRRTM3/LRTM2/MAP1B/MDGA1/NLGN1/NPTX1/NRCAM/NRXN1/NRXN2/NTN1/NTNG2/NTRK1/OXTR/PCDHB10/PCDHB16/PCDHB2/PCDHB5/PCDHB6/PCLO/PLXND1/POU4F1/PTPRD/RAB17/ROBO2/SDK2/SEMA4A/SEMA4D/SHANK3/SLIT1/SLITRK1/SLITRK3/SLITRK5/SLITRK…	69
GO:0006936	muscle contraction	107/2694	341/17335	1.1309e-13	2.87938e-11	2.0615e-11	ABAT/ACTA2/ACTN2/ADA/ADORA1/ADRA2A/ADRA2B/ADRA2C/AGT/ANKRD2/APBB1/ATP1A2/ATP8A2/BDKRB2/CACNA1C/CACNA1G/CACNA1H/CALCRL/CD38/CHGA/CHRNB2/CHRNB4/CHRND/CNN1/COMP/CRYAB/CTNNA3/CXCR4/DES/DSC2/DSG2/DSP/DTNA/EDN1/EDN2/EDNRA/EDNRB/FKBP1B/FXYD1/GAMT/GATA4/GDNF/GJA1/GNAO1/GPER1/GRIP2/GSTM2/HCN4/JUP/KCNA1/KCND3/KCNH2/KCNJ12/KCNJ2/KCNJ3/KCNJ5/KCNJ8/KCNQ1/KLHL41/MAP2K6/MYBPC1/MYBPC2/MYH14/MYL2/MYL9/MYLK/MYOM2/…	107
GO:0045055	regulated exocytosis	81/2694	230/17335	1.26749e-13	3.09266e-11	2.21421e-11	ADCY1/ADGRE2/ADORA2A/ADRA2A/ANXA3/APBA1/BAIAP3/BLK/BTK/CACNA1G/CACNA1H/CACNA1I/CD177/CDK5R2/CEACAM1/CHGA/CORO1A/CPLX1/CPLX2/CPLX3/CSPG5/DMTN/DOC2B/ERC2/FES/FGR/FOXF1/GAB2/GRIK5/HLA-F/HTR1B/ITGB2/KCNB1/LAT2/NCKAP1L/NLGN1/NLRP5/NOTCH1/NR4A3/OTOF/P2RX7/P2RY1/PCLO/PRKCB/PRKCG/PTGDS/RAB11FIP1/RAB15/RAB26/RAB3A/RAB3D/RAC2/RAPGEF4/RASGRP1/RIMS1/RIMS3/RIMS4/SCAMP5/SCIN/SNPH/STX11/STX1B/STXBP2/SYN1/SYN2/S…	81
GO:0001505	regulation of neurotransmitter levels	76/2694	210/17335	1.43658e-13	3.30539e-11	2.36651e-11	ABAT/ACHE/ADCY1/ADORA2A/ADRA2A/APBA1/ASIC1/ATP1A2/BAIAP3/BCHE/BRSK1/CAMK2A/CHRNB4/CPLX1/CPLX2/CPLX3/CSPG5/DBH/DOC2B/ERC2/GDNF/GPER1/GPM6B/GRIK5/GRM4/HNMT/HRH3/HTR1B/ITGB3/KCNMB4/LIN7A/MAOA/MOXD1/NLGN1/NOS1/NR4A1/NRXN1/NRXN2/OTOF/P2RX7/P2RY1/PCLO/PDE1B/PRIMA1/PRKCB/PRKCG/RAB3A/RIMS1/RIMS3/RIMS4/RPH3A/SLC1A2/SLC1A7/SLC29A2/SLC29A4/SLC6A1/SLC6A12/SLC6A4/SNCAIP/SNCG/SNPH/STX11/STX1B/STXBP2/SYN1/SYN2/…	76
GO:0060047	heart contraction	84/2694	243/17335	1.46756e-13	3.30539e-11	2.36651e-11	ABCC9/ACE/ADA/ADM2/ADORA1/ADRA1D/ADRB1/AGT/APLN/ATP1A2/ATP1A3/ATP1B2/ATP2A3/ATP2B2/ATP2B3/AVPR1A/CACNA1C/CACNA1G/CACNA1H/CELF2/CHGA/CTNNA3/CXCR4/CYP2J2/DES/DSC2/DSG2/DSP/EDN1/EDN2/EDNRA/EDNRB/EPAS1/FKBP1B/FOXN4/FXYD1/GATA4/GCH1/GJA1/GJD3/GSTM2/HCN4/HEY2/HOPX/HSPB7/JUP/KCND3/KCNH2/KCNH6/KCNJ12/KCNJ2/KCNJ3/KCNJ5/KCNJ8/KCNQ1/MAP2K6/MYL2/NOS1/NOS1AP/NOS3/PDE5A/RGS2/RGS4/RNF207/RPS6KA2/RYR2/SCN1A/SCN1…	84
GO:0060560	developmental growth involved in morphogenesis	81/2694	232/17335	2.16667e-13	4.69927e-11	3.36446e-11	ALCAM/APOE/AREG/BARHL2/BCL11A/BMP4/CACNG7/CDK5R1/CDKL5/CPNE5/CPNE9/CRABP2/CSF1/CXCR4/CYFIP2/DCLK1/DRAXIN/EDN1/EDN2/EDNRA/EMX1/EPHA7/FLRT1/FLRT3/FMN1/FN1/HOXD13/ISLR2/KIF26B/L1CAM/LHX1/MAGI2/MAP1B/MAP2/MAPT/MESP1/MT3/NKD1/NKX6-1/NOTCH1/NRCAM/NRP2/NTN1/POU4F2/PTK7/RASAL1/RIMS1/RND2/RNF157/RTN4R/SEMA3A/SEMA3B/SEMA3C/SEMA3E/SEMA3F/SEMA3G/SEMA4A/SEMA4D/SEMA4G/SEMA5B/SEMA6A/SEMA6B/SEMA7A/SFRP1/SH3GL2/S…	81
GO:0008016	regulation of heart contraction	75/2694	208/17335	2.57991e-13	5.29342e-11	3.78985e-11	ABCC9/ADA/ADM2/ADORA1/ADRA1D/ADRB1/AGT/APLN/ATP1A2/ATP1A3/ATP1B2/ATP2A3/ATP2B2/ATP2B3/AVPR1A/CACNA1C/CACNA1G/CACNA1H/CELF2/CHGA/CTNNA3/CYP2J2/DES/DSC2/DSG2/DSP/EDN1/EDN2/EDNRA/EDNRB/EPAS1/FKBP1B/FOXN4/FXYD1/GATA4/GCH1/GJA1/GJD3/GSTM2/HCN4/HEY2/HOPX/HSPB7/JUP/KCND3/KCNH2/KCNH6/KCNJ12/KCNJ2/KCNJ3/KCNJ5/KCNQ1/MYL2/NOS1/NOS1AP/NOS3/PDE5A/RGS2/RGS4/RNF207/RYR2/SCN1B/SCN3B/SCN4B/SCN5A/SEMA3A/SLC1A1/SLC…	75
GO:0006836	neurotransmitter transport	74/2694	204/17335	2.6214e-13	5.29342e-11	3.78985e-11	ADCY1/ADORA2A/ADRA2A/APBA1/ASIC1/ATP1A2/BAIAP3/BRSK1/CAMK2A/CHRNB4/CPLX1/CPLX2/CPLX3/CSPG5/DOC2B/ERC2/GABRQ/GDNF/GPER1/GPM6B/GRIK5/GRM4/HRH3/HTR1B/ITGB3/KCNMB4/LIN7A/NLGN1/NOS1/NR4A1/NRXN1/NRXN2/OTOF/P2RX7/P2RY1/PCLO/PRKCB/PRKCG/RAB3A/RIMS1/RIMS3/RIMS4/RPH3A/SLC17A7/SLC18A3/SLC1A1/SLC1A2/SLC1A7/SLC29A2/SLC29A4/SLC6A1/SLC6A12/SLC6A17/SLC6A4/SLC6A8/SNCAIP/SNCG/SNPH/STX11/STX1B/STXBP2/SV2B/SYN1/SYN2…	74
GO:0045165	cell fate commitment	88/2694	264/17335	4.12325e-13	8.04858e-11	5.76242e-11	APC2/ARX/ATOH1/BARHL2/BCL11B/BMP2/BMP4/CYP26B1/DKK1/DLL1/DLL4/DMRTA2/EBF2/EDN1/EDNRA/EPAS1/ERBB4/ESRP1/EYA2/FOXA1/FOXN4/GAP43/GATA4/GATA5/GBX1/GDF7/GLI2/GSC/HEY2/HOXA11/HOXA13/IL12RB1/IL6R/JAG2/KDR/LHX3/MESP1/MYL2/NEUROD1/NKX2-2/NOTCH1/NOTCH3/NR2E1/NTF4/OLIG1/OLIG2/ONECUT2/PAX2/PAX6/PITX1/POU3F2/POU4F1/POU6F2/PPARG/PRDM1/PROX1/PRRX1/ROR2/SFRP1/SHH/SIX2/SLAMF8/SMO/SOX2/SOX5/SOX8/SPDEF/SPN/TBX1/TBX…	88
GO:0007188	adenylate cyclase-modulating G protein-coupled receptor signaling pathway	83/2694	243/17335	4.3133e-13	8.14797e-11	5.83358e-11	ADCY1/ADCY5/ADCY7/ADCYAP1/ADCYAP1R1/ADGRB1/ADGRB2/ADGRB3/ADGRD1/ADGRE1/ADGRE2/ADGRG1/ADGRG5/ADGRL3/ADM2/ADORA1/ADORA2A/ADRA1D/ADRA2A/ADRA2B/ADRA2C/ADRB1/CALCB/CALCRL/CHGA/CHRM1/CHRM4/CRHR1/CRHR2/EDN1/EDNRA/GABBR2/GCGR/GIP/GIPR/GLP2R/GNA14/GNA15/GNAI1/GNAO1/GNAZ/GNG2/GPER1/GPR37/GPR37L1/GPR4/GPR65/GRM4/GRM5/GRM8/HRH3/HTR1B/HTR1F/INSL3/LGR4/LGR5/LPAR1/MC4R/MC5R/MRAP2/NPR3/NPY1R/NPY2R/OPRD1/OPRL1/P2…	83
GO:0090066	regulation of anatomical structure size	134/2694	472/17335	4.68421e-13	8.57211e-11	6.13725e-11	ACE/ACTA2/ACTN2/ADD2/ADORA1/ADORA2A/ADRA1D/ADRA2A/ADRA2B/ADRA2C/ADRB1/AGT/AGTR1/ALOX15/APOE/AQP1/AQP4/ARHGAP40/ATP1A2/AVPR1A/BARHL2/BDKRB2/CAPG/CCL24/CCL26/CD38/CDC42EP1/CDC42EP5/CDHR2/CDK5R1/CDKL5/COMP/CORO1A/CPS1/CRABP2/CYFIP2/DAAM2/DBH/DMTN/DRAXIN/EDN1/EDN2/EDNRA/EDNRB/ELN/EPHA7/ESAM/FGG/FMN1/FN1/GCH1/GPER1/GRIP2/HRH1/HRH2/HTR1B/IL7R/ISLR2/ITGA1/KANK3/KANK4/KCNMB4/L1CAM/LRRC8E/MAP1B/MAP2/MAPT/…	134
GO:0034329	cell junction assembly	122/2694	417/17335	5.56166e-13	9.68934e-11	6.93713e-11	ABI3/ACE/ACHE/ACTN2/ACVRL1/ADD2/ADGRB1/ADGRB3/ADGRL3/AGT/APOD/ARHGAP6/CAMSAP3/CBLN2/CDH1/CDH12/CDH18/CDH19/CDH22/CDH5/CHRNB2/CLDN1/CLDN10/CLDN16/CLDN23/CLDN3/CLDN4/CLDN7/CLSTN2/CLSTN3/CNTNAP2/COL16A1/COL17A1/CRB3/CTNND2/CUX2/DCHS1/DKK1/DMTN/DNER/DNM3/DSG1/EFNB2/EPHA3/EPHA7/EPHB1/EPHB2/EPHB3/ERBB4/ESAM/FAM107A/FLRT3/FMN1/FN1/GABRB2/GAP43/GJA1/GJD3/GPM6A/GPM6B/GRID2/IGFN1/ITGB4/JUP/KDR/LGI2/LHFPL4/…	122
GO:0098742	cell-cell adhesion via plasma-membrane adhesion molecules	90/2694	274/17335	5.79094e-13	9.68934e-11	6.93713e-11	ADGRL3/ALCAM/BMP2/CD177/CD209/CD6/CDH1/CDH12/CDH15/CDH17/CDH18/CDH19/CDH22/CDH3/CDH5/CDHR1/CDHR2/CEACAM1/CELSR2/CLDN1/CLDN10/CLDN16/CLDN23/CLDN3/CLDN4/CLDN7/CLSTN2/CLSTN3/CX3CL1/DCHS1/DCHS2/DSC1/DSC2/DSC3/DSG1/DSG2/DSG3/ESAM/FAT2/FLRT3/GATA5/GRID2/HMCN1/ICAM1/IGFN1/IGSF11/IGSF9/ITGAL/ITGB2/L1CAM/LGALS7B/LRFN5/LRRC4B/MDGA1/MPZL2/MYPN/NEXN/NLGN1/NTNG1/NTNG2/PALLD/PCDH1/PCDH10/PCDH18/PCDH20/PCDH9/PC…	90
GO:0043583	ear development	76/2694	215/17335	5.7911e-13	9.68934e-11	6.93713e-11	ALDH1A3/ATOH1/ATP8A2/BMP2/BMP4/BMP5/C1QTNF5/CALB1/CEBPA/CHRNA9/COL11A1/COL2A1/CTHRC1/DCHS1/DLL1/DLX5/DLX6/EDN1/EDNRA/EPHB2/ESRP1/ESRRB/EYA4/FGF20/FOXI1/FREM2/GABRB2/GRHL3/GSC/HEY2/HMX3/HOXA13/HPCA/HPN/ITGA8/JAG2/KCNK3/KCNQ1/KCNQ4/LGR5/LHX3/LIN7A/MCOLN3/MSX1/MYCL/MYO15A/MYO6/MYO7A/NEUROD1/NOTCH1/NTN1/PAX2/PDGFA/PDGFRB/PDZD7/PROX1/PRRX1/PTK7/PVALB/ROR2/SHH/SHROOM2/SIX2/SLITRK6/SOX2/STOX1/STRA6/TBX1…	76
GO:0019932	second-messenger-mediated signaling	95/2694	296/17335	6.21793e-13	1.00556e-10	7.19937e-11	ADA/ADCY1/ADCYAP1/ADCYAP1R1/ADGRB2/AGT/AGTR1/AKAP6/APOE/AQP1/ATP1A2/AVPR1A/AZU1/BHLHA15/BTK/CACNA1C/CAMTA1/CCL20/CCR4/CCRL2/CD36/CMKLR1/CX3CR1/CXCL8/CXCR2/CXCR4/DMTN/EDN1/EDN2/EDNRB/EFHB/ERBB3/FKBP1B/GAL/GBP1/GIP/GIPR/GNAI1/GRIN1/GRIN2C/GRIN2D/GRM5/GSTM2/GUCY1A2/GUCY2D/HPCA/HRH1/INSL3/KDR/KSR2/LAT2/MAFA/MAPT/MYOZ2/NCALD/NDNF/NEUROD1/NEUROD2/NMUR1/NOS1/NOS1AP/NOS2/NOS3/NPPC/NPR1/NPR2/NR5A2/OPRL1/P…	95
GO:0003015	heart process	85/2694	253/17335	6.35345e-13	1.00556e-10	7.19937e-11	ABCC9/ACE/ADA/ADM2/ADORA1/ADRA1D/ADRB1/AGT/APLN/ATP1A2/ATP1A3/ATP1B2/ATP2A3/ATP2B2/ATP2B3/AVPR1A/CACNA1C/CACNA1G/CACNA1H/CELF2/CHGA/CTNNA3/CXCR4/CYP2J2/DES/DSC2/DSG2/DSP/EDN1/EDN2/EDNRA/EDNRB/EPAS1/FKBP1B/FOXN4/FXYD1/GATA4/GCH1/GJA1/GJD3/GSTM2/HCN4/HEY2/HOPX/HSPB7/JUP/KCND3/KCNH2/KCNH6/KCNJ12/KCNJ2/KCNJ3/KCNJ5/KCNJ8/KCNQ1/MAP2K6/MYL2/NOS1/NOS1AP/NOS3/PDE5A/RGS2/RGS4/RNF207/RPS6KA2/RYR2/SCN1A/SCN1…	85
GO:0050767	regulation of neurogenesis	109/2694	359/17335	7.29602e-13	1.12435e-10	8.04987e-11	ABCC8/ACE/ATOH1/BMP2/BMP7/CAMK2B/CDK5R1/CDKL5/CRABP2/CUX2/CX3CL1/CX3CR1/CXCR4/DAAM2/DCT/DLL1/DLL4/DMRTA2/DRAXIN/EFNB3/EGR2/EPHA7/EPHB2/FEZF1/FN1/GPER1/GPR37L1/GRM5/HAP1/HELT/HES2/HES6/HEY1/HEY2/HEYL/IL34/ISLR2/L1CAM/LIG4/LRP2/MAP1B/MAP2/MAP6/MAPT/MME/MT3/NEFL/NEURL1/NKX2-2/NKX6-1/NOTCH1/NR2E1/NTN1/OLIG2/PAK3/PAX6/PITX3/PLXNA2/PLXNB3/PLXNC1/PLXND1/POU4F1/POU4F2/PRKCH/PTN/PTPRD/PTPRZ1/RASSF10/RGS14…	109
GO:0060284	regulation of cell development	137/2694	491/17335	1.05042e-12	1.57724e-10	1.12923e-10	ABCC8/ACE/ADGRA2/ATOH1/AXIN2/BCL11A/BMP2/BMP4/BMP7/CAMK2B/CDH5/CDK5R1/CDKL5/CRABP2/CSPG5/CUX2/CX3CL1/CX3CR1/CXCR4/DAAM2/DAB2/DCT/DLL1/DLL4/DMRTA2/DMTN/DRAXIN/EDNRB/EFNB3/EGR2/EPHA7/EPHB2/FEZF1/FGG/FN1/GBP1/GPER1/GPR37L1/GRM5/HAP1/HELT/HES2/HES6/HEY1/HEY2/HEYL/HOXA11/IL34/ISLR2/L1CAM/LIG4/LIMS2/LRP2/LTF/MAP1B/MAP2/MAP6/MAPT/MME/MT3/NEDD9/NEFL/NEURL1/NKX2-2/NKX6-1/NOTCH1/NPPC/NPR2/NR2E1/NTN1/OLIG2/…	137
GO:0051962	positive regulation of nervous system development	88/2694	270/17335	1.70338e-12	2.49145e-10	1.78376e-10	ACE/ADGRB1/ADGRB3/BMP2/CAMK2B/CBLN2/CDKL5/CLSTN2/CLSTN3/CRABP2/CUX2/CX3CL1/CX3CR1/CXCR4/DCT/DMRTA2/EGR2/EPHB1/EPHB2/EPHB3/FLRT3/FN1/GPER1/GRID2/GRM5/HAP1/IL34/ISLR2/L1CAM/LIG4/LRP2/LRRC4B/LRRTM3/LRTM2/MAP1B/MAP6/MAPT/MME/NEFL/NEURL1/NKX2-2/NKX6-1/NLGN1/NOTCH1/NRXN1/NTN1/NTRK1/OLIG2/OXTR/PAK3/PAX6/PLXNA2/PLXNB3/PLXNC1/PLXND1/POU4F2/PRKCH/PTN/PTPRD/PTPRZ1/RASSF10/RGS14/RND2/RNF112/ROBO2/SEMA4A/SEMA…	88
GO:0030900	forebrain development	110/2694	368/17335	1.74435e-12	2.49145e-10	1.78376e-10	ADGRG1/AKNA/ALDH1A3/ANXA3/AQP1/ARX/ATOH1/ATP1A2/ATP1B2/AVPR1A/BCL11B/BMP2/BMP4/BTG2/CCDC141/CDH1/CDK5R1/CDK5R2/CHD5/CHRNB2/CNTNAP2/COL3A1/CSF1R/CXCR4/DCLK1/DCT/DKK1/DLX5/DMRTA2/DRAXIN/EFNA2/EMX1/EMX2/EPHB2/EPHB3/ERBB4/FEZ1/FEZF1/FOXP2/GDF7/GLI2/GSC/HAP1/HTR6/INHBB/KCNA1/KCNC1/LAMB1/LHX1/LHX3/LHX5/LHX6/LHX8/LRP2/MDGA1/MFSD2A/MSX1/NDNF/NEFL/NEUROD1/NEUROG3/NKX2-1/NOTCH1/NOTCH3/NR2E1/NRGN/NRP2/OLIG2…	110
GO:0048167	regulation of synaptic plasticity	70/2694	197/17335	3.56972e-12	4.97722e-10	3.56346e-10	ADCY1/ADGRB1/ADORA1/ADORA2A/AGT/APOE/ARC/BRSK1/CALB1/CALB2/CAMK2A/CAMK2B/CD38/CHRNA7/CPLX2/CRHR2/CX3CL1/CX3CR1/EGR2/EPHB2/ERC2/FAM107A/GIP/GRIA1/GRID2/GRID2IP/GRIK2/GRIN1/GRIN2C/GRIN2D/GRM5/HRH1/IGSF11/JPH3/JPH4/KCNB1/LZTS1/MAP1B/MAPT/MME/NEURL1/NEUROD2/NR2E1/NRGN/NSG1/PLAT/PRKCG/PTGS2/PTN/RAB3A/RASGRF1/RASGRF2/RGS14/RIMS1/RIMS3/S100B/SCTR/SERPINE2/SHANK3/SHISA7/SHISA8/SLC1A1/SLC4A10/SLC8A2/SORCS…	70
GO:0050890	cognition	94/2694	300/17335	3.88475e-12	5.29049e-10	3.78775e-10	ABCA7/ABCC8/ADCY1/ADGRB3/ADORA1/AGT/APOE/ARC/ASIC1/ATP1A2/ATP8A1/BCHE/BRSK1/BTG2/C1QL1/C5AR1/CALB1/CAMK2N1/CAMK4/CEBPB/CHRM1/CHRNA4/CHRNA7/CHRNB2/CNTNAP2/CRH/CUX2/CX3CR1/DBH/DKK1/EGR2/EN1/EPHB2/FAM107A/FOXO6/FZD9/GATM/GIP/GPR155/GRIA1/GRIN1/GRM5/HLA-DRA/HRH1/HRH3/ITGA8/JAKMIP1/JPH3/JPH4/KCNK10/LHX8/LRRN4/MAPK8IP2/MAPT/MFSD2A/MGAT3/MME/NDRG4/NEUROD2/NPTX2/NRGN/NRXN1/NRXN2/NTF4/NTRK1/OPRL1/OXTR/PDE…	94
GO:0007389	pattern specification process	127/2694	452/17335	4.24403e-12	5.64841e-10	4.04401e-10	ACVRL1/ADGRG1/ALX4/ANKS6/APC2/ARC/AXIN2/BARX1/BICC1/BMP2/BMP4/BMP5/BMP7/BTG2/C3/CELSR2/CHRD/CXXC4/CYP26B1/DAAM2/DAND5/DAW1/DCHS1/DKK1/DLL1/DLL4/DMRTA2/DRC1/EDN1/EGR2/EMX1/EMX2/EN1/ERBB4/FEZF1/FOLR1/FOXA1/FOXF1/FOXN4/FST/GATA4/GATA5/GDNF/GJA1/GLI2/GREM2/GRHL3/GSC/HAND2/HELT/HES2/HES4/HES6/HEY1/HEY2/HEYL/HOXA11/HOXC13/HOXD11/HOXD13/HOXD8/HOXD9/LFNG/LHX1/LHX3/LMX1B/LRP2/MDFI/MEIS3/MEIS3P1/MEOX1/MEOX…	127
GO:0001508	action potential	56/2694	142/17335	4.3501e-12	5.66093e-10	4.05297e-10	AKAP6/ANK3/ATP1A2/CACNA1C/CACNA1G/CACNA1H/CACNA1I/CD36/CHRNA4/CHRNB2/CHRNB4/CTNNA3/DSC2/DSG2/DSP/FKBP1B/GJA1/GNA14/GNA15/GPER1/GPR35/GRIK2/HCN2/HCN4/JUP/KCNA1/KCNB1/KCND2/KCND3/KCNH2/KCNH6/KCNH7/KCNJ2/KCNJ3/KCNJ5/KCNJ8/KCNMB4/KCNQ1/MYH14/NOS1AP/NRCAM/PTPN3/RNF207/RYR2/SCN1A/SCN1B/SCN2A/SCN3A/SCN3B/SCN4A/SCN4B/SCN5A/SCN7A/SCN9A/SLC4A3/SLC8A2	56
GO:0035637	multicellular organismal signaling	61/2694	163/17335	6.99081e-12	8.89005e-10	6.36488e-10	ABCC9/AGT/ANK3/ATP1A2/ATP1A3/ATP1B2/ATP2A3/ATP2B2/ATP2B3/AVPR1A/CACNA1C/CACNA1G/CACNA1H/CACNA1I/CACNG4/CACNG5/CACNG7/CHRNB4/CNTNAP2/CTNNA3/DSC2/DSG2/DSP/FKBP1B/GJA1/GJD3/GPER1/GPR35/GRIK2/HCN4/JUP/KCNA1/KCND2/KCND3/KCNH2/KCNH6/KCNJ2/KCNJ3/KCNJ5/KCNMB4/KCNQ1/MYH14/NFASC/NRCAM/OTOA/RNF207/RYR2/SCN1A/SCN1B/SCN2A/SCN3A/SCN3B/SCN4A/SCN4B/SCN5A/SCN7A/SCN9A/SLC4A3/SLC8A2/SPTBN4/TYMP	61
GO:0010977	negative regulation of neuron projection development	53/2694	132/17335	7.13512e-12	8.89005e-10	6.36488e-10	APOE/BCL11A/CD38/CDK5R1/CRMP1/DAB2/DKK1/DNM3/DRAXIN/EFNB2/EFNB3/EPHA7/EPHB2/GFI1/INPP5J/ITM2C/KREMEN1/LPAR1/MAP2/MT3/NEU4/NGEF/NLGN1/NTN1/PMP22/PTPRG/PTPRO/RGMA/RTN4R/RTN4RL1/RTN4RL2/SEMA3A/SEMA3B/SEMA3C/SEMA3E/SEMA3F/SEMA3G/SEMA4A/SEMA4D/SEMA4G/SEMA5B/SEMA6A/SEMA6B/SEMA7A/SLIT1/SPOCK1/SPP1/STMN2/STX1B/TRPV4/ULK2/WNT3A/WNT5A	53
GO:0034765	regulation of ion transmembrane transport	129/2694	465/17335	7.55243e-12	9.21397e-10	6.59678e-10	ABCB1/ABCC8/ACTN2/ADRA2A/AGT/AKAP6/ANK3/ANO9/ARC/ATP1A2/ATP1B2/CACNA1A/CACNA1B/CACNA1C/CACNA1G/CACNA1H/CACNA1I/CACNA2D2/CACNG4/CACNG5/CACNG7/CEMIP/CLCNKA/CLCNKB/CLIC3/CNIH2/CORO1A/CRH/CRHR1/CTSS/CX3CL1/DAPK1/EDN1/EDNRA/EPHB2/FKBP1B/FXYD1/FXYD6/FXYD7/GAL/GLRX/GPER1/GPR35/GRM5/GSG1L/GSTM2/HAP1/HECW2/HPCA/HSPA2/JPH1/JPH2/JPH3/JPH4/KCNA1/KCNA6/KCNA7/KCNB1/KCNC1/KCNC3/KCND2/KCND3/KCNF1/KCNG1/KCNH1/KCN…	129
GO:0048839	inner ear development	67/2694	188/17335	8.84608e-12	1.0572e-09	7.56905e-10	ALDH1A3/ATOH1/ATP8A2/BMP2/BMP4/C1QTNF5/CALB1/CEBPA/CHRNA9/COL11A1/COL2A1/CTHRC1/DCHS1/DLL1/DLX5/DLX6/EPHB2/ESRP1/ESRRB/EYA4/FGF20/FOXI1/FREM2/GABRB2/GRHL3/HEY2/HMX3/HOXA13/HPCA/HPN/ITGA8/JAG2/KCNK3/KCNQ1/KCNQ4/LGR5/LHX3/LIN7A/MCOLN3/MYCL/MYO15A/MYO6/MYO7A/NEUROD1/NOTCH1/NTN1/PAX2/PDGFA/PDGFRB/PDZD7/PROX1/PRRX1/PTK7/PVALB/ROR2/SHH/SLITRK6/SOX2/STOX1/TBX1/TMIE/USH1C/USH1G/WNT1/WNT3A/WNT5A/ZIC1	67
GO:0072006	nephron development	56/2694	145/17335	1.17158e-11	1.37216e-09	9.82403e-10	ACTA2/AGT/BMP2/BMP4/BMP7/CALB1/CD24/CITED1/COL4A3/COL4A4/DCHS1/DCHS2/DLL1/EDNRA/EDNRB/EGR1/ERBB4/FMN1/GDNF/GPR4/GREB1L/HEYL/HOXA11/HOXD11/IL6R/KIF26B/LGR4/LHX1/MAGI2/MTSS1/NID1/NOTCH1/NOTCH3/NPHS1/NPNT/PAX2/PDGFD/PDGFRA/PDGFRB/PECAM1/PODXL/PTPRO/RET/SERPINB7/SHH/SIX2/SMO/SOX8/SULF2/TCF21/WNT1/WNT11/WNT2B/WNT4/WNT6/WNT7B	56
GO:0050433	regulation of catecholamine secretion	30/2694	54/17335	1.42312e-11	1.63408e-09	1.16993e-09	ABAT/ADORA2A/ADRA2A/ADRA2B/ADRA2C/AGT/CHGA/CHRNA4/CHRNB2/CRH/FGF20/GDNF/HRH3/HTR1B/KCNB1/OXTR/P2RY1/RAB3A/SNCG/SYT1/SYT11/SYT12/SYT13/SYT15/SYT17/SYT2/SYT3/SYT5/SYT7/SYT8	30
GO:0006887	exocytosis	102/2694	343/17335	1.57603e-11	1.77486e-09	1.27072e-09	ADCY1/ADGRE2/ADORA2A/ADRA2A/ANXA3/APBA1/ARHGAP44/ATP9A/BAIAP3/BLK/BRSK2/BTK/CACNA1G/CACNA1H/CACNA1I/CD177/CDK5R2/CEACAM1/CHGA/CORO1A/CPLX1/CPLX2/CPLX3/CSPG5/DMTN/DOC2B/ERC2/EXOC3L2/EXOC3L4/EXPH5/FES/FGG/FGR/FOXF1/GAB2/GCGR/GRIK5/HAP1/HLA-F/HTR1B/ITGB2/KCNB1/LAT2/LGI3/LIN7A/LLGL2/NCKAP1L/NKD2/NLGN1/NLRP5/NOTCH1/NR4A3/OTOF/P2RX7/P2RY1/PCLO/PRKCB/PRKCG/PRSS12/PTGDS/RAB11FIP1/RAB15/RAB26/RAB3A/RAB3D/…	102
GO:0051480	regulation of cytosolic calcium ion concentration	103/2694	349/17335	2.058e-11	2.27389e-09	1.628e-09	ADCY5/ADCYAP1/ADCYAP1R1/ADORA1/ADRA1D/AGT/AGTR1/AKAP6/ATP1A2/ATP2B2/ATP2B3/AVPR1A/BDKRB2/C1QTNF1/C5AR1/C5AR2/CACNA1A/CACNA1B/CACNA1C/CALB1/CALB2/CALCB/CCKBR/CCR4/CCRL2/CD24/CD36/CD38/CD52/CEMIP/CHRNA9/CIB2/CMKLR1/CORO1A/CX3CL1/CX3CR1/CXCR2/CXCR4/EDN1/EDN2/EDNRA/EDNRB/F2RL2/FKBP1B/FZD9/GIPR/GNA15/GP1BB/GPER1/GPR17/GPR20/GPR35/GPR4/GPR65/GRIA1/GRIN1/GRIN2C/GRIN2D/GRM5/GSTM2/HAP1/HTR1B/JAK3/JPH1/JPH…	103
GO:0050878	regulation of body fluid levels	109/2694	377/17335	2.16308e-11	2.34574e-09	1.67944e-09	ABAT/ADA/ADAMTS13/ADAMTS18/ADORA1/ADORA2A/ADRA2A/ADRA2B/ADRA2C/ALOX12B/ALOXE3/ANXA8/APLN/APOE/AQP1/AQP3/AQP4/BLK/C1QTNF1/CD36/CD40/CDO1/CEACAM1/CELSR2/CHRM1/CLDN1/CLDN4/COL3A1/COMP/CYP26B1/CYP4F11/CYP4F12/DMTN/EDN1/EDNRB/EMILIN2/EMP2/ENPP4/ENTPD2/EPHB2/ERBB4/F2RL2/F3/F5/F8/FA2H/FGG/FLI1/FN1/GAS6/GJA1/GP1BB/GRHL1/GRHL3/HGFAC/HNF4A/HPSE/HSD11B2/ITGB3/KRT16/LCK/LSR/MMRN1/MYL9/NEURL1/NLRP6/NOS3/NPR1/…	109
GO:2000027	regulation of animal organ morphogenesis	51/2694	128/17335	2.48331e-11	2.64405e-09	1.89302e-09	AGT/ANKRD6/BMP2/BMP4/BMP7/CELSR2/CSF1/CTHRC1/DAB2/DKK1/EDN1/GATA5/GDNF/GRHL3/HGF/HOXA11/LGR4/LHX1/MAGI2/MESP1/MSX1/NGFR/NKD1/NTN4/PAX2/PAX9/PDGFA/PLEKHA4/PRICKLE2/PTK7/ROBO2/ROR2/RSPO2/RSPO3/SFRP1/SHH/SIX2/SMO/SOX8/STOX1/TBX1/TNFRSF11B/VANGL2/WNT10A/WNT11/WNT2/WNT2B/WNT3A/WNT4/WNT5A/WNT7A	51
GO:0050432	catecholamine secretion	30/2694	55/17335	2.66613e-11	2.78801e-09	1.99609e-09	ABAT/ADORA2A/ADRA2A/ADRA2B/ADRA2C/AGT/CHGA/CHRNA4/CHRNB2/CRH/FGF20/GDNF/HRH3/HTR1B/KCNB1/OXTR/P2RY1/RAB3A/SNCG/SYT1/SYT11/SYT12/SYT13/SYT15/SYT17/SYT2/SYT3/SYT5/SYT7/SYT8	30
GO:0007611	learning or memory	83/2694	261/17335	3.03267e-11	3.11567e-09	2.23068e-09	ABCA7/ABCC8/ADCY1/ADGRB3/AGT/APOE/ARC/ASIC1/ATP1A2/ATP8A1/BCHE/BRSK1/BTG2/C1QL1/CALB1/CAMK2N1/CAMK4/CEBPB/CHRNA7/CHRNB2/CNTNAP2/CRH/CUX2/CX3CR1/DBH/DKK1/EGR2/EN1/EPHB2/FOXO6/FZD9/GATM/GIP/GRIA1/GRIN1/GRM5/HRH1/ITGA8/JPH3/JPH4/KCNK10/LHX8/LRRN4/MAPK8IP2/MAPT/MME/NDRG4/NEUROD2/NPTX2/NRGN/NRXN1/NRXN2/NTF4/NTRK1/OPRL1/OXTR/PDE1B/PPP1R1B/PRKAR2B/PRKCG/PTCHD1/PTGS2/PTN/PTPRZ1/RAG1/RASGRF1/RGS14/S100B/S…	83
GO:0050803	regulation of synapse structure or activity	72/2694	214/17335	3.40208e-11	3.43493e-09	2.45925e-09	ABI3/ADGRB1/ADGRB3/APOE/ARC/ARHGAP44/ARHGEF15/CAMK2B/CAMKV/CBLN2/CDK5R1/CDKL5/CHRNB2/CLSTN2/CLSTN3/CTNNA2/CTTNBP2/CUX2/DKK1/DNM3/EPHA7/EPHB1/EPHB2/EPHB3/FLRT3/GPM6A/GRID2/IGSF9/IL10RA/KIF1A/LHFPL4/LRFN5/LRRC4B/LRRTM3/LRTM2/MDGA1/NEURL1/NEUROD2/NGEF/NLGN1/NPTX1/NRCAM/NRP2/NRXN1/NTN1/NTNG2/NTRK1/OXTR/PAK3/PPFIA2/PTPRD/PTPRO/RAB17/ROBO2/SEMA3F/SEMA4A/SEMA4D/SHANK3/SLC17A7/SLIT1/SLITRK1/SLITRK3/SLITR…	72
GO:1903305	regulation of regulated secretory pathway	53/2694	137/17335	3.83783e-11	3.80921e-09	2.72722e-09	ADCY1/ADGRE2/ADORA2A/ADRA2A/APBA1/BAIAP3/BLK/CACNA1G/CACNA1H/CACNA1I/CD177/CDK5R2/CEACAM1/CSPG5/DOC2B/FES/FGR/FOXF1/GAB2/HLA-F/HTR1B/ITGB2/KCNB1/NCKAP1L/NLGN1/NOTCH1/P2RY1/PRKCB/PRKCG/RAB15/RAB3A/RAB3D/RAC2/RIMS3/RIMS4/SCAMP5/STXBP2/SYN1/SYP/SYT1/SYT11/SYT12/SYT13/SYT15/SYT17/SYT2/SYT3/SYT5/SYT7/SYT8/UNC13D/WNT7A/ZP3	53
GO:0022407	regulation of cell-cell adhesion	123/2694	447/17335	4.18126e-11	4.02241e-09	2.87986e-09	ABAT/ADA/ADAM19/ADAMTS18/ADORA2A/AKNA/ANK3/ASS1/BLK/BMP2/BMP4/BMP7/C1QTNF1/CARD11/CCDC88B/CD209/CD24/CD274/CD5/CD6/CD70/CD74/CD83/CDH1/CEACAM1/CEBPB/CELSR2/CHST2/CLEC4G/CORO1A/CX3CL1/DMTN/DOCK8/DPP4/EBI3/EFNB2/EFNB3/ELANE/EMILIN2/EPCAM/EPHA7/EPHB3/FCHO1/FGG/FOXA1/FSTL3/FUT7/GLI2/GPNMB/HAVCR2/HLA-DMA/HLA-DMB/HLA-DOA/HLA-DPA1/HLA-DPB1/HLA-DQA1/HLA-DQB1/HLA-DRA/HLA-DRB1/IGF2/IGFBP2/IL12A/IL12RB1/IL1…	123
GO:2000177	regulation of neural precursor cell proliferation	38/2694	82/17335	4.19001e-11	4.02241e-09	2.87986e-09	ADGRG1/BTG2/CEND1/CX3CL1/CX3CR1/DCT/DLL4/DMRTA2/EMX1/FOXO1/FZD9/GPR37L1/INSM1/LHX1/LHX5/LIMS2/LRP2/NES/NOTCH1/NR2E1/PAX6/PITX3/PROX1/PTN/PTPRZ1/RASSF10/SHH/SIX3/SLC6A4/SMARCD3/SMO/SPINT1/SPINT2/TOX/VAX1/VEGFC/WNT3A/WNT5A	38
GO:0050919	negative chemotaxis	27/2694	47/17335	5.20988e-11	4.92082e-09	3.52308e-09	DPP4/EPHA7/FLRT3/ITGB3/LRTM2/NRP2/NTN1/PDGFA/ROBO2/SEMA3A/SEMA3B/SEMA3C/SEMA3E/SEMA3F/SEMA3G/SEMA4A/SEMA4D/SEMA4G/SEMA5B/SEMA6A/SEMA6B/SEMA7A/SLIT1/SLIT2/SLIT3/UNC5C/WNT5A	27
GO:0007269	neurotransmitter secretion	54/2694	142/17335	5.44291e-11	4.98026e-09	3.56564e-09	ADCY1/ADORA2A/ADRA2A/APBA1/ASIC1/BAIAP3/BRSK1/CAMK2A/CHRNB4/CPLX1/CPLX2/CPLX3/CSPG5/DOC2B/ERC2/GPER1/GRIK5/GRM4/HRH3/HTR1B/KCNMB4/LIN7A/NLGN1/NR4A1/NRXN1/NRXN2/OTOF/P2RX7/P2RY1/PCLO/PRKCB/PRKCG/RAB3A/RIMS1/RIMS3/RIMS4/RPH3A/SNCAIP/SNCG/SNPH/STX11/STX1B/STXBP2/SYN1/SYN2/SYP/SYT1/SYT11/SYT12/SYT2/SYT5/SYT7/SYT8/WNT7A	54
GO:0099643	signal release from synapse	54/2694	142/17335	5.44291e-11	4.98026e-09	3.56564e-09	ADCY1/ADORA2A/ADRA2A/APBA1/ASIC1/BAIAP3/BRSK1/CAMK2A/CHRNB4/CPLX1/CPLX2/CPLX3/CSPG5/DOC2B/ERC2/GPER1/GRIK5/GRM4/HRH3/HTR1B/KCNMB4/LIN7A/NLGN1/NR4A1/NRXN1/NRXN2/OTOF/P2RX7/P2RY1/PCLO/PRKCB/PRKCG/RAB3A/RIMS1/RIMS3/RIMS4/RPH3A/SNCAIP/SNCG/SNPH/STX11/STX1B/STXBP2/SYN1/SYN2/SYP/SYT1/SYT11/SYT12/SYT2/SYT5/SYT7/SYT8/WNT7A	54
GO:0050807	regulation of synapse organization	70/2694	208/17335	6.27141e-11	5.65006e-09	4.04519e-09	ABI3/ADGRB1/ADGRB3/APOE/ARC/ARHGAP44/ARHGEF15/CAMK2B/CAMKV/CBLN2/CDK5R1/CDKL5/CHRNB2/CLSTN2/CLSTN3/CTNNA2/CTTNBP2/CUX2/DKK1/DNM3/EPHA7/EPHB1/EPHB2/EPHB3/FLRT3/GPM6A/GRID2/IGSF9/IL10RA/KIF1A/LHFPL4/LRFN5/LRRC4B/LRRTM3/LRTM2/MDGA1/NEURL1/NEUROD2/NGEF/NLGN1/NPTX1/NRCAM/NRP2/NRXN1/NTN1/NTNG2/NTRK1/OXTR/PAK3/PPFIA2/PTPRD/PTPRO/RAB17/ROBO2/SEMA3F/SEMA4A/SEMA4D/SHANK3/SLIT1/SLITRK1/SLITRK3/SLITRK5/SLITR…	70
GO:0048568	embryonic organ development	122/2694	445/17335	6.50361e-11	5.77048e-09	4.1314e-09	A2M/ADA/ALDH1A3/ALX4/ATOH1/ATP8A2/BMP4/BMP5/BMP7/CDKN1C/CEBPA/CEBPB/CHRNA9/CHST11/CITED1/COL11A1/COL2A1/CTHRC1/CXCL8/DLL1/DLX5/DLX6/EDN1/EDNRA/EFEMP1/EN1/EPAS1/EPHB2/FLT3LG/FOLR1/FOXE1/FOXF1/FOXF2/FOXI1/FOXN4/GATA4/GDNF/GJA1/GLI2/GRHL3/GSC/HAND2/HEY1/HEY2/HMX3/HOXA11/HOXD9/HPN/HS6ST1/IGF2/ITGA8/KCNQ1/KCNQ4/KDR/KITLG/KRT19/LHX1/MDFI/MESP1/MFAP5/MSX1/MYO15A/MYO6/MYO7A/NDRG4/NES/NEUROD1/NOTCH1/NTN1/…	122
GO:1990138	neuron projection extension	61/2694	171/17335	7.15025e-11	6.24953e-09	4.47438e-09	ALCAM/APOE/BARHL2/BCL11A/CACNG7/CDK5R1/CDKL5/CPNE5/CPNE9/CXCR4/CYFIP2/DCLK1/DRAXIN/EDN1/EDN2/EDNRA/EMX1/FLRT1/FLRT3/FN1/ISLR2/L1CAM/MAP1B/MAP2/MAPT/MT3/NKX6-1/NRCAM/NRP2/NTN1/POU4F2/RASAL1/RIMS1/RNF157/RTN4R/SEMA3A/SEMA3B/SEMA3C/SEMA3E/SEMA3F/SEMA3G/SEMA4A/SEMA4D/SEMA4G/SEMA5B/SEMA6A/SEMA6B/SEMA7A/SH3GL2/SLIT1/SLIT2/SLIT3/SPAG6/SYT1/SYT17/SYT2/SYT3/TMEM108/ULK2/WNT3A/WNT5A	61
GO:0017157	regulation of exocytosis	67/2694	196/17335	7.39713e-11	6.37024e-09	4.5608e-09	ADCY1/ADGRE2/ADORA2A/ADRA2A/APBA1/ATP9A/BAIAP3/BLK/CACNA1G/CACNA1H/CACNA1I/CD177/CDK5R2/CEACAM1/CPLX1/CPLX2/CSPG5/DOC2B/EXPH5/FES/FGG/FGR/FOXF1/GAB2/HAP1/HLA-F/HTR1B/ITGB2/KCNB1/LGI3/NCKAP1L/NLGN1/NOTCH1/P2RY1/PCLO/PRKCB/PRKCG/RAB15/RAB26/RAB3A/RAB3D/RAC2/RAPGEF4/RIMS3/RIMS4/SCAMP5/SDC1/STX1B/STXBP2/STXBP6/SYN1/SYP/SYT1/SYT11/SYT12/SYT13/SYT15/SYT17/SYT2/SYT3/SYT5/SYT7/SYT8/SYTL4/UNC13D/WNT7A/ZP3	67
GO:0060485	mesenchyme development	90/2694	297/17335	8.25394e-11	7.00509e-09	5.01533e-09	ACTA2/ACVRL1/AKNA/AXIN2/BAMBI/BMP2/BMP4/BMP5/BMP7/COL1A1/DAB2/DACT3/DAND5/DCHS1/EDN1/EDNRA/EDNRB/EPHA3/ERBB3/ERBB4/FGF19/FN1/FOLR1/FOXA1/FOXF1/FOXF2/GATA4/GATA5/GDNF/GLIPR2/GSC/HAND2/HEY1/HEY2/HEYL/HGF/HPN/IL17RD/KITLG/LDLRAD4/MEOX1/MESP1/MSX1/MSX2/NKX2-1/NOS3/NOTCH1/NRP2/NRTN/OVOL2/PAX2/PDGFRB/PITX2/PTK7/RADIL/RET/RGCC/ROBO2/S100A4/SEMA3A/SEMA3B/SEMA3C/SEMA3E/SEMA3F/SEMA3G/SEMA4A/SEMA4D/SEMA4G/S…	90
GO:0061138	morphogenesis of a branching epithelium	64/2694	185/17335	1.1031e-10	9.22818e-09	6.60696e-09	AGT/AREG/BMP2/BMP4/BMP7/CITED1/CSF1/CTSH/CTSZ/DCHS1/DLL4/EDN1/EDNRA/FOXA1/FOXF1/GDF7/GDNF/GLI2/GREB1L/HGF/HOXA11/HOXA13/HOXB13/HOXD11/HOXD13/KDR/LGR4/LHX1/MSX2/NKX2-1/NOTCH1/NPNT/NRARP/NTN4/PAX2/PDGFA/PLXND1/PROX1/RASIP1/RSPO2/RSPO3/SEMA3A/SEMA3C/SEMA3E/SFRP1/SHH/SIX2/SLIT2/SMO/SOX8/SPINT1/SPINT2/SRC/ST14/TCF21/TGM2/TIE1/TP63/WNT1/WNT2/WNT2B/WNT4/WNT5A/WNT6	64
GO:0031644	regulation of nervous system process	51/2694	133/17335	1.30091e-10	1.07297e-08	7.68202e-09	ABAT/ADORA1/AGT/AVPR1A/BEGAIN/CACNG4/CACNG5/CELF4/CHRNA7/CHRNB4/CNIH2/CUX2/DLGAP1/DLGAP3/EDN1/EDNRB/EGR2/GPR35/GRIN1/GRIN2D/HGF/IGSF11/ITGAX/JAM2/MGLL/MYRF/NLGN1/NOS3/NPTX1/NPTX2/NPTXR/NRXN1/OPRD1/OPRL1/RGS4/RIMS1/S1PR2/SHANK3/SHISA7/SLC8A2/SPX/SRC/STX1B/TMEM108/TMEM25/TNFRSF1B/TNFRSF21/TPPP/TYMP/WASF3/WNT7A	51
GO:0060537	muscle tissue development	111/2694	397/17335	1.33387e-10	1.08488e-08	7.76728e-09	ACTN2/ADAMTS9/AGT/AKAP6/ALPK2/ALPK3/ANKRD1/ATF3/BMP2/BMP4/BMP5/BMP7/BTG2/CACNA1G/CHRND/COL11A1/COL3A1/CSRP2/CYP26B1/DKK1/DLL1/DLL4/DMRTA2/DNER/DSG2/DSP/EDN1/EDNRA/EFNB2/EGR1/EGR2/ELN/EPHB1/ERBB3/ERBB4/EYA2/FGF20/GATA4/GATA5/GJA1/GPC1/HCN4/HEY1/HEY2/HEYL/HLF/HOPX/HOXD9/IGF2/IGFBP5/IGSF8/ITGA7/ITGA8/JPH2/KLF5/KLHL41/LOX/LRP2/MEGF10/MEOX2/MESP1/MSX1/MSX2/MYH14/MYL2/MYLK/MYLK3/MYOZ2/NDRG4/NEBL/NEURL1…	111
GO:0055123	digestive system development	53/2694	141/17335	1.35764e-10	1.08909e-08	7.79739e-09	ADA/ALX4/ASS1/BARX1/BMP4/CCKBR/CDKN1C/COL3A1/CPS1/CXCL8/DCHS1/EDNRB/EPHB3/FOXE1/FOXF1/FOXF2/FOXL1/GATA4/GATA5/GIP/GLI2/HOXA13/HOXD13/IGF2/KCNQ1/KLF5/LGR4/MIXL1/NKX2-2/NKX2-3/NOTCH1/OVOL2/OXTR/PCSK5/PDGFRA/PDX1/PKDCC/PRDM1/PTK6/RBPMS2/RET/SFRP1/SFRP5/SHH/SIX2/SMO/SPDEF/SRC/STRA6/TCF21/TP63/WNT11/WNT5A	53
GO:0006813	potassium ion transport	77/2694	242/17335	1.51489e-10	1.19881e-08	8.58293e-09	ABCC8/ABCC9/ACTN2/ADORA1/ADRA2A/AKAP6/ANK3/AQP1/ATP12A/ATP1A2/ATP1A3/ATP1B2/ATP4A/FXYD1/GAL/GCK/HCN2/HCN4/HPN/KCNA1/KCNA6/KCNA7/KCNB1/KCNC1/KCNC3/KCND2/KCND3/KCNF1/KCNG1/KCNH1/KCNH2/KCNH3/KCNH4/KCNH6/KCNH7/KCNIP3/KCNJ11/KCNJ12/KCNJ18/KCNJ2/KCNJ3/KCNJ4/KCNJ5/KCNJ8/KCNK10/KCNK13/KCNK15/KCNK3/KCNK5/KCNK6/KCNK9/KCNMB4/KCNN1/KCNN3/KCNQ1/KCNQ2/KCNQ4/KCNS3/KCNT1/KCNT2/KCNV1/LRRC55/NOS1/NOS1AP/NOS3/RGS4/…	77
GO:0001763	morphogenesis of a branching structure	67/2694	199/17335	1.56918e-10	1.22521e-08	8.77198e-09	AGT/AREG/BCL11A/BMP2/BMP4/BMP7/CITED1/CSF1/CTSH/CTSZ/DCHS1/DLL4/EDN1/EDNRA/EPHA7/FOXA1/FOXF1/GDF7/GDNF/GLI2/GREB1L/HGF/HOXA11/HOXA13/HOXB13/HOXD11/HOXD13/KDR/LGR4/LHX1/MSX2/NKX2-1/NOTCH1/NPNT/NRARP/NTN4/PAX2/PDGFA/PLXND1/PRDM1/PROX1/RASIP1/RSPO2/RSPO3/SEMA3A/SEMA3C/SEMA3E/SFRP1/SHH/SIX2/SLIT2/SMO/SOX8/SPINT1/SPINT2/SRC/ST14/TCF21/TGM2/TIE1/TP63/WNT1/WNT2/WNT2B/WNT4/WNT5A/WNT6	67
GO:0043410	positive regulation of MAPK cascade	128/2694	480/17335	1.61847e-10	1.24707e-08	8.92847e-09	ABCA7/ACTA2/ADCYAP1/ADORA1/ADRA1D/ADRA2A/ADRA2B/ADRA2C/ALOX12B/ALOX15/ANKRD6/APOE/ARHGAP8/ARRB1/BIRC7/BMP2/BMP4/C1QTNF1/C5AR1/C5AR2/CCL20/CCL22/CCL24/CCL26/CD24/CD36/CD40/CD74/CHRNA7/CSF1R/CSPG4/CX3CL1/DKK1/DOK4/DOK6/DUSP15/EDN1/ELANE/EPHA8/ERBB4/FGD2/FGF18/FGF19/FGF20/FGFR3/FGFR4/FGG/FLT1/FLT3/FLT4/FZD4/FZD8/GAS6/GATA4/GDF15/GDF6/GLIPR2/GPER1/GPNMB/GPR37/GPR37L1/GRM4/GRM5/HAND2/HAVCR2/HGF/HLA-DR…	128
GO:0045785	positive regulation of cell adhesion	119/2694	437/17335	1.77221e-10	1.3478e-08	9.64963e-09	ABI3BP/ADA/ADAM19/ADGRG1/ALOX15/ANK3/APBB1IP/AZU1/BMP7/CARD11/CCDC88B/CD209/CD24/CD274/CD36/CD5/CD6/CD70/CD74/CD83/CHRD/CHST2/COL16A1/COL26A1/COL8A1/CORO1A/CSF1/CSPG5/CX3CL1/DAB2/DMTN/DOCK8/DPP4/EBI3/EFNB2/EFNB3/EGFLAM/ELANE/EMILIN2/EMP2/EPB41L4B/EPHA1/FBLN2/FCHO1/FGG/FMN1/FN1/FOXA1/FOXF1/FSTL3/FUT7/GLI2/HAVCR2/HLA-DMA/HLA-DMB/HLA-DOA/HLA-DPA1/HLA-DPB1/HLA-DQA1/HLA-DQB1/HLA-DRA/HLA-DRB1/IGF2/IGFB…	119
GO:0051952	regulation of amine transport	39/2694	89/17335	1.8932e-10	1.42135e-08	1.01763e-08	ABAT/ADORA1/ADORA2A/ADRA2A/ADRA2B/ADRA2C/AGT/ATP1A2/AVPR1A/CHGA/CHRNA4/CHRNB2/CRH/FGF20/GDNF/HRH3/HTR1B/KCNB1/OXTR/P2RX7/P2RY1/RAB3A/RGS2/RGS4/SLC38A3/SLC43A1/SLC6A1/SNCG/SYT1/SYT11/SYT12/SYT13/SYT15/SYT17/SYT2/SYT3/SYT5/SYT7/SYT8	39
GO:0045664	regulation of neuron differentiation	64/2694	188/17335	2.3819e-10	1.76562e-08	1.2641e-08	ADRA2B/ADRA2C/ATOH1/BCL11A/BCL11B/BMP2/BMP4/BMP7/BRINP3/CASZ1/CDK5R1/CDON/DKK1/DLL1/DTX1/EDNRB/ESRP1/FEZ1/FEZF1/FGF20/FOXA1/GDF6/GDF7/GDPD5/GPR37L1/GPRC5B/HEY1/HEY2/HEYL/MAP1B/MMD/MMD2/MYCL/NAP1L2/NEUROD1/NEUROD2/NEUROG3/NKX2-2/NKX6-1/NLGN1/NOTCH1/NOTCH3/NR2E1/NRCAM/NREP/NTF4/OLIG2/PAX6/POU4F2/PROX1/RAP1GAP/RET/RNF112/S1PR5/SFRP1/SH3GL3/SHH/SIX3/SLC6A4/SOX2/SOX8/TLX3/WNT3A/ZHX2	64
GO:0071805	potassium ion transmembrane transport	71/2694	218/17335	2.45136e-10	1.79439e-08	1.2847e-08	ABCC8/ABCC9/ACTN2/AKAP6/ANK3/AQP1/ATP12A/ATP1A2/ATP1A3/ATP1B2/ATP4A/GAL/HCN2/HCN4/HPN/KCNA1/KCNA6/KCNA7/KCNB1/KCNC1/KCNC3/KCND2/KCND3/KCNF1/KCNG1/KCNH1/KCNH2/KCNH3/KCNH4/KCNH6/KCNH7/KCNIP3/KCNJ11/KCNJ12/KCNJ18/KCNJ2/KCNJ3/KCNJ4/KCNJ5/KCNJ8/KCNK10/KCNK13/KCNK15/KCNK3/KCNK5/KCNK6/KCNK9/KCNMB4/KCNN1/KCNN3/KCNQ1/KCNQ2/KCNQ4/KCNS3/KCNT1/KCNT2/KCNV1/LRRC55/NOS1AP/RGS4/RGS7/RNF207/SLC12A7/SLC12A8/SLC24A…	71
GO:0031589	cell-substrate adhesion	101/2694	355/17335	3.17608e-10	2.29619e-08	1.64397e-08	ABI3BP/ACTN2/ACVRL1/ADAMTS13/ADAMTS9/ALOX15/APOD/ARHGAP6/ATP1B2/ATRNL1/BCAM/CAMSAP3/CD36/COL16A1/COL17A1/COL1A1/COL26A1/COL3A1/COL5A3/COL8A1/CORO1A/CSF1/CSPG5/CX3CL1/DAB2/DMTN/EGFLAM/EMP2/EPDR1/EPHA1/EPHA3/EPHB1/EPHB3/FAM107A/FAT2/FBLN2/FBLN5/FGG/FMN1/FN1/FOXF1/FZD4/GAS6/GBP1/GPM6B/HPSE/ITGA1/ITGA11/ITGA2B/ITGA7/ITGA8/ITGA9/ITGAL/ITGAX/ITGB2/ITGB3/ITGB4/JUP/KDR/L1CAM/LAMB1/LAMC3/LIMCH1/LIMS2/MADC…	101
GO:0061351	neural precursor cell proliferation	52/2694	140/17335	3.3473e-10	2.39046e-08	1.71146e-08	ADGRG1/AKNA/ARX/BTG2/CEND1/CX3CL1/CX3CR1/DCT/DLL4/DMRTA2/EML1/EMX1/EMX2/EPHB1/FOXO1/FZD9/GPR37L1/INSM1/KCNA1/LHX1/LHX5/LIMS2/LRP2/NES/NOTCH1/NR2E1/PAX6/PITX3/POU3F2/PROX1/PTN/PTPRZ1/RASSF10/RORA/SHH/SIX3/SLC6A4/SMARCD3/SMO/SOX5/SPINT1/SPINT2/TOX/TRNP1/VAX1/VEGFC/WNT1/WNT2/WNT3A/WNT5A/WNT7A/ZNF503	52
GO:0048588	developmental cell growth	72/2694	224/17335	3.57338e-10	2.52117e-08	1.80504e-08	AGT/AKAP6/ALCAM/APOE/BARHL2/BCL11A/CACNG7/CDK5R1/CDKL5/CPNE5/CPNE9/CRABP2/CXCR4/CYFIP2/DCLK1/DRAXIN/EDN1/EDN2/EDNRA/EMX1/EPHA7/FLRT1/FLRT3/FN1/GATA4/ISLR2/L1CAM/MAP1B/MAP2/MAPT/MT3/NKX6-1/NRCAM/NRP2/NTN1/PI16/POU4F2/RASAL1/RGS2/RGS4/RIMS1/RND2/RNF157/RTN4R/SEMA3A/SEMA3B/SEMA3C/SEMA3E/SEMA3F/SEMA3G/SEMA4A/SEMA4D/SEMA4G/SEMA5B/SEMA6A/SEMA6B/SEMA7A/SH3GL2/SLIT1/SLIT2/SLIT3/SORBS2/SPAG6/SPP1/SYT1/SYT…	72
GO:0050920	regulation of chemotaxis	71/2694	220/17335	3.87026e-10	2.69812e-08	1.93174e-08	ADGRA2/AZU1/C5/C5AR1/C5AR2/CCL26/CCR4/CD74/CMKLR1/CSF1/CSF1R/CX3CR1/CXCL8/CXCR4/DAPK2/DPP4/EDN1/EDN2/EFNB2/ELANE/F3/FGF18/GAS6/IL12A/IL34/IL6R/KDR/MMP28/MTUS1/NCKAP1L/NOD2/NOTCH1/NOVA2/PADI2/PDGFD/PDGFRA/PDGFRB/PGF/PLA2G7/POU4F2/PRSS56/PTN/PTPRO/RAC2/ROBO2/SCG2/SEMA3A/SEMA3B/SEMA3C/SEMA3E/SEMA3F/SEMA3G/SEMA4A/SEMA4D/SEMA4G/SEMA5B/SEMA6A/SEMA6B/SEMA7A/SLAMF8/SLC8B1/SLIT1/SLIT2/ST6GAL1/SUCNR1/TNFAI…	71
GO:0051963	regulation of synapse assembly	42/2694	102/17335	4.15176e-10	2.86032e-08	2.04786e-08	ABI3/ADGRB1/ADGRB3/CBLN2/CHRNB2/CLSTN2/CLSTN3/CUX2/DKK1/EPHA7/EPHB1/EPHB2/EPHB3/FLRT3/GRID2/LHFPL4/LRFN5/LRRC4B/LRRTM3/LRTM2/MDGA1/NLGN1/NPTX1/NRXN1/NTN1/NTNG2/NTRK1/OXTR/PTPRD/RAB17/ROBO2/SEMA4A/SEMA4D/SLIT1/SLITRK1/SLITRK3/SLITRK5/SLITRK6/TLR2/WNT3A/WNT5A/WNT7A	42
GO:0048565	digestive tract development	49/2694	129/17335	4.38011e-10	2.98255e-08	2.13537e-08	ADA/ALX4/ASS1/BMP4/CCKBR/COL3A1/CPS1/CXCL8/DCHS1/EDNRB/EPHB3/FOXE1/FOXF1/FOXF2/FOXL1/GATA4/GATA5/GLI2/HOXA13/HOXD13/KCNQ1/KLF5/LGR4/MIXL1/NKX2-2/NKX2-3/NOTCH1/OVOL2/OXTR/PCSK5/PDGFRA/PDX1/PKDCC/PRDM1/PTK6/RBPMS2/RET/SFRP1/SFRP5/SHH/SIX2/SMO/SPDEF/SRC/STRA6/TCF21/TP63/WNT11/WNT5A	49
GO:0014031	mesenchymal cell development	38/2694	88/17335	5.4271e-10	3.62451e-08	2.59499e-08	BMP4/BMP7/EDN1/EDNRA/EDNRB/ERBB4/FGF19/FN1/FOLR1/GDNF/HAND2/HEY2/HEYL/KITLG/NOTCH1/NRP2/NRTN/OVOL2/PITX2/RADIL/RET/SEMA3A/SEMA3B/SEMA3C/SEMA3E/SEMA3F/SEMA3G/SEMA4A/SEMA4D/SEMA4G/SEMA5B/SEMA6A/SEMA6B/SEMA7A/SHH/SMO/SOX8/TBX1	38
GO:0021700	developmental maturation	85/2694	284/17335	5.44667e-10	3.62451e-08	2.59499e-08	ACTL6B/ACVRL1/ADAMTS7/ADGRB3/ARHGEF15/BAIAP3/BCL11A/BHLHA15/BMP2/BTK/C1QL1/C3/CAMK2B/CDH3/CDH5/CDK5R1/CDK5R2/CDKN1C/CEBPA/CEND1/CNGB1/CNTNAP2/CX3CL1/CX3CR1/DCHS1/EDN1/EDNRA/EDNRB/EPAS1/EPHA8/FAM20C/FGFR3/FGG/FOXA1/GAL/GJA1/HOXB13/IL15/INSL3/IQCF1/KDR/L3MBTL3/LGI4/LHX6/LTF/MAP1B/MSX2/NEFL/NEURL1/NEUROD2/NKX6-1/NPPC/NPR2/NRCAM/NRXN1/NTN4/PALM/PAX2/PDE3A/PHOSPHO1/PPARG/PTH1R/PTPRN/RAB3A/RET/ROPN1B/R…	85
GO:0031345	negative regulation of cell projection organization	62/2694	183/17335	5.64008e-10	3.71105e-08	2.65694e-08	ABI3/APOE/ARHGAP44/ARPIN/BCL11A/CD38/CDK5R1/CRMP1/DAB2/DKK1/DNM3/DRAXIN/EFNB2/EFNB3/EPHA7/EPHB2/GFI1/INPP5J/ITM2C/KREMEN1/LPAR1/MAP2/MT3/NEU4/NGEF/NLGN1/NTN1/PLXNB3/PMP22/PRKCD/PTPRG/PTPRO/RAP1GAP/RGMA/RTN4R/RTN4RL1/RTN4RL2/SEMA3A/SEMA3B/SEMA3C/SEMA3E/SEMA3F/SEMA3G/SEMA4A/SEMA4D/SEMA4G/SEMA5B/SEMA6A/SEMA6B/SEMA7A/SLIT1/SLIT2/SPOCK1/SPP1/STMN2/STX1B/TBC1D30/TLX2/TRPV4/ULK2/WNT3A/WNT5A	62
GO:0015844	monoamine transport	36/2694	81/17335	5.80796e-10	3.77904e-08	2.70563e-08	ABAT/ADORA2A/ADRA2A/ADRA2B/ADRA2C/AGT/CHGA/CHRNA4/CHRNB2/CRH/FGF20/GDNF/GPM6B/HRH3/HTR1B/ITGB3/KCNB1/MAPK15/NOS1/OXTR/P2RY1/RAB3A/SLC29A4/SLC6A4/SNCG/SYT1/SYT11/SYT12/SYT13/SYT15/SYT17/SYT2/SYT3/SYT5/SYT7/SYT8	36
GO:0090596	sensory organ morphogenesis	80/2694	263/17335	7.51586e-10	4.83658e-08	3.46277e-08	ALDH1A3/ATOH1/ATP8A2/BMP4/BMP7/CALB1/CHRNA9/COL11A1/COL2A1/COL5A2/COL8A1/COL8A2/CTHRC1/CYP26B1/DLL1/DLX5/DLX6/EDN1/EDNRA/EFEMP1/EPHB1/EPHB2/FOXF2/FOXI1/FOXN4/GRHL3/GSC/HMX3/HOXC13/HPN/IGFN1/ITGA8/KCNQ1/KCNQ4/KDR/LHX1/MEGF11/MFAP5/MFRP/MFSD2A/MSX1/MYO15A/MYO6/MYO7A/NTN1/OLFM3/PAX2/PAX6/PDZD7/PITX2/PITX3/PRDM1/PROX1/PRRX1/PTK7/ROR2/SDK2/SHROOM2/SIX2/SIX3/SLC1A1/SLITRK6/SOX8/STOX1/STRA6/TBX1/TDRD7/T…	80
GO:0003002	regionalization	99/2694	351/17335	7.95675e-10	5.06464e-08	3.62606e-08	ACVRL1/ADGRG1/ALX4/ARC/AXIN2/BARX1/BMP2/BMP4/BTG2/C3/CELSR2/CHRD/CXXC4/CYP26B1/DKK1/DLL1/DLL4/DMRTA2/EDN1/EGR2/EMX1/EMX2/EN1/FEZF1/FOXA1/FOXF1/FOXN4/GATA4/GATA5/GDNF/GLI2/GREM2/GSC/HELT/HES2/HES4/HES6/HEY1/HEY2/HEYL/HOXA11/HOXC13/HOXD11/HOXD13/HOXD8/HOXD9/LFNG/LHX1/LHX3/LMX1B/LRP2/MDFI/MEOX1/MEOX2/MESP1/MESP2/MSX1/MSX2/NEUROD1/NKX2-2/NOTCH1/NRARP/NRP2/NTF4/OVOL2/PAX2/PAX6/PCSK5/PITX2/PLXNA2/ROBO2…	99
GO:0007156	homophilic cell adhesion via plasma membrane adhesion molecules	57/2694	164/17335	9.29036e-10	5.84993e-08	4.18829e-08	CDH1/CDH12/CDH15/CDH17/CDH18/CDH19/CDH22/CDH3/CDH5/CDHR1/CDHR2/CEACAM1/CELSR2/CLSTN2/CLSTN3/DCHS1/DCHS2/DSC1/DSC2/DSC3/DSG1/DSG2/DSG3/ESAM/FAT2/HMCN1/IGFN1/IGSF11/IGSF9/L1CAM/MPZL2/MYPN/NEXN/PALLD/PCDH1/PCDH10/PCDH18/PCDH20/PCDH9/PCDHA11/PCDHA4/PCDHA5/PCDHAC1/PCDHB10/PCDHB16/PCDHB2/PCDHB5/PCDHB6/PECAM1/PLXNB3/RET/ROBO2/ROBO3/ROBO4/SDK2/TRO/VSTM2L	57
GO:0015837	amine transport	40/2694	97/17335	1.02185e-09	6.36591e-08	4.5577e-08	ABAT/ADORA1/ADORA2A/ADRA2A/ADRA2B/ADRA2C/AGT/ATP1A2/AVPR1A/CHGA/CHRNA4/CHRNB2/CRH/FGF20/GDNF/HRH3/HTR1B/KCNB1/OXTR/P2RX7/P2RY1/RAB3A/RGS2/RGS4/SLC38A3/SLC43A1/SLC6A1/SNCG/SYT1/SYT11/SYT12/SYT13/SYT15/SYT17/SYT2/SYT3/SYT5/SYT7/SYT8/TH	40
GO:0007517	muscle organ development	92/2694	321/17335	1.29407e-09	7.97359e-08	5.70873e-08	ADGRB1/ALX4/ANKRD1/ANKRD2/ARID5B/ASS1/ATF3/BMP2/BMP4/BTG2/CACNA1H/CHRND/CNTFR/COL11A1/COL3A1/COL6A3/CRYAB/CYP26B1/DES/DLL1/DLL4/DMRTA2/DNER/DSP/EDNRA/EGR1/EGR2/ELN/EPHB1/ERBB3/GJA1/GPC1/GSC/HEY2/HEYL/HLF/HOXD9/IGF2/IGSF8/ITGA11/ITGA7/JPH1/JPH2/KLF5/KLHL41/LAMA2/LOX/LRP2/MEGF10/MEOX2/MKX/MSX1/MYH14/MYL2/MYLK/MYOZ2/NEURL1/NOTCH1/NPHS1/NR4A1/NUPR1/P2RX2/PAX5/PITX1/POU4F1/POU6F1/PROX1/RYR1/RYR2/SGCA/…	92
GO:0099003	vesicle-mediated transport in synapse	64/2694	195/17335	1.30715e-09	7.97359e-08	5.70873e-08	ABCA13/ADCY1/ADORA2A/ADRA2A/AMPH/APBA1/ARC/BRSK1/BRSK2/CALY/CDK5R1/CPLX1/CPLX2/CPLX3/CSPG5/DNAJC6/DNM1/DNM3/DOC2B/EFNB2/ERC2/GRIK5/GRIP2/GSG1L/HPCA/HTR1B/ITGB3/NLGN1/NSG1/OTOF/P2RX7/P2RY1/PACSIN1/PCLO/PRKCB/PRKCG/RAB3A/RAPGEF4/RIMS1/RIMS3/RIMS4/SH3GL2/SH3GL3/SLC17A7/SNAP91/SNCB/SNCG/SNPH/STON1/STON2/STX11/STX1B/SYN1/SYN2/SYP/SYT1/SYT12/SYT2/SYT5/SYT7/SYT8/TH/WNT3A/WNT7A	64
GO:1901888	regulation of cell junction assembly	65/2694	200/17335	1.53143e-09	9.2454e-08	6.61929e-08	ABI3/ACE/ACVRL1/ADGRB1/ADGRB3/AGT/APOD/ARHGAP6/CAMSAP3/CBLN2/CHRNB2/CLDN1/CLDN3/CLSTN2/CLSTN3/CNTNAP2/COL16A1/CRB3/CUX2/DKK1/DMTN/EPHA3/EPHA7/EPHB1/EPHB2/EPHB3/FAM107A/FLRT3/FMN1/GPM6B/GRID2/KDR/LHFPL4/LIMCH1/LRFN5/LRRC4B/LRRTM3/LRTM2/MDGA1/NLGN1/NPTX1/NRXN1/NTN1/NTNG2/NTRK1/OXTR/PRKCH/PTPRD/RAB17/ROBO2/SEMA4A/SEMA4D/SFRP1/SLIT1/SLITRK1/SLITRK3/SLITRK5/SLITRK6/SNAI1/SRC/TLR2/WNT3A/WNT4/WNT5A/WNT7A	65
GO:0007200	phospholipase C-activating G protein-coupled receptor signaling pathway	41/2694	102/17335	1.59268e-09	9.51705e-08	6.81378e-08	ACTN2/ADRA1D/ADRA2A/AGT/AGTR1/ANO1/C5AR1/C5AR2/CCKBR/CHGA/CHRM1/CMKLR1/CX3CR1/CXCR2/EDN1/EDNRB/F2RL2/GNA14/GNA15/GPR17/GPR20/GPR35/GPR4/GPR65/GRM5/GRP/HRH1/KISS1/LPAR1/NMUR1/NPR3/OPRD1/OPRL1/P2RY1/P2RY2/P2RY6/P2RY8/PLCB2/PTGER3/PTH1R/TGM2	41
GO:0048762	mesenchymal cell differentiation	74/2694	240/17335	1.66413e-09	9.8436e-08	7.04758e-08	AKNA/AXIN2/BAMBI/BMP2/BMP4/BMP5/BMP7/COL1A1/DAB2/DACT3/EDN1/EDNRA/EDNRB/EPHA3/ERBB4/FGF19/FN1/FOLR1/FOXA1/FOXF2/GATA5/GDNF/GLIPR2/GSC/HAND2/HEY1/HEY2/HEYL/HGF/HPN/IL17RD/KITLG/LDLRAD4/MSX1/MSX2/NKX2-1/NOTCH1/NRP2/NRTN/OVOL2/PAX2/PITX2/RADIL/RET/RGCC/S100A4/SEMA3A/SEMA3B/SEMA3C/SEMA3E/SEMA3F/SEMA3G/SEMA4A/SEMA4D/SEMA4G/SEMA5B/SEMA6A/SEMA6B/SEMA7A/SFRP1/SHH/SIX2/SMO/SNAI1/SOX8/TBX1/TCF21/TGFBR3L/WN…	74
GO:0032835	glomerulus development	31/2694	66/17335	1.70189e-09	9.96624e-08	7.13538e-08	ACTA2/BMP4/BMP7/CD24/COL4A3/COL4A4/EDNRA/EDNRB/EGR1/GPR4/HEYL/IL6R/LGR4/LHX1/MAGI2/MTSS1/NID1/NOTCH1/NOTCH3/NPHS1/PAX2/PDGFD/PDGFRA/PDGFRB/PECAM1/PODXL/PTPRO/RET/SERPINB7/SULF2/TCF21	31
GO:0001503	ossification	109/2694	404/17335	1.83377e-09	1.06322e-07	7.61221e-08	ACHE/ADAMTS7/ALOX15/ALPL/AREG/ATP6V0A4/AXIN2/BAMBI/BMP2/BMP3/BMP4/BMP5/BMP7/BMP8B/CEBPA/CEBPB/CHRD/CITED1/COL11A1/COL1A1/COL1A2/COL2A1/COL5A2/COL6A1/COMP/CREB3L1/CSF1/CTHRC1/CYP24A1/DCHS1/DKK1/DLX5/EGR2/ENPP1/FAM20C/FGF18/FGFR3/FGR/FSTL3/FZD9/GJA1/GLI2/GPLD1/GPM6B/HAND2/HGF/IGF2/IGFBP5/IL6R/ITGA11/KREMEN1/LGR4/LOX/LRP3/LTF/MAP2K6/MATN1/MIR675/MMP9/MN1/MRC2/MSX2/NOTCH1/NOTUM/NPNT/NPPC/NPR2/P2RX7/P…	109
GO:0017156	calcium-ion regulated exocytosis	30/2694	63/17335	2.05895e-09	1.18208e-07	8.46317e-08	ADRA2A/BAIAP3/CACNA1G/CACNA1H/CACNA1I/CDK5R2/DOC2B/KCNB1/NLRP5/NOTCH1/RAB3A/RAPGEF4/RIMS1/RIMS3/SCAMP5/SCIN/STX1B/SYN2/SYT1/SYT11/SYT12/SYT13/SYT15/SYT17/SYT2/SYT3/SYT5/SYT7/SYT8/ZP3	30
GO:0051937	catecholamine transport	32/2694	70/17335	2.18574e-09	1.24269e-07	8.89707e-08	ABAT/ADORA2A/ADRA2A/ADRA2B/ADRA2C/AGT/CHGA/CHRNA4/CHRNB2/CRH/FGF20/GDNF/HRH3/HTR1B/KCNB1/MAPK15/OXTR/P2RY1/RAB3A/SLC29A4/SNCG/SYT1/SYT11/SYT12/SYT13/SYT15/SYT17/SYT2/SYT3/SYT5/SYT7/SYT8	32
GO:0006874	cellular calcium ion homeostasis	117/2694	445/17335	2.46211e-09	1.38636e-07	9.9257e-08	ADCY5/ADCYAP1/ADCYAP1R1/ADORA1/ADRA1D/AGT/AGTR1/AKAP6/APOE/ATP1A2/ATP2A3/ATP2B2/ATP2B3/AVPR1A/BDKRB2/C1QTNF1/C5AR1/C5AR2/CACNA1A/CACNA1B/CACNA1C/CALB1/CALB2/CALCB/CCKBR/CCR4/CCRL2/CD24/CD36/CD38/CD40/CD52/CDH5/CEMIP/CHRNA7/CHRNA9/CIB2/CMKLR1/CORO1A/CX3CL1/CX3CR1/CXCR2/CXCR4/EDN1/EDN2/EDNRA/EDNRB/ELANE/F2RL2/FKBP1B/FZD9/GIPR/GNA15/GP1BB/GPER1/GPR17/GPR20/GPR35/GPR4/GPR65/GRIA1/GRIK2/GRIN1/GRIN2C/G…	117
GO:0021953	central nervous system neuron differentiation	57/2694	168/17335	2.59684e-09	1.44829e-07	1.03691e-07	ARX/BCL11B/BTG2/CEND1/CHD5/CHRNB2/CSF1R/DCLK1/DLL4/DRAXIN/EMX1/EPHB1/EPHB2/EPHB3/EPHB6/FAIM2/FOXN4/GABRB1/GBX1/GDF7/GLI2/GRID2/KNDC1/LHX1/LHX3/LHX5/LHX6/LHX8/MAP2/MAPT/MDGA1/NDNF/NKX2-2/NKX6-1/NOVA2/NR2E1/NRP2/OLIG2/PAX6/POU4F1/PROX1/RORA/SCN1B/SEMA3A/SHANK3/SHH/SLC4A10/SLIT2/SMO/SOX4/SPOCK1/SPTBN4/TOX/TTLL1/WNT1/WNT3A/WNT7A	57
GO:0071695	anatomical structure maturation	72/2694	234/17335	3.04167e-09	1.68038e-07	1.20308e-07	ACTL6B/ACVRL1/ADAMTS7/ADGRB3/BCL11A/BHLHA15/BMP2/BTK/C1QL1/C3/CDH3/CDH5/CDK5R1/CDK5R2/CDKN1C/CEBPA/CEND1/CNGB1/CNTNAP2/CX3CL1/CX3CR1/DCHS1/EDN1/EDNRA/EDNRB/EPAS1/EPHA8/FAM20C/FGFR3/FGG/FOXA1/GAL/GJA1/HOXB13/IL15/INSL3/IQCF1/KDR/L3MBTL3/LGI4/LHX6/LTF/MSX2/NKX6-1/NPPC/NPR2/NRCAM/NTN4/PAX2/PDE3A/PHOSPHO1/PPARG/PTH1R/RET/ROPN1B/RPS6KA2/RYR1/SEMA4D/SIX3/SLC24A4/SNX10/SOX8/SPINK5/SPTBN4/TDRD5/TDRD7/TFC…	72
GO:0002027	regulation of heart rate	41/2694	104/17335	3.16272e-09	1.73092e-07	1.23926e-07	ADA/ADM2/ADRA1D/ADRB1/AGT/AVPR1A/CACNA1C/CACNA1G/CTNNA3/DSC2/DSG2/DSP/EDN1/EDN2/EDNRA/EDNRB/EPAS1/FKBP1B/GCH1/GJD3/HCN4/HEY2/JUP/KCND3/KCNH2/KCNH6/KCNJ2/KCNJ3/KCNJ5/KCNQ1/NOS1AP/RGS4/RYR2/SCN1B/SCN3B/SCN4B/SCN5A/SEMA3A/SLC1A1/SPTBN4/SPX	41
GO:0055074	calcium ion homeostasis	119/2694	457/17335	3.3312e-09	1.80625e-07	1.2932e-07	ADCY5/ADCYAP1/ADCYAP1R1/ADORA1/ADRA1D/AGT/AGTR1/AKAP6/APOE/ATP1A2/ATP2A3/ATP2B2/ATP2B3/AVPR1A/BDKRB2/C1QTNF1/C5AR1/C5AR2/CACNA1A/CACNA1B/CACNA1C/CALB1/CALB2/CALCB/CCKBR/CCR4/CCRL2/CD24/CD36/CD38/CD40/CD52/CDH5/CEMIP/CHRNA7/CHRNA9/CIB2/CMKLR1/CORO1A/CX3CL1/CX3CR1/CXCR2/CXCR4/EDN1/EDN2/EDNRA/EDNRB/ELANE/F2RL2/FKBP1B/FZD9/GIPR/GNA15/GP1BB/GPER1/GPR17/GPR20/GPR35/GPR4/GPR65/GRIA1/GRIK2/GRIN1/GRIN2C/G…	119
GO:0072073	kidney epithelium development	50/2694	140/17335	3.44981e-09	1.8534e-07	1.32695e-07	AGT/BMP2/BMP4/BMP7/CALB1/CD24/CITED1/CRLF1/DCHS1/DLL1/EDNRA/EDNRB/EFNB2/EPCAM/EPHA7/FMN1/GDNF/GREB1L/HEYL/HOXA11/HOXD11/KIF26B/LGR4/LHX1/MAGI2/MTSS1/NOTCH1/NPHS1/NPNT/PAX2/PECAM1/PODXL/PTPRO/RET/ROBO2/SDC1/SFRP1/SHH/SIX2/SLIT2/SMAD6/SMO/SOX8/TCF21/WNT1/WNT11/WNT2B/WNT4/WNT6/WNT7B	50
GO:0051899	membrane depolarization	35/2694	82/17335	3.75876e-09	2.00103e-07	1.43264e-07	ADORA2A/ANK3/ATP1A2/CACNA1C/CACNA1G/CACNA1H/CACNA1I/CHRNA4/CHRNA9/CHRNB2/CNGB1/EDN1/FZD9/GJA1/HCN2/HCN4/HSH2D/IFI6/KCNH2/KCNJ2/KDR/MLLT11/P2RX7/PTPN3/SCN1A/SCN1B/SCN2A/SCN3A/SCN3B/SCN4A/SCN4B/SCN5A/SCN7A/SCN9A/SRC	35
GO:0050770	regulation of axonogenesis	53/2694	153/17335	4.08072e-09	2.15286e-07	1.54135e-07	BRSK1/BRSK2/CDK5R1/CDKL5/CRABP2/DRAXIN/EFNB3/EPHA7/EPHB2/EPHB3/FN1/ISLR2/L1CAM/MAP1B/MAP2/MAP6/MAPT/MT3/NEFL/NTN1/PAK3/PLXNA2/PLXNB3/PLXNC1/PLXND1/POU3F2/POU4F2/RET/RND2/ROBO2/RTN4R/SEMA3A/SEMA3B/SEMA3C/SEMA3E/SEMA3F/SEMA3G/SEMA4A/SEMA4D/SEMA4G/SEMA5B/SEMA6A/SEMA6B/SEMA7A/SLIT1/SLIT2/SLITRK1/SPP1/ULK2/UST/WNT3A/WNT5A/WNT7A	53
GO:0060562	epithelial tube morphogenesis	92/2694	328/17335	4.26133e-09	2.22807e-07	1.5952e-07	ACVRL1/AGT/AREG/BMP2/BMP4/BMP5/BMP7/CITED1/CSF1/CSF1R/CTHRC1/CTSH/CTSZ/CXCR4/DCHS1/DLL1/DLL4/EDN1/EDNRA/EFNB2/EPHA7/FMN1/FOLR1/FOXA1/FOXF1/FOXN4/GATA4/GDF7/GDNF/GJA1/GLI2/GREB1L/GRHL3/HAND2/HOXA11/HOXD11/ITGAX/KDR/KIF26B/LGR4/LGR5/LHX1/LRP2/MESP1/MMRN2/MSX2/MTSS1/NDRG4/NKX2-1/NOTCH1/NPNT/NRARP/NTN1/OVOL2/PAX2/PLXND1/PODXL/PROX1/PTK7/RASIP1/RET/RGMA/RHOB/RNF207/RSPO2/RYR2/SALL4/SEMA3E/SFRP1/SHH/SH…	92
GO:0022409	positive regulation of cell-cell adhesion	83/2694	286/17335	4.35694e-09	2.2579e-07	1.61655e-07	ADA/ADAM19/ANK3/BMP7/CARD11/CCDC88B/CD209/CD24/CD274/CD5/CD6/CD70/CD74/CD83/CHST2/CORO1A/CX3CL1/DMTN/DOCK8/DPP4/EBI3/EFNB2/EFNB3/ELANE/EMILIN2/FCHO1/FGG/FOXA1/FSTL3/FUT7/GLI2/HAVCR2/HLA-DMA/HLA-DMB/HLA-DOA/HLA-DPA1/HLA-DPB1/HLA-DQA1/HLA-DQB1/HLA-DRA/HLA-DRB1/IGF2/IGFBP2/IL12A/IL12RB1/IL15/IL18/IL7R/ITGB2/JAK3/KIF26B/LCK/MEGF10/MMRN1/MYB/NCKAP1L/NLRP3/NOD2/NR4A3/PIK3R6/PODXL/PRKCQ/PTPN22/PTPRU/RAG…	83
GO:0086010	membrane depolarization during action potential	21/2694	36/17335	5.03465e-09	2.58622e-07	1.85162e-07	ANK3/ATP1A2/CACNA1C/CACNA1G/CACNA1H/CACNA1I/HCN2/HCN4/KCNH2/KCNJ2/PTPN3/SCN1A/SCN1B/SCN2A/SCN3A/SCN3B/SCN4A/SCN4B/SCN5A/SCN7A/SCN9A	21
GO:0017158	regulation of calcium ion-dependent exocytosis	22/2694	39/17335	5.15682e-09	2.62594e-07	1.88005e-07	ADRA2A/BAIAP3/CACNA1G/CACNA1H/CACNA1I/CDK5R2/DOC2B/KCNB1/NOTCH1/SCAMP5/SYT1/SYT11/SYT12/SYT13/SYT15/SYT17/SYT2/SYT3/SYT5/SYT7/SYT8/ZP3	22
GO:0014032	neural crest cell development	35/2694	83/17335	5.53356e-09	2.79349e-07	2.00001e-07	BMP4/BMP7/EDN1/EDNRA/EDNRB/ERBB4/FGF19/FN1/FOLR1/GDNF/HAND2/KITLG/NRP2/NRTN/OVOL2/PITX2/RADIL/RET/SEMA3A/SEMA3B/SEMA3C/SEMA3E/SEMA3F/SEMA3G/SEMA4A/SEMA4D/SEMA4G/SEMA5B/SEMA6A/SEMA6B/SEMA7A/SHH/SMO/SOX8/TBX1	35
GO:0051047	positive regulation of secretion	85/2694	297/17335	5.87994e-09	2.94298e-07	2.10704e-07	ABAT/ABCG1/ACHE/ADCYAP1/ADORA1/ADORA2A/AGT/ALOX12B/ANKRD1/ANO1/APBB1/AQP1/AVPR1A/BAIAP3/BLK/BMP2/C1QTNF1/CACNA1G/CACNA1H/CACNA1I/CD177/CD38/CDK5R2/CHRNB2/CRH/DAB2/DOC2B/EDN1/EDNRB/EXPH5/FGG/FGR/GAB2/GAL/GCK/GDNF/GIP/GIPR/GPER1/GPLD1/GRP/HLA-DRB1/HLA-F/INHBB/ITGB2/KCNB1/KISS1/MAP2K6/MYRIP/NKX6-1/NLGN1/NPR1/OPRL1/OXTR/P2RX7/P2RY1/P2RY2/PDX1/PLA2G4A/PLA2R1/PPARG/PTGES/RAB15/RAB3A/RAB3D/RFX6/RGCC/SCA…	85
GO:0010232	vascular transport	36/2694	87/17335	6.19655e-09	3.04933e-07	2.18318e-07	ABCA2/ABCB1/ABCC9/ABCG2/APOE/ATP1A2/ATP1B2/ATP2A3/ATP8A1/AVPR1A/CD36/KCNJ8/LRP1/LRP2/LRP3/MFSD2A/SLC16A12/SLC1A1/SLC1A2/SLC24A3/SLC29A2/SLC29A4/SLC2A10/SLC38A3/SLC38A5/SLC4A3/SLC4A4/SLC5A5/SLC6A1/SLC6A17/SLC6A20/SLC7A2/SLC7A3/SLC7A8/SLC8A2/SLCO2B1	36
GO:0150104	transport across blood-brain barrier	36/2694	87/17335	6.19655e-09	3.04933e-07	2.18318e-07	ABCA2/ABCB1/ABCC9/ABCG2/APOE/ATP1A2/ATP1B2/ATP2A3/ATP8A1/AVPR1A/CD36/KCNJ8/LRP1/LRP2/LRP3/MFSD2A/SLC16A12/SLC1A1/SLC1A2/SLC24A3/SLC29A2/SLC29A4/SLC2A10/SLC38A3/SLC38A5/SLC4A3/SLC4A4/SLC5A5/SLC6A1/SLC6A17/SLC6A20/SLC7A2/SLC7A3/SLC7A8/SLC8A2/SLCO2B1	36
GO:0014033	neural crest cell differentiation	38/2694	95/17335	7.33864e-09	3.58125e-07	2.56402e-07	BMP4/BMP7/EDN1/EDNRA/EDNRB/ERBB4/FGF19/FN1/FOLR1/GDNF/GSC/HAND2/KITLG/NRP2/NRTN/OVOL2/PITX2/RADIL/RET/SEMA3A/SEMA3B/SEMA3C/SEMA3E/SEMA3F/SEMA3G/SEMA4A/SEMA4D/SEMA4G/SEMA5B/SEMA6A/SEMA6B/SEMA7A/SFRP1/SHH/SMO/SOX8/TBX1/WNT10A	38
GO:0019226	transmission of nerve impulse	32/2694	73/17335	7.87724e-09	3.81233e-07	2.72945e-07	AGT/ANK3/AVPR1A/CACNA1G/CACNA1H/CACNA1I/CACNG4/CACNG5/CACNG7/CHRNB4/CNTNAP2/FKBP1B/GPER1/GPR35/GRIK2/KCNA1/KCND2/KCNMB4/MYH14/NFASC/NRCAM/OTOA/SCN1A/SCN1B/SCN2A/SCN3A/SCN4A/SCN5A/SCN7A/SCN9A/SPTBN4/TYMP	32
GO:0042476	odontogenesis	46/2694	127/17335	8.68317e-09	4.16792e-07	2.98404e-07	ALPL/AQP1/AQP3/AXIN2/BCL11B/BMP2/BMP4/BMP7/COL1A1/COL1A2/CSF1/DLX3/EDN1/ENAM/FAM20C/FST/GLI2/HAND2/HTRA1/JAG2/KLK4/LAMB1/LHX8/MMP20/MSX1/MSX2/NGFR/NKX2-3/PAX9/PDGFRA/PERP/PITX2/RSPO2/SCN5A/SDC1/SHH/SLC24A4/SMO/SNX10/SRC/TBX1/TNFRSF11B/TP63/TSPEAR/WNT10A/WNT6	46
GO:0048864	stem cell development	36/2694	88/17335	8.92747e-09	4.25035e-07	3.04306e-07	BMP4/BMP7/EDN1/EDNRA/EDNRB/ERBB4/FGF19/FN1/FOLR1/GDNF/HAND2/KITLG/NRP2/NRTN/OVOL2/PITX2/RADIL/RET/SEMA3A/SEMA3B/SEMA3C/SEMA3E/SEMA3F/SEMA3G/SEMA4A/SEMA4D/SEMA4G/SEMA5B/SEMA6A/SEMA6B/SEMA7A/SHH/SMO/SOX8/TBX1/WNT7A	36
GO:0071526	semaphorin-plexin signaling pathway	23/2694	43/17335	9.24709e-09	4.36701e-07	3.12658e-07	EDN1/EDNRA/GDNF/HAND2/NCAM1/NRP2/PLXNA2/PLXNB3/PLXNC1/PLXND1/SEMA3A/SEMA3B/SEMA3C/SEMA3E/SEMA3F/SEMA3G/SEMA4A/SEMA4D/SEMA4G/SEMA5B/SEMA6A/SEMA6B/SEMA7A	23
GO:0010720	positive regulation of cell development	84/2694	295/17335	9.34319e-09	4.3771e-07	3.13381e-07	ACE/BMP2/BMP4/CAMK2B/CDH5/CDKL5/CRABP2/CSPG5/CUX2/CX3CL1/CX3CR1/CXCR4/DAB2/DCT/DMRTA2/DMTN/EGR2/EPHB2/FGG/FN1/GPER1/GRM5/HAP1/HOXA11/IL34/ISLR2/L1CAM/LIG4/LIMS2/LRP2/MAP1B/MAP6/MAPT/MME/NEDD9/NEFL/NEURL1/NKX2-2/NKX6-1/NOTCH1/NTN1/OLIG2/PAK3/PAX6/PDE3A/PDE5A/PLXNA2/PLXNB3/PLXNC1/PLXND1/POU4F2/PREX1/PRKCH/PROC/PTN/PTPRD/PTPRZ1/RASSF10/RET/RGS14/RND2/RNF112/ROBO2/S1PR2/SEMA4D/SEMA7A/SERPINE2/SHANK3/…	84
GO:0008217	regulation of blood pressure	59/2694	182/17335	9.55792e-09	4.44216e-07	3.18039e-07	ABAT/ACE/ACTA2/ACVRL1/ADM2/ADORA1/ADRA1D/ADRA2B/ADRB1/AGT/AGTR1/ANPEP/APLN/ATP1A2/AVPR1A/CHGA/COL1A2/CTSZ/CYP4F12/DLL1/EDN1/EDN2/EDNRA/EDNRB/EMP2/GAS6/GCGR/GCH1/GPR37L1/GRIP2/HSD11B2/KCNK6/KCNQ1/KLK1/LVRN/NCALD/NOS1/NOS2/NOS3/NPR1/NPR2/NPR3/NPY1R/OPRL1/OXTR/P2RX2/PCSK5/PPARG/PTGS1/PTGS2/PTPRO/RPS6KA2/SERPINF2/SGK1/SPX/SUCNR1/TBXA2R/TNNI3/VEGFC	59
GO:0007204	positive regulation of cytosolic calcium ion concentration	89/2694	319/17335	1.00525e-08	4.63524e-07	3.31863e-07	ADCY5/ADCYAP1/ADCYAP1R1/ADRA1D/AGT/AGTR1/AKAP6/ATP1A2/AVPR1A/BDKRB2/C1QTNF1/C5AR1/C5AR2/CACNA1A/CACNA1B/CACNA1C/CCKBR/CCR4/CCRL2/CD24/CD36/CD38/CD52/CEMIP/CHRNA9/CIB2/CMKLR1/CORO1A/CX3CL1/CX3CR1/CXCR2/CXCR4/EDN1/EDN2/EDNRA/EDNRB/F2RL2/FKBP1B/GIPR/GNA15/GP1BB/GPER1/GPR17/GPR20/GPR35/GPR4/GPR65/GRIN1/GRIN2C/GRIN2D/GSTM2/HAP1/JAK3/JPH1/JPH2/JPH3/JPH4/KISS1/LCK/LPAR1/MCOLN3/NOS1/OPRL1/OXTR/P2RX2/P2RX…	89
GO:0050806	positive regulation of synaptic transmission	54/2694	161/17335	1.06636e-08	4.87862e-07	3.49287e-07	ADCY1/ADORA1/ADORA2A/APOE/ARC/BAIAP3/CA2/CACNG4/CACNG5/CACNG7/CALB1/CALB2/CHRNA7/CLSTN2/CLSTN3/CRHR2/CX3CR1/EPHB2/FAM107A/GIP/GPER1/GRIK2/GRIN2C/GRIN2D/HAP1/IGSF11/KISS1/LAMA2/MME/NLGN1/NMU/NR2E1/NRGN/NRXN1/NSG1/NTRK1/OXTR/PRKCG/PTGS2/PTN/RASGRF2/RGS14/RIMS1/RIMS3/ROR2/SERPINE2/SHANK3/SHISA7/SLC1A1/SLC8A2/STX1B/SYT1/SYT12/TYROBP	54
GO:0090287	regulation of cellular response to growth factor stimulus	86/2694	306/17335	1.22416e-08	5.55713e-07	3.97865e-07	ACVRL1/ADAMTSL2/ADGRA2/AGT/APLN/BAMBI/BMP2/BMP4/CADM4/CCBE1/CD109/CDH5/CDKN1C/CHRD/CHST11/CITED1/CREB3L1/CYFIP2/DAB2/DAND5/DKK1/DKK3/DLL1/FAM20C/FGF18/FGFBP3/FOLR1/FST/FSTL1/FSTL3/FZD4/GATA4/GPC1/GREM2/HOXA13/HTRA1/HTRA3/IL12A/IL17RD/ITGA8/ITGB3/KDR/LDLRAD4/LOX/LRG1/LRP2/LTBP1/MMRN2/MSX1/MSX2/MT3/NEO1/NGFR/NKX2-1/NOTCH1/NPNT/NREP/ONECUT2/PPARG/PRDM16/PRKCB/PTP4A3/RASL11B/RBPMS2/RGMA/SCUBE3/SEMA6A…	86
GO:2000179	positive regulation of neural precursor cell proliferation	25/2694	50/17335	1.28983e-08	5.81018e-07	4.15983e-07	ADGRG1/CX3CL1/CX3CR1/DCT/DLL4/DMRTA2/FZD9/GPR37L1/INSM1/LHX1/LHX5/LRP2/NES/NOTCH1/NR2E1/PAX6/PITX3/PROX1/RASSF10/SHH/SMARCD3/SMO/TOX/VEGFC/WNT3A	25
GO:0048732	gland development	111/2694	428/17335	1.42432e-08	6.36703e-07	4.55851e-07	ADA/ALDH1A3/APLN/AREG/ARID5B/ASS1/BCL11B/BMP2/BMP4/BMP7/CCKBR/CDH1/CDKN1C/CDO1/CEACAM1/CEBPA/CEBPB/CGA/CLDN1/CPS1/CRH/CSF1/CSF1R/DKK3/EDN1/EDNRA/ELF3/EPHB3/ERBB4/FA2H/FOXA1/FOXE1/FOXF1/GDF7/GJA1/GLI2/HAND2/HGF/HNF4A/HOXA11/HOXA13/HOXB13/HOXD13/HOXD9/HPN/IGF2/IGFBP5/IGSF3/INHBB/INSM1/IRF6/LBH/LHX3/LIMS2/LSR/MESP1/MSX1/MSX2/NEURL1/NKX2-1/NKX2-3/NKX2-8/NOTCH1/NR5A1/NTN1/NTN4/OAS2/ONECUT2/OXTR/PAX6/P…	111
GO:0060078	regulation of postsynaptic membrane potential	46/2694	129/17335	1.52481e-08	6.76462e-07	4.84316e-07	ABAT/ADORA1/ADORA2A/ADRB1/CELF4/CHRM1/CHRNA2/CHRNA4/CHRNA7/CHRNA9/CHRNB2/CHRNB4/CHRND/CUX2/GABRB1/GABRB2/GABRD/GABRG1/GLRB/GRIA1/GRID1/GRID2/GRIK2/GRIK4/GRIK5/GRIN1/GRIN2C/GRIN2D/GRM5/IGSF11/KCNA1/KCND2/MAPK8IP2/NLGN1/NRXN1/P2RX2/P2RX7/RGS4/RIMS1/S1PR2/SHANK3/SLC8A2/STX1B/TMEM108/TMEM25/WNT7A	46
GO:0042060	wound healing	109/2694	420/17335	1.84634e-08	8.12946e-07	5.82033e-07	ABAT/ABCC8/ACTA2/ACVRL1/ADAMTS13/ADAMTS18/ADORA2A/ADRA2A/ADRA2B/ADRA2C/ALOX15/ANXA8/APOE/BLK/C1QTNF1/CADM4/CD109/CD36/CD40/CDH3/CDKN1A/CEACAM1/CHMP4C/CLDN1/CLDN3/CLDN4/COL1A1/COL3A1/COMP/CX3CL1/CXCR4/CYP4F11/DMTN/DSP/DYSF/EDN1/EMILIN2/ENPP4/ENTPD2/EPB41L4B/EPHB2/EPPK1/ERBB3/EVPL/F2RL2/F3/F5/F8/FGG/FN1/GAS6/GATA4/GP1BB/GPR4/GRHL3/HGFAC/HNF4A/HPSE/INSL3/ITGB3/KDR/LCK/LOX/MCAM/MMRN1/MSX2/MYL9/MYLK/N…	109
GO:0015850	organic hydroxy compound transport	72/2694	244/17335	2.14384e-08	9.36889e-07	6.7077e-07	ABAT/ABCA13/ABCA2/ABCA4/ABCA5/ABCA8/ABCB4/ABCG1/ADORA2A/ADRA2A/ADRA2B/ADRA2C/AGT/AGTR1/APOE/AQP1/AQP3/C1QTNF1/CD36/CEACAM1/CHGA/CHRNA4/CHRNB2/CRH/CRHR1/DAB2/FGF19/FGF20/GAL/GDNF/GPM6B/GRAMD1C/HRH3/HTR1B/ITGB3/KCNB1/KCNQ1/LDLRAP1/LIPG/LRP1/MAPK15/NOS1/NPC1L1/OSBP2/OSBPL5/OXTR/P2RY1/RAB3A/SLC10A4/SLC29A4/SLC5A11/SLC5A8/SLC6A4/SLCO1A2/SLCO1B1/SLCO2B1/SNCG/SOAT2/SPP1/STARD4/STRA6/SYT1/SYT11/SYT12/SYT…	72
GO:0071277	cellular response to calcium ion	34/2694	83/17335	2.20264e-08	9.55454e-07	6.84062e-07	ADCY1/AKR1C3/ALOX15/CPNE4/CPNE5/CPNE9/DMTN/DPEP1/EDN1/GPLD1/HPCA/INHBB/KCNH1/NEUROD2/NLGN1/PLCG2/PRKAA2/RASAL1/RASGRP2/RYR1/SCN5A/SYT1/SYT11/SYT12/SYT13/SYT15/SYT17/SYT2/SYT3/SYT5/SYT7/SYT8/TRPM2/WNT5A	34
GO:0050769	positive regulation of neurogenesis	67/2694	222/17335	2.48931e-08	1.07187e-06	7.6741e-07	ACE/BMP2/CAMK2B/CDKL5/CRABP2/CUX2/CX3CL1/CX3CR1/CXCR4/DCT/DMRTA2/EGR2/EPHB2/FN1/GPER1/GRM5/HAP1/IL34/ISLR2/L1CAM/LIG4/LRP2/MAP1B/MAP6/MAPT/MME/NEFL/NEURL1/NKX2-2/NKX6-1/NOTCH1/NTN1/OLIG2/PAK3/PAX6/PLXNA2/PLXNB3/PLXNC1/PLXND1/POU4F2/PRKCH/PTN/PTPRD/PTPRZ1/RASSF10/RGS14/RND2/RNF112/ROBO2/SEMA4D/SEMA7A/SERPINE2/SHANK3/SHH/SLIT2/SLITRK1/SMARCD3/SMO/SOX8/SPINT1/TGM2/TLR2/TNFRSF1B/TTBK1/VEGFC/WNT2/WNT3A	67
GO:0072503	cellular divalent inorganic cation homeostasis	121/2694	483/17335	2.75765e-08	1.17707e-06	8.4273e-07	ADCY5/ADCYAP1/ADCYAP1R1/ADORA1/ADRA1D/AGT/AGTR1/AKAP6/APOE/ATP1A2/ATP2A3/ATP2B2/ATP2B3/AVPR1A/BDKRB2/C1QTNF1/C5AR1/C5AR2/CACNA1A/CACNA1B/CACNA1C/CALB1/CALB2/CALCB/CCKBR/CCR4/CCRL2/CD24/CD36/CD38/CD40/CD52/CDH5/CEMIP/CHRNA7/CHRNA9/CIB2/CMKLR1/CORO1A/CX3CL1/CX3CR1/CXCR2/CXCR4/EDN1/EDN2/EDNRA/EDNRB/ELANE/F2RL2/FKBP1B/FZD9/GIPR/GNA15/GP1BB/GPER1/GPR17/GPR20/GPR35/GPR4/GPR65/GRIA1/GRIK2/GRIN1/GRIN2C/G…	121
GO:0003205	cardiac chamber development	54/2694	165/17335	2.77383e-08	1.17707e-06	8.4273e-07	ADAMTS6/BMP2/BMP4/BMP5/BMP7/COL11A1/CPE/DAND5/DLL4/DSP/EDNRA/FOXF1/GATA4/GREB1L/HAND2/HEY1/HEY2/HEYL/HOXA13/LRP2/MESP1/MSX2/MYL2/NOS3/NOTCH1/NPY2R/NRP2/OVOL2/PDE2A/PLXND1/POU4F1/PRDM1/PROX1/PTK7/ROBO2/RYR2/SALL4/SCN5A/SEMA3C/SLIT2/SLIT3/SMAD6/SMARCD3/SMO/SOX4/STRA6/TBX1/TNNC1/TNNI3/WNT11/WNT2/WNT5A/XIRP2/ZFPM2	54
GO:0006939	smooth muscle contraction	41/2694	111/17335	2.89675e-08	1.22038e-06	8.7374e-07	ABAT/ACTA2/ADA/ADORA1/ADRA2A/ADRA2B/ADRA2C/AGT/APBB1/ATP1A2/BDKRB2/CALCRL/CD38/CHRNB2/CHRNB4/CNN1/COMP/EDN1/EDN2/EDNRA/EDNRB/FKBP1B/GDNF/GPER1/GRIP2/MYLK/NMU/NMUR1/NPNT/OXTR/P2RX2/PTGER3/PTGS2/RGS2/SCNN1B/SPHK1/SPX/SSTR2/SULF2/TBXA2R/TNNI3	41
GO:0048608	reproductive structure development	110/2694	429/17335	3.19005e-08	1.33435e-06	9.55335e-07	A2M/ACE/ACSBG1/ADA/ADAM19/ADAM21/ADGRG1/AKR1C3/ARID5B/BIK/BMP4/BMP5/BMP7/C3/CDKN1C/CEBPA/CEBPB/CITED1/COL9A3/DLX3/EPAS1/FOXA1/FOXF2/FST/FZD4/GATA4/GDF7/GFRA1/GJA1/GREB1L/HEY1/HEY2/HOXA11/HOXA13/HOXB13/HOXD13/HS6ST1/HTRA1/IGF2/INHBB/INSL3/KDR/KITLG/KRT19/LFNG/LGR4/LHX1/LHX3/LHX8/LHX9/LRP2/MAMLD1/MDFI/MME/NOS3/NOTCH1/NR5A1/NTRK1/NUPR1/OVOL2/PDGFA/PDGFRA/PDGFRB/PLAC1/PLCD3/PPARG/PRDM1/PRLR/PSAPL1/PT…	110
GO:0035270	endocrine system development	46/2694	132/17335	3.43805e-08	1.42789e-06	1.0223e-06	ARID5B/BMP2/BMP4/BMP5/CDH1/CDKN1C/CGA/CRH/DKK3/DLL1/EDN1/EDNRA/FOXE1/GIP/GIPR/GLI2/HNF4A/IL6R/INHBB/INSM1/LHX3/NEUROD1/NEUROG3/NKX2-1/NKX2-2/NKX6-1/NR5A1/ONECUT2/PAX6/PDGFRA/PDX1/PITX1/PITX2/POU3F2/RAP1GAP/RFX6/SHH/SIX3/SMO/SOX2/SOX4/STRA6/TBX1/WNT11/WNT4/WNT5A	46
GO:0051588	regulation of neurotransmitter transport	37/2694	96/17335	3.71361e-08	1.53147e-06	1.09647e-06	ADCY1/ADORA2A/ADRA2A/APBA1/ASIC1/ATP1A2/BAIAP3/CAMK2A/CHRNB4/CPLX1/CPLX2/CPLX3/CSPG5/GDNF/GPER1/GPM6B/HTR1B/ITGB3/KCNMB4/NLGN1/NOS1/P2RY1/PRKCB/PRKCG/RAB3A/RIMS1/RIMS3/RIMS4/SNCAIP/SNCG/STX1B/SYN1/SYP/SYT1/SYT11/SYT12/WNT7A	37
GO:0050900	leukocyte migration	99/2694	376/17335	3.83736e-08	1.57144e-06	1.12508e-06	ADA/ADD2/ADGRE2/ADORA1/APOD/AZU1/BMP5/C5/C5AR1/C5AR2/CCL20/CCL22/CCL24/CCL26/CD177/CD200/CD74/CHGA/CHST2/CMKLR1/CORO1A/CSF1/CSF1R/CX3CL1/CX3CR1/CXCL1/CXCL16/CXCL8/CXCR2/CXCR4/DAPK2/DBH/DOCK8/DPP4/EDN1/EDN2/EDNRB/ELANE/FLT1/FUT7/GAS6/GCNT1/HRH1/ICAM1/IL12A/IL1R1/IL34/IL6R/ITGA1/ITGA7/ITGA9/ITGAL/ITGB2/JAM2/KITLG/LCK/MADCAM1/MMP28/MMP9/MTUS1/NCKAP1L/NKX2-3/NOD2/PADI2/PDGFD/PECAM1/PGF/PLA2G7/PLVAP/P…	99
GO:0061458	reproductive system development	110/2694	432/17335	4.7413e-08	1.90596e-06	1.36458e-06	A2M/ACE/ACSBG1/ADA/ADAM19/ADAM21/ADGRG1/AKR1C3/ARID5B/BIK/BMP4/BMP5/BMP7/C3/CDKN1C/CEBPA/CEBPB/CITED1/COL9A3/DLX3/EPAS1/FOXA1/FOXF2/FST/FZD4/GATA4/GDF7/GFRA1/GJA1/GREB1L/HEY1/HEY2/HOXA11/HOXA13/HOXB13/HOXD13/HS6ST1/HTRA1/IGF2/INHBB/INSL3/KDR/KITLG/KRT19/LFNG/LGR4/LHX1/LHX3/LHX8/LHX9/LRP2/MAMLD1/MDFI/MME/NOS3/NOTCH1/NR5A1/NTRK1/NUPR1/OVOL2/PDGFA/PDGFRA/PDGFRB/PLAC1/PLCD3/PPARG/PRDM1/PRLR/PSAPL1/PT…	110
GO:0031214	biomineral tissue development	53/2694	163/17335	4.74564e-08	1.90596e-06	1.36458e-06	ALOX15/ALPL/AXIN2/BMP2/BMP4/BMP7/CEBPB/COL1A1/COL1A2/COMP/ENAM/ENPP1/FAM20C/FAM83H/FGFR3/FGR/FZD9/GAS6/GJA1/GPM6B/HEY1/HEY2/KLK4/LGR4/LOX/LTF/MATN1/MMP20/MSX2/NOS3/NOTCH1/NOTUM/P2RX7/PHOSPHO1/PKDCC/PTGS2/PTH1R/PTHLH/PTN/ROR2/RSPO2/SLC24A3/SLC24A4/SNX10/SPP1/SRGN/TBX1/TMEM119/TSPEAR/WNT10B/WNT11/WNT4/WNT6	53
GO:0048638	regulation of developmental growth	88/2694	324/17335	4.75188e-08	1.90596e-06	1.36458e-06	ADRB1/AKAP6/APOE/ARX/ATP8A2/BARHL2/BCL11A/BMP4/CACNG7/CDK5R1/CDKL5/CDKN1A/CGA/CPNE5/CPNE9/CRABP2/CSF1/CXCR4/DLL1/DRAXIN/DUSP9/EDN1/EPHA7/EPPK1/ERBB4/FGF20/FGFR3/FN1/GAMT/GDF15/HEY2/HOPX/IGF2/ISLR2/L1CAM/MAP1B/MAP2/MAPT/MFSD2A/MT3/NKD1/NKX6-1/NOTCH1/NPPC/NPY1R/NRCAM/NTN1/PI16/POU3F2/POU4F2/PROX1/RASAL1/RGS2/RGS4/RIMS1/RND2/RNF157/RTN4R/SEMA3A/SEMA3B/SEMA3C/SEMA3E/SEMA3F/SEMA3G/SEMA4A/SEMA4D/SEMA4G…	88
GO:0016049	cell growth	117/2694	468/17335	5.27679e-08	2.1021e-06	1.50501e-06	ACVRL1/AGT/AGTR1/AKAP6/ALCAM/APOE/AVPR1A/BARHL2/BCL11A/BST2/CACNG7/CD38/CDA/CDHR2/CDK5R1/CDKL5/CDKN1A/CEACAM1/CLSTN3/CPNE5/CPNE9/CRABP2/CRYAB/CXCL16/CXCR4/CYFIP2/DAB2/DACT3/DCLK1/DRAXIN/EDN1/EDN2/EDNRA/EMX1/ENPP1/EPHA7/FAM107A/FBLN5/FLRT1/FLRT3/FN1/GATA4/GJA1/GNG4/HNF4A/HPN/IGFBP4/IGFBP5/IGFBPL1/ISLR2/KIF26A/KRT17/L1CAM/MAP1B/MAP2/MAPT/MEG3/MFSD2A/MSX1/MT3/MUC12/MYL2/NKX6-1/NPR1/NRCAM/NRP2/NTN1/O…	117
GO:0050922	negative regulation of chemotaxis	29/2694	67/17335	5.53515e-08	2.19012e-06	1.56803e-06	C5/C5AR2/DPP4/ELANE/MMP28/NOTCH1/PADI2/PTPRO/ROBO2/SEMA3A/SEMA3B/SEMA3C/SEMA3E/SEMA3F/SEMA3G/SEMA4A/SEMA4D/SEMA4G/SEMA5B/SEMA6A/SEMA6B/SEMA7A/SLAMF8/SLIT1/SLIT2/ST6GAL1/TNFAIP6/WNT3A/WNT5A	29
GO:0018108	peptidyl-tyrosine phosphorylation	97/2694	369/17335	5.72031e-08	2.2482e-06	1.60961e-06	AATK/ACE/ADORA1/ADRA2A/AFAP1L2/AGT/AREG/BLK/BTC/BTK/CADM4/CBLC/CD24/CD36/CD40/CD74/CNTN1/CRLF1/CSF1R/CSPG4/DLG3/DMTN/DOK7/EFEMP1/ENPP2/EPHA1/EPHA10/EPHA3/EPHA7/EPHA8/EPHB1/EPHB2/EPHB3/EPHB6/ERBB3/ERBB4/FES/FGFR3/FGFR4/FGR/FLT1/FLT3/FLT4/FRK/GAS6/GFRA1/GH2/GPRC5B/GRM5/HGF/HIPK4/IGF2/IL11/IL12A/IL15/IL18/IL34/IL6R/ITGB2/ITGB3/ITK/JAK3/KDR/KITLG/LCK/MAP2K6/MATK/NEDD9/NEURL1/NOD2/NTRK1/PDGFA/PDGFD/PD…	97
GO:0007159	leukocyte cell-cell adhesion	98/2694	374/17335	5.79377e-08	2.26189e-06	1.61941e-06	ADA/ADD2/ADORA2A/ASS1/BMP4/BMP7/CARD11/CCDC88B/CD177/CD209/CD24/CD274/CD5/CD6/CD70/CD74/CD83/CEACAM1/CEBPB/CHST2/CLEC4G/CORO1A/CX3CR1/DOCK8/DPP4/EBI3/EFNB2/EFNB3/ELANE/FCHO1/FUT7/GCNT1/GLI2/GPNMB/HAVCR2/HLA-DMA/HLA-DMB/HLA-DOA/HLA-DPA1/HLA-DPB1/HLA-DQA1/HLA-DQB1/HLA-DRA/HLA-DRB1/ICAM1/IGF2/IGFBP2/IL12A/IL12RB1/IL15/IL18/IL7R/ILDR2/ITGAL/ITGB2/JAK3/JAM2/LAPTM5/LCK/LGALS7B/LRRC32/MADCAM1/MYB/NCKAP1…	98
GO:0001558	regulation of cell growth	103/2694	399/17335	6.05668e-08	2.34887e-06	1.68168e-06	ACVRL1/AGT/AGTR1/AKAP6/APOE/AVPR1A/BARHL2/BCL11A/BST2/CACNG7/CD38/CDA/CDHR2/CDK5R1/CDKL5/CDKN1A/CEACAM1/CLSTN3/CPNE5/CPNE9/CRABP2/CRYAB/CXCL16/CXCR4/DAB2/DACT3/DRAXIN/EDN1/ENPP1/EPHA7/FAM107A/FBLN5/FN1/GJA1/GNG4/HNF4A/HPN/IGFBP4/IGFBP5/IGFBPL1/ISLR2/KIF26A/KRT17/L1CAM/MAP1B/MAP2/MAPT/MEG3/MFSD2A/MSX1/MT3/MUC12/MYL2/NKX6-1/NPR1/NRCAM/NTN1/OSGIN1/PI16/POU4F2/PRKCQ/RASAL1/RASGRP2/RERG/RGS2/RGS4/RIMS…	103
GO:0050954	sensory perception of mechanical stimulus	55/2694	173/17335	6.3324e-08	2.43964e-06	1.74667e-06	ATP2B2/ATP6V0A4/CEMIP/CHRNA9/CHRNB2/COCH/COL11A1/COL11A2/COL1A1/COL2A1/COL4A3/CRYM/CXCR4/DCDC2/EML2/ESPN/ESPNL/EYA4/FZD4/GABRB2/HPN/KCNA1/KCNQ1/KCNQ4/LHFPL4/LOXHD1/LRP2/MYH14/MYO15A/MYO6/MYO7A/MYO7B/NTRK1/OTOA/OTOF/OTOGL/P2RX2/PDZD7/PHF24/PIEZO2/POU4F2/RAB3A/SCN1A/SERPINE2/SLC52A3/SLITRK6/SPTBN4/TBX1/TH/THRB/TMIE/TSPEAR/TUB/USH1C/USH1G	55
GO:0002443	leukocyte mediated immunity	98/2694	375/17335	6.66684e-08	2.5517e-06	1.8269e-06	ACE/ADGRE2/ANXA3/AZGP1/AZU1/BLK/BST2/BTK/BTN3A2/C1R/C1RL/C1S/C3/C5/C7/C8G/CD177/CD40/CD70/CD74/CD8A/CEACAM1/CHGA/CLEC12B/CLEC4G/CORO1A/CPLX2/CSF2RB/CTSH/CX3CR1/DBH/ELANE/EMP2/FCER2/FES/FGR/FOXF1/FUT7/GAB2/GZMM/HAVCR2/HLA-B/HLA-DMA/HLA-DMB/HLA-DOA/HLA-DPA1/HLA-DPB1/HLA-DQA1/HLA-DQB1/HLA-DRA/HLA-DRB1/HLA-F/HLA-H/ICAM1/IL12A/IL12RB1/IL18/IL18R1/IL1R1/IL21R/IL7R/INPP5D/ITGB2/JAK3/LAT2/LIG4/NCKAP1L/NL…	98
GO:0048846	axon extension involved in axon guidance	20/2694	37/17335	6.82766e-08	2.57953e-06	1.84683e-06	ALCAM/NRP2/SEMA3A/SEMA3B/SEMA3C/SEMA3E/SEMA3F/SEMA3G/SEMA4A/SEMA4D/SEMA4G/SEMA5B/SEMA6A/SEMA6B/SEMA7A/SLIT1/SLIT2/SLIT3/WNT3A/WNT5A	20
GO:1902284	neuron projection extension involved in neuron projection guidance	20/2694	37/17335	6.82766e-08	2.57953e-06	1.84683e-06	ALCAM/NRP2/SEMA3A/SEMA3B/SEMA3C/SEMA3E/SEMA3F/SEMA3G/SEMA4A/SEMA4D/SEMA4G/SEMA5B/SEMA6A/SEMA6B/SEMA7A/SLIT1/SLIT2/SLIT3/WNT3A/WNT5A	20
GO:0098657	import into cell	68/2694	232/17335	6.98396e-08	2.62167e-06	1.877e-06	ABCC9/ACSL5/AGT/ATP12A/ATP1A2/ATP1A3/ATP1B2/ATP4A/CACNA1A/CACNA1B/CACNA1C/CD36/FOLR1/GDNF/GPM6B/HCN2/HCN4/IL10RA/ITGB3/KCNH2/KCNJ11/KCNJ12/KCNJ18/KCNJ2/KCNJ3/KCNJ4/KCNJ5/KCNJ8/KCNK5/KCNK9/KCNQ1/LRP2/LRRC8E/MAPK15/NEURL1B/NOS1/RGS2/RGS4/SCNN1A/SCNN1B/SLC12A7/SLC12A8/SLC1A1/SLC1A2/SLC1A7/SLC24A4/SLC27A2/SLC29A2/SLC29A4/SLC2A10/SLC43A1/SLC6A1/SLC6A12/SLC6A20/SLC6A4/SLC7A2/SLC7A3/SLC7A8/SLC8A2/SLC9A2…	68
GO:0060840	artery development	39/2694	106/17335	7.07253e-08	2.63108e-06	1.88374e-06	ACVRL1/ADAMTS6/ADAMTS9/APOE/BMP4/COL3A1/COMP/DLL4/EDN1/EDNRA/EFNB2/EGR2/FOLR1/FOXF1/HAND2/HEY1/HEY2/HOXA13/LOX/LRP1/LRP2/MYLK/NGFR/NOTCH1/NOTCH3/PDE2A/PDGFRB/PLXND1/PRDM1/PROX1/PRRX1/ROBO2/SHH/SLC2A10/SMAD6/SOX4/STRA6/TBX1/WNT11	39
GO:0110110	positive regulation of animal organ morphogenesis	19/2694	34/17335	7.12035e-08	2.63108e-06	1.88374e-06	BMP2/BMP4/CSF1/DKK1/EDN1/GATA5/GDNF/HOXA11/MESP1/NGFR/ROBO2/SOX8/STOX1/WNT11/WNT2/WNT2B/WNT3A/WNT4/WNT5A	19
GO:0006814	sodium ion transport	71/2694	246/17335	7.14383e-08	2.63108e-06	1.88374e-06	ANK3/ASIC1/ATP12A/ATP1A2/ATP1A3/ATP1B2/ATP4A/CACNA1G/CACNA1H/CACNA1I/CNTN1/EDN1/EDNRA/EDNRB/FXYD1/FXYD6/FXYD7/GLRX/HCN2/HCN4/HECW2/KCNQ1/NKAIN1/NKAIN4/NOS1/NOS3/P2RX7/PTPN3/SCN1A/SCN1B/SCN2A/SCN3A/SCN3B/SCN4A/SCN4B/SCN5A/SCN7A/SCN9A/SCNN1A/SCNN1B/SERPINE2/SGK1/SHROOM2/SLC10A4/SLC13A5/SLC17A7/SLC24A3/SLC24A4/SLC34A2/SLC38A3/SLC4A10/SLC4A4/SLC5A11/SLC5A5/SLC5A8/SLC6A1/SLC6A12/SLC6A17/SLC6A19/SLC6A2…	71
GO:0110148	biomineralization	53/2694	165/17335	7.47363e-08	2.73535e-06	1.95839e-06	ALOX15/ALPL/AXIN2/BMP2/BMP4/BMP7/CEBPB/COL1A1/COL1A2/COMP/ENAM/ENPP1/FAM20C/FAM83H/FGFR3/FGR/FZD9/GAS6/GJA1/GPM6B/HEY1/HEY2/KLK4/LGR4/LOX/LTF/MATN1/MMP20/MSX2/NOS3/NOTCH1/NOTUM/P2RX7/PHOSPHO1/PKDCC/PTGS2/PTH1R/PTHLH/PTN/ROR2/RSPO2/SLC24A3/SLC24A4/SNX10/SPP1/SRGN/TBX1/TMEM119/TSPEAR/WNT10B/WNT11/WNT4/WNT6	53
GO:2000826	regulation of heart morphogenesis	2694-10-01	11/17335	7.65721e-08	2.78513e-06	1.99403e-06	BMP2/BMP4/DKK1/GATA5/MESP1/ROBO2/SMO/WNT11/WNT3A/WNT5A	10
GO:0018212	peptidyl-tyrosine modification	97/2694	372/17335	8.72015e-08	3.15217e-06	2.25681e-06	AATK/ACE/ADORA1/ADRA2A/AFAP1L2/AGT/AREG/BLK/BTC/BTK/CADM4/CBLC/CD24/CD36/CD40/CD74/CNTN1/CRLF1/CSF1R/CSPG4/DLG3/DMTN/DOK7/EFEMP1/ENPP2/EPHA1/EPHA10/EPHA3/EPHA7/EPHA8/EPHB1/EPHB2/EPHB3/EPHB6/ERBB3/ERBB4/FES/FGFR3/FGFR4/FGR/FLT1/FLT3/FLT4/FRK/GAS6/GFRA1/GH2/GPRC5B/GRM5/HGF/HIPK4/IGF2/IL11/IL12A/IL15/IL18/IL34/IL6R/ITGB2/ITGB3/ITK/JAK3/KDR/KITLG/LCK/MAP2K6/MATK/NEDD9/NEURL1/NOD2/NTRK1/PDGFA/PDGFD/PD…	97
GO:0043270	positive regulation of ion transport	75/2694	266/17335	8.92414e-08	3.20612e-06	2.29544e-06	ABAT/ABCB1/ABCC8/ACTN2/ADCYAP1R1/ADORA1/ADORA2A/ADRA2A/AGT/AKAP6/ANK3/ARC/ATP1B2/AVPR1A/CACNG4/CAMK2A/CEBPB/CEMIP/CHRM1/CHRNB2/CNTN1/CTSS/CX3CL1/EDN1/EDNRA/EPHB2/FXYD1/GAL/GDNF/GLRX/GPER1/GRIN1/GSTM2/HAP1/HSPA2/JAK3/JPH2/KCNA1/KCNC1/KCNH2/KCNJ2/KCNQ1/LRRC55/MAP2K6/MYLK/NOS1/NOS1AP/P2RX2/P2RX7/P2RY1/P2RY6/PDGFRB/PLA2G4A/PLA2R1/PLCG2/PTGES/RGS7/RNF207/RYR2/SCN1B/SCN3B/SCN4B/SCN5A/SHANK3/SLC38A3/SLC…	75
GO:0035296	regulation of tube diameter	47/2694	140/17335	9.06994e-08	3.219e-06	2.30466e-06	ACE/ACTA2/ADORA1/ADORA2A/ADRA1D/ADRA2A/ADRA2B/ADRA2C/ADRB1/AGT/AGTR1/APOE/ATP1A2/AVPR1A/BDKRB2/CD38/COMP/CPS1/DBH/EDN1/EDN2/EDNRA/EDNRB/FGG/GCH1/GPER1/GRIP2/HRH1/HRH2/HTR1B/ITGA1/KCNMB4/NOS1/NOS3/NPR1/NPR3/OXTR/P2RY1/P2RY2/PTGS2/RGS2/SCNN1B/SERPINF2/SLC6A4/SMTNL2/TBXA2R/VSTM4	47
GO:0097746	blood vessel diameter maintenance	47/2694	140/17335	9.06994e-08	3.219e-06	2.30466e-06	ACE/ACTA2/ADORA1/ADORA2A/ADRA1D/ADRA2A/ADRA2B/ADRA2C/ADRB1/AGT/AGTR1/APOE/ATP1A2/AVPR1A/BDKRB2/CD38/COMP/CPS1/DBH/EDN1/EDN2/EDNRA/EDNRB/FGG/GCH1/GPER1/GRIP2/HRH1/HRH2/HTR1B/ITGA1/KCNMB4/NOS1/NOS3/NPR1/NPR3/OXTR/P2RY1/P2RY2/PTGS2/RGS2/SCNN1B/SERPINF2/SLC6A4/SMTNL2/TBXA2R/VSTM4	47
GO:0030517	negative regulation of axon extension	22/2694	44/17335	9.61877e-08	3.39323e-06	2.4294e-06	CDK5R1/DRAXIN/MAP2/MT3/NTN1/RTN4R/SEMA3A/SEMA3B/SEMA3C/SEMA3E/SEMA3F/SEMA3G/SEMA4A/SEMA4D/SEMA4G/SEMA5B/SEMA6A/SEMA6B/SEMA7A/SLIT1/WNT3A/WNT5A	22
GO:0007599	hemostasis	66/2694	225/17335	1.04773e-07	3.67396e-06	2.63039e-06	ABAT/ADAMTS13/ADAMTS18/ADORA2A/ADRA2A/ADRA2B/ADRA2C/ANXA8/APOE/BLK/C1QTNF1/CD36/CD40/CEACAM1/COL3A1/COMP/CYP4F11/DMTN/EDN1/EMILIN2/ENPP4/ENTPD2/EPHB2/F2RL2/F3/F5/F8/FGG/FLI1/FN1/GAS6/GP1BB/HGFAC/HNF4A/HPSE/ITGB3/LCK/MMRN1/MYL9/NOS3/P2RY1/PDGFA/PDGFRA/PLA2G4A/PLAT/PLCG2/PRKCD/PRKCQ/PROC/PRSS56/SCUBE1/SERPINA1/SERPINE2/SERPINF2/SERPING1/SHH/SRC/TBXA2R/TFPI2/TSPAN32/TSPAN8/VAV1/VAV3/VWF/WNT3A/ZNF385A	66
GO:0003231	cardiac ventricle development	43/2694	124/17335	1.11654e-07	3.8785e-06	2.77683e-06	BMP4/COL11A1/CPE/DAND5/DLL4/DSP/EDNRA/FOXF1/GATA4/GREB1L/HAND2/HEY1/HEY2/HEYL/HOXA13/LRP2/MESP1/MYL2/NOS3/NOTCH1/NPY2R/PDE2A/POU4F1/PRDM1/PROX1/PTK7/ROBO2/RYR2/SALL4/SCN5A/SEMA3C/SLIT2/SLIT3/SMAD6/SMARCD3/SOX4/STRA6/TNNC1/TNNI3/WNT11/WNT5A/XIRP2/ZFPM2	43
GO:0071248	cellular response to metal ion	58/2694	189/17335	1.11931e-07	3.8785e-06	2.77683e-06	ADCY1/ADCY7/AKR1C3/ALOX15/ANK3/AOC1/AQP1/CACNA1H/CDH1/CEBPA/CLDN1/CPNE4/CPNE5/CPNE9/DMTN/DPEP1/EDN1/FABP4/GPLD1/HPCA/INHBB/KCNA1/KCNH1/KCNK3/LIG4/MAP1LC3A/MMP9/MT3/NEUROD2/NLGN1/NPTX1/PLCG2/PRKAA2/PTGS2/RASAL1/RASGRP2/RYR1/SCN5A/SHH/SLC13A5/SLC1A1/SLC30A10/SLC40A1/SYT1/SYT11/SYT12/SYT13/SYT15/SYT17/SYT2/SYT3/SYT5/SYT7/SYT8/TFR2/TH/TRPM2/WNT5A	58
GO:0035150	regulation of tube size	47/2694	141/17335	1.15759e-07	3.97939e-06	2.84907e-06	ACE/ACTA2/ADORA1/ADORA2A/ADRA1D/ADRA2A/ADRA2B/ADRA2C/ADRB1/AGT/AGTR1/APOE/ATP1A2/AVPR1A/BDKRB2/CD38/COMP/CPS1/DBH/EDN1/EDN2/EDNRA/EDNRB/FGG/GCH1/GPER1/GRIP2/HRH1/HRH2/HTR1B/ITGA1/KCNMB4/NOS1/NOS3/NPR1/NPR3/OXTR/P2RY1/P2RY2/PTGS2/RGS2/SCNN1B/SERPINF2/SLC6A4/SMTNL2/TBXA2R/VSTM4	47
GO:0007613	memory	42/2694	120/17335	1.16202e-07	3.97939e-06	2.84907e-06	ABCA7/ABCC8/ADCY1/APOE/ARC/ASIC1/CALB1/CAMK2N1/CAMK4/CEBPB/CHRNA7/CHRNB2/CUX2/CX3CR1/DBH/FOXO6/GIP/GRIA1/HRH1/ITGA8/JPH3/KCNK10/LRRN4/MAPT/NTF4/OXTR/PTCHD1/PTGS2/PTN/RASGRF1/RGS14/S100B/SCN2A/SGK1/SHANK3/SHISA7/SLC1A1/SLC6A1/SLC6A4/SLC8A2/SYT11/TH	42
GO:0070372	regulation of ERK1 and ERK2 cascade	82/2694	301/17335	1.17327e-07	3.99456e-06	2.85992e-06	ABCA7/ACTA2/ADCYAP1/ALOX15/APOE/ARHGAP8/ARRB1/ATF3/BMP2/BMP4/C1QL4/C5AR1/C5AR2/CCL20/CCL22/CCL24/CCL26/CD36/CD74/CEACAM1/CHRNA7/CHRNA9/CSF1R/CX3CL1/DAB2/DUSP4/DUSP9/EPHA7/EPHB1/EPHB2/ERBB4/FGF18/FGF19/FGF20/FGFR3/FGFR4/FGG/FLT4/FN1/GAS6/GATA4/GBP1/GLIPR2/GPER1/GPNMB/HAND2/HAVCR2/HLA-DRB1/ICAM1/KDR/LMO3/MT3/MTURN/NDRG2/NDRG4/NECAB2/NLRP6/NOD2/NOTCH1/NPNT/NTRK1/P2RY1/P2RY6/PDGFA/PDGFD/PDGFRA/PDGFRB…	82
GO:0003007	heart morphogenesis	71/2694	249/17335	1.20769e-07	4.08801e-06	2.92683e-06	ACVRL1/ALPK2/ANKRD1/AXIN2/BMP2/BMP4/BMP5/BMP7/CCM2L/COL11A1/COL2A1/CPE/DCHS1/DKK1/DLL1/DLL4/DSP/EDN1/EDNRA/ELN/FOLR1/FOXF1/FOXN4/GATA4/GATA5/GJA1/HAND2/HEY1/HEY2/HEYL/LRP2/MESP1/MESP2/MSX1/MSX2/MYL2/NDRG4/NOS3/NOTCH1/NPY1R/NPY2R/NRP2/OVOL2/PITX2/PLXND1/POU4F1/PROX1/RNF207/ROBO2/RYR1/RYR2/SEMA3C/SHH/SLIT2/SLIT3/SMAD6/SMARCD3/SMO/SNAI1/SOX4/TBX1/TH/TNNC1/TNNI3/VANGL2/WNT11/WNT2/WNT3A/WNT5A/XIRP2/ZF…	71
GO:0048562	embryonic organ morphogenesis	80/2694	292/17335	1.28693e-07	4.33118e-06	3.10093e-06	ALDH1A3/ALX4/ATOH1/ATP8A2/BMP4/BMP7/CHRNA9/CHST11/COL11A1/COL2A1/CTHRC1/DLL1/DLX5/DLX6/EDN1/EDNRA/EFEMP1/EPHB2/FOLR1/FOXE1/FOXF1/FOXF2/FOXI1/FOXN4/GATA4/GJA1/GRHL3/GSC/HAND2/HMX3/HOXA11/HOXD9/HPN/ITGA8/KCNQ1/KCNQ4/LHX1/MDFI/MESP1/MFAP5/MSX1/MYO15A/MYO6/MYO7A/NDRG4/NEUROD1/NOTCH1/NTN1/OVOL2/PAX2/PAX5/PAX6/PDGFRA/PDZD7/PROX1/PRRX1/PTK7/RBPMS2/RNF207/ROR2/RYR2/SHH/SIX2/SIX3/SLITRK6/SMO/STOX1/STRA6/T…	80
GO:0032970	regulation of actin filament-based process	97/2694	375/17335	1.31808e-07	4.41066e-06	3.15783e-06	ABI3/ACTA2/ACTN2/ADD2/ADORA1/ALOX15/ARHGAP40/ARHGAP44/ARHGAP6/ARHGDIB/ARHGEF10L/ARHGEF15/ARPIN/ATP1A2/BST2/CACNA1C/CAPG/CCL24/CCL26/CDC42EP1/CDC42EP5/CDK5R1/CGNL1/CORO1A/CSF1R/CTNNA2/CTNNA3/CX3CL1/CYFIP2/DAAM2/DMTN/DSC2/DSG2/DSP/EDN1/ELN/EPHA1/EPHA3/ESAM/FAM107A/FES/FMN1/GATA4/GMFG/GPM6B/GPR65/GRHL3/HCN4/IQGAP2/JUP/KANK3/KANK4/KCNJ2/LIMCH1/LPAR1/LRP1/MAGEL2/MTSS1/MYLK3/NCKAP1L/NPHS1/PAK3/PDGFA/PD…	97
GO:0048863	stem cell differentiation	62/2694	208/17335	1.34185e-07	4.45748e-06	3.19135e-06	A2M/ACE/BMP4/BMP7/DNMT3L/EDN1/EDNRA/EDNRB/EPCAM/ERBB4/ESRRB/FGF19/FN1/FOLR1/FOXA1/GATA4/GDNF/GPM6A/GSC/HAND2/KITLG/LBH/MEOX1/MSX1/MSX2/NOTCH1/NRP2/NRTN/OVOL2/PAX2/PDGFRA/PDX1/PITX2/PTN/RADIL/RET/SEMA3A/SEMA3B/SEMA3C/SEMA3E/SEMA3F/SEMA3G/SEMA4A/SEMA4D/SEMA4G/SEMA5B/SEMA6A/SEMA6B/SEMA7A/SFRP1/SHC4/SHH/SMO/SOX5/SOX8/TBX1/TCF15/TP63/TRIM6/WNT10A/WNT3A/WNT7A	62
GO:0001649	osteoblast differentiation	67/2694	231/17335	1.34729e-07	4.45748e-06	3.19135e-06	ACHE/ALPL/AREG/AXIN2/BAMBI/BMP2/BMP3/BMP4/BMP7/CEBPA/CEBPB/CHRD/CITED1/COL1A1/COL6A1/CREB3L1/CTHRC1/CYP24A1/DLX5/FAM20C/GJA1/GLI2/HAND2/HGF/IGF2/IGFBP5/IL6R/ITGA11/LGR4/LOX/LRP3/LTF/MAP2K6/MIR675/MRC2/MSX2/NOTCH1/NPNT/NPPC/PPARG/PTH1R/PTHLH/RASSF2/RSPO2/SCUBE3/SEMA4D/SEMA7A/SFRP1/SHH/SMAD6/SMO/SMOC1/SNAI1/SOX2/SOX8/SPP1/TMEM119/TNFAIP6/TP63/VCAN/VEGFC/WNT10B/WNT11/WNT3A/WNT4/WNT7B/WWOX	67
GO:0099504	synaptic vesicle cycle	56/2694	181/17335	1.35727e-07	4.46526e-06	3.19692e-06	ABCA13/ADCY1/ADORA2A/ADRA2A/AMPH/APBA1/BRSK1/BRSK2/CDK5R1/CPLX1/CPLX2/CPLX3/CSPG5/DNAJC6/DNM1/DNM3/DOC2B/ERC2/GRIK5/HTR1B/NLGN1/OTOF/P2RX7/P2RY1/PACSIN1/PCLO/PRKCB/PRKCG/RAB3A/RAPGEF4/RIMS1/RIMS3/RIMS4/SH3GL2/SH3GL3/SLC17A7/SNAP91/SNCB/SNCG/SNPH/STON1/STON2/STX11/STX1B/SYN1/SYN2/SYP/SYT1/SYT12/SYT2/SYT5/SYT7/SYT8/TH/WNT3A/WNT7A	56
GO:0007612	learning	47/2694	142/17335	1.47227e-07	4.81653e-06	3.44842e-06	ABCA7/ABCC8/ADGRB3/AGT/ARC/ASIC1/ATP1A2/ATP8A1/BCHE/BRSK1/BTG2/C1QL1/CHRNB2/CNTNAP2/DBH/DKK1/EN1/EPHB2/GRIN1/GRM5/HRH1/JPH3/JPH4/LRRN4/MAPK8IP2/NDRG4/NEUROD2/NPTX2/NRGN/NRXN1/NRXN2/OPRL1/PDE1B/PPP1R1B/PRKAR2B/PTGS2/PTN/RAG1/RGS14/SHANK3/SLC1A1/SLC6A1/SLC8A2/STRA6/SYT11/TH/TLR2	47
GO:0048675	axon extension	42/2694	121/17335	1.51484e-07	4.92829e-06	3.52843e-06	ALCAM/APOE/BARHL2/CDK5R1/CDKL5/DCLK1/DRAXIN/EDN1/EDN2/EDNRA/FN1/ISLR2/L1CAM/MAP1B/MAP2/MAPT/MT3/NKX6-1/NRCAM/NRP2/NTN1/POU4F2/RTN4R/SEMA3A/SEMA3B/SEMA3C/SEMA3E/SEMA3F/SEMA3G/SEMA4A/SEMA4D/SEMA4G/SEMA5B/SEMA6A/SEMA6B/SEMA7A/SLIT1/SLIT2/SLIT3/ULK2/WNT3A/WNT5A	42
GO:0048640	negative regulation of developmental growth	39/2694	109/17335	1.67344e-07	5.41419e-06	3.87631e-06	ADRB1/BCL11A/BMP4/CDK5R1/CDKN1A/CGA/DRAXIN/EPHA7/FGFR3/GDF15/MAP2/MT3/NKD1/NTN1/PI16/RGS2/RGS4/RTN4R/SEMA3A/SEMA3B/SEMA3C/SEMA3E/SEMA3F/SEMA3G/SEMA4A/SEMA4D/SEMA4G/SEMA5B/SEMA6A/SEMA6B/SEMA7A/SLC6A4/SLIT1/SPP1/TLL2/ULK2/WNT3A/WNT5A/WWC3	39
GO:0060993	kidney morphogenesis	35/2694	93/17335	1.71722e-07	5.52528e-06	3.95585e-06	AGT/BMP2/BMP4/BMP7/CALB1/CITED1/DCHS1/ERBB4/FMN1/FRAS1/GCNT1/GCNT3/GCNT4/GDNF/GREB1L/HOXA11/HOXD11/KIF26B/LGR4/LHX1/NPNT/PAX2/PDGFRB/SHH/SIX2/SMO/SOX4/SOX8/TCF21/WNT1/WNT11/WNT2B/WNT4/WNT6/WNT7B	35
GO:0010817	regulation of hormone levels	119/2694	488/17335	1.7273e-07	5.52735e-06	3.95734e-06	ABAT/ABCC8/ACE/ACVR1C/ADCY5/ADCYAP1/ADORA1/ADRA2A/AGT/AGTR1/AKR1B10/AKR1C3/ALDH1A1/ALDH1A3/ANO1/BAIAP3/BCHE/BCO1/BCO2/BLK/BMP2/BMP5/BRSK2/BTK/C1QTNF1/CACNA1H/CD38/CGA/CHGA/CPE/CPLX1/CPLX3/CRABP1/CRABP2/CRH/CRHR1/CRYM/CTSZ/CYP11A1/CYP26A1/CYP26B1/CYP2S1/DAB2/DDO/DHRS2/DHRS7/DIO2/DKK3/DOC2B/DPP4/EDN1/EDNRB/EGR1/FGG/FKBP1B/FOXA1/FOXE1/FZD4/GAL/GCK/GCNT4/GFI1/GIP/GIPR/GJA1/GPER1/GPLD1/GRP/HLA-DRB1/HN…	119
GO:0060973	cell migration involved in heart development	14/2694	21/17335	1.82262e-07	5.80068e-06	4.15302e-06	BMP4/BMP7/DCHS1/EDN1/EDNRA/FLRT3/FOLR1/HAND2/MESP1/NDRG4/NOTCH1/PDGFRB/PITX2/SEMA3C	14
GO:0007596	blood coagulation	64/2694	219/17335	1.88838e-07	5.97748e-06	4.2796e-06	ABAT/ADAMTS13/ADAMTS18/ADORA2A/ADRA2A/ADRA2B/ADRA2C/ANXA8/APOE/BLK/C1QTNF1/CD36/CD40/CEACAM1/COL3A1/COMP/CYP4F11/DMTN/EDN1/EMILIN2/ENPP4/ENTPD2/EPHB2/F2RL2/F3/F5/F8/FGG/FN1/GAS6/GP1BB/HGFAC/HNF4A/HPSE/ITGB3/LCK/MMRN1/MYL9/NOS3/P2RY1/PDGFA/PDGFRA/PLA2G4A/PLAT/PLCG2/PRKCD/PRKCQ/PROC/PRSS56/SCUBE1/SERPINA1/SERPINE2/SERPINF2/SERPING1/SHH/SRC/TBXA2R/TFPI2/TSPAN32/TSPAN8/VAV1/VAV3/VWF/WNT3A	64
GO:0016055	Wnt signaling pathway	110/2694	443/17335	1.90957e-07	6.01206e-06	4.30436e-06	ADGRA2/ALPK2/ANKRD6/APC2/APOE/AXIN2/BAMBI/BARX1/BICC1/BMP2/CD24/CDH3/CDK14/CELSR2/CITED1/COL1A1/CPE/CPZ/CTHRC1/CTNND2/CXXC4/DAAM2/DAB2/DACT3/DCDC2/DKK1/DKK2/DKK3/DLX5/DRAXIN/EDN1/EDNRA/EDNRB/EGR1/FOLR1/FOXL1/FOXO1/FZD4/FZD8/FZD9/GPRC5B/GRHL3/GSC/HIC1/IGFBP2/IGFBP4/JUP/KREMEN1/LGR4/LGR5/LRP1/LYPD6/MAGI2/MCC/MDFI/MESP1/NDRG2/NKD1/NKD2/NOTCH1/NOTUM/NRARP/PLCG2/PLEKHA4/PPM1N/PRICKLE2/PRKAA2/PTK7/PTPR…	110
GO:0042471	ear morphogenesis	42/2694	122/17335	1.96628e-07	6.15751e-06	4.4085e-06	ALDH1A3/ATOH1/ATP8A2/CHRNA9/COL11A1/COL2A1/CTHRC1/DLX5/DLX6/EDN1/EDNRA/EPHB2/FOXI1/GRHL3/GSC/HMX3/HPN/ITGA8/KCNQ1/KCNQ4/MSX1/MYO15A/MYO6/MYO7A/NTN1/PAX2/PDZD7/PROX1/PRRX1/PTK7/ROR2/SIX2/SLITRK6/STOX1/TBX1/TMIE/USH1C/USH1G/WNT1/WNT3A/WNT5A/ZIC1	42
GO:0050817	coagulation	65/2694	224/17335	2.02265e-07	6.2294e-06	4.45997e-06	ABAT/ADAMTS13/ADAMTS18/ADORA2A/ADRA2A/ADRA2B/ADRA2C/ANXA8/APOE/BLK/C1QTNF1/CD36/CD40/CEACAM1/COL3A1/COMP/CYP4F11/DMTN/EDN1/EMILIN2/ENPP4/ENTPD2/EPHB2/F2RL2/F3/F5/F8/FGG/FN1/GAS6/GP1BB/HGFAC/HNF4A/HPSE/HS3ST5/ITGB3/LCK/MMRN1/MYL9/NOS3/P2RY1/PDGFA/PDGFRA/PLA2G4A/PLAT/PLCG2/PRKCD/PRKCQ/PROC/PRSS56/SCUBE1/SERPINA1/SERPINE2/SERPINF2/SERPING1/SHH/SRC/TBXA2R/TFPI2/TSPAN32/TSPAN8/VAV1/VAV3/VWF/WNT3A	65
GO:0050771	negative regulation of axonogenesis	27/2694	63/17335	2.02375e-07	6.2294e-06	4.45997e-06	CDK5R1/DRAXIN/EFNB3/EPHA7/EPHB2/MAP2/MT3/NTN1/RTN4R/SEMA3A/SEMA3B/SEMA3C/SEMA3E/SEMA3F/SEMA3G/SEMA4A/SEMA4D/SEMA4G/SEMA5B/SEMA6A/SEMA6B/SEMA7A/SLIT1/SPP1/ULK2/WNT3A/WNT5A	27
GO:0070371	ERK1 and ERK2 cascade	86/2694	324/17335	2.02573e-07	6.2294e-06	4.45997e-06	ABCA7/ACTA2/ADCYAP1/AGT/ALOX15/APOE/ARHGAP8/ARRB1/ATF3/BMP2/BMP4/C1QL4/C5AR1/C5AR2/CCL20/CCL22/CCL24/CCL26/CD36/CD74/CEACAM1/CHRNA7/CHRNA9/CSF1R/CTSH/CX3CL1/DAB2/DUSP4/DUSP9/EDN1/EPHA7/EPHB1/EPHB2/ERBB4/FGF18/FGF19/FGF20/FGFR3/FGFR4/FGG/FLT4/FN1/GAS6/GATA4/GBP1/GLIPR2/GPER1/GPNMB/HAND2/HAVCR2/HLA-DRB1/ICAM1/KDR/LMO3/MT3/MTURN/NDRG2/NDRG4/NECAB2/NLRP6/NOD2/NOTCH1/NPNT/NTRK1/OXTR/P2RY1/P2RY6/PDGFA/…	86
GO:1903532	positive regulation of secretion by cell	75/2694	271/17335	2.03179e-07	6.2294e-06	4.45997e-06	ABAT/ABCG1/ACHE/ADCYAP1/ADORA2A/AGT/ANKRD1/ANO1/APBB1/AVPR1A/BAIAP3/BLK/BMP2/C1QTNF1/CACNA1G/CACNA1H/CACNA1I/CD177/CD38/CDK5R2/CHRNB2/CRH/DAB2/DOC2B/EDN1/EXPH5/FGG/FGR/GAB2/GAL/GCK/GDNF/GIP/GIPR/GPER1/GPLD1/GRP/HLA-DRB1/HLA-F/INHBB/ITGB2/KCNB1/KISS1/MAP2K6/MYRIP/NKX6-1/NLGN1/OXTR/P2RX7/P2RY1/PDX1/PLA2G4A/PPARG/PTGES/RAB15/RAB3A/RAB3D/RFX6/RGCC/SCAMP5/SDC1/SLC6A4/SOX4/SPP1/STX1B/SYT1/SYT7/SYTL4/TF…	75
GO:0007193	adenylate cyclase-inhibiting G protein-coupled receptor signaling pathway	31/2694	78/17335	2.06587e-07	6.30092e-06	4.51117e-06	ADCY5/ADORA1/ADRA2A/CHRM1/CHRM4/EDN1/EDNRA/GABBR2/GNAI1/GNAZ/GPR37/GPR37L1/GRM4/GRM5/GRM8/HRH3/HTR1B/HTR1F/INSL3/LPAR1/NPR3/NPY1R/NPY2R/OPRD1/OPRL1/P2RY1/PALM/PDE2A/PSAPL1/RGS2/SSTR2	31
GO:0090257	regulation of muscle system process	69/2694	243/17335	2.15395e-07	6.5355e-06	4.67912e-06	ABAT/ABCC8/ADA/ADORA1/ADRA2A/ADRA2B/ADRA2C/AGT/AKAP6/ATP1A2/CACNA1C/CALCRL/CAMK2B/CHGA/CHRNB4/CNN1/CTNNA3/DSC2/DSG2/DSP/EDN1/EDN2/FBXO32/FKBP1B/FOXO1/GATA4/GATA5/GPER1/GSTM2/HAND2/HCN4/IGFBP5/JUP/KCNA1/KCNJ2/KCNQ1/MLIP/MYL2/MYL9/NMU/NOS1/NOS3/NOTCH1/NPNT/NR4A1/NR4A3/OXTR/PDE5A/PI16/PPARG/PTGS2/RGS2/RGS4/RNF207/RYR2/SCN4A/SCN5A/SGCA/SPHK1/SPX/SSTR2/TBXA2R/TMEM38A/TNFRSF1B/TNNC1/TNNI3/TNNT3/TRPC3/T…	69
GO:0002065	columnar/cuboidal epithelial cell differentiation	34/2694	90/17335	2.30622e-07	6.9268e-06	4.95928e-06	BMP2/BMP4/BMP5/CEBPB/DLL1/DLX3/EMX1/ENAM/FAM20C/FOXA1/GATA4/GATA5/HNF4A/INSM1/KLF5/MAP1B/NEUROD1/NKX2-2/NKX6-1/NOTCH1/PAX6/PDX1/PRDM1/PROX1/PTK6/RFX6/SMO/SOX4/SPDEF/SRC/TP63/WNT11/WNT4/WNT5A	34
GO:0042472	inner ear morphogenesis	37/2694	102/17335	2.30657e-07	6.9268e-06	4.95928e-06	ALDH1A3/ATOH1/ATP8A2/CHRNA9/COL11A1/COL2A1/CTHRC1/DLX5/DLX6/EPHB2/FOXI1/GRHL3/HMX3/HPN/ITGA8/KCNQ1/KCNQ4/MYO15A/MYO6/MYO7A/NTN1/PAX2/PDZD7/PROX1/PRRX1/PTK7/ROR2/SLITRK6/STOX1/TBX1/TMIE/USH1C/USH1G/WNT1/WNT3A/WNT5A/ZIC1	37
GO:0001657	ureteric bud development	35/2694	94/17335	2.33007e-07	6.96169e-06	4.98426e-06	AGT/BMP2/BMP4/BMP7/CALB1/CITED1/CRLF1/DCHS1/EPCAM/FMN1/GDNF/GREB1L/HOXA11/HOXD11/KIF26B/LGR4/LHX1/NPNT/PAX2/RET/ROBO2/SDC1/SFRP1/SHH/SIX2/SLIT2/SMAD6/SMO/SOX8/TCF21/WNT1/WNT11/WNT2B/WNT4/WNT6	35
GO:0014046	dopamine secretion	19/2694	36/17335	2.40679e-07	7.11827e-06	5.09636e-06	ABAT/CHRNA4/CHRNB2/FGF20/GDNF/HTR1B/RAB3A/SNCG/SYT1/SYT11/SYT12/SYT13/SYT15/SYT17/SYT2/SYT3/SYT5/SYT7/SYT8	19
GO:0014059	regulation of dopamine secretion	19/2694	36/17335	2.40679e-07	7.11827e-06	5.09636e-06	ABAT/CHRNA4/CHRNB2/FGF20/GDNF/HTR1B/RAB3A/SNCG/SYT1/SYT11/SYT12/SYT13/SYT15/SYT17/SYT2/SYT3/SYT5/SYT7/SYT8	19
GO:0198738	cell-cell signaling by wnt	110/2694	445/17335	2.436e-07	7.16846e-06	5.13229e-06	ADGRA2/ALPK2/ANKRD6/APC2/APOE/AXIN2/BAMBI/BARX1/BICC1/BMP2/CD24/CDH3/CDK14/CELSR2/CITED1/COL1A1/CPE/CPZ/CTHRC1/CTNND2/CXXC4/DAAM2/DAB2/DACT3/DCDC2/DKK1/DKK2/DKK3/DLX5/DRAXIN/EDN1/EDNRA/EDNRB/EGR1/FOLR1/FOXL1/FOXO1/FZD4/FZD8/FZD9/GPRC5B/GRHL3/GSC/HIC1/IGFBP2/IGFBP4/JUP/KREMEN1/LGR4/LGR5/LRP1/LYPD6/MAGI2/MCC/MDFI/MESP1/NDRG2/NKD1/NKD2/NOTCH1/NOTUM/NRARP/PLCG2/PLEKHA4/PPM1N/PRICKLE2/PRKAA2/PTK7/PTPR…	110
GO:0048843	negative regulation of axon extension involved in axon guidance	16/2694	27/17335	2.59047e-07	7.58491e-06	5.43045e-06	SEMA3A/SEMA3B/SEMA3C/SEMA3E/SEMA3F/SEMA3G/SEMA4A/SEMA4D/SEMA4G/SEMA5B/SEMA6A/SEMA6B/SEMA7A/SLIT1/WNT3A/WNT5A	16
GO:0021536	diencephalon development	30/2694	75/17335	2.73637e-07	7.97223e-06	5.70776e-06	ARX/BMP2/BMP4/CDH1/CHRNB2/CNTNAP2/GLI2/HAP1/INHBB/KCNC1/LHX3/NDNF/NKX2-1/NRP2/OLIG2/PAX6/PITX1/PITX2/POU3F2/POU4F1/PTCHD1/RAX/SEMA3A/SHH/SIX3/SMO/SOX2/WNT1/WNT4/WNT5A	30
GO:0072009	nephron epithelium development	39/2694	111/17335	2.89712e-07	8.39879e-06	6.01315e-06	AGT/BMP2/BMP4/CALB1/CD24/CITED1/DCHS1/DLL1/EDNRA/EDNRB/FMN1/GDNF/GREB1L/HEYL/HOXA11/HOXD11/KIF26B/LGR4/LHX1/MAGI2/MTSS1/NOTCH1/NPHS1/NPNT/PAX2/PECAM1/PODXL/PTPRO/SHH/SIX2/SMO/SOX8/TCF21/WNT1/WNT11/WNT2B/WNT4/WNT6/WNT7B	39
GO:0061387	regulation of extent of cell growth	38/2694	107/17335	2.99051e-07	8.62681e-06	6.17641e-06	APOE/BARHL2/CDK5R1/CDKL5/CRABP2/DRAXIN/EPHA7/FN1/ISLR2/L1CAM/MAP1B/MAP2/MAPT/MT3/NKX6-1/NRCAM/NTN1/POU4F2/RND2/RTN4R/SEMA3A/SEMA3B/SEMA3C/SEMA3E/SEMA3F/SEMA3G/SEMA4A/SEMA4D/SEMA4G/SEMA5B/SEMA6A/SEMA6B/SEMA7A/SLIT1/SPP1/ULK2/WNT3A/WNT5A	38
GO:0046928	regulation of neurotransmitter secretion	32/2694	83/17335	3.01645e-07	8.659e-06	6.19945e-06	ADCY1/ADORA2A/ADRA2A/APBA1/ASIC1/BAIAP3/CAMK2A/CHRNB4/CPLX1/CPLX2/CPLX3/CSPG5/GPER1/HTR1B/KCNMB4/NLGN1/P2RY1/PRKCB/PRKCG/RAB3A/RIMS1/RIMS3/RIMS4/SNCAIP/SNCG/STX1B/SYN1/SYP/SYT1/SYT11/SYT12/WNT7A	32
GO:0035725	sodium ion transmembrane transport	54/2694	176/17335	3.04697e-07	8.70392e-06	6.23161e-06	ANK3/ASIC1/ATP12A/ATP1A2/ATP1A3/ATP1B2/ATP4A/CACNA1G/CACNA1H/CACNA1I/FXYD1/FXYD6/FXYD7/GLRX/HCN2/HCN4/HECW2/KCNQ1/NOS1/PTPN3/SCN1A/SCN1B/SCN2A/SCN3A/SCN3B/SCN4A/SCN4B/SCN5A/SCN7A/SCN9A/SCNN1A/SCNN1B/SHROOM2/SLC17A7/SLC24A3/SLC24A4/SLC34A2/SLC4A10/SLC4A4/SLC6A1/SLC6A12/SLC6A17/SLC6A19/SLC6A20/SLC6A4/SLC6A8/SLC8A2/SLC8B1/SLC9A2/SLC9A3/SLC9A9/TESC/TRPM2/WNK2	54
GO:0072163	mesonephric epithelium development	35/2694	95/17335	3.14214e-07	8.88907e-06	6.36417e-06	AGT/BMP2/BMP4/BMP7/CALB1/CITED1/CRLF1/DCHS1/EPCAM/FMN1/GDNF/GREB1L/HOXA11/HOXD11/KIF26B/LGR4/LHX1/NPNT/PAX2/RET/ROBO2/SDC1/SFRP1/SHH/SIX2/SLIT2/SMAD6/SMO/SOX8/TCF21/WNT1/WNT11/WNT2B/WNT4/WNT6	35
GO:0072164	mesonephric tubule development	35/2694	95/17335	3.14214e-07	8.88907e-06	6.36417e-06	AGT/BMP2/BMP4/BMP7/CALB1/CITED1/CRLF1/DCHS1/EPCAM/FMN1/GDNF/GREB1L/HOXA11/HOXD11/KIF26B/LGR4/LHX1/NPNT/PAX2/RET/ROBO2/SDC1/SFRP1/SHH/SIX2/SLIT2/SMAD6/SMO/SOX8/TCF21/WNT1/WNT11/WNT2B/WNT4/WNT6	35
GO:0007189	adenylate cyclase-activating G protein-coupled receptor signaling pathway	49/2694	154/17335	3.15859e-07	8.89266e-06	6.36674e-06	ADCY1/ADCY5/ADCY7/ADCYAP1/ADGRB1/ADGRB2/ADGRB3/ADGRD1/ADGRE1/ADGRE2/ADGRG1/ADGRG5/ADGRL3/ADM2/ADORA2A/ADRA1D/ADRA2A/ADRA2B/ADRA2C/ADRB1/CALCB/CALCRL/CHGA/CRHR1/GCGR/GIP/GIPR/GNG2/GPER1/GPR4/GPR65/LGR4/LGR5/LPAR1/MC4R/MC5R/MRAP2/OPRL1/PTGER2/PTGER3/PTGFR/PTGIR/PTH1R/PTHLH/RAPGEF4/S1PR2/S1PR4/S1PR5/TBXA2R	49
GO:0032535	regulation of cellular component size	88/2694	337/17335	3.1973e-07	8.95855e-06	6.41392e-06	ACTN2/ADD2/ALOX15/APOE/AQP1/AQP4/ARHGAP40/BARHL2/CAPG/CCL24/CCL26/CDC42EP1/CDC42EP5/CDHR2/CDK5R1/CDKL5/CORO1A/CRABP2/CYFIP2/DAAM2/DMTN/DRAXIN/EDN1/ELN/EPHA7/ESAM/FMN1/FN1/IL7R/ISLR2/KANK3/KANK4/L1CAM/LRRC8E/MAP1B/MAP2/MAPT/MT3/NCKAP1L/NEFL/NKX6-1/NPHS1/NRCAM/NTN1/P2RX7/PAK3/PLEKHH2/POU4F2/PRKCD/RET/RND2/RTN4R/SCIN/SCTR/SEMA3A/SEMA3B/SEMA3C/SEMA3E/SEMA3F/SEMA3G/SEMA4A/SEMA4D/SEMA4G/SEMA5B/SEMA6A/S…	88
GO:0003206	cardiac chamber morphogenesis	42/2694	124/17335	3.27131e-07	9.12228e-06	6.53114e-06	BMP2/BMP4/BMP5/BMP7/COL11A1/CPE/DLL4/DSP/EDNRA/FOXF1/GATA4/HAND2/HEY1/HEY2/HEYL/LRP2/MESP1/MSX2/MYL2/NOS3/NOTCH1/NPY2R/NRP2/OVOL2/POU4F1/PROX1/ROBO2/RYR2/SEMA3C/SLIT2/SLIT3/SMAD6/SMARCD3/SMO/SOX4/TBX1/TNNC1/TNNI3/WNT11/WNT2/WNT5A/ZFPM2	42
GO:1990573	potassium ion import across plasma membrane	23/2694	50/17335	3.42178e-07	9.49667e-06	6.79919e-06	ABCC9/ATP12A/ATP1A2/ATP1A3/ATP1B2/ATP4A/HCN2/HCN4/KCNH2/KCNJ11/KCNJ12/KCNJ18/KCNJ2/KCNJ3/KCNJ4/KCNJ5/KCNJ8/KCNK5/KCNK9/KCNQ1/SLC12A7/SLC12A8/WNK2	23
GO:0090092	regulation of transmembrane receptor protein serine/threonine kinase signaling pathway	72/2694	260/17335	3.44491e-07	9.51575e-06	6.81285e-06	ACVRL1/ADAMTSL2/BAMBI/BMP2/BMP3/BMP4/BMP5/BMP7/BMP8B/CD109/CDH5/CDKN1C/CHRD/CHST11/CITED1/DAB2/DAND5/DKK1/DKK3/FOLR1/FST/FSTL1/FSTL3/GATA4/GDF1/GDF15/GDF6/GDF7/GREM2/HOXA13/HTRA1/HTRA3/IGSF1/IL17RD/INHBB/ITGA8/KDR/LDLRAD4/LOX/LRG1/LRP1/LRP2/LTBP1/MAGI2/MSX1/MSX2/NEO1/NKX2-1/NOTCH1/NPNT/NREP/ONECUT2/PPARG/PRDM16/RASL11B/RBPMS/RBPMS2/RGMA/SCUBE3/SFRP1/SFRP4/SFRP5/SHH/SLC2A10/SMAD6/TGFBR3L/TMPRSS6/T…	72
GO:0061448	connective tissue development	69/2694	246/17335	3.57194e-07	9.82031e-06	7.0309e-06	ACTA2/ACVRL1/ADAMTS7/ARID5B/AXIN2/BGN/BMP2/BMP3/BMP4/BMP5/BMP7/BMP8B/CHST11/COL11A1/COL11A2/COL1A1/COL27A1/COL2A1/COL3A1/COMP/CSF1/EBF2/EDN1/EFEMP1/EGR1/FGF18/FGFR3/FOXA1/GDF6/GDF7/GPLD1/GPR4/HAND2/HOXA11/IL6R/LOX/MATN1/MATN3/MSX1/MSX2/NOTCH1/NPPC/PDGFD/PDGFRB/PITX1/PKDCC/POU4F2/PRRX1/PTH1R/PTHLH/ROR2/RORC/RSPO2/SCIN/SERPINB7/SH3PXD2B/SIX2/SNAI1/SOX5/SOX8/SULF2/TRPV4/UNCX/WNT10B/WNT11/WNT2B/WNT5A…	69
GO:0030111	regulation of Wnt signaling pathway	86/2694	328/17335	3.5933e-07	9.83288e-06	7.0399e-06	ADGRA2/ALPK2/ANKRD6/APC2/APOE/AXIN2/BAMBI/BARX1/BICC1/BMP2/CDH3/CDK14/CITED1/COL1A1/CTHRC1/CTNND2/CXXC4/DAAM2/DAB2/DACT3/DCDC2/DKK1/DKK2/DKK3/DLX5/DRAXIN/EGR1/FOLR1/FOXL1/FOXO1/FZD4/FZD9/GPRC5B/GSC/HIC1/IGFBP2/IGFBP4/JUP/KREMEN1/LGR4/LGR5/LRP1/LYPD6/MCC/MDFI/MESP1/NKD1/NKD2/NOTCH1/NOTUM/NRARP/PLEKHA4/PPM1N/PTK7/PTPRO/PTPRU/RNF43/ROR2/RSPO1/RSPO2/RSPO3/RSPO4/SFRP1/SFRP4/SFRP5/SHH/SHISA3/SOX2/SOX4/…	86
GO:0048880	sensory system development	97/2694	383/17335	3.80965e-07	1.03764e-05	7.42906e-06	ACHE/ACVRL1/ADAMTS18/ALDH1A3/ARHGEF15/ATP2B2/ATP8A2/BCL11B/BIRC7/BMP4/BMP7/C3/CACNA1C/CALB1/CDKN1C/CELF4/COL5A2/COL8A1/COL8A2/CPAMD8/CRYAB/CRYBA4/CRYBB1/DLL1/DLL4/EFEMP1/EPHB1/EPHB2/FLT1/FOXF2/FOXN4/FREM2/FZD4/GJA1/GPM6A/GRHL3/HPCA/IGFN1/KDR/LAMC3/LHX1/MEGF11/MEIS3/MEIS3P1/MFAP5/MFRP/MFSD2A/MYO7A/NES/NEUROD1/NR2E1/OLFM3/PAX2/PAX6/PDE6A/PDE6B/PDGFRA/PDGFRB/PITX2/PITX3/POU4F1/POU4F2/PRDM1/PROX1/PRS…	97
GO:0048736	appendage development	53/2694	173/17335	4.11812e-07	1.11132e-05	7.95658e-06	AFF3/ALX4/BMP4/BMP7/CACNA1C/CHST11/COL2A1/COL3A1/COMP/CRABP2/CYP26B1/DKK1/DLX5/DLX6/EN1/EVX2/FMN1/FRAS1/FREM2/GJA1/HAND2/HOXA11/HOXA13/HOXC13/HOXD13/HOXD9/IRF6/ITGB4/KREMEN1/MEOX2/MSX1/MSX2/NOTCH1/PCSK5/PITX1/PITX2/PKDCC/PLXNA2/PRRX1/RAX/ROR2/RSPO2/RSPO4/SALL4/SEMA3C/SHH/SMOC1/SOX4/SP8/TBX4/TP63/WNT5A/WNT7A	53
GO:0060173	limb development	53/2694	173/17335	4.11812e-07	1.11132e-05	7.95658e-06	AFF3/ALX4/BMP4/BMP7/CACNA1C/CHST11/COL2A1/COL3A1/COMP/CRABP2/CYP26B1/DKK1/DLX5/DLX6/EN1/EVX2/FMN1/FRAS1/FREM2/GJA1/HAND2/HOXA11/HOXA13/HOXC13/HOXD13/HOXD9/IRF6/ITGB4/KREMEN1/MEOX2/MSX1/MSX2/NOTCH1/PCSK5/PITX1/PITX2/PKDCC/PLXNA2/PRRX1/RAX/ROR2/RSPO2/RSPO4/SALL4/SEMA3C/SHH/SMOC1/SOX4/SP8/TBX4/TP63/WNT5A/WNT7A	53
GO:0003129	heart induction	2694-09-01	10/17335	4.49905e-07	1.20855e-05	8.65269e-06	BMP2/BMP4/DKK1/GATA5/MESP1/ROBO2/WNT11/WNT3A/WNT5A	9
GO:0030178	negative regulation of Wnt signaling pathway	52/2694	169/17335	4.54054e-07	1.21413e-05	8.69261e-06	ALPK2/ANKRD6/APC2/APOE/AXIN2/BARX1/BICC1/BMP2/CITED1/CTHRC1/CXXC4/DAB2/DACT3/DKK1/DKK2/DKK3/DRAXIN/EGR1/FOXO1/FZD4/GSC/HIC1/IGFBP2/IGFBP4/KREMEN1/LRP1/MCC/MDFI/MESP1/NKD1/NKD2/NOTCH1/NOTUM/PTPRO/PTPRU/RNF43/ROR2/SFRP1/SFRP4/SFRP5/SHH/SHISA3/SOX2/TLE2/TMEM170B/TPBGL/TRABD2A/TRABD2B/WIF1/WNT11/WNT5A/WWOX	52
GO:0002064	epithelial cell development	59/2694	201/17335	4.75111e-07	1.26466e-05	9.05438e-06	ACTA2/ADAMTSL4/BCL11B/BMP4/BMP5/CDH5/CLDN1/CLDN3/CXCR4/DLL1/EDNRA/EDNRB/EXPH5/FOXA1/GJA1/GPR4/HAPLN2/HNF4A/HOXA13/HOXB13/HPSE/ICAM1/INSM1/KLF5/MAGI2/NKX2-2/NKX6-1/NOTCH1/NPHS1/NTRK1/ONECUT2/PALLD/PAX6/PDE2A/PECAM1/PODXL/POF1B/PPP1R16B/PRDM1/PROC/PROX1/ROBO4/S1PR2/SDC1/SFN/SHROOM3/SIX3/SMO/SOX8/SPDEF/SPINT2/SRC/ST14/TFCP2L1/TJP3/TP63/WNT5A/WNT7A/WNT7B	59
GO:0061311	cell surface receptor signaling pathway involved in heart development	17/2694	31/17335	5.05783e-07	1.34021e-05	9.59531e-06	ALPK2/BMP2/BMP4/DKK1/DLL4/HAND2/HEY1/HEY2/HEYL/MESP1/MSX1/MSX2/NOTCH1/SNAI1/WNT11/WNT3A/WNT5A	17
GO:0021537	telencephalon development	67/2694	239/17335	5.36329e-07	1.41475e-05	1.0129e-05	ADGRG1/ALDH1A3/ANXA3/AQP1/ARX/ATOH1/ATP1A2/ATP1B2/AVPR1A/BCL11B/BMP2/BMP4/BTG2/CCDC141/CDK5R1/CDK5R2/CNTNAP2/COL3A1/CSF1R/CXCR4/DLX5/DMRTA2/DRAXIN/EFNA2/EMX1/EMX2/EPHB2/EPHB3/ERBB4/FEZ1/FEZF1/FOXP2/HTR6/KCNA1/LAMB1/LHX1/LHX5/LHX6/MDGA1/MFSD2A/NEFL/NEUROD1/NR2E1/NRGN/OXTR/PAX5/PAX6/POU3F2/PROX1/ROBO2/RTN4R/RTN4RL1/SCN5A/SEMA3A/SEMA6B/SEMA7A/SHANK3/SHH/SIX3/SLC1A2/SLIT2/SMO/TH/TMEM108/UNCX/WNT3A/WN…	67
GO:0040013	negative regulation of locomotion	97/2694	386/17335	5.58942e-07	1.46727e-05	1.0505e-05	ABCC8/ACVR1C/ACVRL1/ADA/ADAMTS9/ADGRB1/ADGRG1/ADORA1/ADORA2A/APOD/APOE/ARHGDIB/ARPIN/ATP1B2/BMP5/BST2/C5/C5AR2/CD200/CD74/CDH1/CHRD/CLDN3/COL3A1/CX3CL1/CX3CR1/CYGB/DACH1/DLL4/DPEP1/DPP4/ELANE/EMILIN2/EPHA1/EPPK1/GJA1/GRM5/IGFBP3/IGFBP5/JUP/KRT16/LDLRAD4/LIMCH1/LRP1/MAGI2/MAPK15/MCC/MEOX2/MMP28/MMRN2/NDRG4/NGFR/NKX2-1/NOTCH1/PADI2/PIP5KL1/PLXNB3/PPARG/PTPRG/PTPRO/PTPRR/PTPRU/RGCC/RHOB/ROBO2/S1PR2/…	97
GO:0061337	cardiac conduction	35/2694	97/17335	5.61252e-07	1.46727e-05	1.0505e-05	ABCC9/AGT/ATP1A2/ATP1A3/ATP1B2/ATP2A3/ATP2B2/ATP2B3/CACNA1C/CACNA1G/CTNNA3/DSC2/DSG2/DSP/FKBP1B/GJA1/GJD3/HCN4/JUP/KCND3/KCNH2/KCNH6/KCNJ2/KCNJ3/KCNJ5/KCNQ1/RNF207/RYR2/SCN1B/SCN3B/SCN4B/SCN5A/SLC4A3/SLC8A2/SPTBN4	35
GO:0048663	neuron fate commitment	26/2694	62/17335	5.67677e-07	1.47747e-05	1.0578e-05	ATOH1/BCL11B/BMP4/DLL1/DLL4/DMRTA2/ESRP1/FOXA1/FOXN4/GBX1/GLI2/JAG2/LHX3/NKX2-2/NOTCH1/NOTCH3/OLIG1/OLIG2/PAX6/POU3F2/POU4F1/PRRX1/SHH/TLX3/WNT1/ZNF521	26
GO:0060070	canonical Wnt signaling pathway	81/2694	307/17335	5.91574e-07	1.53286e-05	1.09746e-05	ADGRA2/ANKRD6/APC2/APOE/AXIN2/BAMBI/BICC1/BMP2/CDH3/CDK14/COL1A1/CTHRC1/CTNND2/DAAM2/DAB2/DACT3/DKK1/DKK2/DKK3/DLX5/DRAXIN/EDN1/EDNRA/EDNRB/EGR1/FOLR1/FOXO1/FZD4/FZD8/FZD9/GPRC5B/IGFBP2/IGFBP4/JUP/KREMEN1/LGR4/LGR5/LYPD6/MCC/MESP1/NKD1/NKD2/NOTCH1/NOTUM/NRARP/PLEKHA4/PPM1N/PTK7/PTPRO/PTPRU/ROR2/RSPO1/RSPO2/RSPO3/SDC1/SFRP1/SFRP4/SFRP5/SHH/SHISA3/SOX2/SOX4/SRC/TCF7L1/TLE2/TMEM170B/TPBGL/WNK2/WNT1/…	81
GO:0150063	visual system development	95/2694	377/17335	6.38798e-07	1.64793e-05	1.17984e-05	ACHE/ACVRL1/ADAMTS18/ALDH1A3/ARHGEF15/ATP2B2/ATP8A2/BCL11B/BIRC7/BMP4/BMP7/C3/CACNA1C/CALB1/CDKN1C/CELF4/COL5A2/COL8A1/COL8A2/CPAMD8/CRYAB/CRYBA4/CRYBB1/DLL1/DLL4/EFEMP1/EPHB1/EPHB2/FLT1/FOXF2/FOXN4/FREM2/FZD4/GJA1/GPM6A/GRHL3/HPCA/IGFN1/KDR/LAMC3/LHX1/MEGF11/MEIS3/MEIS3P1/MFAP5/MFRP/MFSD2A/MYO7A/NES/NEUROD1/NR2E1/OLFM3/PAX2/PAX6/PDE6A/PDE6B/PDGFRA/PDGFRB/PITX2/PITX3/POU4F2/PRDM1/PROX1/PRSS56/RAX…	95
GO:0070374	positive regulation of ERK1 and ERK2 cascade	61/2694	212/17335	6.51247e-07	1.67268e-05	1.19756e-05	ABCA7/ACTA2/ADCYAP1/ALOX15/APOE/ARHGAP8/ARRB1/BMP2/BMP4/C5AR1/C5AR2/CCL20/CCL22/CCL24/CCL26/CD36/CD74/CHRNA7/CSF1R/CX3CL1/ERBB4/FGF18/FGF19/FGF20/FGFR3/FGFR4/FGG/FLT4/GAS6/GATA4/GLIPR2/GPER1/GPNMB/HAND2/HAVCR2/HLA-DRB1/ICAM1/KDR/MT3/MTURN/NDRG4/NECAB2/NOD2/NOTCH1/NPNT/NTRK1/P2RY1/P2RY6/PDGFA/PDGFD/PDGFRA/PDGFRB/PTPN22/RASGRP1/SEMA7A/SERPINF2/SLC30A10/SRC/TNFAIP8L3/TNFRSF11A/TRPV4	61
GO:0048754	branching morphogenesis of an epithelial tube	48/2694	153/17335	6.6057e-07	1.68921e-05	1.2094e-05	AGT/AREG/BMP2/BMP4/BMP7/CITED1/CSF1/CTSH/CTSZ/DCHS1/DLL4/EDN1/EDNRA/FOXA1/FOXF1/GDF7/GDNF/GLI2/GREB1L/HOXA11/HOXD11/KDR/LGR4/LHX1/MSX2/NKX2-1/NOTCH1/NPNT/NRARP/PAX2/PLXND1/RASIP1/RSPO2/SEMA3E/SHH/SIX2/SLIT2/SMO/SOX8/SRC/TCF21/TIE1/WNT1/WNT2/WNT2B/WNT4/WNT5A/WNT6	48
GO:0030308	negative regulation of cell growth	54/2694	180/17335	6.74318e-07	1.71687e-05	1.2292e-05	ACVRL1/AGT/BCL11A/BST2/CDA/CDHR2/CDK5R1/CDKN1A/CRYAB/DAB2/DACT3/DRAXIN/ENPP1/EPHA7/GJA1/GNG4/HNF4A/MAP2/MEG3/MSX1/MT3/MYL2/NPR1/NTN1/OSGIN1/PI16/RERG/RGS2/RGS4/RTN4R/SEMA3A/SEMA3B/SEMA3C/SEMA3E/SEMA3F/SEMA3G/SEMA4A/SEMA4D/SEMA4G/SEMA5B/SEMA6A/SEMA6B/SEMA7A/SERPINE2/SFRP1/SLIT1/SLIT2/SLIT3/SPP1/ULK2/WFDC1/WNT11/WNT3A/WNT5A	54
GO:0086091	regulation of heart rate by cardiac conduction	19/2694	38/17335	7.22241e-07	1.83093e-05	1.31086e-05	CACNA1C/CACNA1G/CTNNA3/DSC2/DSG2/DSP/HCN4/JUP/KCND3/KCNH2/KCNH6/KCNJ2/KCNJ3/KCNJ5/KCNQ1/SCN1B/SCN3B/SCN4B/SCN5A	19
GO:0001654	eye development	94/2694	373/17335	7.27621e-07	1.83662e-05	1.31493e-05	ACHE/ACVRL1/ADAMTS18/ALDH1A3/ARHGEF15/ATP2B2/ATP8A2/BCL11B/BIRC7/BMP4/BMP7/CACNA1C/CALB1/CDKN1C/CELF4/COL5A2/COL8A1/COL8A2/CPAMD8/CRYAB/CRYBA4/CRYBB1/DLL1/DLL4/EFEMP1/EPHB1/EPHB2/FLT1/FOXF2/FOXN4/FREM2/FZD4/GJA1/GPM6A/GRHL3/HPCA/IGFN1/KDR/LAMC3/LHX1/MEGF11/MEIS3/MEIS3P1/MFAP5/MFRP/MFSD2A/MYO7A/NES/NEUROD1/NR2E1/OLFM3/PAX2/PAX6/PDE6A/PDE6B/PDGFRA/PDGFRB/PITX2/PITX3/POU4F2/PRDM1/PROX1/PRSS56/RAX/RE…	94
GO:0032102	negative regulation of response to external stimulus	103/2694	419/17335	7.71791e-07	1.93975e-05	1.38877e-05	A2M/ABAT/ABCC8/ADA/ADAMTS18/ADORA1/ADORA2A/APOE/C1QTNF1/C5/C5AR2/CALCRL/CD109/CD200/CDH5/CEACAM1/CLDN3/CLEC12B/CTNNA2/CX3CL1/DPP4/EDN1/ELANE/ENPP3/EPPK1/FGG/FGR/FNDC4/FOXF1/GPER1/GRID2/HAVCR2/HGF/HLA-B/HLA-DRB1/HLA-F/HTRA1/IFI16/IRAK3/KREMEN1/LRFN5/LTF/METRNL/MMP28/MMRN1/NLRC5/NLRP3/NLRP6/NOD2/NOS3/NOTCH1/OAS1/PADI2/PDGFA/PDGFRA/PLAT/PPARG/PRKCD/PROC/PTGIS/PTPRO/RGMA/ROBO2/RORA/RTN4R/RTN4RL1/SEMA…	103
GO:0051965	positive regulation of synapse assembly	26/2694	63/17335	8.24375e-07	2.06305e-05	1.47705e-05	ADGRB1/ADGRB3/CBLN2/CLSTN2/CLSTN3/CUX2/EPHB1/EPHB2/EPHB3/FLRT3/GRID2/LRRC4B/LRRTM3/LRTM2/NLGN1/NRXN1/NTRK1/OXTR/PTPRD/SEMA4A/SEMA4D/SLITRK1/SLITRK3/SLITRK5/SLITRK6/WNT7A	26
GO:0019228	neuronal action potential	18/2694	35/17335	8.28886e-07	2.06551e-05	1.47881e-05	ANK3/CACNA1G/CACNA1H/CACNA1I/GPER1/GPR35/GRIK2/KCNA1/KCND2/KCNMB4/MYH14/SCN1A/SCN2A/SCN3A/SCN4A/SCN5A/SCN7A/SCN9A	18
GO:0002274	myeloid leukocyte activation	64/2694	228/17335	9.08127e-07	2.25339e-05	1.61332e-05	ADGRE2/ANXA3/AZU1/BATF2/BLK/BTK/C5AR1/CAMK4/CD177/CD200/CD74/CD93/CEBPA/CHGA/CPLX2/CSF1/CX3CL1/CX3CR1/CXCL8/CXCR2/DHRS2/DOCK2/DYSF/EDN2/ENPP3/FES/FGR/FN1/FOXF1/GAB2/GPR137B/HAVCR2/IL15/IL18/ITGB2/LAT2/LRFN5/LTBR/MAPT/NR4A3/PLA2G4A/PLCG2/PREX1/PRKCD/PTGDS/RAC2/RASGRP1/RORA/SCNN1B/SPHK1/STXBP2/SUCNR1/SYT11/TLR1/TLR2/TLR3/TLR6/TRAF3IP2/TSLP/TSPAN32/TTBK1/TYROBP/UNC13D/WNT5A	64
GO:0071772	response to BMP	51/2694	168/17335	9.18755e-07	2.2606e-05	1.61849e-05	ACVRL1/ADAMTS7/BAMBI/BMP2/BMP4/BMP5/BMP7/BMP8B/CDH5/CHRD/COL2A1/COMP/DAND5/DKK1/DLX5/EGR1/FST/FSTL1/FSTL3/GATA4/GATA5/GDF1/GDF15/GDF6/GDF7/GREM2/HEYL/HOXA13/HTRA1/HTRA3/KDR/LRP2/MSX1/MSX2/NEO1/NOTCH1/PPARG/RBPMS2/RGMA/ROR2/SCUBE3/SFRP1/SFRP4/SFRP5/SMAD6/SPINT1/SPINT2/TMPRSS6/TNFAIP6/WNT1/WNT5A	51
GO:0071773	cellular response to BMP stimulus	51/2694	168/17335	9.18755e-07	2.2606e-05	1.61849e-05	ACVRL1/ADAMTS7/BAMBI/BMP2/BMP4/BMP5/BMP7/BMP8B/CDH5/CHRD/COL2A1/COMP/DAND5/DKK1/DLX5/EGR1/FST/FSTL1/FSTL3/GATA4/GATA5/GDF1/GDF15/GDF6/GDF7/GREM2/HEYL/HOXA13/HTRA1/HTRA3/KDR/LRP2/MSX1/MSX2/NEO1/NOTCH1/PPARG/RBPMS2/RGMA/ROR2/SCUBE3/SFRP1/SFRP4/SFRP5/SMAD6/SPINT1/SPINT2/TMPRSS6/TNFAIP6/WNT1/WNT5A	51
GO:0021871	forebrain regionalization	14/2694	23/17335	9.39434e-07	2.30181e-05	1.64799e-05	ADGRG1/BMP2/BMP4/DMRTA2/EMX1/EMX2/FEZF1/LHX1/PAX6/SHH/SIX3/WNT1/WNT2B/WNT7B	14
GO:0001823	mesonephros development	35/2694	99/17335	9.79874e-07	2.39089e-05	1.71177e-05	AGT/BMP2/BMP4/BMP7/CALB1/CITED1/CRLF1/DCHS1/EPCAM/FMN1/GDNF/GREB1L/HOXA11/HOXD11/KIF26B/LGR4/LHX1/NPNT/PAX2/RET/ROBO2/SDC1/SFRP1/SHH/SIX2/SLIT2/SMAD6/SMO/SOX8/TCF21/WNT1/WNT11/WNT2B/WNT4/WNT6	35
GO:0022604	regulation of cell morphogenesis	78/2694	296/17335	1.00194e-06	2.43459e-05	1.74306e-05	ARC/ARPIN/BAMBI/BCL11A/CACNG7/CAMK2B/CCL24/CDC42EP1/CDC42EP5/CDKL5/CLDN3/CLDN4/COCH/CORO1A/CPNE5/CPNE9/CSF1R/CSPG5/CUX2/CXCR4/DAB2/DMTN/ENPP2/EPB41/EPHB2/FBLIM1/FES/FGD2/FGD3/FGD4/FGD5/FGG/FGR/FMNL1/FN1/FZD4/GBP1/HPN/ITGA7/ITGB2/KDR/LIMS2/LPAR1/MFSD2A/MYH14/NEDD9/NTNG1/NTNG2/P2RY1/PAK3/PALM/PLXNA2/PLXNB3/PLXNC1/PLXND1/PREX1/PTPRD/RAC2/RASAL1/RHOB/RHOBTB1/RIMS1/RND2/RNF157/SEMA3E/SEMA4A/SEMA4D/SHR…	78
GO:0001708	cell fate specification	34/2694	95/17335	1.00747e-06	2.4379e-05	1.74543e-05	APC2/ATOH1/DKK1/DLL1/DMRTA2/ESRP1/EYA2/FOXA1/GLI2/GSC/HOXA11/HOXA13/LHX3/MESP1/MYL2/NKX2-2/NOTCH1/OLIG2/PAX2/PAX6/POU3F2/POU4F1/SHH/SIX2/SMO/SOX2/TBX1/TBX10/TBX21/TBX4/TLX3/WNT11/WNT3A/WNT5A	34
GO:0009914	hormone transport	75/2694	282/17335	1.10004e-06	2.65096e-05	1.89797e-05	ABAT/ABCC8/ACVR1C/ADCY5/ADCYAP1/ADORA1/ADRA2A/AGT/AGTR1/ANO1/BAIAP3/BLK/BRSK2/BTK/C1QTNF1/CD38/CGA/CHGA/CPE/CPLX1/CPLX3/CRH/CRHR1/CRYM/DAB2/DOC2B/EDN1/FGG/FKBP1B/FZD4/GAL/GCK/GIP/GIPR/GJA1/GPER1/GPLD1/GRP/HLA-DRB1/HNF4A/IL11/ILDR2/INHBB/KCNB1/KCNJ11/KCNQ1/KISS1/MAFA/MC4R/MYRIP/NEUROD1/NKX6-1/NOS2/P2RY1/PCLO/PDX1/PPARG/PTPRN/RAB11FIP1/RAPGEF4/RFX6/SCG5/SFRP1/SLC16A10/SLC7A8/SLC8B1/SLCO1B1/SOX4/SPP…	75
GO:0060538	skeletal muscle organ development	49/2694	160/17335	1.12214e-06	2.69314e-05	1.92817e-05	ANKRD1/ASS1/ATF3/BTG2/CHRND/CNTFR/CYP26B1/DES/DLL1/DMRTA2/DNER/EGR1/EGR2/ELN/EPHB1/GPC1/HEYL/HLF/HOXD9/IGF2/IGSF8/ITGA7/KLF5/KLHL41/MEGF10/MEOX2/MYH14/MYOZ2/NEURL1/NOTCH1/NPHS1/NR4A1/NUPR1/P2RX2/PAX5/PITX1/RYR1/SHH/SMO/SOX8/STAC3/STRA6/TBX1/TCF21/TLL2/VAX1/VGLL2/WNT10B/WNT3A	49
GO:0086002	cardiac muscle cell action potential involved in contraction	23/2694	53/17335	1.2272e-06	2.93326e-05	2.10008e-05	CACNA1C/CACNA1G/CTNNA3/DSC2/DSG2/DSP/GJA1/JUP/KCND3/KCNH2/KCNJ2/KCNJ3/KCNJ5/KCNJ8/KCNQ1/NOS1AP/RNF207/RYR2/SCN1A/SCN1B/SCN3B/SCN4B/SCN5A	23
GO:0006937	regulation of muscle contraction	50/2694	165/17335	1.24048e-06	2.95294e-05	2.11418e-05	ABAT/ADA/ADORA1/ADRA2A/ADRA2B/ADRA2C/ATP1A2/CACNA1C/CALCRL/CHGA/CHRNB4/CNN1/CTNNA3/DSC2/DSG2/DSP/EDN1/EDN2/FKBP1B/GATA4/GPER1/GSTM2/HCN4/JUP/KCNA1/KCNJ2/KCNQ1/MYL2/MYL9/NMU/NOS1/NPNT/NR4A1/OXTR/PDE5A/PTGS2/RGS2/RNF207/RYR2/SCN4A/SCN5A/SPHK1/SPX/SSTR2/TBXA2R/TMEM38A/TNNC1/TNNI3/TNNT3/TRPV4	50
GO:0030323	respiratory tube development	53/2694	179/17335	1.33088e-06	3.15532e-05	2.25907e-05	ACE/ADA/ADAMTS2/ADAMTSL2/BMP4/CCBE1/CEBPA/COL3A1/CRH/CRISPLD2/CTSH/CTSZ/EDN2/EPAS1/FGF18/FLT4/FOXA1/FOXF1/GLI2/HOPX/HS6ST1/IGFBP5/KDR/LHX3/LOX/MME/NKX2-1/NKX2-8/NOS3/NOTCH1/PCSK5/PDGFA/PDGFRA/PDGFRB/PKDCC/PROX1/PTK7/RAB3A/RCN3/RSPO2/SHH/SIM2/SPDEF/STRA6/TBX4/TCF21/THRB/WNT11/WNT2/WNT2B/WNT5A/WNT7B/ZFPM2	53
GO:0007605	sensory perception of sound	47/2694	152/17335	1.36255e-06	3.21737e-05	2.30349e-05	ATP2B2/ATP6V0A4/CEMIP/CHRNA9/CHRNB2/COCH/COL11A1/COL11A2/COL1A1/COL2A1/COL4A3/CRYM/DCDC2/EML2/ESPN/ESPNL/EYA4/FZD4/GABRB2/HPN/KCNQ1/KCNQ4/LHFPL4/LOXHD1/LRP2/MYH14/MYO15A/MYO6/MYO7A/MYO7B/OTOA/OTOF/OTOGL/P2RX2/PDZD7/POU4F2/SLC52A3/SLITRK6/SPTBN4/TBX1/TH/THRB/TMIE/TSPEAR/TUB/USH1C/USH1G	47
GO:0042475	odontogenesis of dentin-containing tooth	32/2694	88/17335	1.38953e-06	3.2679e-05	2.33967e-05	BCL11B/BMP2/BMP4/BMP7/CSF1/DLX3/ENAM/FAM20C/FST/GLI2/HAND2/HTRA1/JAG2/KLK4/LHX8/MMP20/MSX1/MSX2/NGFR/NKX2-3/PDGFRA/PERP/RSPO2/SCN5A/SHH/SLC24A4/SMO/TBX1/TNFRSF11B/TP63/WNT10A/WNT6	32
GO:0003128	heart field specification	2694-12-01	18/17335	1.43401e-06	3.35903e-05	2.40492e-05	AXIN2/BMP2/BMP4/DKK1/GATA5/LRP2/MESP1/ROBO2/SMARCD3/WNT11/WNT3A/WNT5A	12
GO:0070663	regulation of leukocyte proliferation	68/2694	250/17335	1.45677e-06	3.39875e-05	2.43335e-05	ADA/BLK/BMP4/BST2/BTK/CARD11/CCDC88B/CD209/CD24/CD274/CD38/CD40/CD6/CD70/CD74/CDKN1A/CEBPB/CHRNB2/CLEC4G/CORO1A/CSF1/CSF1R/CSF2RA/CSF2RB/EBI3/ENPP3/EPHB2/GAL/GPNMB/HAVCR2/HLA-DMB/HLA-DPA1/HLA-DPB1/HLA-DRB1/IGF2/IGFBP2/IKZF3/IL12A/IL12RB1/IL15/IL18/IL34/INPP5D/JAK3/KITLG/LGALS7B/LMO1/LRRC32/NCKAP1L/PDE5A/PLA2G2D/PRKCQ/PTPN22/RAC2/RASAL3/SHH/SPN/ST6GAL1/TMIGD2/TNFRSF14/TNFRSF1B/TNFRSF21/TNFSF9/TYRO…	68
GO:0030324	lung development	52/2694	175/17335	1.48265e-06	3.44539e-05	2.46674e-05	ACE/ADA/ADAMTS2/ADAMTSL2/BMP4/CCBE1/CEBPA/COL3A1/CRH/CRISPLD2/CTSH/CTSZ/EDN2/EPAS1/FGF18/FLT4/FOXA1/FOXF1/GLI2/HOPX/HS6ST1/IGFBP5/KDR/LHX3/LOX/MME/NKX2-1/NKX2-8/NOS3/NOTCH1/PDGFA/PDGFRA/PDGFRB/PKDCC/PROX1/PTK7/RAB3A/RCN3/RSPO2/SHH/SIM2/SPDEF/STRA6/TBX4/TCF21/THRB/WNT11/WNT2/WNT2B/WNT5A/WNT7B/ZFPM2	52
GO:1901890	positive regulation of cell junction assembly	36/2694	105/17335	1.59737e-06	3.69732e-05	2.64711e-05	ADGRB1/ADGRB3/AGT/CBLN2/CLDN1/CLDN3/CLSTN2/CLSTN3/CNTNAP2/COL16A1/CRB3/CUX2/EPHB1/EPHB2/EPHB3/FLRT3/FMN1/GRID2/KDR/LRRC4B/LRRTM3/LRTM2/NLGN1/NRXN1/NTRK1/OXTR/PTPRD/SEMA4A/SEMA4D/SFRP1/SLITRK1/SLITRK3/SLITRK5/SLITRK6/WNT4/WNT7A	36
GO:1905330	regulation of morphogenesis of an epithelium	26/2694	65/17335	1.6835e-06	3.86806e-05	2.76935e-05	AGT/BMP4/BMP7/GDNF/GJA1/HGF/HOXD13/ITGAX/LGR4/LHX1/MMRN2/NKD1/NTN4/PAX2/PDGFA/RNF207/SFRP1/SHH/SIX2/SMO/SOX8/STOX1/WNT2/WNT2B/WNT4/WNT5A	26
GO:0033674	positive regulation of kinase activity	111/2694	467/17335	1.68435e-06	3.86806e-05	2.76935e-05	ACE/ADCYAP1/ADORA1/ADRA2A/ADRA2B/ADRA2C/AFAP1L2/AGAP2/AGT/AREG/AXIN2/AZU1/BMP2/BTC/CCND2/CD24/CD40/CD74/CDK5R1/CDK5R2/CDKN1A/CEMIP/CSF1/CSF1R/DKK1/DLG3/DOK7/EDN1/EGR1/ELANE/EMP2/EPHA1/EPHA10/EPHA3/EPHA7/EPHA8/EPHB1/EPHB2/EPHB3/EPHB6/ERBB3/ERBB4/FGD2/FGF18/FGFR3/FGFR4/FGR/FLT1/FLT3/FLT4/FZD4/FZD8/GAS6/GPRC5B/GRM5/HLA-DRB1/IGF2/IL18/IL34/IL6R/ITGB3/KDR/KITLG/LTF/MAP2K6/MAPRE3/MAPT/MMD/MMD2/MOB3B/MT…	111
GO:0007015	actin filament organization	103/2694	426/17335	1.74495e-06	3.99158e-05	2.85779e-05	ACTN2/ADD2/AIF1L/ALOX15/ARHGAP25/ARHGAP40/ARHGAP6/ARHGEF10L/ARHGEF15/ARPIN/ARRB1/CAPG/CCL24/CCL26/CDC42EP1/CDC42EP5/CGNL1/CORO1A/CTNNA2/CTNNA3/CX3CL1/CYFIP2/DAAM2/DMTN/ELMO1/ELN/EMP2/EPHA1/ESAM/ESPN/ESPNL/FAM107A/FHDC1/FMN1/FMN2/GAS7/GMFG/GPR65/HMCN1/IQGAP2/KANK3/KANK4/LCP1/LIMCH1/LPAR1/MAGEL2/MTSS1/MYO15A/MYO1D/MYO1F/MYO5C/MYO6/MYO7A/MYO7B/NCKAP1L/NEBL/NEDD9/NLRP5/NPHS1/PACSIN1/PAK3/PDLIM1/PLEKH…	103
GO:0060326	cell chemotaxis	79/2694	305/17335	1.77369e-06	4.04153e-05	2.89355e-05	ADGRE2/AGTR1/ARHGEF16/AZU1/BIN2/C5/C5AR1/C5AR2/CCL20/CCL22/CCL24/CCL26/CCR4/CCRL2/CD74/CHGA/CMKLR1/CORO1A/CSF1/CSF1R/CX3CL1/CX3CR1/CXCL1/CXCL16/CXCL8/CXCR2/CXCR4/DAPK2/DPP4/EDN1/EDN2/EDNRB/EPHB1/FGF18/FLT1/GAS6/HGF/HRH1/IL12A/IL34/IL6R/ITGA1/ITGA9/ITGB2/KDR/LOX/LPAR1/MMP28/MTUS1/NCKAP1L/NOD2/NOTCH1/NR4A1/PADI2/PDGFD/PDGFRA/PDGFRB/PGF/PLA2G7/PLXNB3/PREX1/PRKCD/PRKCQ/PRSS56/PTN/PTPRO/RAC2/SCG2/SLAM…	79
GO:0019233	sensory perception of pain	33/2694	93/17335	1.80255e-06	4.06312e-05	2.90901e-05	ACE/ADORA1/ALOXE3/ANO1/CHRNA4/CHRNB2/CXCR4/EDN1/EDNRB/EPHB1/GIP/GRIN2D/HOXD1/KCNA1/KCND2/LXN/MGLL/MME/NPY1R/NTRK1/OPRD1/OPRL1/P2RX7/P2RY1/PHF24/PRDM12/PTGES/PTGS2/SCN1A/SCN3B/SCN9A/SPX/TAC1	33
GO:0030516	regulation of axon extension	33/2694	93/17335	1.80255e-06	4.06312e-05	2.90901e-05	APOE/BARHL2/CDK5R1/CDKL5/DRAXIN/FN1/ISLR2/L1CAM/MAP1B/MAP2/MAPT/MT3/NKX6-1/NRCAM/NTN1/POU4F2/RTN4R/SEMA3A/SEMA3B/SEMA3C/SEMA3E/SEMA3F/SEMA3G/SEMA4A/SEMA4D/SEMA4G/SEMA5B/SEMA6A/SEMA6B/SEMA7A/SLIT1/WNT3A/WNT5A	33
GO:0050867	positive regulation of cell activation	88/2694	350/17335	1.80398e-06	4.06312e-05	2.90901e-05	ACTA2/ADA/BTK/CARD11/CCDC88B/CD177/CD209/CD24/CD274/CD38/CD40/CD5/CD6/CD70/CD74/CD83/CDKN1A/CEBPA/CHRNB2/CORO1A/DOCK8/DPP4/EBI3/EFNB2/EFNB3/EPHB2/FCHO1/FGR/GAB2/GAS6/GLI2/GP1BB/HAVCR2/HLA-DMA/HLA-DMB/HLA-DOA/HLA-DPA1/HLA-DPB1/HLA-DQA1/HLA-DQB1/HLA-DRA/HLA-DRB1/HLA-F/IGF2/IGFBP2/IL12A/IL12RB1/IL15/IL15RA/IL18/IL7R/INPP5D/ITGB2/JAK3/LCK/MYB/NCKAP1L/NLRP3/NOD2/NR4A3/PDGFRB/PIK3R6/PLA2G4A/PRKCQ/PTPN2…	88
GO:0050863	regulation of T cell activation	85/2694	335/17335	1.81363e-06	4.06921e-05	2.91337e-05	ADA/ADORA2A/BMP4/CAMK4/CARD11/CCDC88B/CD209/CD24/CD274/CD5/CD6/CD70/CD74/CD83/CEACAM1/CEBPB/CLEC4G/CORO1A/CYP26B1/DOCK8/DPP4/EBI3/EFNB2/EFNB3/FCHO1/GLI2/GPNMB/HAVCR2/HLA-DMA/HLA-DMB/HLA-DOA/HLA-DPA1/HLA-DPB1/HLA-DQA1/HLA-DQB1/HLA-DRA/HLA-DRB1/IGF2/IGFBP2/IL12A/IL12RB1/IL15/IL18/IL7R/ILDR2/JAK3/LAPTM5/LCK/LGALS7B/LMO1/LRRC32/MYB/NCKAP1L/NLRP3/NOD2/NRARP/PAG1/PDE5A/PIK3R6/PLA2G2D/PRDM1/PRKCQ/PTPN22…	85
GO:0072012	glomerulus vasculature development	15/2694	27/17335	1.9259e-06	4.30461e-05	3.08191e-05	ACTA2/BMP4/BMP7/EDNRA/EGR1/GPR4/IL6R/NOTCH1/NOTCH3/PDGFD/PDGFRA/PDGFRB/PECAM1/SERPINB7/TCF21	15
GO:0006941	striated muscle contraction	51/2694	172/17335	1.99595e-06	4.44421e-05	3.18185e-05	ADORA1/ATP1A2/ATP8A2/CACNA1C/CACNA1G/CHGA/CHRND/CTNNA3/CXCR4/DSC2/DSG2/DSP/DTNA/FKBP1B/GATA4/GJA1/GSTM2/HCN4/JUP/KCND3/KCNH2/KCNJ2/KCNJ3/KCNJ5/KCNJ8/KCNQ1/KLHL41/MAP2K6/MYH14/MYL2/NOS1/NOS1AP/NR4A1/PDE5A/RCSD1/RGS2/RNF207/RYR2/SCN1A/SCN1B/SCN3B/SCN4A/SCN4B/SCN5A/STAC2/STAC3/TMEM38A/TNNC1/TNNI3/TNNT3/TRPV4	51
GO:0060249	anatomical structure homeostasis	79/2694	306/17335	2.03286e-06	4.50925e-05	3.22842e-05	ABCA4/ABCC8/ADORA1/AIPL1/ALDH1A1/ATP1B2/ATP2B2/ATP2B3/AZGP1/CALB1/CALB2/CD38/CDH3/CDH5/CDHR1/CIB2/CLDN1/CLDN3/CNGB1/COL2A1/COL3A1/COMP/CORO1A/CSF1/CSF1R/CTSH/CX3CL1/EPAS1/ESAM/ESRRB/GJA1/GPR137B/HOXA13/HTR1B/IL20RA/ILDR2/INPP5D/ITGB3/JAM2/KDR/LAMA2/LOX/LSR/LTF/MC4R/MFSD2A/MUC4/NELL2/NEUROD1/NOD2/NOS3/NOTCH1/OAS1/P2RX7/P2RY1/PDK4/PECAM1/PIGR/PTGS2/PTH1R/RAB3D/RCN3/SERPINA3/SGCZ/SH3GL2/SLC1A1/SLC8A…	79
GO:0002696	positive regulation of leukocyte activation	85/2694	336/17335	2.06401e-06	4.56107e-05	3.26552e-05	ADA/BTK/CARD11/CCDC88B/CD177/CD209/CD24/CD274/CD38/CD40/CD5/CD6/CD70/CD74/CD83/CDKN1A/CEBPA/CHRNB2/CORO1A/DOCK8/DPP4/EBI3/EFNB2/EFNB3/EPHB2/FCHO1/FGR/GAB2/GAS6/GLI2/HAVCR2/HLA-DMA/HLA-DMB/HLA-DOA/HLA-DPA1/HLA-DPB1/HLA-DQA1/HLA-DQB1/HLA-DRA/HLA-DRB1/HLA-F/IGF2/IGFBP2/IL12A/IL12RB1/IL15/IL15RA/IL18/IL7R/INPP5D/ITGB2/JAK3/LCK/MYB/NCKAP1L/NLRP3/NOD2/NR4A3/PIK3R6/PLA2G4A/PRKCQ/PTPN22/RAG1/RASAL3/RASGR…	85
GO:0019722	calcium-mediated signaling	57/2694	200/17335	2.08437e-06	4.58874e-05	3.28533e-05	ADA/ADGRB2/AGTR1/AKAP6/ATP1A2/AVPR1A/AZU1/BHLHA15/BTK/CACNA1C/CAMTA1/CCL20/CCR4/CCRL2/CMKLR1/CX3CR1/CXCL8/CXCR2/CXCR4/DMTN/EDN1/EDN2/EDNRB/EFHB/ERBB3/FKBP1B/GBP1/GRIN1/GRIN2C/GRIN2D/GRM5/GSTM2/HPCA/KDR/KSR2/LAT2/MAPT/MYOZ2/NCALD/NEUROD2/NMUR1/NR5A2/P2RX2/P2RX7/PLCG2/PTGFR/RCAN2/RYR2/SAMD14/SLC24A4/SLC8A2/SPHK1/TMEM38A/TNNI3/TRPM2/TRPM8/ZAP70	57
GO:0030048	actin filament-based movement	42/2694	132/17335	2.14349e-06	4.70124e-05	3.36587e-05	ACTA2/ADORA1/ATP1A2/CACNA1C/CACNA1G/CTNNA3/DSC2/DSG2/DSP/EMP2/EPDR1/GATA4/GJA1/HCN4/JUP/KCND3/KCNH2/KCNJ2/KCNJ3/KCNJ5/KCNJ8/KCNQ1/LIMCH1/MYH14/MYO15A/MYO1D/MYO1F/MYO5C/MYO6/MYO7A/MYO7B/NOS1AP/RNF207/RYR2/SCN1A/SCN1B/SCN3B/SCN4B/SCN5A/TNNC1/WIPF1/WIPF3	42
GO:0008361	regulation of cell size	52/2694	177/17335	2.15733e-06	4.71394e-05	3.37497e-05	APOE/AQP1/AQP4/BARHL2/CDK5R1/CDKL5/CRABP2/DRAXIN/EDN1/EPHA7/FN1/IL7R/ISLR2/L1CAM/LRRC8E/MAP1B/MAP2/MAPT/MT3/NKX6-1/NRCAM/NTN1/P2RX7/POU4F2/RET/RND2/RTN4R/SCTR/SEMA3A/SEMA3B/SEMA3C/SEMA3E/SEMA3F/SEMA3G/SEMA4A/SEMA4D/SEMA4G/SEMA5B/SEMA6A/SEMA6B/SEMA7A/SHANK3/SLC12A7/SLC12A8/SLIT1/SPP1/TRPV4/ULK2/VAV1/VAV3/WNT3A/WNT5A	52
GO:0035904	aorta development	25/2694	62/17335	2.22895e-06	4.85233e-05	3.47405e-05	ACVRL1/ADAMTS6/ADAMTS9/COL3A1/DLL4/EDNRA/EFNB2/EGR2/HEY1/HEY2/LOX/LRP1/LRP2/MYLK/NGFR/NOTCH1/PDE2A/PDGFRB/PLXND1/PRDM1/PROX1/ROBO2/SMAD6/SOX4/TBX1	25
GO:0032412	regulation of ion transmembrane transporter activity	68/2694	253/17335	2.3016e-06	4.99192e-05	3.57399e-05	ABCB1/ABCC8/ACTN2/ADRA2A/AKAP6/ANK3/ANO9/ARC/ATP1A2/ATP1B2/CACNG4/CACNG5/CACNG7/CNIH2/CRH/CRHR1/CTSS/DAPK1/EDN1/EDNRA/EPHB2/FKBP1B/FXYD1/FXYD6/FXYD7/GAL/GLRX/GPR35/GRM5/GSG1L/GSTM2/HAP1/HECW2/HPCA/HSPA2/JPH1/JPH2/JPH3/JPH4/KCNA1/KCNC1/KCNG1/KCNQ1/LRRC55/MAPK8IP2/MMP9/NLGN1/NOS1/NOS1AP/OPRL1/P2RY6/PLCG2/PTPN3/RASGRF1/RASGRF2/REM1/RNF207/RYR2/SCN1B/SCN3B/SCN4B/SHANK3/SHISA7/SHISA8/STAC2/STAC3/TESC/…	68
GO:0003176	aortic valve development	18/2694	37/17335	2.35919e-06	5.0958e-05	3.64836e-05	BMP2/BMP4/DLL4/ELN/GATA4/GATA5/HEY1/HEY2/HEYL/NOS3/NOTCH1/ROBO2/SLIT2/SLIT3/SMAD6/SNAI1/TIE1/TNFRSF1B	18
GO:0061326	renal tubule development	33/2694	94/17335	2.3669e-06	5.0958e-05	3.64836e-05	AGT/BMP2/BMP4/CALB1/CD24/CITED1/DCHS1/DLL1/FMN1/GDNF/GREB1L/HEYL/HOXA11/HOXD11/KIF26B/LGR4/LGR5/LHX1/MTSS1/NOTCH1/NPNT/PAX2/SHH/SIX2/SMO/SOX8/TCF21/WNT1/WNT11/WNT2B/WNT4/WNT6/WNT7B	33
GO:0045926	negative regulation of growth	65/2694	239/17335	2.47202e-06	5.30262e-05	3.79643e-05	ACVRL1/ADRB1/AGT/BCL11A/BMP4/BST2/CDA/CDHR2/CDK5R1/CDKN1A/CGA/CRYAB/DAB2/DACT3/DRAXIN/ENPP1/EPHA7/FGFR3/GDF15/GJA1/GNG4/HNF4A/IGFBP5/MAP2/MEG3/MSX1/MT3/MYL2/NKD1/NPR1/NTN1/OSGIN1/PI16/PTK6/RERG/RGS2/RGS4/RTN4R/SEMA3A/SEMA3B/SEMA3C/SEMA3E/SEMA3F/SEMA3G/SEMA4A/SEMA4D/SEMA4G/SEMA5B/SEMA6A/SEMA6B/SEMA7A/SERPINE2/SFRP1/SLC6A4/SLIT1/SLIT2/SLIT3/SPP1/TLL2/ULK2/WFDC1/WNT11/WNT3A/WNT5A/WWC3	65
GO:0046879	hormone secretion	72/2694	273/17335	2.49051e-06	5.32278e-05	3.81087e-05	ABAT/ABCC8/ACVR1C/ADCY5/ADCYAP1/ADORA1/ADRA2A/AGT/AGTR1/ANO1/BAIAP3/BLK/BRSK2/BTK/C1QTNF1/CD38/CGA/CHGA/CPE/CPLX1/CPLX3/CRH/CRHR1/DAB2/DOC2B/EDN1/FGG/FKBP1B/FZD4/GAL/GCK/GIP/GIPR/GJA1/GPER1/GPLD1/GRP/HLA-DRB1/HNF4A/IL11/ILDR2/INHBB/KCNB1/KCNJ11/KCNQ1/KISS1/MAFA/MC4R/MYRIP/NEUROD1/NKX6-1/NOS2/P2RY1/PCLO/PDX1/PPARG/PTPRN/RAB11FIP1/RAPGEF4/RFX6/SCG5/SFRP1/SLC16A10/SLC8B1/SOX4/SPP1/SSTR5/SYT7/SYTL4/T…	72
GO:0042310	vasoconstriction	30/2694	82/17335	2.54123e-06	5.41119e-05	3.87417e-05	ACE/ACTA2/ADRA1D/ADRA2A/ADRA2B/ADRA2C/AGT/AGTR1/ATP1A2/AVPR1A/BDKRB2/CD38/COMP/DBH/EDN1/EDN2/EDNRA/EDNRB/FGG/GRIP2/HRH1/HRH2/HTR1B/KCNMB4/OXTR/PTGS2/SCNN1B/SLC6A4/SMTNL2/TBXA2R	30
GO:0006029	proteoglycan metabolic process	29/2694	78/17335	2.55036e-06	5.41119e-05	3.87417e-05	ADAMTS7/B3GAT1/BGN/BMP2/CHPF/CHST11/CHST13/CHST15/CHSY3/COL11A1/COL2A1/DSEL/EGFLAM/FOXL1/GAL3ST4/GPC1/HPSE/HS3ST5/HS6ST1/HS6ST3/NDNF/NDST3/NDST4/PXYLP1/SLC2A10/SPOCK3/SULF2/UST/XYLT1	29
GO:0086005	ventricular cardiac muscle cell action potential	17/2694	34/17335	2.78382e-06	5.88522e-05	4.21355e-05	CACNA1C/CTNNA3/DSC2/DSG2/DSP/JUP/KCND3/KCNH2/KCNJ3/KCNJ5/KCNJ8/KCNQ1/NOS1AP/RNF207/RYR2/SCN3B/SCN5A	17
GO:0099565	chemical synaptic transmission, postsynaptic	34/2694	99/17335	2.95149e-06	6.20496e-05	4.44247e-05	ABAT/ADORA1/ADORA2A/CELF4/CHRNA2/CHRNA4/CHRNA7/CHRNA9/CHRNB2/CHRNB4/CHRND/CUX2/GLRB/GRID2/GRIK2/GRIK5/GRIN1/GRIN2C/GRIN2D/IGSF11/MAPK8IP2/NLGN1/NRXN1/P2RX2/P2RX7/RGS4/RIMS1/S1PR2/SHANK3/SLC8A2/STX1B/TMEM108/TMEM25/WNT7A	34
GO:0007626	locomotory behavior	54/2694	188/17335	2.95626e-06	6.20496e-05	4.44247e-05	ABAT/ABCA2/ADCY5/ADORA2A/ALDH1A3/APBA1/APOE/ASTN1/ATP1A2/C1QL1/CALB1/CEND1/CHRNB2/CHRNB4/CNTN1/CRH/DBH/DMBX1/DPP4/EFNB3/EGR1/EN1/FZD4/GBX1/GDNF/GIP/GLRB/GPR37/GRIN2D/GRM5/HOXD9/KCND2/LGI4/MCOLN3/MYO15A/NPY1R/NPY2R/NTF4/OPRD1/OPRL1/PDE1B/PITX3/PPP1R1B/RASD2/SCN1A/SLC1A1/SLC4A10/SLITRK6/SNCG/SPTBN4/TH/USP2/ZIC1/ZNF385A	54
GO:0035107	appendage morphogenesis	43/2694	138/17335	3.01709e-06	6.25841e-05	4.48074e-05	AFF3/ALX4/BMP4/BMP7/CACNA1C/CHST11/COL2A1/COL3A1/CRABP2/CYP26B1/DKK1/DLX5/DLX6/EN1/EVX2/FMN1/FRAS1/FREM2/GJA1/HAND2/HOXA11/HOXA13/HOXD13/HOXD9/MSX1/MSX2/NOTCH1/PCSK5/PITX1/PKDCC/PLXNA2/PRRX1/ROR2/RSPO2/SALL4/SEMA3C/SHH/SOX4/SP8/TBX4/TP63/WNT5A/WNT7A	43
GO:0035108	limb morphogenesis	43/2694	138/17335	3.01709e-06	6.25841e-05	4.48074e-05	AFF3/ALX4/BMP4/BMP7/CACNA1C/CHST11/COL2A1/COL3A1/CRABP2/CYP26B1/DKK1/DLX5/DLX6/EN1/EVX2/FMN1/FRAS1/FREM2/GJA1/HAND2/HOXA11/HOXA13/HOXD13/HOXD9/MSX1/MSX2/NOTCH1/PCSK5/PITX1/PKDCC/PLXNA2/PRRX1/ROR2/RSPO2/SALL4/SEMA3C/SHH/SOX4/SP8/TBX4/TP63/WNT5A/WNT7A	43
GO:0043114	regulation of vascular permeability	21/2694	48/17335	3.02447e-06	6.25841e-05	4.48074e-05	ABCC8/ADORA2A/APOE/AZU1/BDKRB2/CDH5/CEACAM1/FGFBP3/GPR4/HRH1/MYLK3/NPR1/PDE2A/PDE3A/PLVAP/PTP4A3/SH3GL2/SLIT2/SRC/TJP3/TRPV4	21
GO:0048546	digestive tract morphogenesis	21/2694	48/17335	3.02447e-06	6.25841e-05	4.48074e-05	BMP4/EPHB3/FOXF1/GATA4/GLI2/HOXA13/HOXD13/NKX2-3/NOTCH1/OVOL2/PDGFRA/RBPMS2/SFRP1/SFRP5/SHH/SIX2/STRA6/TCF21/TP63/WNT11/WNT5A	21
GO:0050905	neuromuscular process	45/2694	147/17335	3.06159e-06	6.31291e-05	4.51976e-05	ADCY5/ADORA2A/ALDH1A3/ATP8A2/CAMTA1/CHRND/COMP/CTNNA2/EDNRA/GBX1/GCH1/GLRB/GRID2/GRIN2C/GRIN2D/GSTM2/HMX3/IGDCC3/JPH3/JPH4/KCNA1/KCNJ2/KCNQ1/MYH14/MYO7A/NEFL/NPAS1/NR4A1/NRXN1/POU4F1/POU4F2/RCSD1/SCN1A/SCN4A/SLITRK6/STAC2/STAC3/STRA6/TCF15/TMEM150C/TNNC1/TNNI3/TNNT3/USH1C/USH1G	45
GO:0060079	excitatory postsynaptic potential	33/2694	95/17335	3.09047e-06	6.35011e-05	4.54639e-05	ADORA1/ADORA2A/CELF4/CHRNA2/CHRNA4/CHRNA7/CHRNA9/CHRNB2/CHRNB4/CHRND/CUX2/GLRB/GRID2/GRIK2/GRIK5/GRIN1/GRIN2C/GRIN2D/IGSF11/MAPK8IP2/NLGN1/NRXN1/P2RX2/P2RX7/RGS4/RIMS1/S1PR2/SHANK3/SLC8A2/STX1B/TMEM108/TMEM25/WNT7A	33
GO:0010463	mesenchymal cell proliferation	19/2694	41/17335	3.11985e-06	6.36581e-05	4.55763e-05	BMP2/BMP4/BMP7/CHRD/DCHS1/DCHS2/FOXF1/HAND2/KDR/MSX1/PDGFA/PRRX1/SHH/SIX2/SMO/TBX1/WNT11/WNT2/WNT5A	19
GO:1905314	semi-lunar valve development	19/2694	41/17335	3.11985e-06	6.36581e-05	4.55763e-05	BMP2/BMP4/DLL4/ELN/GATA4/GATA5/HEY1/HEY2/HEYL/NOS3/NOTCH1/ROBO2/SLIT2/SLIT3/SMAD6/SNAI1/STRA6/TIE1/TNFRSF1B	19
GO:0046847	filopodium assembly	25/2694	63/17335	3.15302e-06	6.38896e-05	4.57421e-05	ARHGAP44/ARHGEF4/DAAM2/DMTN/DNM3/DOCK11/EPHB2/FGD2/FGD3/FGD4/FGD5/GAP43/GPM6A/ITGB4/NEURL1/NLGN1/PALM/PPP1R16B/PRKCD/RAB17/S1PR2/SPAG6/TENM2/TRPM2/TTYH1	25
GO:0060675	ureteric bud morphogenesis	25/2694	63/17335	3.15302e-06	6.38896e-05	4.57421e-05	AGT/BMP2/BMP4/CITED1/DCHS1/FMN1/GDNF/GREB1L/HOXA11/HOXD11/KIF26B/LGR4/LHX1/NPNT/PAX2/SHH/SIX2/SMO/SOX8/TCF21/WNT1/WNT11/WNT2B/WNT4/WNT6	25
GO:0001667	ameboidal-type cell migration	111/2694	473/17335	3.19189e-06	6.42351e-05	4.59894e-05	ACTA2/ACVR1C/ACVRL1/ADAMTS9/ADGRA2/ADGRB1/AGT/ANXA3/APOE/ARHGDIB/ARID5B/BMP4/BMP7/CCBE1/CD40/CDH5/CEACAM1/CTSH/CYGB/DAAM2/DLL4/DMTN/DPP4/EDN1/EDN2/EDNRA/EDNRB/EFNB2/EMP2/ENPP2/EPB41L4B/EPPK1/ERBB4/FAT2/FGF18/FGF19/FLT4/FN1/FOLR1/FSTL1/GDNF/GJA1/GLIPR2/GPLD1/HAND2/INSL3/ITGB3/ITGB4/JUP/KDR/KITLG/KRT16/MCC/MEOX2/MESP1/MIXL1/MMP9/MMRN2/NOS3/NOTCH1/NR2E1/NR4A1/NRP2/NRTN/OVOL2/PAK3/PDLIM1/PITX2/PLCG2/…	111
GO:0051249	regulation of lymphocyte activation	106/2694	447/17335	3.20919e-06	6.42351e-05	4.59894e-05	ADA/ADORA2A/BLK/BMP4/BTK/CAMK4/CARD11/CCDC88B/CD209/CD24/CD274/CD38/CD40/CD5/CD6/CD70/CD74/CD83/CDKN1A/CEACAM1/CEBPB/CHRNB2/CLEC4G/CORO1A/CYP26B1/DOCK8/DPP4/EBI3/EFNB2/EFNB3/EPHB2/FCHO1/FGR/GAL/GAS6/GLI2/GPNMB/HAVCR2/HLA-DMA/HLA-DMB/HLA-DOA/HLA-DPA1/HLA-DPB1/HLA-DQA1/HLA-DQB1/HLA-DRA/HLA-DRB1/HLA-F/IGF2/IGFBP2/IKZF3/IL12A/IL12RB1/IL15/IL15RA/IL18/IL7R/ILDR2/INPP5D/JAK3/LAPTM5/LCK/LGALS7B/LMO1/LRR…	106
GO:0009953	dorsal/ventral pattern formation	32/2694	91/17335	3.21395e-06	6.42351e-05	4.59894e-05	ACVRL1/AXIN2/BMP4/CHRD/CXXC4/DLL4/EDN1/EN1/FOXA1/FOXN4/GLI2/GREM2/GSC/HOXA11/HOXD11/LHX1/LHX3/LMX1B/MDFI/NKX2-2/OVOL2/PAX6/SFRP1/SHH/SIX3/SMAD6/SMO/SP8/TLL1/TLL2/WNT3A/WNT7A	32
GO:0072080	nephron tubule development	32/2694	91/17335	3.21395e-06	6.42351e-05	4.59894e-05	AGT/BMP2/BMP4/CALB1/CD24/CITED1/DCHS1/DLL1/FMN1/GDNF/GREB1L/HEYL/HOXA11/HOXD11/KIF26B/LGR4/LHX1/MTSS1/NOTCH1/NPNT/PAX2/SHH/SIX2/SMO/SOX8/TCF21/WNT1/WNT11/WNT2B/WNT4/WNT6/WNT7B	32
GO:0051592	response to calcium ion	44/2694	143/17335	3.37729e-06	6.7042e-05	4.7999e-05	ADCY1/AKR1C3/ALOX15/AQP3/CPNE4/CPNE5/CPNE9/DMTN/DPEP1/EDN1/FGG/GIPR/GPLD1/HPCA/INHBB/KCNH1/KCNMB4/NEUROD2/NLGN1/P2RX7/PLCG2/PRKAA2/RASAL1/RASGRP2/RYR1/RYR2/SCN5A/SDC1/SLC6A1/SUCNR1/SYT1/SYT11/SYT12/SYT13/SYT15/SYT17/SYT2/SYT3/SYT5/SYT7/SYT8/TRPC3/TRPM2/WNT5A	44
GO:0051961	negative regulation of nervous system development	44/2694	143/17335	3.37729e-06	6.7042e-05	4.7999e-05	ABCC8/ATOH1/BMP7/CDK5R1/DAAM2/DKK1/DRAXIN/EFNB3/EPHA7/EPHB2/GPR37L1/MAP2/MT3/NKX6-1/NOTCH1/NR2E1/NTN1/PAX6/PITX3/PTN/ROBO2/RTN4R/SEMA3A/SEMA3B/SEMA3C/SEMA3E/SEMA3F/SEMA3G/SEMA4A/SEMA4D/SEMA4G/SEMA5B/SEMA6A/SEMA6B/SEMA7A/SLIT1/SPP1/TLR2/TLX2/ULK2/VAX1/WNT3A/WNT5A/WNT7A	44
GO:0048844	artery morphogenesis	29/2694	79/17335	3.43572e-06	6.79716e-05	4.86646e-05	ACVRL1/ADAMTS9/APOE/BMP4/COL3A1/COMP/DLL4/EDN1/EDNRA/EFNB2/FOLR1/FOXF1/HAND2/HEY1/HEY2/HOXA13/LRP1/LRP2/MYLK/NOTCH1/NOTCH3/PDGFRB/PRDM1/PROX1/PRRX1/SOX4/STRA6/TBX1/WNT11	29
GO:0007263	nitric oxide mediated signal transduction	14/2694	25/17335	3.76026e-06	7.41417e-05	5.30821e-05	AGT/APOE/CD36/GUCY1A2/MAFA/NDNF/NEUROD1/NOS1/NOS1AP/NOS2/NOS3/PDE5A/PDX1/RASD1	14
GO:0045823	positive regulation of heart contraction	18/2694	38/17335	3.83244e-06	7.53113e-05	5.39195e-05	ADA/ADM2/ADRA1D/ADRB1/APLN/ATP1A2/AVPR1A/CHGA/EDN1/EDN2/GCH1/HEY2/KCNQ1/RGS2/RGS4/RYR2/SCN3B/SLC1A1	18
GO:1903039	positive regulation of leukocyte cell-cell adhesion	65/2694	242/17335	3.90493e-06	7.64792e-05	5.47556e-05	ADA/CARD11/CCDC88B/CD209/CD24/CD274/CD5/CD6/CD70/CD74/CD83/CHST2/CORO1A/DOCK8/DPP4/EBI3/EFNB2/EFNB3/ELANE/FCHO1/FUT7/GLI2/HAVCR2/HLA-DMA/HLA-DMB/HLA-DOA/HLA-DPA1/HLA-DPB1/HLA-DQA1/HLA-DQB1/HLA-DRA/HLA-DRB1/IGF2/IGFBP2/IL12A/IL12RB1/IL15/IL18/IL7R/ITGB2/JAK3/LCK/MYB/NCKAP1L/NLRP3/NOD2/NR4A3/PIK3R6/PRKCQ/PTPN22/RAG1/RASAL3/RASGRP1/SHH/SIRPA/SKAP1/SOX4/SRC/TMIGD2/TNFRSF14/TNFSF9/VAV1/VNN1/ZAP70/ZP3	65
GO:0098739	import across plasma membrane	53/2694	185/17335	3.95675e-06	7.72357e-05	5.52973e-05	ABCC9/ACSL5/AGT/ATP12A/ATP1A2/ATP1A3/ATP1B2/ATP4A/CACNA1A/CACNA1B/CACNA1C/CD36/FOLR1/HCN2/HCN4/KCNH2/KCNJ11/KCNJ12/KCNJ18/KCNJ2/KCNJ3/KCNJ4/KCNJ5/KCNJ8/KCNK5/KCNK9/KCNQ1/LRP2/LRRC8E/RGS2/RGS4/SCNN1A/SCNN1B/SLC12A7/SLC12A8/SLC1A1/SLC1A2/SLC24A4/SLC2A10/SLC43A1/SLC6A1/SLC6A20/SLC7A2/SLC7A3/SLC7A8/SLC8A2/SLC9A2/SLC9A3/SLC9A9/TRPM2/TRPV3/TRPV4/WNK2	53
GO:0099601	regulation of neurotransmitter receptor activity	24/2694	60/17335	4.1878e-06	8.14439e-05	5.83102e-05	ARC/BEGAIN/CACNG4/CACNG5/CACNG7/CNIH2/CRH/DAPK1/DLGAP1/DLGAP3/EPHB2/GSG1L/LYNX1/MAPK8IP2/NLGN1/NPTX1/NPTX2/NPTXR/RASGRF1/RASGRF2/SHANK3/SHISA7/SHISA8/SRC	24
GO:0035249	synaptic transmission, glutamatergic	32/2694	92/17335	4.20015e-06	8.14439e-05	5.83102e-05	ADORA1/ADORA2A/ATP1A2/CACNG4/CACNG5/CACNG7/CLSTN3/CNIH2/DKK1/GRIA2/GRID1/GRID2/GRIK2/GRIK4/GRIK5/GRIN2D/GRM4/GRM5/GRM8/HTR1B/MAPK8IP2/NLGN1/NRXN1/NTRK1/OXTR/PLAT/PTGS2/ROR2/SERPINE2/SHANK3/SLC17A7/SYT1	32
GO:0072171	mesonephric tubule morphogenesis	25/2694	64/17335	4.41508e-06	8.5329e-05	6.10917e-05	AGT/BMP2/BMP4/CITED1/DCHS1/FMN1/GDNF/GREB1L/HOXA11/HOXD11/KIF26B/LGR4/LHX1/NPNT/PAX2/SHH/SIX2/SMO/SOX8/TCF21/WNT1/WNT11/WNT2B/WNT4/WNT6	25
GO:0048168	regulation of neuronal synaptic plasticity	21/2694	49/17335	4.52083e-06	8.70855e-05	6.23493e-05	AGT/APOE/ARC/CAMK2A/CAMK2B/EGR2/EPHB2/GRIK2/GRM5/JPH3/NEURL1/RAB3A/RASGRF1/S100B/SHANK3/SHISA7/SHISA8/SLC4A10/SLC8A2/SYNGR1/SYP	21
GO:0016079	synaptic vesicle exocytosis	35/2694	105/17335	4.59789e-06	8.82795e-05	6.32041e-05	ADCY1/ADORA2A/ADRA2A/APBA1/CPLX1/CPLX2/CPLX3/CSPG5/DOC2B/ERC2/GRIK5/HTR1B/NLGN1/OTOF/P2RX7/P2RY1/PCLO/PRKCB/PRKCG/RAB3A/RIMS1/RIMS3/RIMS4/SNPH/STX11/STX1B/SYN1/SYP/SYT1/SYT12/SYT2/SYT5/SYT7/SYT8/WNT7A	35
GO:0086001	cardiac muscle cell action potential	28/2694	76/17335	4.64409e-06	8.88752e-05	6.36306e-05	ANK3/ATP1A2/CACNA1C/CACNA1G/CTNNA3/DSC2/DSG2/DSP/GJA1/HCN2/HCN4/JUP/KCND3/KCNH2/KCNJ2/KCNJ3/KCNJ5/KCNJ8/KCNQ1/NOS1AP/RNF207/RYR2/SCN1A/SCN1B/SCN3B/SCN4B/SCN5A/SLC4A3	28
GO:0042110	T cell activation	115/2694	498/17335	4.80451e-06	9.16456e-05	6.56141e-05	ADA/ADORA2A/APBB1IP/BCL11B/BMP4/CAMK4/CARD11/CCDC88B/CD209/CD24/CD274/CD5/CD6/CD7/CD70/CD74/CD83/CD8A/CEACAM1/CEBPB/CLEC4G/CORO1A/CYP26B1/DLL4/DOCK2/DOCK8/DPP4/EBI3/EFNB2/EFNB3/EGR1/FCHO1/FKBP1B/FUT7/FZD8/GJA1/GLI2/GPNMB/HAVCR2/HLA-DMA/HLA-DMB/HLA-DOA/HLA-DPA1/HLA-DPB1/HLA-DQA1/HLA-DQB1/HLA-DRA/HLA-DRB1/HSH2D/ICAM1/IGF2/IGFBP2/IL12A/IL12RB1/IL15/IL18/IL18R1/IL6R/IL7R/ILDR2/ITGAL/ITK/JAG2/JAK3/LAP…	115
GO:1903037	regulation of leukocyte cell-cell adhesion	84/2694	338/17335	5.00276e-06	9.51174e-05	6.80997e-05	ADA/ADORA2A/ASS1/BMP4/CARD11/CCDC88B/CD209/CD24/CD274/CD5/CD6/CD70/CD74/CD83/CEACAM1/CEBPB/CHST2/CLEC4G/CORO1A/DOCK8/DPP4/EBI3/EFNB2/EFNB3/ELANE/FCHO1/FUT7/GLI2/GPNMB/HAVCR2/HLA-DMA/HLA-DMB/HLA-DOA/HLA-DPA1/HLA-DPB1/HLA-DQA1/HLA-DQB1/HLA-DRA/HLA-DRB1/IGF2/IGFBP2/IL12A/IL12RB1/IL15/IL18/IL7R/ILDR2/ITGB2/JAK3/LAPTM5/LCK/LGALS7B/LRRC32/MYB/NCKAP1L/NLRP3/NOD2/NR4A3/NRARP/PAG1/PDE5A/PIK3R6/PLA2G2D/PRK…	84
GO:0071241	cellular response to inorganic substance	59/2694	215/17335	5.20858e-06	9.87102e-05	7.0672e-05	ADCY1/ADCY7/AKR1C3/ALOX15/ANK3/AOC1/AQP1/CACNA1H/CDH1/CEBPA/CLDN1/CPNE4/CPNE5/CPNE9/DMTN/DPEP1/EDN1/FABP4/FOXO1/GPLD1/HPCA/INHBB/KCNA1/KCNH1/KCNK3/LIG4/MAP1LC3A/MMP9/MT3/NEUROD2/NLGN1/NPTX1/PLCG2/PRKAA2/PTGS2/RASAL1/RASGRP2/RYR1/SCN5A/SHH/SLC13A5/SLC1A1/SLC30A10/SLC40A1/SYT1/SYT11/SYT12/SYT13/SYT15/SYT17/SYT2/SYT3/SYT5/SYT7/SYT8/TFR2/TH/TRPM2/WNT5A	59
GO:0014706	striated muscle tissue development	65/2694	244/17335	5.25686e-06	9.93038e-05	7.1097e-05	ACTN2/ADAMTS9/AGT/AKAP6/ALPK2/ALPK3/ANKRD1/BMP2/BMP4/BMP5/BMP7/CACNA1G/COL11A1/DKK1/DLL1/DLL4/DSG2/DSP/EDN1/EDNRA/EFNB2/ERBB3/ERBB4/EYA2/FGF20/GATA4/GATA5/GJA1/HCN4/HEY1/HEY2/HOPX/JPH2/LOX/LRP2/MESP1/MSX1/MSX2/MYL2/MYLK3/NDRG4/NEBL/NOTCH1/PDGFRA/PDGFRB/PGM5/PI16/POU4F1/PROX1/RGS2/RGS4/RYR2/SCN5A/SEMA3C/SGCG/SGCZ/SHH/SORBS2/TNNC1/TNNI3/WNT2/WNT3A/WNT5A/XIRP2/ZFPM2	65
GO:0003180	aortic valve morphogenesis	16/2694	32/17335	5.47625e-06	0.000102785	7.35894e-05	BMP4/DLL4/ELN/GATA4/GATA5/HEY1/HEY2/HEYL/NOS3/NOTCH1/ROBO2/SLIT2/SLIT3/SMAD6/SNAI1/TIE1	16
GO:0021696	cerebellar cortex morphogenesis	16/2694	32/17335	5.47625e-06	0.000102785	7.35894e-05	CEND1/DLL1/FAIM2/GLI2/GRID2/KNDC1/LHX1/LHX5/PROX1/RORA/SERPINE2/SMO/SPTBN2/TRNP1/TTLL1/WNT7A	16
GO:0007519	skeletal muscle tissue development	45/2694	150/17335	5.5545e-06	0.000103921	7.44024e-05	ANKRD1/ATF3/BTG2/CHRND/CYP26B1/DLL1/DMRTA2/DNER/EGR1/EGR2/ELN/EPHB1/GPC1/HEYL/HLF/HOXD9/IGF2/IGSF8/ITGA7/KLF5/KLHL41/MEGF10/MEOX2/MYH14/MYOZ2/NEURL1/NOTCH1/NPHS1/NR4A1/NUPR1/P2RX2/PAX5/PITX1/RYR1/SHH/SMO/SOX8/STAC3/TBX1/TCF21/TLL2/VAX1/VGLL2/WNT10B/WNT3A	45
GO:0042063	gliogenesis	74/2694	289/17335	5.81246e-06	0.000108342	7.75678e-05	ABCA2/ABCC8/ADGRG1/ADORA2A/AREG/ATOH1/ATP1B2/AZU1/BMP2/C5AR1/CDK5R1/CDK5R2/CHRM1/CNTN1/CSF1/CSF1R/CSPG4/CSPG5/CX3CL1/CX3CR1/CXCR4/DAAM2/DLL1/DNER/DUSP15/EGR2/EMX1/ERBB3/FA2H/GAP43/GPC1/GPR37L1/IL34/ITGB4/LAMB1/LAMC3/LGI4/LRP1/LRP2/MAPT/MT3/MYRF/NKX2-2/NKX6-1/NOTCH1/NR2E1/OLIG1/OLIG2/P2RY1/PAX2/PAX6/PITX3/POU3F1/POU3F2/PRKCH/PTN/PTPRZ1/RNF112/ROR2/SERPINE2/SHH/SLC45A3/SMO/SOX2/SOX4/SOX8/SPINT1/TLR…	74
GO:0006816	calcium ion transport	98/2694	411/17335	5.82781e-06	0.000108342	7.75678e-05	ACE/ADCYAP1R1/ADORA2A/ADRA2A/AGT/AKAP6/ASIC1/ATP1A2/ATP2A3/ATP2B2/ATP2B3/BHLHA15/BSPRY/CACNA1A/CACNA1B/CACNA1C/CACNA1G/CACNA1H/CACNA1I/CACNA2D2/CACNG4/CACNG5/CACNG7/CALCRL/CAMK2A/CAMK2B/CEMIP/CHRNA4/CHRNA7/CHRNA9/CHRNB2/CORO1A/CRHR1/CX3CL1/CXCR4/EDN1/EDNRA/EDNRB/EFHB/EPB41/FKBP1B/GAS6/GCK/GP1BB/GPER1/GPM6A/GPR35/GRIN1/GRIN2C/GRIN2D/GSTM2/HAP1/HPCA/HSPA2/JAK3/JPH1/JPH2/JPH3/JPH4/LCK/MCOLN3/MYLK/NM…	98
GO:1903524	positive regulation of blood circulation	18/2694	39/17335	6.08589e-06	0.000112782	8.07465e-05	ADA/ADM2/ADRA1D/ADRB1/APLN/ATP1A2/AVPR1A/CHGA/EDN1/EDN2/GCH1/HEY2/KCNQ1/RGS2/RGS4/RYR2/SCN3B/SLC1A1	18
GO:0042481	regulation of odontogenesis	2694-11-01	17/17335	6.21649e-06	0.000114209	8.17685e-05	BMP2/BMP4/CSF1/EDN1/MSX1/NGFR/PAX9/RSPO2/SHH/TNFRSF11B/WNT10A	11
GO:0098962	regulation of postsynaptic neurotransmitter receptor activity	2694-11-01	17/17335	6.21649e-06	0.000114209	8.17685e-05	BEGAIN/CACNG4/CACNG5/CNIH2/DLGAP1/DLGAP3/NPTX1/NPTX2/NPTXR/SHISA7/SRC	11
GO:0072028	nephron morphogenesis	28/2694	77/17335	6.22405e-06	0.000114209	8.17685e-05	AGT/BMP2/BMP4/BMP7/CITED1/DCHS1/ERBB4/FMN1/GDNF/GREB1L/HOXA11/HOXD11/KIF26B/LGR4/LHX1/NPNT/PAX2/PDGFRB/SHH/SIX2/SMO/SOX8/TCF21/WNT1/WNT11/WNT2B/WNT4/WNT6	28
GO:0003156	regulation of animal organ formation	15/2694	29/17335	6.29944e-06	0.000114209	8.17685e-05	BMP2/BMP4/BMP7/DKK1/GATA5/GDNF/HOXA11/MESP1/ROBO2/SHH/WNT11/WNT2/WNT2B/WNT3A/WNT5A	15
GO:0061437	renal system vasculature development	15/2694	29/17335	6.29944e-06	0.000114209	8.17685e-05	ACTA2/BMP4/BMP7/EDNRA/EGR1/GPR4/IL6R/NOTCH1/NOTCH3/PDGFD/PDGFRA/PDGFRB/PECAM1/SERPINB7/TCF21	15
GO:0061440	kidney vasculature development	15/2694	29/17335	6.29944e-06	0.000114209	8.17685e-05	ACTA2/BMP4/BMP7/EDNRA/EGR1/GPR4/IL6R/NOTCH1/NOTCH3/PDGFD/PDGFRA/PDGFRB/PECAM1/SERPINB7/TCF21	15
GO:0099068	postsynapse assembly	15/2694	29/17335	6.29944e-06	0.000114209	8.17685e-05	ABI3/EPHB2/GAP43/GRID2/LRRC4B/NLGN1/NPTX1/NRXN1/NRXN2/NTNG2/PTPRD/SHANK3/SLITRK3/WNT5A/WNT7A	15
GO:0051251	positive regulation of lymphocyte activation	74/2694	290/17335	6.63611e-06	0.000119941	8.58727e-05	ADA/BTK/CARD11/CCDC88B/CD209/CD24/CD274/CD38/CD40/CD5/CD6/CD70/CD74/CD83/CDKN1A/CHRNB2/CORO1A/DOCK8/DPP4/EBI3/EFNB2/EFNB3/EPHB2/FCHO1/GAS6/GLI2/HAVCR2/HLA-DMA/HLA-DMB/HLA-DOA/HLA-DPA1/HLA-DPB1/HLA-DQA1/HLA-DQB1/HLA-DRA/HLA-DRB1/HLA-F/IGF2/IGFBP2/IL12A/IL12RB1/IL15/IL15RA/IL18/IL7R/INPP5D/JAK3/LCK/MYB/NCKAP1L/NLRP3/NOD2/PIK3R6/PRKCQ/PTPN22/RAG1/RASAL3/RASGRP1/SHH/SIRPA/SOX4/SRC/TBX21/TMIGD2/TNFRSF…	74
GO:0015872	dopamine transport	21/2694	50/17335	6.65819e-06	0.00011997	8.58934e-05	ABAT/CHRNA4/CHRNB2/FGF20/GDNF/HTR1B/MAPK15/RAB3A/SLC29A4/SNCG/SYT1/SYT11/SYT12/SYT13/SYT15/SYT17/SYT2/SYT3/SYT5/SYT7/SYT8	21
GO:0021516	dorsal spinal cord development	2694-12-01	20/17335	7.16369e-06	0.000128289	9.18493e-05	DAAM2/DRAXIN/GDF7/GDNF/LHX1/LHX3/LHX5/MDGA1/PROX1/UNCX/WNT1/WNT3A	12
GO:0098698	postsynaptic specialization assembly	2694-12-01	20/17335	7.16369e-06	0.000128289	9.18493e-05	ABI3/GAP43/GRID2/LRRC4B/NLGN1/NPTX1/NRXN1/NRXN2/NTNG2/PTPRD/SHANK3/SLITRK3	12
GO:0060828	regulation of canonical Wnt signaling pathway	67/2694	256/17335	7.24084e-06	0.000129275	9.25554e-05	ADGRA2/ANKRD6/APC2/APOE/AXIN2/BAMBI/BICC1/BMP2/CDH3/CDK14/COL1A1/CTHRC1/CTNND2/DAAM2/DAB2/DACT3/DKK1/DKK2/DKK3/DLX5/DRAXIN/EGR1/FOLR1/FOXO1/FZD4/FZD9/GPRC5B/IGFBP2/IGFBP4/JUP/KREMEN1/LGR4/LGR5/LYPD6/MCC/MESP1/NKD1/NKD2/NOTCH1/NOTUM/NRARP/PLEKHA4/PPM1N/PTK7/PTPRO/PTPRU/ROR2/RSPO1/RSPO2/RSPO3/SFRP1/SFRP4/SFRP5/SHH/SHISA3/SOX2/SOX4/SRC/TLE2/TMEM170B/TPBGL/WNK2/WNT10B/WNT11/WNT3A/WNT5A/ZNF703	67
GO:0070661	leukocyte proliferation	81/2694	326/17335	7.39208e-06	0.000131575	9.42015e-05	ACE/ADA/BLK/BMP4/BST2/BTK/CARD11/CCDC88B/CD209/CD24/CD274/CD38/CD40/CD6/CD70/CD74/CDKN1A/CEBPB/CHRNB2/CLEC4G/CORO1A/CSF1/CSF1R/CSF2RA/CSF2RB/CX3CL1/DOCK2/DOCK8/EBI3/ENPP3/EPHB2/FKBP1B/FLT3/GAL/GJA1/GPNMB/HAVCR2/HLA-DMB/HLA-DPA1/HLA-DPB1/HLA-DRB1/IGF2/IGFBP2/IKZF3/IL12A/IL12RB1/IL15/IL18/IL34/IL7R/INPP5D/JAK3/KITLG/LGALS7B/LMO1/LRRC32/NCKAP1L/NPR3/P2RX7/PDE5A/PLA2G2D/PRKCD/PRKCQ/PTPN22/RAC2/RASAL3…	81
GO:0043588	skin development	74/2694	291/17335	7.56764e-06	0.000134291	9.61465e-05	ADAMTS2/AKR1C3/ALOX12B/ALOXE3/ALX4/AQP3/ATP8A2/BCL11B/CD109/CDH3/CLDN1/CLDN4/CNFN/COL1A1/COL1A2/COL3A1/COL5A2/COL5A3/COMP/CYP26B1/DKK1/DLL1/DSP/EVPL/EXPH5/FA2H/FOXE1/FOXQ1/FRAS1/FST/GAL/GLI2/GRHL1/GRHL3/HOXC13/HPSE/IGFBP5/IRF6/ITGB4/JUP/KAZN/KRT16/KRT17/KRT81/KRT83/KRT86/LGR4/LGR5/LSR/MSX2/NGFR/NOTCH1/OVOL2/PALLD/PAX6/PDGFA/POU3F1/PRKCH/RYR1/SFN/SHH/SLC2A10/SMO/SNAI1/SPINK5/ST14/TCF15/TCHH/TNFRSF…	74
GO:0098659	inorganic cation import across plasma membrane	37/2694	116/17335	7.93237e-06	0.000139916	0.000100173	ABCC9/ATP12A/ATP1A2/ATP1A3/ATP1B2/ATP4A/CACNA1A/CACNA1B/CACNA1C/HCN2/HCN4/KCNH2/KCNJ11/KCNJ12/KCNJ18/KCNJ2/KCNJ3/KCNJ4/KCNJ5/KCNJ8/KCNK5/KCNK9/KCNQ1/SCNN1A/SCNN1B/SLC12A7/SLC12A8/SLC24A4/SLC6A1/SLC8A2/SLC9A2/SLC9A3/SLC9A9/TRPM2/TRPV3/TRPV4/WNK2	37
GO:0099587	inorganic ion import across plasma membrane	37/2694	116/17335	7.93237e-06	0.000139916	0.000100173	ABCC9/ATP12A/ATP1A2/ATP1A3/ATP1B2/ATP4A/CACNA1A/CACNA1B/CACNA1C/HCN2/HCN4/KCNH2/KCNJ11/KCNJ12/KCNJ18/KCNJ2/KCNJ3/KCNJ4/KCNJ5/KCNJ8/KCNK5/KCNK9/KCNQ1/SCNN1A/SCNN1B/SLC12A7/SLC12A8/SLC24A4/SLC6A1/SLC8A2/SLC9A2/SLC9A3/SLC9A9/TRPM2/TRPV3/TRPV4/WNK2	37
GO:0022898	regulation of transmembrane transporter activity	68/2694	262/17335	8.41245e-06	0.00014779	0.000105811	ABCB1/ABCC8/ACTN2/ADRA2A/AKAP6/ANK3/ANO9/ARC/ATP1A2/ATP1B2/CACNG4/CACNG5/CACNG7/CNIH2/CRH/CRHR1/CTSS/DAPK1/EDN1/EDNRA/EPHB2/FKBP1B/FXYD1/FXYD6/FXYD7/GAL/GLRX/GPR35/GRM5/GSG1L/GSTM2/HAP1/HECW2/HPCA/HSPA2/JPH1/JPH2/JPH3/JPH4/KCNA1/KCNC1/KCNG1/KCNQ1/LRRC55/MAPK8IP2/MMP9/NLGN1/NOS1/NOS1AP/OPRL1/P2RY6/PLCG2/PTPN3/RASGRF1/RASGRF2/REM1/RNF207/RYR2/SCN1B/SCN3B/SCN4B/SHANK3/SHISA7/SHISA8/STAC2/STAC3/TESC/…	68
GO:0086003	cardiac muscle cell contraction	27/2694	74/17335	8.4293e-06	0.00014779	0.000105811	ADORA1/ATP1A2/CACNA1C/CACNA1G/CTNNA3/DSC2/DSG2/DSP/GATA4/GJA1/HCN4/JUP/KCND3/KCNH2/KCNJ2/KCNJ3/KCNJ5/KCNJ8/KCNQ1/NOS1AP/RNF207/RYR2/SCN1A/SCN1B/SCN3B/SCN4B/SCN5A	27
GO:0060541	respiratory system development	55/2694	199/17335	8.52587e-06	0.000149037	0.000106704	ACE/ADA/ADAMTS2/ADAMTSL2/ALDH1A3/ASS1/BMP4/CCBE1/CEBPA/COL3A1/CRH/CRISPLD2/CTSH/CTSZ/DLX5/EDN2/EPAS1/FGF18/FLT4/FOXA1/FOXF1/GLI2/HOPX/HS6ST1/IGFBP5/KDR/LHX3/LOX/MME/NKX2-1/NKX2-8/NOS3/NOTCH1/PDGFA/PDGFRA/PDGFRB/PKDCC/PROX1/PTK7/RAB3A/RCN3/RSPO2/SHH/SIM2/SPDEF/STRA6/TBX4/TCF21/THRB/WNT11/WNT2/WNT2B/WNT5A/WNT7B/ZFPM2	55
GO:0070665	positive regulation of leukocyte proliferation	46/2694	157/17335	8.793e-06	0.000153249	0.00010972	ADA/BST2/CARD11/CCDC88B/CD209/CD24/CD274/CD38/CD40/CD6/CD70/CD74/CDKN1A/CHRNB2/CORO1A/CSF1/CSF1R/CSF2RA/CSF2RB/EBI3/EPHB2/HAVCR2/HLA-DMB/HLA-DPA1/HLA-DPB1/IGF2/IGFBP2/IL12A/IL12RB1/IL15/IL18/IL34/JAK3/KITLG/NCKAP1L/PRKCQ/PTPN22/RASAL3/SHH/ST6GAL1/TMIGD2/TNFSF9/VAV3/WNT3A/ZAP70/ZP3	46
GO:0048841	regulation of axon extension involved in axon guidance	16/2694	33/17335	9.09867e-06	0.000158106	0.000113197	SEMA3A/SEMA3B/SEMA3C/SEMA3E/SEMA3F/SEMA3G/SEMA4A/SEMA4D/SEMA4G/SEMA5B/SEMA6A/SEMA6B/SEMA7A/SLIT1/WNT3A/WNT5A	16
GO:0099173	postsynapse organization	47/2694	162/17335	9.42781e-06	0.000163341	0.000116945	ABI3/APOE/ARC/ARHGAP44/CAMK2B/CDK5R1/CDKL5/CHRNA7/CTNND2/CUX2/DNM3/EPHA7/EPHB1/EPHB2/EPHB3/FZD9/GAP43/GDNF/GLRB/GRID2/KIF1A/LHFPL4/LRRC4B/NEFL/NGEF/NLGN1/NOS1AP/NPTX1/NRCAM/NRP2/NRXN1/NRXN2/NTNG2/PAK3/PPFIA2/PTPRD/SEMA3F/SHANK3/SHISA7/SLITRK3/SPTBN2/SRCIN1/SRGN/TMEM108/WNT5A/WNT7A/ZNF804A	47
GO:0010721	negative regulation of cell development	50/2694	176/17335	9.46338e-06	0.000163474	0.00011704	ABCC8/ATOH1/BCL11A/BMP7/CDK5R1/DAAM2/DMTN/DRAXIN/EDNRB/EFNB3/EPHA7/EPHB2/GBP1/GPR37L1/LTF/MAP2/MT3/NKX6-1/NOTCH1/NPPC/NPR2/NR2E1/NTN1/PAX6/PITX3/PTHLH/PTN/RTN4R/SEMA3A/SEMA3B/SEMA3C/SEMA3E/SEMA3F/SEMA3G/SEMA4A/SEMA4D/SEMA4G/SEMA5B/SEMA6A/SEMA6B/SEMA7A/SLIT1/SPP1/TLX2/TTPA/ULK2/VAX1/WNT3A/WNT5A/WNT7A	50
GO:0060021	roof of mouth development	31/2694	91/17335	9.59998e-06	0.000165345	0.00011838	ALX4/ARID5B/COL11A2/COL2A1/DLX5/DLX6/EPHB2/EPHB3/FOXE1/FOXF2/FRAS1/HAND2/IRF6/JAG2/LRRC32/MEOX2/MMP25/MSX1/PDGFRA/PKDCC/PRRX1/SHH/SNAI1/TBX1/TCF21/VAX1/WFIKKN2/WNT11/WNT3A/WNT5A/WNT7A	31
GO:0003279	cardiac septum development	34/2694	104/17335	1.00767e-05	0.000173047	0.000123894	ADAMTS6/BMP4/BMP5/BMP7/DAND5/GATA4/HEY1/HEY2/HEYL/HOXA13/LRP2/MSX2/NOS3/NOTCH1/NRP2/PDE2A/PLXND1/PRDM1/PROX1/PTK7/ROBO2/SALL4/SEMA3C/SLIT2/SLIT3/SMAD6/SMO/SOX4/STRA6/TBX1/WNT11/WNT5A/XIRP2/ZFPM2	34
GO:0032944	regulation of mononuclear cell proliferation	61/2694	229/17335	1.01257e-05	0.00017338	0.000124133	ADA/BLK/BMP4/BTK/CARD11/CCDC88B/CD209/CD24/CD274/CD38/CD40/CD6/CD70/CD74/CDKN1A/CEBPB/CHRNB2/CLEC4G/CORO1A/CSF1/EBI3/EPHB2/GAL/GPNMB/HAVCR2/HLA-DMB/HLA-DPA1/HLA-DPB1/HLA-DRB1/IGF2/IGFBP2/IKZF3/IL12A/IL12RB1/IL15/IL18/INPP5D/JAK3/LGALS7B/LMO1/LRRC32/NCKAP1L/PDE5A/PLA2G2D/PRKCQ/PTPN22/RAC2/RASAL3/SHH/SPN/ST6GAL1/TMIGD2/TNFRSF14/TNFRSF1B/TNFRSF21/TNFSF9/TYROBP/VAV3/WNT3A/ZAP70/ZP3	61
GO:0032956	regulation of actin cytoskeleton organization	82/2694	334/17335	1.05294e-05	0.000179768	0.000128706	ABI3/ACTN2/ADD2/ALOX15/ARHGAP40/ARHGAP44/ARHGAP6/ARHGDIB/ARHGEF10L/ARHGEF15/ARPIN/BST2/CAPG/CCL24/CCL26/CDC42EP1/CDC42EP5/CDK5R1/CGNL1/CORO1A/CSF1R/CTNNA2/CX3CL1/CYFIP2/DAAM2/DMTN/EDN1/ELN/EPHA1/EPHA3/ESAM/FAM107A/FES/FMN1/GMFG/GPM6B/GPR65/GRHL3/IQGAP2/KANK3/KANK4/LIMCH1/LPAR1/LRP1/MAGEL2/MTSS1/MYLK3/NCKAP1L/NPHS1/PAK3/PDGFA/PDGFRA/PDGFRB/PLEKHH2/PPM1E/PRKCD/PROX1/RAC2/RGCC/RGS4/RHOB/RHOBTB1/RND2…	82
GO:0043010	camera-type eye development	80/2694	324/17335	1.07444e-05	0.000182905	0.000130952	ACHE/ACVRL1/ALDH1A3/ARHGEF15/ATP2B2/ATP8A2/BCL11B/BIRC7/BMP4/BMP7/CACNA1C/CALB1/CDKN1C/CELF4/COL8A1/COL8A2/CRYAB/CRYBA4/CRYBB1/DLL1/DLL4/EFEMP1/EPHB1/EPHB2/FLT1/FOXF2/FOXN4/FZD4/GJA1/GPM6A/GRHL3/HPCA/IGFN1/KDR/LAMC3/LHX1/MEGF11/MFRP/MFSD2A/NES/NEUROD1/NR2E1/PAX2/PAX6/PDE6A/PDE6B/PDGFRA/PDGFRB/PITX2/PITX3/POU4F2/PROX1/PRSS56/RAX/RET/SDK2/SHH/SHROOM2/SIX3/SLC17A7/SLC1A1/SLITRK6/SMARCD3/SOX8/STRA6/T…	80
GO:0030510	regulation of BMP signaling pathway	33/2694	100/17335	1.08322e-05	0.000183865	0.000131639	ACVRL1/BAMBI/BMP4/CDH5/CHRD/DAND5/DKK1/FST/FSTL1/FSTL3/GATA4/GREM2/HOXA13/HTRA1/HTRA3/KDR/LRP2/MSX1/MSX2/NEO1/NOTCH1/PPARG/RBPMS2/RGMA/SCUBE3/SFRP1/SFRP4/SFRP5/SMAD6/TMPRSS6/TNFAIP6/WNT1/WNT5A	33
GO:0050870	positive regulation of T cell activation	59/2694	220/17335	1.1248e-05	0.000189918	0.000135972	ADA/CARD11/CCDC88B/CD209/CD24/CD274/CD5/CD6/CD70/CD74/CD83/CORO1A/DOCK8/DPP4/EBI3/EFNB2/EFNB3/FCHO1/GLI2/HAVCR2/HLA-DMA/HLA-DMB/HLA-DOA/HLA-DPA1/HLA-DPB1/HLA-DQA1/HLA-DQB1/HLA-DRA/HLA-DRB1/IGF2/IGFBP2/IL12A/IL12RB1/IL15/IL18/IL7R/JAK3/LCK/MYB/NCKAP1L/NLRP3/NOD2/PIK3R6/PRKCQ/PTPN22/RAG1/RASAL3/RASGRP1/SHH/SIRPA/SOX4/SRC/TMIGD2/TNFRSF14/TNFSF9/VAV1/VNN1/ZAP70/ZP3	59
GO:0003253	cardiac neural crest cell migration involved in outflow tract morphogenesis	2694-08-01	10/17335	1.12861e-05	0.000189918	0.000135972	BMP4/BMP7/EDN1/EDNRA/FOLR1/HAND2/PITX2/SEMA3C	8
GO:0014820	tonic smooth muscle contraction	2694-08-01	10/17335	1.12861e-05	0.000189918	0.000135972	AGT/CD38/EDN1/EDN2/EDNRA/GRIP2/MYLK/SCNN1B	8
GO:0051057	positive regulation of small GTPase mediated signal transduction	25/2694	67/17335	1.14507e-05	0.000192136	0.000137561	ADCYAP1R1/ADGRG1/ARRB1/COL3A1/CSF1/F2RL2/GPR17/GPR20/GPR35/GPR4/GPR65/KITLG/LPAR1/MCF2L/MMD2/NOTCH1/NTRK1/P2RY8/PDGFRB/RASGEF1A/RASGRF1/RASGRP1/RTN4R/SRC/TGM2	25
GO:0010092	specification of animal organ identity	17/2694	37/17335	1.18789e-05	0.000198751	0.000142297	AXIN2/BMP2/BMP4/DKK1/GATA5/GDNF/HOXA11/LRP2/MESP1/PAX2/ROBO2/SMARCD3/WNT11/WNT2/WNT2B/WNT3A/WNT5A	17
GO:0030902	hindbrain development	43/2694	145/17335	1.22343e-05	0.000204115	0.000146137	ABAT/ATP1B2/BMP5/BMP7/CDK5R1/CDK5R2/CEND1/CNTN1/CTNNA2/DLL1/EGR2/EN1/EPHB1/EPHB2/FAIM2/FZD4/GLI2/GPR37L1/GRID2/HAP1/KCNC1/KNDC1/LHX1/LHX5/NEUROD1/NEUROD2/NEUROG3/PLXNA2/POU4F1/PROX1/RORA/SCN5A/SERPINE2/SHH/SLC6A4/SMO/SPTBN2/SSTR2/SSTR3/TRNP1/TTLL1/WNT1/WNT7A	43
GO:0010460	positive regulation of heart rate	14/2694	27/17335	1.24244e-05	0.000206111	0.000147566	ADA/ADM2/ADRA1D/ADRB1/AVPR1A/EDN1/EDN2/GCH1/HEY2/KCNQ1/RGS4/RYR2/SCN3B/SLC1A1	14
GO:0051953	negative regulation of amine transport	14/2694	27/17335	1.24244e-05	0.000206111	0.000147566	ABAT/ADORA1/ADRA2A/ADRA2B/ADRA2C/CHGA/CRH/HRH3/HTR1B/P2RY1/RGS2/RGS4/SLC43A1/SYT11	14
GO:2001257	regulation of cation channel activity	49/2694	173/17335	1.26444e-05	0.000209168	0.000149755	ABCC8/ACTN2/AKAP6/ANK3/ARC/CACNG4/CACNG5/CACNG7/CNIH2/CRH/CRHR1/CTSS/DAPK1/EDN1/EDNRA/EPHB2/FKBP1B/GAL/GPR35/GSG1L/GSTM2/HAP1/HPCA/JPH1/JPH2/JPH3/JPH4/KCNA1/KCNC1/KCNG1/KCNQ1/LRRC55/MAPK8IP2/MMP9/NLGN1/NOS1/NOS1AP/OPRL1/P2RY6/PLCG2/RASGRF1/RASGRF2/REM1/RNF207/SHANK3/SHISA7/SHISA8/STAC2/STAC3	49
GO:0007229	integrin-mediated signaling pathway	33/2694	101/17335	1.37137e-05	0.00022603	0.000161827	ADAM11/ADAMTS13/CD177/CDH17/CEACAM1/COL16A1/COL3A1/DMTN/EMP2/FGR/FN1/ITGA1/ITGA11/ITGA2B/ITGA7/ITGA8/ITGA9/ITGAL/ITGAX/ITGB2/ITGB3/ITGB4/LAMA3/LIMS2/MADCAM1/NEDD9/PTN/SEMA7A/SLC2A10/SRC/TSPAN32/VAV1/VAV3	33
GO:0001759	organ induction	13/2694	24/17335	1.37409e-05	0.00022603	0.000161827	BMP2/BMP4/DKK1/GATA5/GDNF/HOXA11/MESP1/ROBO2/WNT11/WNT2/WNT2B/WNT3A/WNT5A	13
GO:0003014	renal system process	35/2694	110/17335	1.46469e-05	0.000240258	0.000172014	ABCG2/ACE/ADORA1/ADORA2A/AGT/AGTR1/AKR1C3/AQP1/AQP3/AQP4/AVPR1A/BMP4/CHRNB2/CHRNB4/CLDN4/CYP4F12/EDN1/EDNRA/EDNRB/EMP2/GAS6/HSD11B2/KCNQ1/MCAM/NPR1/NPR3/OPRL1/PCSK5/PTPRO/SERPINF2/SGK1/SPX/SUCNR1/SULF2/TMEM63C	35
GO:0031128	developmental induction	16/2694	34/17335	1.47119e-05	0.00024065	0.000172295	BMP2/BMP4/DKK1/GATA5/GDNF/HOXA11/MESP1/ROBO2/SOX8/WNT1/WNT11/WNT2/WNT2B/WNT3A/WNT4/WNT5A	16
GO:0061333	renal tubule morphogenesis	27/2694	76/17335	1.48685e-05	0.000242535	0.000173644	AGT/BMP2/BMP4/CITED1/DCHS1/FMN1/GDNF/GREB1L/HOXA11/HOXD11/KIF26B/LGR4/LGR5/LHX1/MTSS1/NPNT/PAX2/SHH/SIX2/SMO/SOX8/TCF21/WNT1/WNT11/WNT2B/WNT4/WNT6	27
GO:0032370	positive regulation of lipid transport	25/2694	68/17335	1.54555e-05	0.000250067	0.000179037	ABCA13/ABCA5/ABCA7/ABCB4/ACSL5/APOE/ATP8A1/ATP8A2/C1QTNF1/CRH/DAB2/EDN1/GAL/LDLRAP1/LIPG/LRAT/LRP1/MAP2K6/P2RX7/PLA2G4A/PLA2R1/PRKCD/PTGES/SPP1/TNFRSF11A	25
GO:1900046	regulation of hemostasis	25/2694	68/17335	1.54555e-05	0.000250067	0.000179037	ABAT/ADAMTS18/APOE/C1QTNF1/CD36/CEACAM1/COMP/DMTN/EDN1/ENPP4/EPHB2/F3/FGG/HPSE/NOS3/PDGFA/PDGFRA/PLAT/PRKCD/PROC/SERPINE2/SERPINF2/SERPING1/TBXA2R/TSPAN8	25
GO:0003170	heart valve development	24/2694	64/17335	1.54584e-05	0.000250067	0.000179037	ADAMTS9/BMP2/BMP4/DCHS1/DLL4/ELN/GATA4/GATA5/HEY1/HEY2/HEYL/NOS3/NOTCH1/PDE2A/PRDM1/ROBO2/SLIT2/SLIT3/SMAD6/SNAI1/SOX4/STRA6/TIE1/TNFRSF1B	24
GO:0051216	cartilage development	51/2694	184/17335	1.63659e-05	0.000264019	0.000189026	ACVRL1/ADAMTS7/AXIN2/BGN/BMP2/BMP3/BMP4/BMP5/BMP7/BMP8B/CHST11/COL11A1/COL11A2/COL1A1/COL27A1/COL2A1/COL3A1/COMP/EDN1/EFEMP1/FGF18/FGFR3/GDF6/GPLD1/HAND2/HOXA11/MATN1/MATN3/MSX1/MSX2/NPPC/PITX1/PKDCC/PRRX1/PTH1R/PTHLH/ROR2/RSPO2/SCIN/SIX2/SNAI1/SOX5/SULF2/TRPV4/UNCX/WNT10B/WNT11/WNT2B/WNT5A/WNT7A/WNT7B	51
GO:0007548	sex differentiation	70/2694	277/17335	1.64988e-05	0.000265431	0.000190037	A2M/ACE/ACSBG1/ADAM21/ADCYAP1R1/ADGRG1/AKR1C3/ARID5B/BIK/BMP5/CBX2/CDKL2/CEBPB/CNTFR/COL9A3/DACH1/DMRTA2/FOXF2/FST/FZD4/GATA4/GFRA1/GJA1/GREB1L/HNF4A/HOXA11/HOXA13/HOXD13/INHBB/INSL3/KDR/KITLG/LFNG/LGR4/LHX1/LHX8/LHX9/LRP2/MAMLD1/NOS3/NR5A1/NTRK1/NUPR1/PDGFA/PDGFRA/PDGFRB/PTPRN/ROBO2/ROR2/SDC1/SEMA3A/SFRP1/SHH/SLIT2/SLIT3/SOX8/SRC/STRA6/TCF21/TEX19/TFAP2C/TLR3/TNFAIP6/TP63/WNT2B/WNT4/WNT5A/WNT7A/…	70
GO:1900271	regulation of long-term synaptic potentiation	19/2694	45/17335	1.66031e-05	0.000266378	0.000190715	ADCY1/ADORA1/ADORA2A/APOE/ARC/CALB1/CALB2/CHRNA7/CX3CR1/EPHB2/FAM107A/IGSF11/MME/NRGN/NSG1/PTN/SHANK3/SHISA7/TYROBP	19
GO:0002685	regulation of leukocyte migration	57/2694	213/17335	1.68265e-05	0.000269224	0.000192753	ADA/ADORA1/APOD/BMP5/C5/C5AR1/C5AR2/CCL20/CCL24/CD200/CD74/CHST2/CMKLR1/CSF1/CSF1R/CX3CL1/CX3CR1/CXCL8/DAPK2/DOCK8/DPP4/EDN1/EDN2/ELANE/FUT7/GAS6/ICAM1/IL12A/IL1R1/IL34/IL6R/JAM2/KITLG/MADCAM1/MMP28/MTUS1/NCKAP1L/NOD2/PADI2/PDGFD/PGF/PLA2G7/PLVAP/PRSS56/PTN/RAC2/SLAMF8/SLC8B1/SLIT2/SPN/TNFAIP6/TNFRSF14/TNFRSF18/TRPV4/VEGFC/WNT5A/ZP3	57
GO:0008038	neuron recognition	20/2694	49/17335	1.83378e-05	0.000291891	0.000208981	CDK5R1/CNTNAP2/CRTAC1/CXCR4/EFNB3/EPHA3/EPHB2/EPHB3/GAP43/IGSF9/MYPN/NEXN/NRCAM/PALLD/ROBO2/ROBO3/ROBO4/SEMA3A/TNFRSF21/VSTM2L	20
GO:0048813	dendrite morphogenesis	41/2694	138/17335	1.83782e-05	0.000291891	0.000208981	ABI3/ADGRB3/ARC/ARHGAP44/CAMK2B/CDK5R1/CDKL5/CELSR2/CHRNA7/CHRNB2/CTNNA2/CTNND2/CUX2/DCDC2/DCLK1/DNM3/EPHB1/EPHB2/EPHB3/HECW2/KIF1A/KNDC1/LZTS1/MAP2/MAP6/MAPK8IP2/NEUROG3/NGEF/NLGN1/NR2E1/PAK3/PPFIA2/PTN/PTPRD/SDC2/SEMA3A/SEMA4D/SHANK3/SRCIN1/TLX2/WNT7A	41
GO:0021587	cerebellum morphogenesis	17/2694	38/17335	1.83927e-05	0.000291891	0.000208981	CEND1/DLL1/FAIM2/GLI2/GRID2/KNDC1/LHX1/LHX5/PROX1/RORA/SERPINE2/SMO/SPTBN2/TRNP1/TTLL1/WNT1/WNT7A	17
GO:0032963	collagen metabolic process	32/2694	98/17335	1.86689e-05	0.000294902	0.000211136	ADAMTS14/ADAMTS2/BMP4/CIITA/COL1A1/COL1A2/CREB3L1/CTSS/CYGB/MMP1/MMP10/MMP11/MMP15/MMP17/MMP20/MMP25/MMP28/MMP7/MMP9/MRC2/NPPC/P2RX7/P3H2/PDGFRB/PRTN3/RCN3/RGCC/SERPINB7/SERPINF2/TMPRSS6/TNXB/WNT4	32
GO:0048593	camera-type eye morphogenesis	37/2694	120/17335	1.86832e-05	0.000294902	0.000211136	ALDH1A3/ATP8A2/BMP4/BMP7/CALB1/COL8A1/COL8A2/DLL1/EPHB1/EPHB2/FOXF2/FOXN4/IGFN1/KDR/LHX1/MEGF11/MFSD2A/PAX2/PAX6/PITX2/PITX3/PROX1/SDK2/SHROOM2/SIX3/SLC1A1/SOX8/STRA6/TDRD7/TH/THRB/TSPAN12/USH1C/WNT2/WNT2B/WNT5A/ZHX2	37
GO:0001894	tissue homeostasis	67/2694	263/17335	1.87822e-05	0.000295668	0.000211685	ABCA4/ABCC8/AIPL1/ALDH1A1/ATP1B2/AZGP1/CD38/CDH3/CDH5/CDHR1/CIB2/CLDN1/CLDN3/CNGB1/COL2A1/COL3A1/COMP/CORO1A/CSF1/CSF1R/CTSH/EPAS1/ESAM/ESRRB/GJA1/GPR137B/HOXA13/IL20RA/ILDR2/INPP5D/ITGB3/JAM2/KDR/LAMA2/LSR/LTF/MC4R/MFSD2A/MUC4/NEUROD1/NOD2/NOS3/NOTCH1/OAS1/P2RX7/PDK4/PECAM1/PIGR/PTGS2/PTH1R/RAB3D/RCN3/SERPINA3/SH3GL2/SLC1A1/SMO/SNX10/SPP1/SRC/TJP3/TMEM119/TNFRSF11A/TNFRSF11B/TUB/USH1C/USH1G/VSTM4	67
GO:0048592	eye morphogenesis	44/2694	152/17335	1.90342e-05	0.000298832	0.000213951	ALDH1A3/ATP8A2/BMP4/BMP7/CALB1/COL5A2/COL8A1/COL8A2/DLL1/EFEMP1/EPHB1/EPHB2/FOXF2/FOXN4/IGFN1/KDR/LHX1/MEGF11/MFAP5/MFRP/MFSD2A/MYO7A/OLFM3/PAX2/PAX6/PITX2/PITX3/PRDM1/PROX1/SDK2/SHROOM2/SIX3/SLC1A1/SOX8/STRA6/TDRD7/TH/THRB/TSPAN12/USH1C/WNT2/WNT2B/WNT5A/ZHX2	44
GO:0061098	positive regulation of protein tyrosine kinase activity	21/2694	53/17335	1.96107e-05	0.000307059	0.00021984	ACE/ADORA1/ADRA2A/AFAP1L2/AGT/AREG/BTC/CD24/CSF1R/DLG3/DOK7/ERBB3/GAS6/GPRC5B/GRM5/IL34/NEDD9/NEURL1/SRC/SRCIN1/WNT3A	21
GO:0002790	peptide secretion	58/2694	219/17335	1.98878e-05	0.000310568	0.000222352	ABAT/ABCC8/ACVR1C/ADCY5/ADCYAP1/ADORA1/ADRA2A/ANO1/BAIAP3/BLK/BRSK2/CD38/CD74/CHGA/CPE/CPLX1/CPLX3/CRH/CRHR1/DOC2B/EDN1/FGG/FKBP1B/GAL/GCK/GIP/GIPR/GPER1/GPLD1/GRP/HLA-DRB1/HNF4A/ILDR2/INHBB/KCNB1/KCNJ11/KISS1/MAFA/MC4R/MYRIP/NEUROD1/NKX6-1/NOS2/PCLO/PDX1/PTPRN/RAPGEF4/RFX6/SFRP1/SLC16A10/SLC8B1/SOX4/SSTR5/SYT7/SYTL4/TFR2/TRPM2/TRPV4	58
GO:0030509	BMP signaling pathway	45/2694	157/17335	2.02527e-05	0.000315425	0.00022583	ACVRL1/BAMBI/BMP2/BMP4/BMP5/BMP7/BMP8B/CDH5/CHRD/COMP/DAND5/DKK1/DLX5/EGR1/FST/FSTL1/FSTL3/GATA4/GDF1/GDF15/GDF6/GDF7/GREM2/HOXA13/HTRA1/HTRA3/KDR/LRP2/MSX1/MSX2/NEO1/NOTCH1/PPARG/RBPMS2/RGMA/ROR2/SCUBE3/SFRP1/SFRP4/SFRP5/SMAD6/TMPRSS6/TNFAIP6/WNT1/WNT5A	45
GO:0001658	branching involved in ureteric bud morphogenesis	22/2694	57/17335	2.0438e-05	0.000317011	0.000226966	AGT/BMP2/BMP4/CITED1/DCHS1/GDNF/GREB1L/HOXA11/HOXD11/LGR4/LHX1/NPNT/PAX2/SHH/SIX2/SMO/SOX8/TCF21/WNT1/WNT2B/WNT4/WNT6	22
GO:0030595	leukocyte chemotaxis	60/2694	229/17335	2.0502e-05	0.000317011	0.000226966	ADGRE2/AZU1/C5/C5AR1/C5AR2/CCL20/CCL22/CCL24/CCL26/CD74/CHGA/CMKLR1/CORO1A/CSF1/CSF1R/CX3CL1/CX3CR1/CXCL1/CXCL16/CXCL8/CXCR2/CXCR4/DAPK2/DPP4/EDN1/EDN2/EDNRB/FLT1/GAS6/HRH1/IL12A/IL34/IL6R/ITGA1/ITGA9/ITGB2/MMP28/MTUS1/NCKAP1L/NOD2/PADI2/PGF/PLA2G7/PREX1/PRSS56/PTN/PTPRO/RAC2/SCG2/SLAMF8/SLC8B1/SLIT2/TNFAIP6/TNFRSF11A/TRPM2/TRPV4/VAV1/VAV3/VEGFC/WNT5A	60
GO:0021978	telencephalon regionalization	2694-09-01	13/17335	2.05306e-05	0.000317011	0.000226966	ADGRG1/BMP2/BMP4/DMRTA2/EMX1/EMX2/PAX6/SHH/SIX3	9
GO:0030282	bone mineralization	36/2694	116/17335	2.05711e-05	0.000317011	0.000226966	ALOX15/ALPL/AXIN2/BMP2/BMP4/BMP7/COL1A2/COMP/ENPP1/FAM20C/FGFR3/FGR/FZD9/GJA1/GPM6B/LGR4/LOX/LTF/MATN1/NOTUM/P2RX7/PHOSPHO1/PKDCC/PTGS2/PTH1R/PTHLH/PTN/ROR2/RSPO2/SLC24A3/SNX10/SRGN/TMEM119/WNT10B/WNT11/WNT4	36
GO:0048645	animal organ formation	24/2694	65/17335	2.09234e-05	0.000321594	0.000230247	AXIN2/BMP2/BMP4/BMP7/DKK1/FOLR1/GATA5/GDNF/HAND2/HOXA11/LRP2/MESP1/NOTCH1/NTF4/PAX2/ROBO2/SHH/SMARCD3/TP63/WNT11/WNT2/WNT2B/WNT3A/WNT5A	24
GO:0045666	positive regulation of neuron differentiation	30/2694	90/17335	2.1507e-05	0.000329699	0.00023605	ADRA2B/ADRA2C/ATOH1/BMP2/BMP4/BMP7/BRINP3/DKK1/FEZ1/FEZF1/FGF20/FOXA1/GDF6/GDF7/GDPD5/GPRC5B/HEYL/MAP1B/MMD/MMD2/NAP1L2/NEUROD1/NEUROD2/NEUROG3/NKX2-2/NKX6-1/NRCAM/PROX1/RNF112/SH3GL3	30
GO:0050768	negative regulation of neurogenesis	41/2694	139/17335	2.22024e-05	0.00033947	0.000243045	ABCC8/ATOH1/BMP7/CDK5R1/DAAM2/DRAXIN/EFNB3/EPHA7/EPHB2/GPR37L1/MAP2/MT3/NKX6-1/NOTCH1/NR2E1/NTN1/PAX6/PITX3/PTN/RTN4R/SEMA3A/SEMA3B/SEMA3C/SEMA3E/SEMA3F/SEMA3G/SEMA4A/SEMA4D/SEMA4G/SEMA5B/SEMA6A/SEMA6B/SEMA7A/SLIT1/SPP1/TLX2/ULK2/VAX1/WNT3A/WNT5A/WNT7A	41
GO:0030168	platelet activation	39/2694	130/17335	2.27658e-05	0.000346276	0.000247918	ABAT/ADAMTS13/ADAMTS18/ADRA2A/ADRA2B/ADRA2C/APOE/BLK/C1QTNF1/CD40/CEACAM1/COL3A1/COMP/DMTN/EMILIN2/ENTPD2/F2RL2/FGG/FN1/GP1BB/ITGB3/LCK/MMRN1/MYL9/NOS3/P2RY1/PDGFA/PDGFRA/PLA2G4A/PLCG2/PRKCD/PRKCQ/SERPINE2/SRC/TSPAN32/VAV1/VAV3/VWF/WNT3A	39
GO:0061041	regulation of wound healing	39/2694	130/17335	2.27658e-05	0.000346276	0.000247918	ABAT/ABCC8/ACTA2/ADAMTS18/ADRA2A/APOE/C1QTNF1/CADM4/CD109/CD36/CEACAM1/CLDN1/CLDN3/CLDN4/CXCR4/DMTN/EDN1/ENPP4/EPHB2/EPPK1/F3/FGG/HPSE/INSL3/MMRN1/MYLK/NOS3/PDGFA/PDGFRA/PLAT/PRKCD/PROC/SERPINE2/SERPINF2/SERPING1/TBXA2R/TSPAN8/WFDC1/WNT4	39
GO:0099175	regulation of postsynapse organization	29/2694	86/17335	2.29073e-05	0.000347526	0.000248813	ABI3/APOE/ARC/ARHGAP44/CAMK2B/CDK5R1/CDKL5/CUX2/DNM3/EPHA7/EPHB2/GRID2/KIF1A/LRRC4B/NGEF/NLGN1/NPTX1/NRCAM/NRP2/PAK3/PPFIA2/PTPRD/SEMA3F/SHANK3/SRCIN1/SRGN/WNT5A/WNT7A/ZNF804A	29
GO:0007160	cell-matrix adhesion	60/2694	230/17335	2.36003e-05	0.000356194	0.000255019	ACTN2/ACVRL1/ADAMTS13/ADAMTS9/APOD/ARHGAP6/BCAM/CAMSAP3/CD36/COL16A1/COL17A1/COL3A1/COL5A3/CSF1/CX3CL1/DMTN/EMP2/EPDR1/EPHA1/EPHA3/FAM107A/FBLN5/FGG/FMN1/FN1/GPM6B/HPSE/ITGA1/ITGA11/ITGA2B/ITGA7/ITGA8/ITGA9/ITGAL/ITGAX/ITGB2/ITGB3/ITGB4/JUP/KDR/L1CAM/LIMCH1/MADCAM1/MSLN/MUC4/NID1/NID2/NPNT/ONECUT2/OTOA/PPFIA2/SEMA3E/SFRP1/SIGLEC1/SKAP1/SORBS1/SRC/TNXB/VWA2/WNT4	60
GO:0016358	dendrite development	60/2694	230/17335	2.36003e-05	0.000356194	0.000255019	ABI3/ACTL6B/ADGRB3/APOE/ARC/ARHGAP44/BCL11A/BMP5/BMP7/CAMK2A/CAMK2B/CDK5R1/CDKL5/CELSR2/CHRNA7/CHRNB2/CSMD3/CTNNA2/CTNND2/CUX2/DCDC2/DCLK1/DNM3/EPHB1/EPHB2/EPHB3/FLRT1/FOXO6/GPR37/HECW2/IGSF9/KIF1A/KNDC1/LZTS1/MAP1B/MAP2/MAP6/MAPK8IP2/MFSD2A/NEURL1/NEUROG3/NGEF/NLGN1/NR2E1/NTN1/NTN5/PACSIN1/PAK3/PPFIA2/PTN/PTPRD/RAB17/SDC2/SEMA3A/SEMA4D/SHANK3/SRCIN1/TLX2/TMEFF1/WNT7A	60
GO:1904062	regulation of cation transmembrane transport	82/2694	341/17335	2.36704e-05	0.000356334	0.000255119	ABCC8/ACTN2/ADRA2A/AGT/AKAP6/ANK3/ARC/ATP1A2/ATP1B2/CACNA1C/CACNG4/CACNG5/CACNG7/CEMIP/CNIH2/CORO1A/CRH/CRHR1/CTSS/CX3CL1/DAPK1/EDN1/EDNRA/EPHB2/FKBP1B/FXYD1/FXYD6/FXYD7/GAL/GLRX/GPER1/GPR35/GSG1L/GSTM2/HAP1/HECW2/HPCA/HSPA2/JPH1/JPH2/JPH3/JPH4/KCNA1/KCNC1/KCNG1/KCNH2/KCNIP3/KCNJ2/KCNQ1/LRRC55/MAPK8IP2/MMP9/NLGN1/NOS1/NOS1AP/OPRL1/P2RY6/PLCG2/PTPN3/RASGRF1/RASGRF2/REM1/RGS2/RGS4/RGS7/RNF207/RYR2/…	82
GO:0042886	amide transport	70/2694	280/17335	2.41504e-05	0.00036224	0.000259348	ABAT/ABCA13/ABCA2/ABCB1/ABCC8/ABCG2/ACVR1C/ADCY5/ADCYAP1/ADORA1/ADRA2A/ANO1/AQP3/BAIAP3/BLK/BRSK2/CA2/CD209/CD38/CD74/CDH17/CHGA/CPE/CPLX1/CPLX3/CRH/CRHR1/DOC2B/EDN1/FGG/FKBP1B/FOLR1/GAL/GCK/GIP/GIPR/GJA1/GPER1/GPLD1/GRP/HLA-DRB1/HNF4A/ILDR2/INHBB/KCNB1/KCNJ11/KISS1/LRP2/MAFA/MC4R/MYRIP/NEUROD1/NKX6-1/NOS2/PCLO/PDX1/PTPRN/RAPGEF4/RFX6/SFRP1/SLC16A10/SLC38A5/SLC8B1/SOX4/SSTR5/SYT7/SYTL4/TFR2/TRPM2…	70
GO:0031018	endocrine pancreas development	19/2694	46/17335	2.41865e-05	0.00036224	0.000259348	BMP4/BMP5/DLL1/GIP/GIPR/HNF4A/IL6R/INSM1/NEUROD1/NEUROG3/NKX2-2/NKX6-1/ONECUT2/PAX6/PDX1/RFX6/SMO/SOX4/WNT5A	19
GO:1904861	excitatory synapse assembly	13/2694	25/17335	2.45533e-05	0.000366796	0.000262609	ABI3/GRID2/LRRC4B/NLGN1/NPTX1/NRXN1/NRXN2/PTPRD/SEMA4A/SHANK3/SLITRK3/WNT5A/WNT7A	13
GO:0001909	leukocyte mediated cytotoxicity	38/2694	126/17335	2.52871e-05	0.000376796	0.000269769	AZGP1/AZU1/CEACAM1/CLEC12B/CORO1A/CTSH/CX3CR1/ELANE/EMP2/GZMM/HAVCR2/HLA-B/HLA-DRA/HLA-DRB1/HLA-F/HLA-H/ICAM1/IL12A/IL12RB1/IL18/IL7R/NCKAP1L/NLRP6/NOS2/P2RX7/PIK3R6/RAET1E/RAET1G/RASGRP1/SCNN1B/SERPINB9/STXBP2/TYROBP/ULBP1/ULBP2/ULBP3/UNC13D/VAV1	38
GO:1903034	regulation of response to wounding	46/2694	163/17335	2.54126e-05	0.000377706	0.00027042	ABAT/ABCC8/ACTA2/ADAMTS18/ADRA2A/APOE/C1QTNF1/CADM4/CD109/CD36/CEACAM1/CLDN1/CLDN3/CLDN4/CXCR4/DMTN/EDN1/ENPP4/EPHB2/EPPK1/F3/FGG/FKBP1B/HPSE/INSL3/KREMEN1/MMRN1/MYLK/NOS3/PDGFA/PDGFRA/PLAT/PRKCD/PROC/PTN/RGMA/RTN4R/RTN4RL1/SERPINE2/SERPINF2/SERPING1/SPP1/TBXA2R/TSPAN8/WFDC1/WNT4	46
GO:0019935	cyclic-nucleotide-mediated signaling	27/2694	78/17335	2.54952e-05	0.000377974	0.000270612	ADCY1/ADCYAP1/ADCYAP1R1/AKAP6/APOE/AQP1/CD36/EDNRB/GAL/GIP/GIPR/GNAI1/GUCY1A2/GUCY2D/INSL3/NPPC/NPR1/NPR2/OPRL1/PDE2A/PDE3A/PDE7B/PEX5L/RASD2/RNF157/RUNDC3A/SCTR	27
GO:0008544	epidermis development	83/2694	347/17335	2.60019e-05	0.000384513	0.000275294	AKR1C3/ALX4/AQP3/ATOH1/BCL11B/BMP4/CD109/CDH3/CNFN/COL17A1/CRABP2/CYP26B1/DCT/DKK1/DLL1/DSP/ESRP1/EVPL/EXPH5/FA2H/FOXE1/FOXQ1/FST/GAL/GLI2/GRHL1/GRHL3/HEY2/HLA-DRB1/HOXB13/HOXC13/HPSE/IGFBP5/IRF6/JAG2/KAZN/KCNQ1/KRT16/KRT17/KRT31/KRT81/KRT83/KRT86/LAMA3/LGR4/LGR5/MCOLN3/MSX2/MYCL/MYO6/MYO7A/NGFR/NOTCH1/NTF4/OVOL2/PALLD/PAX6/PDGFA/PDZD7/PITX2/POU2F3/POU3F1/POU3F2/PRKCH/PTHLH/SFN/SFRP4/SHH/SLITRK6/…	83
GO:1903307	positive regulation of regulated secretory pathway	20/2694	50/17335	2.61241e-05	0.000385252	0.000275823	CACNA1G/CACNA1H/CACNA1I/CD177/CDK5R2/DOC2B/FGR/GAB2/HLA-F/ITGB2/KCNB1/NLGN1/RAB15/RAB3A/RAB3D/SCAMP5/SYT1/SYT7/UNC13D/ZP3	20
GO:0072109	glomerular mesangium development	2694-10-01	16/17335	2.61835e-05	0.000385252	0.000275823	ACTA2/BMP4/BMP7/EGR1/GPR4/IL6R/NOTCH1/PDGFD/PDGFRB/SERPINB7	10
GO:0050670	regulation of lymphocyte proliferation	59/2694	226/17335	2.68467e-05	0.000394021	0.000282101	ADA/BLK/BMP4/BTK/CARD11/CCDC88B/CD209/CD24/CD274/CD38/CD40/CD6/CD70/CD74/CDKN1A/CEBPB/CHRNB2/CLEC4G/CORO1A/EBI3/EPHB2/GAL/GPNMB/HAVCR2/HLA-DMB/HLA-DPA1/HLA-DPB1/HLA-DRB1/IGF2/IGFBP2/IKZF3/IL12A/IL12RB1/IL15/IL18/INPP5D/JAK3/LGALS7B/LMO1/LRRC32/NCKAP1L/PDE5A/PLA2G2D/PRKCQ/PTPN22/RAC2/RASAL3/SHH/SPN/TMIGD2/TNFRSF14/TNFRSF1B/TNFRSF21/TNFSF9/TYROBP/VAV3/WNT3A/ZAP70/ZP3	59
GO:0023019	signal transduction involved in regulation of gene expression	2694-12-01	22/17335	2.7092e-05	0.000396133	0.000283613	DAND5/EPCAM/GSC/HNF4A/MESP1/MSX1/MSX2/NEUROD1/P2RY1/PAX6/PDGFRA/TRAF3IP2	12
GO:0048738	cardiac muscle tissue development	60/2694	231/17335	2.71259e-05	0.000396133	0.000283613	ACTN2/ADAMTS9/AGT/AKAP6/ALPK2/ALPK3/ANKRD1/BMP2/BMP4/BMP5/BMP7/CACNA1G/COL11A1/DKK1/DLL1/DLL4/DSG2/DSP/EDN1/EDNRA/EFNB2/ERBB3/ERBB4/FGF20/GATA4/GATA5/GJA1/HCN4/HEY1/HEY2/HOPX/JPH2/LRP2/MESP1/MSX1/MSX2/MYL2/MYLK3/NDRG4/NEBL/NOTCH1/PDGFRA/PDGFRB/PI16/POU4F1/PROX1/RGS2/RGS4/RYR2/SCN5A/SGCG/SGCZ/SORBS2/TNNC1/TNNI3/WNT2/WNT3A/WNT5A/XIRP2/ZFPM2	60
GO:0003179	heart valve morphogenesis	21/2694	54/17335	2.74213e-05	0.00039945	0.000285988	ADAMTS9/BMP2/BMP4/DCHS1/DLL4/ELN/GATA4/GATA5/HEY1/HEY2/HEYL/NOS3/NOTCH1/ROBO2/SLIT2/SLIT3/SMAD6/SNAI1/SOX4/STRA6/TIE1	21
GO:0042303	molting cycle	35/2694	113/17335	2.79036e-05	0.000403737	0.000289057	ALX4/CD109/CDH3/DKK1/FA2H/FOXE1/FOXQ1/FST/GAL/GLI2/HOXC13/HPSE/IGFBP5/KRT16/KRT17/KRT83/LGR4/LGR5/MPZL3/MSX2/NGFR/NOTCH1/PDGFA/PTGS2/SHH/SMO/SNAI1/SPINK5/TNFRSF19/TP63/TRPV3/TSPEAR/WNT10A/WNT10B/WNT5A	35
GO:0042633	hair cycle	35/2694	113/17335	2.79036e-05	0.000403737	0.000289057	ALX4/CD109/CDH3/DKK1/FA2H/FOXE1/FOXQ1/FST/GAL/GLI2/HOXC13/HPSE/IGFBP5/KRT16/KRT17/KRT83/LGR4/LGR5/MPZL3/MSX2/NGFR/NOTCH1/PDGFA/PTGS2/SHH/SMO/SNAI1/SPINK5/TNFRSF19/TP63/TRPV3/TSPEAR/WNT10A/WNT10B/WNT5A	35
GO:0010544	negative regulation of platelet activation	2694-11-01	19/17335	2.80214e-05	0.000403737	0.000289057	ABAT/ADAMTS18/APOE/C1QTNF1/CEACAM1/FGG/NOS3/PDGFA/PDGFRA/PRKCD/SERPINE2	11
GO:0030193	regulation of blood coagulation	24/2694	66/17335	2.80736e-05	0.000403737	0.000289057	ABAT/ADAMTS18/APOE/C1QTNF1/CD36/CEACAM1/DMTN/EDN1/ENPP4/EPHB2/F3/FGG/HPSE/NOS3/PDGFA/PDGFRA/PLAT/PRKCD/PROC/SERPINE2/SERPINF2/SERPING1/TBXA2R/TSPAN8	24
GO:0061005	cell differentiation involved in kidney development	22/2694	58/17335	2.81292e-05	0.000403737	0.000289057	ACTA2/BMP4/CD24/EDNRA/EDNRB/GDNF/GPR4/LGR4/LHX1/MAGI2/MMP9/MTSS1/NOTCH1/NPHS1/PAX2/PODXL/PTPRO/SHH/SIX2/SMO/TCF21/WNT4	22
GO:0086065	cell communication involved in cardiac conduction	22/2694	58/17335	2.81292e-05	0.000403737	0.000289057	ATP1A2/ATP1A3/ATP1B2/CACNA1C/CACNA1G/CTNNA3/DSC2/DSG2/DSP/FKBP1B/GJA1/HCN4/JUP/KCNJ3/KCNJ5/KCNQ1/RNF207/RYR2/SCN1B/SCN3B/SCN4B/SCN5A	22
GO:0003338	metanephros morphogenesis	15/2694	32/17335	2.88726e-05	0.000412385	0.000295249	BMP4/CALB1/FMN1/FRAS1/GDNF/KIF26B/LGR4/LHX1/PAX2/PDGFRB/SIX2/SMO/SOX8/WNT4/WNT7B	15
GO:0060914	heart formation	15/2694	32/17335	2.88726e-05	0.000412385	0.000295249	AXIN2/BMP2/BMP4/DKK1/FOLR1/GATA5/HAND2/LRP2/MESP1/NOTCH1/ROBO2/SMARCD3/WNT11/WNT3A/WNT5A	15
GO:0009952	anterior/posterior pattern specification	56/2694	212/17335	2.96936e-05	0.000423079	0.000302906	ALX4/ARC/AXIN2/BARX1/BMP2/BMP4/BTG2/CELSR2/DKK1/DLL1/EMX2/EN1/FEZF1/FOXF1/GATA4/HELT/HES2/HES4/HES6/HEY1/HEY2/HEYL/HOXA11/HOXC13/HOXD13/HOXD8/HOXD9/LFNG/LHX1/MEOX1/MEOX2/MESP1/MESP2/MSX1/MSX2/NEUROD1/NOTCH1/NRARP/PAX6/PCSK5/PLXNA2/ROR2/SEMA3C/SFRP1/SHH/SIX2/SMO/TBX1/TCF15/TDRD5/TDRD7/WNT1/WNT2/WNT2B/WNT3A/WNT5A	56
GO:0002250	adaptive immune response	99/2694	432/17335	2.97845e-05	0.000423345	0.000303096	ADA/ADCY7/ADGRE1/ALCAM/ALOX15/AZGP1/BTK/BTN3A2/C1R/C1RL/C1S/C3/C5/C7/C8G/CAMK4/CD209/CD274/CD40/CD6/CD7/CD70/CD74/CD79B/CD8A/CEACAM1/CLEC4G/CSF2RB/CTSH/CTSS/CX3CR1/EBI3/EMP2/EPHB2/FCER2/FUT7/GZMM/HAVCR2/HLA-B/HLA-DMA/HLA-DMB/HLA-DOA/HLA-DPA1/HLA-DPB1/HLA-DQA1/HLA-DQB1/HLA-DRA/HLA-DRB1/HLA-F/HLA-H/ICAM1/IL12A/IL12RB1/IL18/IL18R1/IL1R1/IL21R/IL6R/IL7R/INPP5D/ITK/JAK3/LAIR1/LAMP3/LAT2/LIG4/NCKAP1L/N…	99
GO:0097529	myeloid leukocyte migration	58/2694	222/17335	3.05394e-05	0.000433023	0.000310025	ADGRE2/AZU1/C5/C5AR1/C5AR2/CCL20/CCL22/CCL24/CCL26/CD177/CD200/CD74/CHGA/CMKLR1/CSF1/CSF1R/CX3CL1/CX3CR1/CXCL1/CXCL8/CXCR2/DAPK2/DPP4/EDN1/EDN2/EDNRB/FLT1/FUT7/HRH1/IL1R1/IL34/IL6R/ITGA1/ITGA9/ITGB2/MMP28/MTUS1/NCKAP1L/NOD2/PDGFD/PECAM1/PGF/PLA2G7/PREX1/PRTN3/PTPRO/RAC2/ROR2/SCG2/SIRPA/SLAMF8/SLIT2/TNFAIP6/TNFRSF11A/TRPV4/VAV1/VAV3/VEGFC	58
GO:0050886	endocrine process	28/2694	83/17335	3.12228e-05	0.000441644	0.000316197	ACE/AGT/AGTR1/AVPR1A/C1QTNF1/CGA/CRH/CRHR1/CTSZ/DAB2/EDN1/EDN2/EDNRB/FZD4/GAL/GJA1/HSD11B2/INHBB/KCNQ1/KISS1/NOS3/OXTR/PCSK5/PPARG/RAB11FIP1/RPS6KA2/SERPINF2/SUCNR1	28
GO:0014075	response to amine	18/2694	43/17335	3.17727e-05	0.00044834	0.000320991	ADAMTS13/ADORA2A/ASIC1/ASS1/CPS1/DBH/EDN1/EDNRA/KCNC1/NR4A1/OXTR/PDE1B/PPP1R1B/RGS2/RGS4/RGS7/SLC1A1/TH	18
GO:0042692	muscle cell differentiation	87/2694	370/17335	3.31132e-05	0.000466133	0.00033373	ACTN2/ADGRB1/ADGRB3/AGT/AKAP6/ALPK2/ALPK3/ANKRD1/AVPR1A/BHLHA15/BMP2/BMP4/CACNA1H/COMP/CSRP2/CYP26B1/DKK1/DLL1/DNER/DYSF/EDN1/EDNRA/EDNRB/EFNB2/FBXO40/FOXF1/GATA4/GDF15/GPER1/HEY1/HEY2/HOPX/IGF2/IGFBP5/ITGA8/JAM2/KCNH1/KLF5/KLHL41/KRT19/LOX/MEGF10/MESP1/MSX1/MYL2/MYL9/MYLK3/MYOM2/MYOZ2/MYPN/NEBL/NOS1/NOTCH1/NPHS1/NPNT/OBSCN/OLFM2/P2RX2/PDGFRA/PDGFRB/PGM5/PI16/PROX1/PTGFRN/RBPMS2/RGS2/RGS4/RORA/RY…	87
GO:0001764	neuron migration	45/2694	160/17335	3.39281e-05	0.000476458	0.000341122	ADGRG1/ADGRL3/ARX/ASTN1/ATOH1/BARHL2/CAMK2A/CAMK2B/CCK/CCR4/CDK5R1/CDK5R2/CDKL5/CELSR2/COL3A1/CTNNA2/CX3CL1/CXCR4/DCDC2/DCLK1/DNER/FEZF1/GAS6/GJA1/GPM6A/LHX1/LHX6/MAP1B/MDGA1/NDNF/NEO1/NKX6-1/NRCAM/NRP2/NTN1/NTNG1/NTNG2/PAX6/SCRT1/SEMA3A/SEMA6A/SPOCK1/TLX3/TUBB2B/VAX1	45
GO:0022612	gland morphogenesis	37/2694	123/17335	3.41799e-05	0.000478841	0.000342829	AREG/BMP4/BMP7/CEACAM1/CEBPB/CSF1/CSF1R/ELF3/FOXA1/GDF7/HGF/HOXA13/HOXB13/HOXD13/HPN/IGFBP5/LIMS2/MSX2/NKX2-3/NOTCH1/NTN1/NTN4/PAX6/PDGFA/PLXND1/PROX1/PTN/SEMA3A/SEMA3C/SFRP1/SHH/SRC/TGM2/TP63/WNT3A/WNT4/WNT5A	37
GO:0060041	retina development in camera-type eye	42/2694	146/17335	3.42614e-05	0.000478841	0.000342829	ACHE/ACVRL1/ARHGEF15/ATP2B2/ATP8A2/CALB1/CELF4/DLL1/DLL4/FOXN4/FZD4/GPM6A/HPCA/IGFN1/LAMC3/LHX1/MEGF11/MFRP/MFSD2A/NEUROD1/NR2E1/PAX2/PAX6/PDE6A/PDE6B/PDGFRA/PDGFRB/POU4F2/PROX1/RET/SDK2/SIX3/SLC17A7/SLC1A1/SMARCD3/SOX8/THRB/TSPAN12/TUB/USH1C/VSTM4/ZHX2	42
GO:0034109	homotypic cell-cell adhesion	30/2694	92/17335	3.46301e-05	0.000482843	0.000345694	ABAT/ADAMTS18/ANK3/BLK/C1QTNF1/CDHR2/CEACAM1/COMP/CTNNA3/DMTN/DSC2/DSG2/DSP/EMILIN2/FGG/FN1/ITGB3/JUP/MEGF10/MEGF11/MMRN1/MYL9/PDGFRA/PRKCD/PRKCQ/PTPRU/SERPINE2/TSPAN32/WNT3A/ZNF703	30
GO:0003197	endocardial cushion development	19/2694	47/17335	3.47172e-05	0.000482907	0.00034574	ACVRL1/BMP2/BMP4/BMP5/BMP7/DCHS1/ERBB3/FOXF1/GATA4/GATA5/HEY1/HEY2/HEYL/MSX1/MSX2/NOS3/NOTCH1/ROBO2/SNAI1	19
GO:0007494	midgut development	2694-08-01	11/17335	3.57026e-05	0.000494265	0.000353872	ASS1/CPS1/EDNRB/FOXF1/FOXL1/RET/SMO/WNT5A	8
GO:1905809	negative regulation of synapse organization	2694-08-01	11/17335	3.57026e-05	0.000494265	0.000353872	ARHGEF15/DKK1/EPHA7/NEUROD2/ROBO2/SLIT1/TLR2/WNT5A	8
GO:0015833	peptide transport	62/2694	243/17335	3.59669e-05	0.000496421	0.000355415	ABAT/ABCC8/ACVR1C/ADCY5/ADCYAP1/ADORA1/ADRA2A/ANO1/BAIAP3/BLK/BRSK2/CA2/CD209/CD38/CD74/CDH17/CHGA/CPE/CPLX1/CPLX3/CRH/CRHR1/DOC2B/EDN1/FGG/FKBP1B/GAL/GCK/GIP/GIPR/GJA1/GPER1/GPLD1/GRP/HLA-DRB1/HNF4A/ILDR2/INHBB/KCNB1/KCNJ11/KISS1/MAFA/MC4R/MYRIP/NEUROD1/NKX6-1/NOS2/PCLO/PDX1/PTPRN/RAPGEF4/RFX6/SFRP1/SLC16A10/SLC8B1/SOX4/SSTR5/SYT7/SYTL4/TFR2/TRPM2/TRPV4	62
GO:0050673	epithelial cell proliferation	99/2694	434/17335	3.61547e-05	0.000496421	0.000355415	ACVRL1/AGTR1/APLN/APOE/AREG/BCL11B/BMP2/BMP4/BMP5/C5AR1/C5AR2/CCL24/CCL26/CD109/CDH3/CDKN1C/CEACAM1/CEBPB/CLDN1/CLEC12B/COL4A3/COL8A1/COL8A2/DAB2/DLL4/DLX5/DLX6/EDNRB/EFNB2/EGFL7/EHF/EPPK1/F3/FLT1/FLT4/FST/HGF/HPN/HTRA1/IGF2/IGFBP4/IGFBP5/IL12A/IRF6/ITGB3/KDR/LAMB1/LGR4/LGR5/LIMS2/LRG1/MCC/MMRN2/MTSS1/NGFR/NKX2-8/NKX6-1/NOD2/NOTCH1/NR4A1/NR4A3/NRARP/NRP2/NUPR1/OVOL2/PAX2/PAX6/PGF/PLXNB3/PPARG/PPP…	99
GO:0003281	ventricular septum development	25/2694	71/17335	3.61974e-05	0.000496421	0.000355415	BMP4/DAND5/GATA4/HEY1/HEY2/HEYL/HOXA13/LRP2/NOS3/NOTCH1/PDE2A/PRDM1/PROX1/PTK7/ROBO2/SALL4/SLIT2/SLIT3/SMAD6/SOX4/STRA6/WNT11/WNT5A/XIRP2/ZFPM2	25
GO:0050818	regulation of coagulation	25/2694	71/17335	3.61974e-05	0.000496421	0.000355415	ABAT/ADAMTS18/APOE/C1QTNF1/CD36/CEACAM1/DMTN/EDN1/ENPP4/EPHB2/F3/FGG/HPSE/HS3ST5/NOS3/PDGFA/PDGFRA/PLAT/PRKCD/PROC/SERPINE2/SERPINF2/SERPING1/TBXA2R/TSPAN8	25
GO:0060688	regulation of morphogenesis of a branching structure	20/2694	51/17335	3.674e-05	0.000502685	0.0003599	AGT/BCL11A/BMP4/BMP7/GDNF/HGF/HOXD13/LGR4/LHX1/NTN4/PAX2/PDGFA/SFRP1/SHH/SIX2/SMO/SOX8/WNT2/WNT2B/WNT5A	20
GO:2001259	positive regulation of cation channel activity	24/2694	67/17335	3.73514e-05	0.00050986	0.000365037	ABCC8/ACTN2/AKAP6/ANK3/ARC/CACNG4/CTSS/EDN1/EDNRA/EPHB2/GAL/GSTM2/HAP1/JPH2/KCNA1/KCNC1/LRRC55/NOS1AP/P2RY6/PLCG2/RNF207/SHANK3/STAC2/STAC3	24
GO:0046579	positive regulation of Ras protein signal transduction	22/2694	59/17335	3.8321e-05	0.000521879	0.000373642	ADGRG1/ARRB1/COL3A1/CSF1/F2RL2/GPR17/GPR20/GPR35/GPR4/GPR65/KITLG/LPAR1/MCF2L/MMD2/NOTCH1/NTRK1/P2RY8/PDGFRB/RASGEF1A/RASGRF1/RASGRP1/RTN4R	22
GO:0007178	transmembrane receptor protein serine/threonine kinase signaling pathway	85/2694	361/17335	3.84986e-05	0.000523081	0.000374502	ACVR1C/ACVRL1/ADAMTSL2/BAMBI/BMP2/BMP3/BMP4/BMP5/BMP7/BMP8B/BTBD11/CD109/CDH5/CDKN1C/CHRD/CHST11/CITED1/COL1A2/COL3A1/COMP/DAB2/DAND5/DKK1/DKK3/DLX5/DUSP15/EGR1/FOLR1/FST/FSTL1/FSTL3/GATA4/GDF1/GDF15/GDF6/GDF7/GREM2/HNF4A/HOXA13/HTRA1/HTRA3/IGSF1/IL17RD/INHBB/ITGA8/KDR/LDLRAD4/LOX/LRG1/LRP1/LRP2/LRRC32/LTBP1/MAGI2/MSX1/MSX2/NEO1/NKX2-1/NOTCH1/NPNT/NREP/ONECUT2/OVOL2/PPARG/PRDM16/RASL11B/RBPMS/RBP…	85
GO:0032409	regulation of transporter activity	72/2694	294/17335	3.8656e-05	0.000524004	0.000375163	ABCB1/ABCC8/ACTN2/ADRA2A/AKAP6/ANK3/ANO9/ARC/ATP1A2/ATP1B2/CACNG4/CACNG5/CACNG7/CNIH2/CRH/CRHR1/CTSS/DAPK1/EDN1/EDNRA/EPHB2/FKBP1B/FXYD1/FXYD6/FXYD7/GAL/GLRX/GPR35/GRM5/GSG1L/GSTM2/HAP1/HECW2/HPCA/HSPA2/JPH1/JPH2/JPH3/JPH4/KCNA1/KCNC1/KCNG1/KCNQ1/LRRC55/MAPK8IP2/MMP9/NLGN1/NOS1/NOS1AP/OPRL1/P2RY6/PLCG2/PPARG/PRKCD/PTPN3/RASGRF1/RASGRF2/REM1/RNF207/RYR2/SCN1B/SCN3B/SCN4B/SGK1/SHANK3/SHISA7/SHISA8/…	72
GO:0030072	peptide hormone secretion	56/2694	214/17335	3.9517e-05	0.000534438	0.000382633	ABAT/ABCC8/ACVR1C/ADCY5/ADCYAP1/ADRA2A/ANO1/BAIAP3/BLK/BRSK2/CD38/CHGA/CPE/CPLX1/CPLX3/CRH/CRHR1/DOC2B/EDN1/FGG/FKBP1B/GAL/GCK/GIP/GIPR/GPER1/GPLD1/GRP/HLA-DRB1/HNF4A/ILDR2/INHBB/KCNB1/KCNJ11/KISS1/MAFA/MC4R/MYRIP/NEUROD1/NKX6-1/NOS2/PCLO/PDX1/PTPRN/RAPGEF4/RFX6/SFRP1/SLC16A10/SLC8B1/SOX4/SSTR5/SYT7/SYTL4/TFR2/TRPM2/TRPV4	56
GO:0010038	response to metal ion	82/2694	346/17335	4.10684e-05	0.000554139	0.000396739	ABAT/ABCC8/ADAMTS13/ADCY1/ADCY7/AKR1C3/ALOX15/ANK3/AOC1/AQP1/AQP3/ASS1/CACNA1G/CACNA1H/CDH1/CEBPA/CLDN1/CPNE4/CPNE5/CPNE9/CPS1/DMTN/DPEP1/EDN1/FABP4/FGG/GIPR/GPLD1/HPCA/IGFBP2/INHBB/KCNA1/KCNC1/KCNH1/KCNK3/KCNMB4/KHK/LIG4/MAP1LC3A/MAPT/MMP9/MT3/NEUROD2/NLGN1/NPTX1/P2RX7/PDX1/PLCG2/PRKAA2/PTGS2/RASAL1/RASGRP2/RYR1/RYR2/SCN5A/SDC1/SHH/SLC13A5/SLC1A1/SLC30A10/SLC30A3/SLC40A1/SLC6A1/SUCNR1/SYT1/SYT11…	82
GO:0060384	innervation	13/2694	26/17335	4.21258e-05	0.000567101	0.000406018	EDN1/EDNRA/GABRB2/NPTX1/NTF4/NTRK1/POU4F1/PRKCG/RET/SEMA3A/SERPINE2/SLITRK6/SULF2	13
GO:0070588	calcium ion transmembrane transport	74/2694	305/17335	4.23354e-05	0.000568615	0.000407103	ADRA2A/AKAP6/ASIC1/ATP1A2/ATP2A3/ATP2B2/ATP2B3/BHLHA15/CACNA1A/CACNA1B/CACNA1C/CACNA1G/CACNA1H/CACNA1I/CACNA2D2/CACNG4/CACNG5/CACNG7/CEMIP/CHRNA7/CHRNA9/CORO1A/CRHR1/CX3CL1/EDN1/EDNRA/EDNRB/FKBP1B/GAS6/GP1BB/GPER1/GPM6A/GPR35/GRIN1/GRIN2C/GRIN2D/GSTM2/HAP1/HPCA/HSPA2/JPH1/JPH2/JPH3/JPH4/LCK/MCOLN3/NOS1/NOS1AP/OPRL1/P2RX7/P2RY6/PKD1L2/PLCG2/REM1/RYR1/RYR2/SESTD1/SLC24A3/SLC24A4/SLC8A2/SLC8B1/STAC2…	74
GO:0021549	cerebellum development	30/2694	93/17335	4.36029e-05	0.000584299	0.000418331	ABAT/CDK5R1/CDK5R2/CEND1/CNTN1/DLL1/EN1/FAIM2/FZD4/GLI2/GRID2/HAP1/KCNC1/KNDC1/LHX1/LHX5/NEUROD1/NEUROD2/PROX1/RORA/SCN5A/SERPINE2/SMO/SPTBN2/SSTR2/SSTR3/TRNP1/TTLL1/WNT1/WNT7A	30
GO:0070252	actin-mediated cell contraction	32/2694	102/17335	4.57295e-05	0.000611398	0.000437733	ACTA2/ADORA1/ATP1A2/CACNA1C/CACNA1G/CTNNA3/DSC2/DSG2/DSP/EMP2/EPDR1/GATA4/GJA1/HCN4/JUP/KCND3/KCNH2/KCNJ2/KCNJ3/KCNJ5/KCNJ8/KCNQ1/LIMCH1/NOS1AP/RNF207/RYR2/SCN1A/SCN1B/SCN3B/SCN4B/SCN5A/TNNC1	32
GO:0002526	acute inflammatory response	34/2694	111/17335	4.6518e-05	0.000619112	0.000443256	A2M/ADORA1/ADRA2A/ASS1/BTK/C3/CD163/CD6/CEBPB/CREB3L3/EDNRB/ELANE/F3/F8/FN1/FUT7/IL6R/ITIH4/MYLK3/NLRP3/NLRP6/NUPR1/ORM2/PLA2G2D/PTGER3/PTGES/PTGS2/SERPINA1/SERPINA3/SERPINF2/TFR2/TNFRSF11A/VNN1/ZP3	34
GO:0018958	phenol-containing compound metabolic process	34/2694	111/17335	4.6518e-05	0.000619112	0.000443256	ABAT/ALDH2/CDH3/CGA/CHRNB2/CITED1/CRYM/DBH/DCT/DIO2/EDNRA/EPAS1/FOXE1/GCH1/GCNT4/GPR37/HAND2/HPN/INSM1/ITGB2/MAOA/MOXD1/NPR1/OCA2/PDE1B/PMEL/PNMT/SLC16A10/SLC1A1/SLC5A5/SNCAIP/SNCB/TH/WNT5A	34
GO:0001656	metanephros development	29/2694	89/17335	4.71902e-05	0.000624398	0.000447041	BMP4/BMP7/CALB1/CITED1/CTSH/EGR1/FMN1/FRAS1/GDF6/GDNF/GREB1L/HOXA11/ITGA8/KIF26B/LGR4/LHX1/PAX2/PDGFA/PDGFRA/PDGFRB/RET/ROBO2/SHH/SIX2/SMO/SOX8/TCF21/WNT4/WNT7B	29
GO:0003208	cardiac ventricle morphogenesis	25/2694	72/17335	4.73417e-05	0.000624398	0.000447041	COL11A1/CPE/DLL4/DSP/EDNRA/FOXF1/GATA4/HAND2/HEY1/HEY2/HEYL/LRP2/MESP1/MYL2/NOTCH1/NPY2R/POU4F1/PROX1/RYR2/SEMA3C/SMARCD3/SOX4/TNNC1/TNNI3/ZFPM2	25
GO:0035567	non-canonical Wnt signaling pathway	25/2694	72/17335	4.73417e-05	0.000624398	0.000447041	ANKRD6/CELSR2/CTHRC1/DAAM2/DAB2/DKK1/FZD4/FZD8/FZD9/GRHL3/MAGI2/NKD1/PLEKHA4/PRICKLE2/PTK7/ROR2/RSPO3/SFRP1/SFRP4/SFRP5/VANGL2/WNT11/WNT4/WNT5A/WNT7A	25
GO:0072078	nephron tubule morphogenesis	25/2694	72/17335	4.73417e-05	0.000624398	0.000447041	AGT/BMP2/BMP4/CITED1/DCHS1/FMN1/GDNF/GREB1L/HOXA11/HOXD11/KIF26B/LGR4/LHX1/NPNT/PAX2/SHH/SIX2/SMO/SOX8/TCF21/WNT1/WNT11/WNT2B/WNT4/WNT6	25
GO:0060048	cardiac muscle contraction	39/2694	134/17335	4.83805e-05	0.000636666	0.000455824	ADORA1/ATP1A2/CACNA1C/CACNA1G/CHGA/CTNNA3/CXCR4/DSC2/DSG2/DSP/FKBP1B/GATA4/GJA1/GSTM2/HCN4/JUP/KCND3/KCNH2/KCNJ2/KCNJ3/KCNJ5/KCNJ8/KCNQ1/MAP2K6/MYL2/NOS1/NOS1AP/PDE5A/RGS2/RNF207/RYR2/SCN1A/SCN1B/SCN3B/SCN4B/SCN5A/TMEM38A/TNNC1/TNNI3	39
GO:0032943	mononuclear cell proliferation	72/2694	296/17335	4.88883e-05	0.000641906	0.000459576	ACE/ADA/BLK/BMP4/BTK/CARD11/CCDC88B/CD209/CD24/CD274/CD38/CD40/CD6/CD70/CD74/CDKN1A/CEBPB/CHRNB2/CLEC4G/CORO1A/CSF1/DOCK2/DOCK8/EBI3/EPHB2/FKBP1B/FLT3/GAL/GJA1/GPNMB/HAVCR2/HLA-DMB/HLA-DPA1/HLA-DPB1/HLA-DRB1/IGF2/IGFBP2/IKZF3/IL12A/IL12RB1/IL15/IL18/IL7R/INPP5D/JAK3/LGALS7B/LMO1/LRRC32/NCKAP1L/P2RX7/PDE5A/PLA2G2D/PRKCD/PRKCQ/PTPN22/RAC2/RASAL3/RASGRP1/SHH/SPN/ST6GAL1/TMIGD2/TNFRSF14/TNFRSF1B/TNFR…	72
GO:0048483	autonomic nervous system development	19/2694	48/17335	4.91435e-05	0.000642509	0.000460007	ARX/EDNRA/EDNRB/EGR2/FN1/GDNF/HAND2/INSM1/KIF26A/NRP2/NTRK1/RET/SEMA3A/SEMA3F/SOX4/SOX8/TBX1/TLX2/TP63	19
GO:0010469	regulation of signaling receptor activity	46/2694	167/17335	4.91537e-05	0.000642509	0.000460007	ADORA1/ADRA2A/ADRA2B/ADRA2C/ARC/AREG/BEGAIN/BTC/CACNG4/CACNG5/CACNG7/CBLC/CGA/CLEC12B/CNIH2/CRH/DAPK1/DKK1/DKK2/DKK3/DLGAP1/DLGAP3/EDN1/EPHB2/GREM2/GSG1L/LYNX1/LYPD6/MAPK8IP2/MUC4/NEURL1/NLGN1/NPTX1/NPTX2/NPTXR/P2RY1/PPARG/PRKCD/RASGRF1/RASGRF2/SHANK3/SHISA7/SHISA8/SLC24A4/SRC/WFIKKN2	46
GO:0014061	regulation of norepinephrine secretion	2694-09-01	14/17335	4.95208e-05	0.00064443	0.000461383	ADORA2A/ADRA2A/ADRA2B/ADRA2C/AGT/HRH3/KCNB1/OXTR/P2RY1	9
GO:0048243	norepinephrine secretion	2694-09-01	14/17335	4.95208e-05	0.00064443	0.000461383	ADORA2A/ADRA2A/ADRA2B/ADRA2C/AGT/HRH3/KCNB1/OXTR/P2RY1	9
GO:0060291	long-term synaptic potentiation	31/2694	98/17335	5.00592e-05	0.000649993	0.000465366	ADCY1/ADORA1/ADORA2A/APOE/ARC/CALB1/CALB2/CHRNA7/CRHR2/CX3CR1/EPHB2/FAM107A/GIP/GRIN2C/GRIN2D/IGSF11/MME/NR2E1/NRGN/NSG1/PRKCG/PTN/RASGRF2/RGS14/SERPINE2/SHANK3/SHISA7/SLC1A1/SLC8A2/SYT12/TYROBP	31
GO:0010517	regulation of phospholipase activity	23/2694	64/17335	5.07959e-05	0.000658098	0.000471169	ADCYAP1R1/AGT/AGTR1/ANXA8/ARHGAP6/AVPR1A/C5AR1/EDNRA/FGFR3/FLT1/GNA15/HPCA/ITK/LPAR1/LRP1/NMUR1/P2RY6/PDGFRA/PDGFRB/PLA2R1/PLCB2/RGS2/S1PR4	23
GO:0002067	glandular epithelial cell differentiation	20/2694	52/17335	5.10414e-05	0.000658367	0.000471361	BMP2/BMP4/BMP5/DLL1/FOXA1/HNF4A/INSM1/NEUROD1/NKX2-2/NKX6-1/NOTCH1/PAX6/PDX1/PROX1/RFX6/SMO/SPDEF/TP63/WNT4/WNT5A	20
GO:0099172	presynapse organization	20/2694	52/17335	5.10414e-05	0.000658367	0.000471361	C5AR1/CBLN2/CLSTN3/DKK1/EFNB2/LRFN5/LRRC4B/LRRTM3/MDGA1/NLGN1/NTNG2/PCLO/PTPRD/SLITRK1/SLITRK3/SLITRK5/SLITRK6/WNT3A/WNT5A/WNT7A	20
GO:0021675	nerve development	27/2694	81/17335	5.45019e-05	0.000701025	0.000501902	CHRNB2/CNGB1/EDN1/EDNRA/EGR2/EPHB1/EPHB2/ERBB3/GABRB2/NGFR/NKX2-2/NPTX1/NRP2/NRTN/NTF4/NTRK1/PAX2/POU4F1/PRKCG/RET/SEMA3A/SEMA3F/SERPINE2/SLC24A4/SLITRK6/SULF2/TBX1	27
GO:0003184	pulmonary valve morphogenesis	2694-10-01	17/17335	5.47077e-05	0.000701025	0.000501902	BMP4/HEY1/HEY2/HEYL/NOS3/NOTCH1/ROBO2/SLIT2/SMAD6/STRA6	10
GO:0045956	positive regulation of calcium ion-dependent exocytosis	2694-10-01	17/17335	5.47077e-05	0.000701025	0.000501902	CACNA1G/CACNA1H/CACNA1I/CDK5R2/DOC2B/KCNB1/SCAMP5/SYT1/SYT7/ZP3	10
GO:0001704	formation of primary germ layer	36/2694	121/17335	5.60504e-05	0.000716662	0.000513098	BMP4/BMP7/COL11A1/COL12A1/COL5A2/COL6A1/COL8A1/DKK1/DUSP4/EYA2/FN1/FOXF1/GJA1/HOXA11/ITGA7/ITGA8/ITGB2/ITGB3/ITGB4/LAMA3/LAMB1/LHX1/MESP1/MESP2/MIXL1/MMP15/MMP9/PAX2/SIX2/SNAI1/SOX2/TLX2/TRIM15/WNT11/WNT3A/WNT5A	36
GO:0002460	adaptive immune response based on somatic recombination of immune receptors built from immunoglobulin superfamily domains	70/2694	287/17335	5.64181e-05	0.000719791	0.000515338	ADA/AZGP1/BTK/BTN3A2/C1R/C1RL/C1S/C3/C5/C7/C8G/CD274/CD40/CD70/CD74/CD8A/CEACAM1/CLEC4G/CSF2RB/CTSH/EBI3/EMP2/EPHB2/FCER2/FUT7/GZMM/HAVCR2/HLA-B/HLA-DMA/HLA-DMB/HLA-DOA/HLA-DPA1/HLA-DPB1/HLA-DQA1/HLA-DQB1/HLA-DRA/HLA-DRB1/HLA-F/HLA-H/ICAM1/IL12A/IL12RB1/IL18/IL18R1/IL1R1/IL21R/IL6R/IL7R/INPP5D/JAK3/LIG4/NCKAP1L/NLRP3/NOD2/NOTCH1/P2RX7/PLA2G4A/PRKCD/PRKCQ/RORA/RORC/SEMA4A/SERPING1/SPN/SUSD4/TBX21/…	70
GO:0001975	response to amphetamine	14/2694	30/17335	5.67374e-05	0.000722292	0.000517128	ADORA2A/ASIC1/DBH/EDN1/EDNRA/NR4A1/OXTR/PDE1B/PPP1R1B/RGS2/RGS4/RGS7/SLC1A1/TH	14
GO:0021575	hindbrain morphogenesis	17/2694	41/17335	6.0732e-05	0.000771467	0.000552336	CEND1/DLL1/FAIM2/GLI2/GRID2/KNDC1/LHX1/LHX5/PROX1/RORA/SERPINE2/SMO/SPTBN2/TRNP1/TTLL1/WNT1/WNT7A	17
GO:0033555	multicellular organismal response to stress	25/2694	73/17335	6.14736e-05	0.000777515	0.000556666	ADCYAP1R1/ADRA2A/ADRB1/APOE/ASIC1/ATP1A2/DBH/DPP4/EDNRB/EPHB2/GCH1/GRIK2/LPAR5/MAPK8IP2/NEUROD2/NOS1/NR2E1/NTRK1/P2RX2/PRKCG/RAG1/RET/SCN9A/SLC1A1/TAC1	25
GO:0036465	synaptic vesicle recycling	25/2694	73/17335	6.14736e-05	0.000777515	0.000556666	ABCA13/AMPH/DNAJC6/DNM1/DNM3/NLGN1/PACSIN1/RAB3A/SH3GL2/SH3GL3/SLC17A7/SNAP91/SNCB/SNCG/STON1/STON2/STX1B/SYP/SYT1/SYT2/SYT5/SYT7/SYT8/WNT3A/WNT7A	25
GO:0021510	spinal cord development	31/2694	99/17335	6.21587e-05	0.000784486	0.000561656	ACTL6B/CHRD/DAAM2/DLL1/DLL4/DRAXIN/FOXN4/GBX1/GDF7/GDNF/GLI2/LHX1/LHX3/LHX5/MDGA1/NEFL/NEUROG3/NKX2-2/NOTCH1/OLIG2/PAX6/PLXDC1/PROX1/SHH/SLIT1/SMO/SOX4/UNCX/WNT1/WNT3A/ZIC1	31
GO:0050731	positive regulation of peptidyl-tyrosine phosphorylation	50/2694	188/17335	6.39908e-05	0.000805871	0.000576967	ACE/ADORA1/ADRA2A/AFAP1L2/AGT/AREG/BTC/CD24/CD36/CD40/CD74/CNTN1/CRLF1/CSF1R/CSPG4/DLG3/DOK7/ENPP2/ERBB3/ERBB4/FGFR3/FLT3/GAS6/GFRA1/GH2/GPRC5B/GRM5/HGF/IGF2/IL11/IL12A/IL15/IL18/IL34/IL6R/ITGB3/KITLG/NEDD9/NEURL1/NOD2/PECAM1/PLCG2/PTK6/SEMA4D/SRC/SRCIN1/TNFRSF14/TNFRSF18/TSLP/WNT3A	50
GO:0002449	lymphocyte mediated immunity	69/2694	283/17335	6.42567e-05	0.000807484	0.000578122	AZGP1/BTK/BTN3A2/C1R/C1RL/C1S/C3/C5/C7/C8G/CD40/CD70/CD74/CD8A/CEACAM1/CLEC12B/CLEC4G/CORO1A/CSF2RB/CTSH/EMP2/FCER2/FUT7/GZMM/HAVCR2/HLA-B/HLA-DMA/HLA-DMB/HLA-DOA/HLA-DPA1/HLA-DPB1/HLA-DQA1/HLA-DQB1/HLA-DRA/HLA-DRB1/HLA-F/HLA-H/ICAM1/IL12A/IL12RB1/IL18/IL18R1/IL1R1/IL21R/IL7R/INPP5D/LIG4/NCKAP1L/NLRP3/NOD2/P2RX7/PIK3R6/PRKCD/RAET1E/RAET1G/RASGRP1/SERPINB9/SERPING1/SH2D1B/SUSD4/TBX21/TNFRSF1B/TRAF…	69
GO:0060411	cardiac septum morphogenesis	24/2694	69/17335	6.45515e-05	0.000809451	0.00057953	BMP4/BMP5/BMP7/GATA4/HEY1/HEY2/HEYL/LRP2/MSX2/NOS3/NOTCH1/NRP2/PROX1/ROBO2/SEMA3C/SLIT2/SLIT3/SMAD6/SMO/SOX4/TBX1/WNT11/WNT5A/ZFPM2	24
GO:0003073	regulation of systemic arterial blood pressure	30/2694	95/17335	6.8106e-05	0.000852198	0.000610135	ACE/ADM2/ADORA1/ADRA1D/ADRB1/AGT/AGTR1/AVPR1A/CTSZ/CYP4F12/EDN1/EDN2/EDNRB/EMP2/GAS6/GPR37L1/HSD11B2/KCNK6/KLK1/NCALD/NOS3/OXTR/P2RX2/PCSK5/PTPRO/RPS6KA2/SERPINF2/SPX/SUCNR1/TNNI3	30
GO:0007219	Notch signaling pathway	47/2694	174/17335	6.94002e-05	0.000864697	0.000619084	APH1B/ARRB1/ATOH1/BMP2/BMP7/CEBPA/CFD/CNTN1/DLK1/DLL1/DLL4/DNER/DTX1/DTX4/EGFL7/ENHO/FOXA1/GATA5/GRIP2/HEY1/HEY2/HEYL/JAG2/KRT19/LFNG/LLGL2/MAGEA1/MESP1/MESP2/MFNG/NEURL1/NEURL1B/NOD2/NOS3/NOTCH1/NOTCH3/NRARP/PERP/POSTN/PTP4A3/ROBO2/SNAI1/SORBS2/SRC/TP63/TSPEAR/WNT1	47
GO:0048771	tissue remodeling	47/2694	174/17335	6.94002e-05	0.000864697	0.000619084	ACE/ACVRL1/AGT/CD38/CEACAM1/CSF1R/CSPG4/CTHRC1/DBH/DLL4/EDNRA/EFNA2/ELF3/EPAS1/FLT4/GJA1/GPNMB/GPR137B/HAND2/HTR1B/IGFBP5/IL15/IL18/IL20RA/INPP5D/ITGB3/LGR4/MC4R/NOS3/P2RX7/PDK4/PPARG/PTH1R/PTN/RAB3D/RASSF2/RSPO3/SEMA3C/SFRP1/SNX10/SPP1/SRC/SYT7/TIE1/TMEM119/TNFRSF11A/TNFRSF11B	47
GO:0072132	mesenchyme morphogenesis	20/2694	53/17335	7.00904e-05	0.000871442	0.000623913	ACTA2/ACVRL1/BMP2/BMP5/BMP7/DCHS1/FOXF1/GATA5/HEY1/HEY2/HEYL/MSX1/MSX2/NOS3/NOTCH1/ROBO2/SNAI1/WNT11/WNT3A/WNT5A	20
GO:1903035	negative regulation of response to wounding	29/2694	91/17335	7.43854e-05	0.000922884	0.000660743	ABAT/ABCC8/ADAMTS18/APOE/C1QTNF1/CD109/CEACAM1/CLDN3/EDN1/EPPK1/FGG/KREMEN1/MMRN1/NOS3/PDGFA/PDGFRA/PLAT/PRKCD/PROC/RGMA/RTN4R/RTN4RL1/SERPINE2/SERPINF2/SERPING1/SPP1/TSPAN8/WFDC1/WNT4	29
GO:0006869	lipid transport	87/2694	378/17335	7.50254e-05	0.000928856	0.000665019	ABCA10/ABCA13/ABCA2/ABCA4/ABCA5/ABCA7/ABCA8/ABCA9/ABCB1/ABCB4/ABCD2/ABCG1/ABCG2/ACE/ACSL5/AGT/AGTR1/ANO4/ANO9/APOD/APOE/APOL3/ATG9B/ATP8A1/ATP8A2/ATP8B4/ATP9A/BDKRB2/C1QTNF1/CD36/CEACAM1/CIDEC/CRABP1/CRABP2/CRH/CRHR1/DAB2/EDN1/FABP4/FABP6/FGF19/FZD4/GAL/GRAMD1C/ITGB3/KCNQ1/LDLRAP1/LIPG/LRAT/LRP1/MAP2K6/MFSD2A/NOS2/NPC1L1/OSBP2/OSBPL5/P2RX7/PITPNM3/PLA2G2D/PLA2G4A/PLA2R1/PLSCR4/PPARG/PRKCD/PTGES/R…	87
GO:0001890	placenta development	41/2694	146/17335	7.69879e-05	0.000951142	0.000680975	ADA/ADAM19/BMP5/BMP7/CDKN1C/CEBPA/CEBPB/CITED1/DLX3/EPAS1/HEY1/HEY2/HS6ST1/HTRA1/IGF2/KRT19/LHX3/MDFI/MME/OVOL2/PLAC1/PLCD3/PPARG/PRDM1/PTGS2/PTN/RSPO3/SNAI1/SPINT1/SPINT2/SPP1/ST14/STOX2/TEX19/TFEB/TPPP3/TTPA/VASH1/VASH2/WNT2/WNT7B	41
GO:0014074	response to purine-containing compound	38/2694	132/17335	7.78393e-05	0.000959636	0.000687056	ABCC9/ADORA2A/AKAP6/AQP1/AREG/ASS1/CDO1/CIB2/CITED1/COL1A1/CPS1/DMTN/GSTM2/HCN2/HCN4/IGFBP5/INHBB/KCNJ11/KCNQ1/P2RX2/P2RX7/P2RY1/P2RY2/P2RY6/PDE2A/PDE3A/PLAT/PTGS2/RYR1/RYR2/SDC1/SLC5A5/SLC6A1/SLC6A4/TMEM38A/TRPC3/TRPM2/WNT10B	38
GO:0072088	nephron epithelium morphogenesis	25/2694	74/17335	7.9272e-05	0.000975246	0.000698232	AGT/BMP2/BMP4/CITED1/DCHS1/FMN1/GDNF/GREB1L/HOXA11/HOXD11/KIF26B/LGR4/LHX1/NPNT/PAX2/SHH/SIX2/SMO/SOX8/TCF21/WNT1/WNT11/WNT2B/WNT4/WNT6	25
GO:0051146	striated muscle cell differentiation	66/2694	270/17335	8.44186e-05	0.00103638	0.000742005	ACTN2/ADGRB1/ADGRB3/AGT/AKAP6/ALPK2/ALPK3/ANKRD1/AVPR1A/BHLHA15/BMP2/BMP4/CACNA1H/CSRP2/CYP26B1/DKK1/DLL1/DNER/EDN1/EFNB2/GATA4/GDF15/HEY2/HOPX/IGF2/IGFBP5/JAM2/KCNH1/KLF5/KLHL41/KRT19/MESP1/MSX1/MYL2/MYL9/MYLK3/MYOM2/MYOZ2/MYPN/NEBL/NOS1/NOTCH1/NPHS1/OBSCN/P2RX2/PDGFRA/PDGFRB/PGM5/PI16/PROX1/PTGFRN/RGS2/RGS4/RYR1/SDC1/SHH/SMO/SORBS2/STAC3/TBX1/TMEM119/TMOD2/TNNT3/WNT1/WNT10B/WNT3A	66
GO:0007631	feeding behavior	32/2694	105/17335	8.54806e-05	0.00104723	0.000749767	ACE/ADM2/ADORA2A/AGT/APLN/ATP8A2/CCK/CNTFR/DACH1/DMBX1/EN1/GAL/GDF15/HAND2/HELT/HTR1B/MC4R/MMP17/MRAP2/NMU/NPY1R/NR4A3/OPRD1/OPRL1/OXTR/P2RY1/POU4F1/SGIP1/SLC24A4/STRA6/TCF15/TH	32
GO:0032946	positive regulation of mononuclear cell proliferation	40/2694	142/17335	8.68804e-05	0.00106215	0.000760454	ADA/CARD11/CCDC88B/CD209/CD24/CD274/CD38/CD40/CD6/CD70/CD74/CDKN1A/CHRNB2/CORO1A/CSF1/EBI3/EPHB2/HAVCR2/HLA-DMB/HLA-DPA1/HLA-DPB1/IGF2/IGFBP2/IL12A/IL12RB1/IL15/IL18/JAK3/NCKAP1L/PRKCQ/PTPN22/RASAL3/SHH/ST6GAL1/TMIGD2/TNFSF9/VAV3/WNT3A/ZAP70/ZP3	40
GO:0045687	positive regulation of glial cell differentiation	17/2694	42/17335	8.73456e-05	0.00106294	0.000761021	BMP2/CXCR4/EGR2/IL34/NKX2-2/NKX6-1/NOTCH1/OLIG2/PTN/PTPRZ1/RNF112/SERPINE2/SHH/SPINT1/TLR2/TNFRSF1B/TTBK1	17
GO:0140353	lipid export from cell	17/2694	42/17335	8.73456e-05	0.00106294	0.000761021	AGT/AGTR1/C1QTNF1/CRH/CRHR1/DAB2/EDN1/FZD4/GAL/KCNQ1/MAP2K6/NOS2/P2RX7/PLA2G4A/PTGES/SPP1/TNFRSF11A	17
GO:0001819	positive regulation of cytokine production	103/2694	465/17335	8.74897e-05	0.00106294	0.000761021	ABCC8/ADCYAP1/ADRA2A/AFAP1L2/AGT/AZU1/BTN3A2/C3/C5/C5AR1/CARD11/CCBE1/CCDC88B/CD200/CD274/CD36/CD40/CD6/CD74/CD83/CEBPB/CSF1R/CX3CL1/EBI3/EGR1/ELANE/EPHB2/F3/FGR/FLT4/GATA4/GBP5/GPRC5B/H19/HAVCR2/HGF/HLA-DPA1/HLA-DPB1/HLA-F/HPSE/IFI16/IL12A/IL12RB1/IL15/IL17D/IL18/IL18R1/IL1R1/IL6R/IRAK3/IRF5/ITK/LAPTM5/LPL/MIR675/NFAM1/NLRP2/NLRP3/NOD2/NOS2/NR4A3/OAS1/OAS2/ORM2/P2RX7/PANX2/PLA2R1/PLCG2/POU2F2/PR…	103
GO:0034764	positive regulation of transmembrane transport	53/2694	205/17335	8.84683e-05	0.00107261	0.00076794	ABCB1/ABCC8/ACSL5/ACTN2/AGT/AKAP6/ANK3/ARC/ATP1B2/C3/CA2/CACNG4/CEMIP/CTSS/CX3CL1/EDN1/EDNRA/EPHB2/FGF19/FXYD1/GAL/GIP/GLRX/GPER1/GSTM2/HAP1/HSPA2/ITLN1/JPH2/KCNA1/KCNC1/KCNH2/KCNJ2/KCNQ1/LRRC55/NOS1/NOS1AP/NR4A3/P2RX7/P2RY6/PLCG2/POU4F2/RGS7/RNASEL/RNF207/RYR2/SHANK3/SLC1A2/SORBS1/STAC2/STAC3/TESC/WNK2	53
GO:0030199	collagen fibril organization	22/2694	62/17335	9.152e-05	0.00110732	0.000792789	ADAMTS14/ADAMTS2/ADAMTS7/AEBP1/COL11A1/COL11A2/COL12A1/COL14A1/COL1A1/COL1A2/COL2A1/COL3A1/COL5A2/COL5A3/COMP/LOX/LOXL4/MMP11/SERPINF2/TLL1/TLL2/TNXB	22
GO:0061309	cardiac neural crest cell development involved in outflow tract morphogenesis	2694-08-01	12/17335	9.24373e-05	0.00111451	0.000797939	BMP4/BMP7/EDN1/EDNRA/FOLR1/HAND2/PITX2/SEMA3C	8
GO:0022404	molting cycle process	29/2694	92/17335	9.26855e-05	0.00111451	0.000797939	ALX4/CD109/CDH3/DKK1/FOXE1/FOXQ1/FST/GAL/GLI2/HOXC13/HPSE/IGFBP5/KRT17/LGR4/LGR5/MSX2/NGFR/NOTCH1/PDGFA/SHH/SMO/SNAI1/SPINK5/TNFRSF19/TP63/TSPEAR/WNT10A/WNT10B/WNT5A	29
GO:0022405	hair cycle process	29/2694	92/17335	9.26855e-05	0.00111451	0.000797939	ALX4/CD109/CDH3/DKK1/FOXE1/FOXQ1/FST/GAL/GLI2/HOXC13/HPSE/IGFBP5/KRT17/LGR4/LGR5/MSX2/NGFR/NOTCH1/PDGFA/SHH/SMO/SNAI1/SPINK5/TNFRSF19/TP63/TSPEAR/WNT10A/WNT10B/WNT5A	29
GO:0032414	positive regulation of ion transmembrane transporter activity	31/2694	101/17335	9.45652e-05	0.00113432	0.000812121	ABCB1/ABCC8/ACTN2/AKAP6/ANK3/ARC/ATP1B2/CACNG4/CTSS/EDN1/EDNRA/EPHB2/GAL/GLRX/GSTM2/HAP1/HSPA2/JPH2/KCNA1/KCNC1/LRRC55/NOS1AP/P2RY6/PLCG2/RNF207/RYR2/SHANK3/STAC2/STAC3/TESC/WNK2	31
GO:0099054	presynapse assembly	19/2694	50/17335	9.47203e-05	0.00113432	0.000812121	CBLN2/CLSTN3/DKK1/EFNB2/LRFN5/LRRC4B/LRRTM3/MDGA1/NLGN1/NTNG2/PCLO/PTPRD/SLITRK1/SLITRK3/SLITRK5/SLITRK6/WNT3A/WNT5A/WNT7A	19
GO:0003177	pulmonary valve development	2694-11-01	21/17335	9.65995e-05	0.00114977	0.000823183	BMP4/HEY1/HEY2/HEYL/NOS3/NOTCH1/ROBO2/SLIT2/SMAD6/STRA6/TNFRSF1B	11
GO:0031290	retinal ganglion cell axon guidance	2694-11-01	21/17335	9.65995e-05	0.00114977	0.000823183	ALCAM/EPHA7/EPHB1/EPHB2/EPHB3/NRCAM/POU4F2/PTPRO/ROBO2/SLIT1/SLIT2	11
GO:2000178	negative regulation of neural precursor cell proliferation	2694-11-01	21/17335	9.65995e-05	0.00114977	0.000823183	BTG2/CEND1/LIMS2/NR2E1/PAX6/PTN/SLC6A4/SPINT1/SPINT2/VAX1/WNT5A	11
GO:0002687	positive regulation of leukocyte migration	39/2694	138/17335	9.79986e-05	0.0011617	0.000831725	C5AR1/CCL20/CCL24/CD74/CMKLR1/CSF1/CSF1R/CX3CL1/CX3CR1/CXCL8/DAPK2/DOCK8/EDN1/EDN2/FUT7/GAS6/ICAM1/IL12A/IL1R1/IL34/IL6R/JAM2/KITLG/MADCAM1/NCKAP1L/PDGFD/PGF/PLA2G7/PLVAP/PRSS56/PTN/RAC2/SPN/TNFRSF14/TNFRSF18/TRPV4/VEGFC/WNT5A/ZP3	39
GO:0090090	negative regulation of canonical Wnt signaling pathway	39/2694	138/17335	9.79986e-05	0.0011617	0.000831725	ANKRD6/APC2/APOE/AXIN2/BICC1/BMP2/CTHRC1/DAB2/DACT3/DKK1/DKK2/DKK3/DRAXIN/EGR1/FOXO1/FZD4/IGFBP2/IGFBP4/KREMEN1/MCC/MESP1/NKD1/NKD2/NOTCH1/NOTUM/PTPRO/PTPRU/ROR2/SFRP1/SFRP4/SFRP5/SHH/SHISA3/SOX2/TLE2/TMEM170B/TPBGL/WNT11/WNT5A	39
GO:0050866	negative regulation of cell activation	54/2694	211/17335	0.000101858	0.00120501	0.000862735	ABAT/ADAMTS18/ADORA2A/APOE/BLK/BMP4/BTK/C1QTNF1/CD200/CD274/CD74/CEACAM1/CEBPB/CLEC4G/CX3CL1/CYGB/ENPP3/FGG/FGR/FOXF1/GAL/GPER1/GPNMB/HAVCR2/HLA-DRB1/HLA-F/ILDR2/INPP5D/JAK3/LAPTM5/LGALS7B/LRFN5/LRRC32/NCKAP1L/NOS3/NRARP/PAG1/PDE5A/PDGFA/PDGFRA/PLA2G2D/PRKCD/PTPN22/SERPINE2/SFRP1/SHH/SPN/SYT11/TBX21/TIGIT/TNFRSF14/TNFRSF21/TSPAN32/TYROBP	54
GO:0046883	regulation of hormone secretion	57/2694	226/17335	0.000102076	0.00120515	0.000862834	ABAT/ABCC8/ACVR1C/ADCY5/ADCYAP1/ADORA1/ADRA2A/AGT/AGTR1/ANO1/BAIAP3/BLK/BRSK2/C1QTNF1/CD38/CHGA/CRH/CRHR1/DAB2/DOC2B/EDN1/FGG/FKBP1B/GAL/GCK/GIP/GIPR/GJA1/GPER1/GPLD1/GRP/HLA-DRB1/HNF4A/IL11/INHBB/KCNB1/KCNJ11/KISS1/MYRIP/NEUROD1/NKX6-1/NOS2/P2RY1/PDX1/PPARG/RAB11FIP1/RFX6/SCG5/SFRP1/SLC8B1/SOX4/SPP1/SSTR5/SYT7/SYTL4/TFR2/TRPM2	57
GO:1904064	positive regulation of cation transmembrane transport	40/2694	143/17335	0.000102779	0.00121102	0.000867034	ABCC8/ACTN2/AGT/AKAP6/ANK3/ARC/ATP1B2/CACNG4/CEMIP/CTSS/CX3CL1/EDN1/EDNRA/EPHB2/FXYD1/GAL/GLRX/GPER1/GSTM2/HAP1/HSPA2/JPH2/KCNA1/KCNC1/KCNH2/KCNJ2/KCNQ1/LRRC55/NOS1/NOS1AP/P2RY6/PLCG2/RGS7/RNF207/RYR2/SHANK3/STAC2/STAC3/TESC/WNK2	40
GO:0015849	organic acid transport	74/2694	313/17335	0.000103239	0.00121399	0.00086916	ABAT/ABCB1/ABCD2/ABCG2/ACE/ACSL5/ADORA1/ADORA2A/AGT/APBA1/APOE/ATP1A2/AVPR1A/BDKRB2/CD36/CEACAM1/CRABP1/CRABP2/EDN1/FABP4/FABP6/FGF19/FOLR1/GJA1/HRH3/HTR1B/LLGL2/LRP2/LRRC8E/MAP2K6/MFSD2A/OCA2/P2RX7/PLA2G2D/PLA2G4A/PLA2R1/PPARG/PTGES/RBP1/RBP7/RGS2/RGS4/SLC10A4/SLC13A5/SLC16A10/SLC17A7/SLC1A1/SLC1A2/SLC1A7/SLC26A10/SLC26A7/SLC27A2/SLC27A6/SLC29A4/SLC38A3/SLC38A5/SLC43A1/SLC5A8/SLC6A1/SLC6A12/SLC6…	74
GO:0035633	maintenance of blood-brain barrier	15/2694	35/17335	0.000104293	0.00122148	0.000874523	ABCC8/CDH5/CLDN1/CLDN3/ESAM/GJA1/JAM2/LAMA2/LSR/MFSD2A/PECAM1/PTGS2/SH3GL2/SLC1A1/TJP3	15
GO:0097484	dendrite extension	15/2694	35/17335	0.000104293	0.00122148	0.000874523	BCL11A/CACNG7/CPNE5/CPNE9/CXCR4/CYFIP2/RASAL1/RIMS1/RNF157/SH3GL2/SYT1/SYT17/SYT2/SYT3/TMEM108	15
GO:0072077	renal vesicle morphogenesis	2694-10-01	18/17335	0.000105928	0.00123815	0.000886458	BMP4/FMN1/GDNF/KIF26B/LHX1/PAX2/SIX2/SMO/SOX8/WNT4	10
GO:0001736	establishment of planar polarity	24/2694	71/17335	0.000108255	0.00125782	0.000900546	ANKRD6/BRSK1/BRSK2/CELSR2/CTHRC1/DAB2/DKK1/DLG3/ERBB4/FOXF2/GRHL3/MAGI2/NKD1/PLEKHA4/PRICKLE2/PTK7/ROR2/RSPO3/SFRP1/TP63/VANGL2/WNT11/WNT5A/WNT7A	24
GO:0007164	establishment of tissue polarity	24/2694	71/17335	0.000108255	0.00125782	0.000900546	ANKRD6/BRSK1/BRSK2/CELSR2/CTHRC1/DAB2/DKK1/DLG3/ERBB4/FOXF2/GRHL3/MAGI2/NKD1/PLEKHA4/PRICKLE2/PTK7/ROR2/RSPO3/SFRP1/TP63/VANGL2/WNT11/WNT5A/WNT7A	24
GO:0009880	embryonic pattern specification	24/2694	71/17335	0.000108255	0.00125782	0.000900546	BMP7/CXXC4/DLL1/ERBB4/HOXD8/LHX1/MEIS3/MEIS3P1/MEOX1/MEOX2/MESP1/MESP2/NRARP/NRP2/SEMA3A/SEMA3F/SHH/SIM2/SMAD6/TDRD5/TDRD7/WNT1/WNT5A/WNT7A	24
GO:0008277	regulation of G protein-coupled receptor signaling pathway	38/2694	134/17335	0.000110484	0.00128117	0.000917263	ADA/ADCYAP1/AIPL1/APLN/ARRB1/C3/CAMK2A/CHGA/CXCL8/EDN1/FRMPD1/GIPR/GNG4/GNG7/GPER1/GPRASP1/GRM5/GRP/GUCY2D/HTR1B/MGLL/MRAP2/NECAB2/OPRL1/PHF24/RGS11/RGS14/RGS16/RGS2/RGS4/RGS5/RGS7/RGS9/RNF157/SLC24A4/SYP/TMOD2/TUB	38
GO:0099625	ventricular cardiac muscle cell membrane repolarization	13/2694	28/17335	0.00011166	0.00129225	0.000925195	GJA1/KCND3/KCNH2/KCNH6/KCNJ3/KCNJ5/KCNJ8/KCNQ1/NOS1AP/RNF207/SCN1B/SCN4B/SCN5A	13
GO:0098773	skin epidermis development	29/2694	93/17335	0.000114926	0.00132482	0.000948509	ALX4/CD109/CDH3/DKK1/DLL1/FOXE1/FOXQ1/FST/GAL/GLI2/HOXC13/HPSE/IGFBP5/KRT17/LGR4/LGR5/MSX2/NGFR/NOTCH1/PDGFA/SHH/SMO/SNAI1/SPINK5/TNFRSF19/TP63/WNT10A/WNT10B/WNT5A	29
GO:1905954	positive regulation of lipid localization	29/2694	93/17335	0.000114926	0.00132482	0.000948509	ABCA13/ABCA5/ABCA7/ABCB4/ACSL5/APOE/ATP8A1/ATP8A2/C1QTNF1/C3/CD36/CRH/DAB2/EDN1/GAL/LDLRAP1/LIPG/LPL/LRAT/LRP1/MAP2K6/P2RX7/PLA2G4A/PLA2R1/PLIN5/PRKCD/PTGES/SPP1/TNFRSF11A	29
GO:0044703	multi-organism reproductive process	52/2694	202/17335	0.000115493	0.00132854	0.000951176	ABCC8/ACE/ACVR1C/ADCY7/ADCYAP1/ADRA2A/ADRA2B/AGT/AQP4/ARHGDIB/AVPR1A/CD38/CLDN4/COL16A1/CRH/CRHR1/DDO/DSG1/EDN1/EMP2/FUT7/GIP/GJA1/HAVCR2/HMX3/HSD11B2/IGFBP2/IGFBP5/ITGB4/MMP9/OXTR/PCSK5/PGF/PRDM1/PRLR/PSG5/PTGFR/PTGS2/PTHLH/PTN/RGS2/RLN2/SERPINE2/SLC38A3/SLC6A4/SPP1/STOX2/STS/TAC1/TPPP3/TRO/WNT4	52
GO:0010863	positive regulation of phospholipase C activity	16/2694	39/17335	0.00011593	0.00132854	0.000951176	ADCYAP1R1/AGT/ARHGAP6/AVPR1A/C5AR1/EDNRA/FLT1/GNA15/ITK/LPAR1/NMUR1/P2RY6/PDGFRA/PDGFRB/PLCB2/S1PR4	16
GO:0098815	modulation of excitatory postsynaptic potential	16/2694	39/17335	0.00011593	0.00132854	0.000951176	CELF4/CHRNA7/CUX2/GRIN1/IGSF11/NLGN1/NRXN1/RGS4/RIMS1/S1PR2/SHANK3/SLC8A2/STX1B/TMEM108/TMEM25/WNT7A	16
GO:0010001	glial cell differentiation	55/2694	217/17335	0.000116435	0.00133172	0.000953454	ABCA2/ADORA2A/BMP2/C5AR1/CNTN1/CSPG5/CXCR4/DAAM2/DLL1/DNER/DUSP15/EGR2/EMX1/ERBB3/FA2H/GAP43/GPC1/GPR37L1/IL34/ITGB4/LAMC3/LGI4/LRP1/MAPT/MT3/MYRF/NKX2-2/NKX6-1/NOTCH1/NR2E1/OLIG1/OLIG2/PAX2/PAX6/POU3F1/POU3F2/PTN/PTPRZ1/RNF112/ROR2/SERPINE2/SHH/SLC45A3/SMO/SOX2/SOX4/SOX8/SPINT1/TLR2/TNFRSF1B/TNFRSF21/TPPP/TRPC4/TTBK1/WASF3	55
GO:0051048	negative regulation of secretion	44/2694	163/17335	0.000118236	0.00134969	0.000966316	ABAT/ABCC8/ACE/ACVR1C/ADA/ADORA1/ADRA2A/ADRA2B/ADRA2C/APOE/ASIC1/ATP9A/CD200/CD74/CEACAM1/CHGA/CRH/EDN1/ERBB3/FKBP1B/FOXF1/GJA1/HLA-F/HRH3/HTR1B/IL11/IL12A/INHBB/KCNB1/KCNJ11/NCKAP1L/NOTCH1/OXTR/P2RY1/PLA2R1/PTGER3/RAB11FIP1/SFRP1/SPX/SRCIN1/STXBP6/SYT11/SYTL4/TNFRSF1B	44
GO:0031016	pancreas development	26/2694	80/17335	0.000119713	0.00136389	0.000976484	BMP4/BMP5/DLL1/FOXF1/GIP/GIPR/HNF4A/IGF2/IL6R/ILDR2/INSM1/MSLN/NEUROD1/NEUROG3/NKX2-2/NKX6-1/NR5A2/ONECUT2/PAX6/PDX1/PROX1/RFX6/SHH/SMO/SOX4/WNT5A	26
GO:0030326	embryonic limb morphogenesis	34/2694	116/17335	0.000123198	0.00139815	0.00100102	AFF3/ALX4/BMP4/BMP7/CACNA1C/CHST11/CRABP2/CYP26B1/DKK1/DLX5/DLX6/EN1/FRAS1/FREM2/GJA1/HAND2/HOXA11/HOXA13/HOXD13/HOXD9/MSX1/MSX2/NOTCH1/PITX1/PRRX1/ROR2/RSPO2/SALL4/SHH/SP8/TBX4/TP63/WNT5A/WNT7A	34
GO:0035113	embryonic appendage morphogenesis	34/2694	116/17335	0.000123198	0.00139815	0.00100102	AFF3/ALX4/BMP4/BMP7/CACNA1C/CHST11/CRABP2/CYP26B1/DKK1/DLX5/DLX6/EN1/FRAS1/FREM2/GJA1/HAND2/HOXA11/HOXA13/HOXD13/HOXD9/MSX1/MSX2/NOTCH1/PITX1/PRRX1/ROR2/RSPO2/SALL4/SHH/SP8/TBX4/TP63/WNT5A/WNT7A	34
GO:0001709	cell fate determination	17/2694	43/17335	0.000123682	0.00139895	0.00100158	ATOH1/BARHL2/BMP4/CYP26B1/DLL1/EBF2/MESP1/NKX2-2/NTF4/PAX2/PAX6/POU6F2/PROX1/PRRX1/TRIM15/WNT1/WNT7A	17
GO:0030073	insulin secretion	46/2694	173/17335	0.000123746	0.00139895	0.00100158	ABAT/ABCC8/ACVR1C/ADCY5/ADCYAP1/ADRA2A/ANO1/BAIAP3/BLK/BRSK2/CD38/CHGA/CPLX1/CPLX3/DOC2B/FKBP1B/GAL/GCK/GIP/GIPR/GPER1/GPLD1/HLA-DRB1/HNF4A/ILDR2/INHBB/KCNB1/KCNJ11/MAFA/MC4R/MYRIP/NEUROD1/NKX6-1/NOS2/PCLO/PDX1/PTPRN/RAPGEF4/RFX6/SFRP1/SLC8B1/SOX4/SSTR5/SYT7/SYTL4/TRPM2	46
GO:0055001	muscle cell development	47/2694	178/17335	0.000125966	0.0014182	0.00101537	ACTN2/AGT/AKAP6/ALPK2/ALPK3/ANKRD1/BMP4/COMP/CSRP2/DNER/DYSF/EDN1/EDNRA/GATA4/HEY2/KLHL41/KRT19/LOX/MEGF10/MYL2/MYL9/MYLK3/MYOM2/MYOZ2/MYPN/NEBL/NOTCH1/OBSCN/P2RX2/PDGFRA/PDGFRB/PGM5/PI16/PROX1/RGS2/RGS4/RYR1/SDC1/SGCZ/SMO/SORBS2/STAC3/SYPL2/TMOD2/TNNT3/WFIKKN2/WNT10B	47
GO:0001942	hair follicle development	28/2694	89/17335	0.000126175	0.0014182	0.00101537	ALX4/CD109/CDH3/DKK1/FOXE1/FOXQ1/FST/GAL/GLI2/HOXC13/HPSE/IGFBP5/KRT17/LGR4/LGR5/MSX2/NGFR/NOTCH1/PDGFA/SHH/SMO/SNAI1/SPINK5/TNFRSF19/TP63/WNT10A/WNT10B/WNT5A	28
GO:0008593	regulation of Notch signaling pathway	28/2694	89/17335	0.000126175	0.0014182	0.00101537	ARRB1/BMP7/DLK1/DLL1/DLL4/DTX1/EGFL7/ENHO/GATA5/HEY1/HEY2/JAG2/LFNG/LLGL2/MAGEA1/MESP1/MFNG/NEURL1/NOD2/NOS3/NOTCH1/NRARP/POSTN/ROBO2/SRC/TP63/TSPEAR/WNT1	28
GO:0038084	vascular endothelial growth factor signaling pathway	18/2694	47/17335	0.000127916	0.00143234	0.00102549	ADGRA2/CADM4/CCBE1/DLL1/FLT1/FLT3/FLT4/IL12A/KDR/NRP2/PDGFRA/PDGFRB/PGF/PTP4A3/SEMA6A/TSPAN12/VEGFC/XDH	18
GO:0043113	receptor clustering	20/2694	55/17335	0.000127923	0.00143234	0.00102549	APOE/DLG3/FZD9/GLRB/GRIK2/GRIK5/ITGAL/ITGB2/LHFPL4/MADCAM1/MAGI2/NLGN1/NRXN1/NRXN2/PIGR/PTN/SHANK3/SHISA7/SLITRK3/TNFAIP6	20
GO:0086009	membrane repolarization	19/2694	51/17335	0.000129146	0.00144328	0.00103332	AKAP6/ATP1A2/ATP1B2/GJA1/KCND3/KCNH2/KCNH6/KCNH7/KCNJ2/KCNJ3/KCNJ5/KCNJ8/KCNQ1/NOS1AP/RNF207/SCN1B/SCN4B/SCN5A/SLC24A4	19
GO:0045216	cell-cell junction organization	51/2694	198/17335	0.00013155	0.00146734	0.00105055	ABCC8/ACE/AGT/CAMSAP3/CD177/CDH1/CDH12/CDH18/CDH19/CDH22/CDH5/CLDN1/CLDN10/CLDN16/CLDN23/CLDN3/CLDN4/CLDN7/CNTNAP2/CSF1R/CTNND2/DCHS1/DSG1/DSG2/DSP/EFNB2/EPHB2/ESAM/GJA1/GJD3/GRHL1/JUP/LIMS2/LSR/MPP7/MTSS1/PECAM1/PERP/PLEKHA7/POF1B/PRKCH/PRTN3/PTPRO/SNAI1/SRC/SVEP1/TJP3/TRPV4/WNT11/XIRP2/ZNF703	51
GO:0050679	positive regulation of epithelial cell proliferation	53/2694	208/17335	0.000132564	0.00147585	0.00105664	ACVRL1/AGTR1/APLN/AREG/BMP2/BMP4/BMP5/C5AR1/C5AR2/CCL24/CCL26/CDH3/CLDN1/DLX5/DLX6/EGFL7/F3/FLT4/HPN/HTRA1/IGF2/ITGB3/KDR/LAMB1/LRG1/NOD2/NOTCH1/NR4A1/NR4A3/NRARP/NRP2/PAX2/PGF/PLXNB3/PPP1R16B/PROX1/PTN/PTPRN/SCG2/SCN5A/SFRP1/SHH/SMO/STOX1/TBX1/TP63/VASH2/VEGFC/WNT2/WNT3A/WNT5A/WNT7A/ZNF703	53
GO:0035025	positive regulation of Rho protein signal transduction	14/2694	32/17335	0.000135262	0.00150302	0.0010761	ADGRG1/ARRB1/COL3A1/F2RL2/GPR17/GPR20/GPR35/GPR4/GPR65/LPAR1/MCF2L/P2RY8/PDGFRB/RTN4R	14
GO:0032411	positive regulation of transporter activity	33/2694	112/17335	0.000137839	0.0015187	0.00108732	ABCB1/ABCC8/ACTN2/AKAP6/ANK3/ARC/ATP1B2/CACNG4/CTSS/EDN1/EDNRA/EPHB2/GAL/GLRX/GSTM2/HAP1/HSPA2/JPH2/KCNA1/KCNC1/LRRC55/NOS1AP/P2RY6/PLCG2/PRKCD/RNF207/RYR2/SGK1/SHANK3/STAC2/STAC3/TESC/WNK2	33
GO:0003071	renal system process involved in regulation of systemic arterial blood pressure	2694-12-01	25/17335	0.000137969	0.0015187	0.00108732	ADORA1/AGT/AGTR1/CYP4F12/EDNRB/EMP2/GAS6/HSD11B2/PCSK5/PTPRO/SERPINF2/SUCNR1	12
GO:0061436	establishment of skin barrier	2694-12-01	25/17335	0.000137969	0.0015187	0.00108732	ALOX12B/ALOXE3/CLDN1/CLDN4/CYP26B1/FA2H/GRHL1/GRHL3/KRT16/LSR/SFN/TP63	12
GO:0072273	metanephric nephron morphogenesis	2694-12-01	25/17335	0.000137969	0.0015187	0.00108732	BMP4/FMN1/GDNF/KIF26B/LGR4/LHX1/PAX2/PDGFRB/SIX2/SMO/SOX8/WNT4	12
GO:1903859	regulation of dendrite extension	2694-12-01	25/17335	0.000137969	0.0015187	0.00108732	BCL11A/CACNG7/CPNE5/CPNE9/CXCR4/RASAL1/RIMS1/RNF157/SYT1/SYT17/SYT2/SYT3	12
GO:0150076	neuroinflammatory response	24/2694	72/17335	0.000138712	0.00152401	0.00109112	ADCY1/ADORA2A/AZU1/C5AR1/CD200/CX3CL1/CX3CR1/IL18/ITGB2/LRP1/MAPT/MMP9/NUPR1/PLCG2/PTGS2/SMO/SPHK1/SYT11/TLR2/TLR3/TLR6/TNFRSF1B/TTBK1/TYROBP	24
GO:0050678	regulation of epithelial cell proliferation	85/2694	374/17335	0.000142377	0.00156134	0.00111785	ACVRL1/AGTR1/APLN/APOE/AREG/BCL11B/BMP2/BMP4/BMP5/C5AR1/C5AR2/CCL24/CCL26/CD109/CDH3/CDKN1C/CEACAM1/CLDN1/COL4A3/DAB2/DLL4/DLX5/DLX6/EDNRB/EFNB2/EGFL7/EPPK1/F3/FLT1/FLT4/HPN/HTRA1/IGF2/IL12A/ITGB3/KDR/LAMB1/LIMS2/LRG1/MCC/MMRN2/MTSS1/NGFR/NKX2-8/NOD2/NOTCH1/NR4A1/NR4A3/NRARP/NRP2/NUPR1/OVOL2/PAX2/PAX6/PGF/PLXNB3/PPARG/PPP1R16B/PROX1/PTN/PTPRN/RAP1GAP/RGCC/SCG2/SCN5A/SFN/SFRP1/SHH/SMO/SOX2/SPARC/S…	85
GO:0048469	cell maturation	46/2694	174/17335	0.000143276	0.00156827	0.00112281	ACTL6B/ADGRB3/BCL11A/BHLHA15/BTK/C1QL1/C3/CDKN1C/CEBPA/CNTNAP2/CX3CL1/EDN1/EDNRA/EDNRB/EPAS1/EPHA8/FAM20C/FGG/FOXA1/GJA1/HOXB13/IL15/INSL3/IQCF1/KDR/L3MBTL3/LGI4/LHX6/NKX6-1/NPPC/NPR2/NRCAM/NTN4/PDE3A/PPARG/PTH1R/RET/ROPN1B/RPS6KA2/SIX3/SOX8/SPTBN4/TDRD5/TDRD7/TFCP2L1/TUBB8	46
GO:0045667	regulation of osteoblast differentiation	37/2694	131/17335	0.00014789	0.00161575	0.0011568	AREG/AXIN2/BAMBI/BMP2/BMP4/BMP7/CEBPA/CEBPB/CHRD/CITED1/CTHRC1/FAM20C/HAND2/HGF/IGFBP5/IL6R/LRP3/LTF/MIR675/MSX2/NOTCH1/NPNT/NPPC/PPARG/RASSF2/SCUBE3/SEMA4D/SFRP1/SMAD6/SMOC1/TMEM119/TNFAIP6/TP63/VEGFC/WNT10B/WNT4/WNT7B	37
GO:0032526	response to retinoic acid	32/2694	108/17335	0.000154032	0.00167972	0.0012026	AQP1/AQP3/BRINP3/CD38/COL1A1/CTSH/CYP26A1/CYP26B1/DKK1/EPHA3/FZD4/HAND2/IGFBP2/LRAT/PAX2/PDGFA/PDGFRB/PTK6/PTK7/RET/SLC6A4/STRA6/TBX1/TESC/TIE1/WNT10B/WNT11/WNT2/WNT3A/WNT5A/WNT6/WNT7B	32
GO:0006940	regulation of smooth muscle contraction	22/2694	64/17335	0.000156534	0.00170067	0.0012176	ABAT/ADA/ADORA1/ADRA2A/ADRA2B/ADRA2C/ATP1A2/CALCRL/CHRNB4/CNN1/EDN1/EDN2/GPER1/NMU/NPNT/OXTR/PTGS2/RGS2/SPHK1/SPX/TBXA2R/TNNI3	22
GO:0019229	regulation of vasoconstriction	22/2694	64/17335	0.000156534	0.00170067	0.0012176	ACE/ADRA1D/ADRA2A/ADRA2B/ADRA2C/AGT/AGTR1/ATP1A2/AVPR1A/BDKRB2/CD38/DBH/EDN1/EDN2/FGG/HRH1/HRH2/KCNMB4/OXTR/PTGS2/SMTNL2/TBXA2R	22
GO:0030574	collagen catabolic process	16/2694	40/17335	0.000165528	0.00179139	0.00128255	ADAMTS14/ADAMTS2/CTSS/MMP1/MMP10/MMP11/MMP15/MMP17/MMP20/MMP25/MMP28/MMP7/MMP9/MRC2/PRTN3/TMPRSS6	16
GO:0072210	metanephric nephron development	16/2694	40/17335	0.000165528	0.00179139	0.00128255	BMP4/EGR1/FMN1/GDNF/KIF26B/LGR4/LHX1/PAX2/PDGFRA/PDGFRB/RET/SIX2/SMO/SOX8/TCF21/WNT4	16
GO:0086012	membrane depolarization during cardiac muscle cell action potential	2694-11-01	22/17335	0.000166107	0.00179139	0.00128255	ANK3/ATP1A2/CACNA1C/CACNA1G/HCN2/HCN4/KCNJ2/SCN1B/SCN3B/SCN4B/SCN5A	11
GO:1903861	positive regulation of dendrite extension	2694-11-01	22/17335	0.000166107	0.00179139	0.00128255	CACNG7/CPNE5/CPNE9/CXCR4/RASAL1/RIMS1/RNF157/SYT1/SYT17/SYT2/SYT3	11
GO:0008300	isoprenoid catabolic process	2694-07-01	10/17335	0.000168717	0.00180953	0.00129554	AKR1B10/AKR1C3/BCO1/BCO2/CRABP1/CYP26A1/CYP26B1	7
GO:0021936	regulation of cerebellar granule cell precursor proliferation	2694-07-01	10/17335	0.000168717	0.00180953	0.00129554	CEND1/GPR37L1/LHX1/LHX5/SHH/SLC6A4/SMO	7
GO:0099566	regulation of postsynaptic cytosolic calcium ion concentration	2694-07-01	10/17335	0.000168717	0.00180953	0.00129554	ATP2B2/CALB1/FZD9/GRIA1/GRM5/SLC8A2/WNT5A	7
GO:0006584	catecholamine metabolic process	20/2694	56/17335	0.000170192	0.00181539	0.00129973	ABAT/ALDH2/CHRNB2/DBH/EDNRA/EPAS1/GCH1/GPR37/HAND2/INSM1/ITGB2/MAOA/MOXD1/NPR1/PDE1B/PNMT/SLC1A1/SNCAIP/SNCB/TH	20
GO:0009712	catechol-containing compound metabolic process	20/2694	56/17335	0.000170192	0.00181539	0.00129973	ABAT/ALDH2/CHRNB2/DBH/EDNRA/EPAS1/GCH1/GPR37/HAND2/INSM1/ITGB2/MAOA/MOXD1/NPR1/PDE1B/PNMT/SLC1A1/SNCAIP/SNCB/TH	20
GO:0055078	sodium ion homeostasis	20/2694	56/17335	0.000170192	0.00181539	0.00129973	ACE/ADORA1/ADORA2A/AGT/AGTR1/ATP12A/ATP1A2/ATP1A3/ATP1B2/ATP4A/AVPR1A/CYP4F12/EDN1/EDNRA/EDNRB/NPR1/SCN7A/SCNN1A/SCNN1B/SPX	20
GO:0001892	embryonic placenta development	27/2694	86/17335	0.000171824	0.00182614	0.00130744	BMP5/BMP7/CDKN1C/CEBPA/CEBPB/CITED1/EPAS1/HEY1/HEY2/HS6ST1/IGF2/KRT19/MDFI/OVOL2/PLCD3/PRDM1/RSPO3/SNAI1/SPINT1/SPINT2/ST14/TFEB/TTPA/VASH1/VASH2/WNT2/WNT7B	27
GO:1903510	mucopolysaccharide metabolic process	27/2694	86/17335	0.000171824	0.00182614	0.00130744	B3GNT3/B3GNT4/BGN/CEMIP/CHPF/CHST1/CHST11/CHST13/CHST15/CHST2/CHST6/CHSY3/DSEL/EDNRA/EDNRB/EGFLAM/HPSE/IL15/ITIH4/ITIH5/NDNF/NDST3/NDST4/SPOCK3/TNFAIP6/UST/XYLT1	27
GO:0045933	positive regulation of muscle contraction	17/2694	44/17335	0.000172592	0.00183097	0.00131089	ABAT/ADA/ADRA2B/CHGA/EDN1/EDN2/GPER1/KCNQ1/NMU/NPNT/OXTR/PTGS2/RGS2/SPHK1/SPX/TBXA2R/TRPV4	17
GO:0007202	activation of phospholipase C activity	13/2694	29/17335	0.000173706	0.00183188	0.00131155	ADCYAP1R1/AGT/ARHGAP6/AVPR1A/C5AR1/EDNRA/GNA15/ITK/LPAR1/NMUR1/P2RY6/PLCB2/S1PR4	13
GO:0007215	glutamate receptor signaling pathway	19/2694	52/17335	0.000174116	0.00183188	0.00131155	CDK5R1/CX3CL1/GRIA1/GRIA2/GRIA4/GRID1/GRID2/GRIK2/GRIK4/GRIK5/GRIN1/GRIN2C/GRM4/GRM5/GRM8/KCNB1/NECAB2/SHANK3/SLC1A1	19
GO:0048013	ephrin receptor signaling pathway	19/2694	52/17335	0.000174116	0.00183188	0.00131155	CDK5R1/EFNA2/EFNB2/EFNB3/EPHA1/EPHA10/EPHA3/EPHA7/EPHA8/EPHB1/EPHB2/EPHB3/EPHB6/KALRN/MMP9/NGEF/NTRK1/PAK3/SRC	19
GO:0070167	regulation of biomineral tissue development	29/2694	95/17335	0.000174222	0.00183188	0.00131155	BMP2/BMP4/BMP7/CEBPB/COMP/ENAM/ENPP1/FAM20C/FZD9/GAS6/GJA1/GPM6B/HEY1/HEY2/LTF/MATN1/MMP20/NOS3/NOTCH1/NOTUM/P2RX7/PHOSPHO1/PKDCC/PTN/SRGN/TMEM119/WNT10B/WNT4/WNT6	29
GO:0006953	acute-phase response	18/2694	48/17335	0.00017518	0.00183188	0.00131155	A2M/ASS1/CD163/CEBPB/EDNRB/F8/FN1/IL6R/ITIH4/ORM2/PTGER3/PTGES/PTGS2/SERPINA1/SERPINA3/SERPINF2/TFR2/TNFRSF11A	18
GO:0010543	regulation of platelet activation	18/2694	48/17335	0.00017518	0.00183188	0.00131155	ABAT/ADAMTS18/APOE/BLK/C1QTNF1/CEACAM1/DMTN/EMILIN2/FGG/GP1BB/MMRN1/NOS3/PDGFA/PDGFRA/PLA2G4A/PRKCD/PRKCQ/SERPINE2	18
GO:0035850	epithelial cell differentiation involved in kidney development	18/2694	48/17335	0.00017518	0.00183188	0.00131155	ACTA2/BMP4/CD24/EDNRA/EDNRB/GDNF/GPR4/LHX1/MAGI2/MMP9/MTSS1/NOTCH1/NPHS1/PAX2/PODXL/PTPRO/SIX2/SMO	18
GO:0070839	metal ion export	18/2694	48/17335	0.00017518	0.00183188	0.00131155	ATP12A/ATP1A2/ATP1A3/ATP1B2/ATP2B3/ATP4A/FXYD1/KCNB1/KCND3/KCNH2/KCNK5/KCNQ1/KCNT2/SLC24A4/SLC40A1/SLC4A4/SLC8A2/SLC8B1	18
GO:0046651	lymphocyte proliferation	69/2694	292/17335	0.000176528	0.00183941	0.00131694	ADA/BLK/BMP4/BTK/CARD11/CCDC88B/CD209/CD24/CD274/CD38/CD40/CD6/CD70/CD74/CDKN1A/CEBPB/CHRNB2/CLEC4G/CORO1A/DOCK2/DOCK8/EBI3/EPHB2/FKBP1B/FLT3/GAL/GJA1/GPNMB/HAVCR2/HLA-DMB/HLA-DPA1/HLA-DPB1/HLA-DRB1/IGF2/IGFBP2/IKZF3/IL12A/IL12RB1/IL15/IL18/IL7R/INPP5D/JAK3/LGALS7B/LMO1/LRRC32/NCKAP1L/P2RX7/PDE5A/PLA2G2D/PRKCD/PRKCQ/PTPN22/RAC2/RASAL3/RASGRP1/SHH/SPN/TMIGD2/TNFRSF14/TNFRSF1B/TNFRSF21/TNFSF9/TYROB…	69
GO:0051056	regulation of small GTPase mediated signal transduction	69/2694	292/17335	0.000176528	0.00183941	0.00131694	ADCYAP1R1/ADGRG1/APOE/ARHGAP25/ARHGAP30/ARHGAP40/ARHGAP44/ARHGAP6/ARHGAP8/ARHGDIB/ARHGEF10L/ARHGEF15/ARHGEF4/ARRB1/CADM4/CGNL1/COL3A1/CSF1/CYTH4/DEF6/DOCK2/DOCK8/EPHB2/F2RL2/FGD2/FGD3/FGD4/FGD5/GPR17/GPR20/GPR35/GPR4/GPR65/IQSEC3/KALRN/KITLG/LPAR1/MCF2L/MMD2/NGEF/NOTCH1/NTRK1/OBSCN/P2RY8/PDGFRB/PLEKHG1/PLEKHG4B/PREX1/PSD/PSD2/PSD4/RALGPS1/RALGPS2/RAP1GAP/RASAL1/RASAL3/RASGEF1A/RASGRF1/RASGRF2/RAS…	69
GO:0071692	protein localization to extracellular region	80/2694	350/17335	0.000181423	0.00188705	0.00135104	ABAT/ABCC8/ABCG1/ACHE/ACVR1C/ADCY5/ADCYAP1/ADORA2A/ADRA2A/ANKRD1/ANO1/APBB1/APOE/ARL4D/BAIAP3/BLK/BRSK2/C1QTNF5/CD200/CD38/CHGA/COMP/CPLX1/CPLX3/DAND5/DMTN/DOC2B/EDNRB/EXPH5/FGG/FKBP1B/GAL/GCK/GIP/GIPR/GNPTAB/GPER1/GPLD1/HLA-DRB1/HNF4A/IL12A/ILDR2/INHBB/KCNB1/KCNJ11/LLGL2/LTBP1/MAFA/MC4R/MYRIP/NEUROD1/NKX6-1/NOS2/OLFM2/P2RX7/PCLO/PCSK5/PDX1/PPARG/PTPRN/RAB11FIP1/RAB15/RAB3A/RAB3D/RAPGEF4/RCN3/RFX…	80
GO:0001659	temperature homeostasis	46/2694	176/17335	0.000190917	0.00198229	0.00141923	ABAT/ACADL/ACHE/ADCYAP1/ADORA1/ADRB1/ALDH1A1/ALPL/CD36/CEBPB/CMKLR1/CXCR4/DBH/DIO2/EBF2/EDN2/EDNRB/EGR1/ELOVL3/EPAS1/FABP4/FOXO1/GATM/GJA1/IL15/IL18/IL18R1/KSR2/LAMA4/LGR4/MAP2K6/NMU/NOTCH1/NOVA2/NPR3/OXTR/PLCL1/PRDM16/PRLR/PTGER3/PTGES/PTGS2/TNFRSF11A/TRPM2/TRPM8/WNT10B	46
GO:0051797	regulation of hair follicle development	2694-10-01	19/17335	0.00019249	0.00198804	0.00142335	CDH3/FST/GAL/HPSE/KRT17/MSX2/NGFR/SMO/WNT10B/WNT5A	10
GO:0072087	renal vesicle development	2694-10-01	19/17335	0.00019249	0.00198804	0.00142335	BMP4/FMN1/GDNF/KIF26B/LHX1/PAX2/SIX2/SMO/SOX8/WNT4	10
GO:0099590	neurotransmitter receptor internalization	2694-10-01	19/17335	0.00019249	0.00198804	0.00142335	ARC/CACNG4/CACNG5/CACNG7/CALY/DNM3/EFNB2/GSG1L/HPCA/ITGB3	10
GO:0045860	positive regulation of protein kinase activity	87/2694	388/17335	0.000194499	0.00200526	0.00143567	ACE/ADCYAP1/ADORA1/ADRA2A/ADRA2B/ADRA2C/AFAP1L2/AGAP2/AGT/AREG/AXIN2/AZU1/BMP2/BTC/CCND2/CD24/CD40/CDK5R1/CDK5R2/CDKN1A/CEMIP/CSF1/CSF1R/DKK1/DLG3/DOK7/EDN1/EGR1/ELANE/EMP2/ERBB3/FGD2/FGF18/FLT1/FLT3/FZD4/FZD8/GAS6/GPRC5B/GRM5/IGF2/IL18/IL34/IL6R/ITGB3/KITLG/LTF/MAP2K6/MAPRE3/MMD/MMD2/MOB3B/MT3/NCKAP1L/NEDD9/NEURL1/NOD2/P2RX7/PDE5A/PDGFA/PDGFD/PDGFRB/PIK3R5/PIK3R6/PRKCD/PRLR/PROX1/RASGRP1/RASSF2/…	87
GO:0021988	olfactory lobe development	14/2694	33/17335	0.000201512	0.00206665	0.00147963	ARX/ATP1A2/CSF1R/DLX5/EFNA2/ERBB4/FEZF1/NR2E1/ROBO2/SEMA3A/SEMA7A/SLIT2/UNCX/WNT5A	14
GO:0048333	mesodermal cell differentiation	14/2694	33/17335	0.000201512	0.00206665	0.00147963	BMP4/DKK1/EYA2/FOXF1/GJA1/HOXA11/ITGA8/ITGB3/ITGB4/MESP1/PAX2/SIX2/TRIM15/WNT3A	14
GO:0048566	embryonic digestive tract development	14/2694	33/17335	0.000201512	0.00206665	0.00147963	ADA/CXCL8/FOXF1/FOXF2/GLI2/OVOL2/PCSK5/PDGFRA/PKDCC/RBPMS2/SHH/SIX2/STRA6/TCF21	14
GO:0035914	skeletal muscle cell differentiation	22/2694	65/17335	0.000202263	0.00207072	0.00148254	ANKRD1/ATF3/BTG2/CYP26B1/DMRTA2/EGR1/EGR2/EPHB1/GPC1/HEYL/HLF/KLF5/KLHL41/MEGF10/NOTCH1/NR4A1/NUPR1/PAX5/SOX8/TBX1/VAX1/WNT3A	22
GO:0010959	regulation of metal ion transport	88/2694	394/17335	0.000206228	0.00210763	0.00150897	ABCC8/ACE/ACTN2/ADCYAP1R1/ADORA1/ADORA2A/ADRA2A/AGT/AKAP6/ANK3/ATP1A2/ATP1B2/CACNA1C/CAMK2A/CAMK2B/CEMIP/CNTN1/CORO1A/CRHR1/CX3CL1/CXCR4/EFHB/EPB41/FKBP1B/FXYD1/FXYD6/FXYD7/GAL/GCK/GLRX/GPER1/GPR35/GRIN1/GSTM2/HAP1/HECW2/HPCA/HSPA2/JAK3/JPH1/JPH2/JPH3/JPH4/KCNA1/KCNC1/KCNG1/KCNH2/KCNIP3/KCNJ2/KCNQ1/LRRC55/MYLK/NKAIN1/NKAIN4/NOS1/NOS1AP/NOS3/OPRD1/OPRL1/P2RX2/P2RX7/P2RY6/PDGFRB/PLCG2/PTGS2/PTPN3/R…	88
GO:0034767	positive regulation of ion transmembrane transport	42/2694	157/17335	0.000206592	0.00210767	0.001509	ABCB1/ABCC8/ACTN2/AGT/AKAP6/ANK3/ARC/ATP1B2/CACNG4/CEMIP/CTSS/CX3CL1/EDN1/EDNRA/EPHB2/FXYD1/GAL/GLRX/GPER1/GSTM2/HAP1/HSPA2/JPH2/KCNA1/KCNC1/KCNH2/KCNJ2/KCNQ1/LRRC55/NOS1/NOS1AP/P2RX7/P2RY6/PLCG2/RGS7/RNF207/RYR2/SHANK3/STAC2/STAC3/TESC/WNK2	42
GO:0032341	aldosterone metabolic process	2694-08-01	13/17335	0.000207488	0.00210946	0.00151028	BMP2/BMP5/CACNA1H/DAB2/DKK3/EDNRB/SCNN1B/WNT4	8
GO:0033604	negative regulation of catecholamine secretion	2694-08-01	13/17335	0.000207488	0.00210946	0.00151028	ABAT/ADRA2A/ADRA2B/ADRA2C/CHGA/CRH/P2RY1/SYT11	8
GO:0002399	MHC class II protein complex assembly	2694-09-01	16/17335	0.000210173	0.00212569	0.00152189	HLA-DMA/HLA-DMB/HLA-DOA/HLA-DPA1/HLA-DPB1/HLA-DQA1/HLA-DQB1/HLA-DRA/HLA-DRB1	9
GO:0002503	peptide antigen assembly with MHC class II protein complex	2694-09-01	16/17335	0.000210173	0.00212569	0.00152189	HLA-DMA/HLA-DMB/HLA-DOA/HLA-DPA1/HLA-DPB1/HLA-DQA1/HLA-DQB1/HLA-DRA/HLA-DRB1	9
GO:1902285	semaphorin-plexin signaling pathway involved in neuron projection guidance	2694-09-01	16/17335	0.000210173	0.00212569	0.00152189	EDN1/EDNRA/NRP2/PLXNA2/PLXNB3/PLXNC1/PLXND1/SEMA3A/SEMA3F	9
GO:0010876	lipid localization	95/2694	432/17335	0.000211816	0.00213861	0.00153115	ABCA10/ABCA13/ABCA2/ABCA4/ABCA5/ABCA7/ABCA8/ABCA9/ABCB1/ABCB4/ABCD2/ABCG1/ABCG2/ACE/ACSL5/ACVR1C/AGT/AGTR1/ANO4/ANO9/APOD/APOE/APOL3/ATG9B/ATP8A1/ATP8A2/ATP8B4/ATP9A/B4GALNT1/BDKRB2/C1QTNF1/C3/CD36/CDS1/CEACAM1/CIDEC/CRABP1/CRABP2/CRH/CRHR1/DAB2/EDN1/ENPP1/FABP4/FABP6/FGF19/FZD4/GAL/GRAMD1C/ITGB3/KCNQ1/LDLRAP1/LIPG/LPL/LRAT/LRP1/MAP2K6/MEST/MFSD2A/NOS2/NPC1L1/OSBP2/OSBPL5/P2RX7/PITPNM3/PLA2G2D/PL…	95
GO:0021952	central nervous system projection neuron axonogenesis	2694-12-01	26/17335	0.00022012	0.00221482	0.00158571	CHRNB2/DCLK1/DRAXIN/EPHB1/EPHB2/EPHB3/EPHB6/GLI2/NR2E1/SCN1B/SLIT2/SPTBN4	12
GO:0044331	cell-cell adhesion mediated by cadherin	2694-12-01	26/17335	0.00022012	0.00221482	0.00158571	ADAM19/CDH5/CDHR2/EPCAM/FOXA1/NOTCH1/PLEKHA7/PTPRU/RGCC/SERPINF2/WNT3A/WNT5A	12
GO:0003203	endocardial cushion morphogenesis	15/2694	37/17335	0.000220944	0.0022155	0.0015862	ACVRL1/BMP2/BMP5/BMP7/DCHS1/GATA5/HEY1/HEY2/HEYL/MSX1/MSX2/NOS3/NOTCH1/ROBO2/SNAI1	15
GO:0009187	cyclic nucleotide metabolic process	15/2694	37/17335	0.000220944	0.0022155	0.0015862	ADCY1/ADCY5/ADCY7/GUCY1A2/GUCY2D/NPPC/NPR1/NPR2/PDE2A/PDE4C/PDE5A/PDE7B/PDE8B/PTHLH/RORA	15
GO:0006821	chloride transport	32/2694	110/17335	0.000223765	0.00223994	0.0016037	ABCB1/ANO1/ANO2/ANO4/ANO8/ANO9/BSND/CA2/CLCN4/CLCNKA/CLCNKB/CLDN4/CLIC3/FXYD1/GABRB1/GABRB2/GABRD/GABRG1/GABRQ/GLRB/GRM5/NMUR1/P2RY6/PRKG2/SLC12A7/SLC12A8/SLC1A1/SLC26A10/SLC26A7/SLC4A10/SLC6A1/TTYH1	32
GO:0010518	positive regulation of phospholipase activity	19/2694	53/17335	0.000232247	0.00231648	0.0016585	ADCYAP1R1/AGT/AGTR1/ARHGAP6/AVPR1A/C5AR1/EDNRA/FGFR3/FLT1/GNA15/HPCA/ITK/LPAR1/NMUR1/P2RY6/PDGFRA/PDGFRB/PLCB2/S1PR4	19
GO:0051703	biological process involved in intraspecies interaction between organisms	19/2694	53/17335	0.000232247	0.00231648	0.0016585	AVPR1A/CHRNB2/CNTNAP2/CX3CR1/EN1/GRID1/GRP/KCNQ1/LTF/MAPK8IP2/NR2E1/NRXN1/NRXN2/OXTR/PTCHD1/SHANK3/SLC6A4/TBX1/TH	19
GO:1900274	regulation of phospholipase C activity	16/2694	41/17335	0.000232598	0.00231648	0.0016585	ADCYAP1R1/AGT/ARHGAP6/AVPR1A/C5AR1/EDNRA/FLT1/GNA15/ITK/LPAR1/NMUR1/P2RY6/PDGFRA/PDGFRB/PLCB2/S1PR4	16
GO:0009306	protein secretion	78/2694	342/17335	0.000233327	0.0023198	0.00166087	ABAT/ABCC8/ABCG1/ACHE/ACVR1C/ADCY5/ADCYAP1/ADORA2A/ADRA2A/ANKRD1/ANO1/APBB1/APOE/ARL4D/BAIAP3/BLK/BRSK2/C1QTNF5/CD200/CD38/CHGA/COMP/CPLX1/CPLX3/DMTN/DOC2B/EDNRB/EXPH5/FGG/FKBP1B/GAL/GCK/GIP/GIPR/GNPTAB/GPER1/GPLD1/HLA-DRB1/HNF4A/IL12A/ILDR2/INHBB/KCNB1/KCNJ11/LLGL2/MAFA/MC4R/MYRIP/NEUROD1/NKX6-1/NOS2/OLFM2/P2RX7/PCLO/PCSK5/PDX1/PPARG/PTPRN/RAB11FIP1/RAB15/RAB3A/RAB3D/RAPGEF4/RCN3/RFX6/SCG2/SFRP1…	78
GO:0002275	myeloid cell activation involved in immune response	28/2694	92/17335	0.000236532	0.00234768	0.00168083	ADGRE2/ANXA3/BLK/BTK/CD177/CHGA/CPLX2/CX3CR1/DOCK2/DYSF/ENPP3/FES/FGR/FOXF1/GAB2/HAVCR2/ITGB2/LAT2/NR4A3/PLCG2/PTGDS/RAC2/RASGRP1/SCNN1B/STXBP2/SUCNR1/TYROBP/UNC13D	28
GO:1900047	negative regulation of hemostasis	18/2694	49/17335	0.000237034	0.00234868	0.00168155	ABAT/ADAMTS18/APOE/C1QTNF1/CEACAM1/COMP/EDN1/FGG/NOS3/PDGFA/PDGFRA/PLAT/PRKCD/PROC/SERPINE2/SERPINF2/SERPING1/TSPAN8	18
GO:0002688	regulation of leukocyte chemotaxis	34/2694	120/17335	0.000252066	0.00249341	0.00178517	C5/C5AR1/C5AR2/CD74/CMKLR1/CSF1/CSF1R/CX3CR1/CXCL8/DAPK2/DPP4/EDN1/EDN2/GAS6/IL12A/IL34/IL6R/MMP28/MTUS1/NCKAP1L/NOD2/PADI2/PGF/PLA2G7/PRSS56/PTN/RAC2/SLAMF8/SLC8B1/SLIT2/TNFAIP6/TRPV4/VEGFC/WNT5A	34
GO:1901654	response to ketone	48/2694	188/17335	0.000254842	0.00251662	0.00180178	A2M/ABCB4/ACE/ADCY1/ADCY5/AKR1C3/AQP1/ASS1/AVPR1A/CA9/CD38/CDA/CLDN1/CLDN4/CPS1/DSG1/EDN1/F5/FBXO32/GABRB1/GAS6/GNAI1/GNG2/HOXA11/HOXA13/HOXB13/HOXD13/HPCA/MAP4K1/NEFL/NKX2-2/OXTR/P2RY6/PLAT/POSTN/PRKAA2/PTGER2/PTGFR/SFRP1/SGK1/SLIT2/SLIT3/SPP1/SRC/TBXA2R/TH/TLR2/UGT3A2	48
GO:0035592	establishment of protein localization to extracellular region	78/2694	343/17335	0.000256899	0.00253266	0.00181327	ABAT/ABCC8/ABCG1/ACHE/ACVR1C/ADCY5/ADCYAP1/ADORA2A/ADRA2A/ANKRD1/ANO1/APBB1/APOE/ARL4D/BAIAP3/BLK/BRSK2/C1QTNF5/CD200/CD38/CHGA/COMP/CPLX1/CPLX3/DMTN/DOC2B/EDNRB/EXPH5/FGG/FKBP1B/GAL/GCK/GIP/GIPR/GNPTAB/GPER1/GPLD1/HLA-DRB1/HNF4A/IL12A/ILDR2/INHBB/KCNB1/KCNJ11/LLGL2/MAFA/MC4R/MYRIP/NEUROD1/NKX6-1/NOS2/OLFM2/P2RX7/PCLO/PCSK5/PDX1/PPARG/PTPRN/RAB11FIP1/RAB15/RAB3A/RAB3D/RAPGEF4/RCN3/RFX6/SCG2/SFRP1…	78
GO:0110149	regulation of biomineralization	29/2694	97/17335	0.000259398	0.002553	0.00182783	BMP2/BMP4/BMP7/CEBPB/COMP/ENAM/ENPP1/FAM20C/FZD9/GAS6/GJA1/GPM6B/HEY1/HEY2/LTF/MATN1/MMP20/NOS3/NOTCH1/NOTUM/P2RX7/PHOSPHO1/PKDCC/PTN/SRGN/TMEM119/WNT10B/WNT4/WNT6	29
GO:0044070	regulation of anion transport	27/2694	88/17335	0.000262022	0.00256837	0.00183884	ABAT/ABCB1/ADORA1/ADORA2A/AGT/ANO9/ATP1A2/AVPR1A/CA2/CEBPB/EDN1/GRM5/HRH3/HTR1B/MAP2K6/P2RX7/PLA2G4A/PLA2R1/PRKG2/PTGES/RGS2/RGS4/SFRP4/SLC38A3/SLC43A1/SLC6A1/TNFRSF11A	27
GO:0008045	motor neuron axon guidance	13/2694	30/17335	0.000263153	0.00256837	0.00183884	ALCAM/EGR2/KIF5C/LHX1/LHX3/NTN1/NTN5/RAC2/SEMA3A/SEMA3F/SLIT1/SLIT2/TMEFF1	13
GO:0019886	antigen processing and presentation of exogenous peptide antigen via MHC class II	13/2694	30/17335	0.000263153	0.00256837	0.00183884	CD74/CTSS/CTSV/HLA-DMA/HLA-DMB/HLA-DOA/HLA-DPA1/HLA-DPB1/HLA-DQA1/HLA-DQB1/HLA-DRA/HLA-DRB1/IFI30	13
GO:0031069	hair follicle morphogenesis	13/2694	30/17335	0.000263153	0.00256837	0.00183884	FOXE1/FOXQ1/FST/GLI2/IGFBP5/KRT17/NGFR/NOTCH1/SHH/SMO/SNAI1/TP63/WNT10A	13
GO:0035115	embryonic forelimb morphogenesis	13/2694	30/17335	0.000263153	0.00256837	0.00183884	ALX4/CACNA1C/CRABP2/EN1/HOXA11/HOXA13/HOXD9/MSX1/MSX2/RSPO2/SHH/TP63/WNT7A	13
GO:0090288	negative regulation of cellular response to growth factor stimulus	32/2694	111/17335	0.000268225	0.00261352	0.00187116	ADGRA2/AGT/APLN/BAMBI/CADM4/CHRD/CREB3L1/DAND5/DKK1/FSTL3/GPC1/GREM2/HTRA1/HTRA3/IL12A/LRP2/MMRN2/NGFR/NOTCH1/PPARG/RBPMS2/SEMA6A/SFRP1/SLIT2/SMAD6/SULF2/TMPRSS6/TNFAIP6/WNT1/WNT4/WNT5A/XDH	32
GO:0060571	morphogenesis of an epithelial fold	2694-11-01	23/17335	0.00027379	0.00266331	0.00190681	BMP4/BMP5/BMP7/GDF7/HOXD13/OVOL2/SHH/TP63/WNT2/WNT2B/WNT5A	11
GO:0007498	mesoderm development	36/2694	130/17335	0.00027595	0.00267987	0.00191867	BMP4/BMP7/BTK/DAND5/DKK1/EYA2/FOXF1/GJA1/HOXA11/IKZF3/ITGA8/ITGB3/ITGB4/LHX1/MESP1/MESP2/MEST/MIXL1/PAX2/POU4F1/RPS6KA6/SECTM1/SHH/SIX2/SMO/SNAI1/TBX1/TCF15/TIE1/TLX2/TP63/TRIM15/WNT11/WNT3A/WNT5A/ZFPM2	36
GO:0042490	mechanoreceptor differentiation	21/2694	62/17335	0.000276762	0.00268331	0.00192113	ATOH1/BMP4/CTHRC1/DLL1/ESRP1/FGF20/GABRB2/HEY2/JAG2/KCNQ1/MCOLN3/MYCL/MYO6/MYO7A/NOTCH1/NTF4/NTRK1/PDZD7/SLITRK6/USH1C/USH1G	21
GO:0061045	negative regulation of wound healing	24/2694	75/17335	0.000280501	0.00271187	0.00194157	ABAT/ABCC8/ADAMTS18/APOE/C1QTNF1/CD109/CEACAM1/CLDN3/EDN1/EPPK1/FGG/MMRN1/NOS3/PDGFA/PDGFRA/PLAT/PRKCD/PROC/SERPINE2/SERPINF2/SERPING1/TSPAN8/WFDC1/WNT4	24
GO:0002062	chondrocyte differentiation	30/2694	102/17335	0.000281097	0.00271187	0.00194157	ACVRL1/ADAMTS7/AXIN2/BMP2/BMP4/CHST11/COL11A1/COL27A1/COL2A1/COL3A1/COMP/EFEMP1/FGF18/FGFR3/GDF6/GPLD1/HOXA11/MATN1/MSX2/NPPC/PKDCC/PTH1R/PTHLH/SCIN/SIX2/SOX5/SULF2/WNT10B/WNT2B/WNT7A	30
GO:0022037	metencephalon development	30/2694	102/17335	0.000281097	0.00271187	0.00194157	ABAT/CDK5R1/CDK5R2/CEND1/CNTN1/DLL1/EN1/FAIM2/FZD4/GLI2/GRID2/HAP1/KCNC1/KNDC1/LHX1/LHX5/NEUROD1/NEUROD2/PROX1/RORA/SCN5A/SERPINE2/SMO/SPTBN2/SSTR2/SSTR3/TRNP1/TTLL1/WNT1/WNT7A	30
GO:0009582	detection of abiotic stimulus	37/2694	135/17335	0.000286183	0.00275639	0.00197345	ABCA4/ADORA1/AIPL1/ANO1/ATP8A2/CDS1/CHRNA9/CNGB1/COL11A1/CXCR4/ELOVL4/EPHB1/GNGT2/GRIK2/GUCY2D/HPN/JUP/KCNA1/KCNQ1/LXN/NGFR/NPFFR2/NTRK1/PDE6B/PDZD7/PHF24/PIEZO2/PKD1L2/PLEKHB1/PRDM12/SCN1A/SEMA5B/SERPINE2/SLC24A4/TAC1/TRPC3/TRPM8	37
GO:0001738	morphogenesis of a polarized epithelium	28/2694	93/17335	0.000288916	0.00277359	0.00198577	ANKRD6/BRSK1/BRSK2/CAMSAP3/CELSR2/CTHRC1/DAB2/DKK1/DLG3/ERBB4/FOXF1/FOXF2/GRHL3/LAMA3/MAGI2/NKD1/PLEKHA4/PRICKLE2/PTK7/ROR2/RSPO3/SFRP1/TCF15/TP63/VANGL2/WNT11/WNT5A/WNT7A	28
GO:0006942	regulation of striated muscle contraction	28/2694	93/17335	0.000288916	0.00277359	0.00198577	ADORA1/ATP1A2/CACNA1C/CHGA/CTNNA3/DSC2/DSG2/DSP/FKBP1B/GATA4/GSTM2/HCN4/JUP/KCNJ2/KCNQ1/MYL2/NOS1/NR4A1/PDE5A/RGS2/RNF207/RYR2/SCN4A/SCN5A/TMEM38A/TNNI3/TNNT3/TRPV4	28
GO:1902903	regulation of supramolecular fiber organization	80/2694	355/17335	0.000292	0.00279861	0.00200368	ACTN2/ADD2/AEBP1/ALOX15/APC2/APOE/ARHGAP40/ARHGAP6/ARHGEF10L/ARHGEF15/ARPIN/CAMSAP3/CAPG/CCL24/CCL26/CDC42EP1/CDC42EP5/CDH5/CDK5R1/CGNL1/CHRNA7/CORO1A/CRYAB/CTNNA2/CX3CL1/CYFIP2/DAAM2/DMTN/EDN1/ELN/EML2/EPHA1/ESAM/FES/FMN1/GMFG/GPR65/INPP5J/KANK3/KANK4/LIMCH1/LPAR1/MAGEL2/MAP1B/MAP2/MAPRE3/MAPT/MTSS1/MYLK3/NCKAP1L/NPHS1/PAK3/PLEKHH2/PPM1E/PRKCD/PROX1/RGCC/RGS4/SCIN/SERPINF2/SFRP1/SHANK3/SLAIN1/SL…	80
GO:0099174	regulation of presynapse organization	14/2694	34/17335	0.000293893	0.00280757	0.00201009	CBLN2/CLSTN3/DKK1/LRFN5/LRRC4B/MDGA1/NTNG2/PTPRD/SLITRK1/SLITRK3/SLITRK5/SLITRK6/WNT3A/WNT7A	14
GO:1905606	regulation of presynapse assembly	14/2694	34/17335	0.000293893	0.00280757	0.00201009	CBLN2/CLSTN3/DKK1/LRFN5/LRRC4B/MDGA1/NTNG2/PTPRD/SLITRK1/SLITRK3/SLITRK5/SLITRK6/WNT3A/WNT7A	14
GO:0050671	positive regulation of lymphocyte proliferation	38/2694	140/17335	0.000295281	0.00281623	0.00201629	ADA/CARD11/CCDC88B/CD209/CD24/CD274/CD38/CD40/CD6/CD70/CD74/CDKN1A/CHRNB2/CORO1A/EBI3/EPHB2/HAVCR2/HLA-DMB/HLA-DPA1/HLA-DPB1/IGF2/IGFBP2/IL12A/IL12RB1/IL15/IL18/JAK3/NCKAP1L/PRKCQ/PTPN22/RASAL3/SHH/TMIGD2/TNFSF9/VAV3/WNT3A/ZAP70/ZP3	38
GO:0009410	response to xenobiotic stimulus	90/2694	409/17335	0.000299645	0.0028532	0.00204277	ABAT/ABCA2/ABCB1/ABCC6/ABCC8/ACE/ADCY1/ADCYAP1R1/ADORA2A/ANKRD1/AOX1/ASS1/BCHE/CA9/CD38/CDH1/CDH3/CES3/COL1A1/CPS1/CXCR4/CYP26A1/CYP26B1/CYP2J2/CYP2S1/CYP2U1/CYP4F12/DPEP1/EDN1/EMX1/EMX2/FMO4/GAL/GAS6/GATA4/GIP/GPLD1/GRIN1/GSTM2/GSTM4/GSTO2/HNF4A/HSD11B2/HTR1B/IGFBP2/KCNC1/KCNH2/KCNJ11/KCNK3/KCNQ1/LCK/LOX/LPL/LPO/MAP1B/MAP2K6/NCKAP1L/NEUROD1/NKX6-1/NNMT/NOS1/NOS2/NPPC/NTRK1/OXTR/P2RX7/PDE3A/PDGFA…	90
GO:0045123	cellular extravasation	23/2694	71/17335	0.000305113	0.00290056	0.00207667	ADD2/AZU1/CD177/CHST2/CX3CL1/CX3CR1/ELANE/FUT7/GCNT1/ICAM1/IL1R1/ITGA1/ITGAL/JAM2/MADCAM1/PDGFD/PECAM1/PLVAP/PODXL2/PRTN3/SELL/SIRPA/SPN	23
GO:0001990	regulation of systemic arterial blood pressure by hormone	15/2694	38/17335	0.000312985	0.00296385	0.00212198	ACE/AGT/AGTR1/AVPR1A/CTSZ/EDN1/EDN2/EDNRB/HSD11B2/NOS3/OXTR/PCSK5/RPS6KA2/SERPINF2/SUCNR1	15
GO:0002478	antigen processing and presentation of exogenous peptide antigen	15/2694	38/17335	0.000312985	0.00296385	0.00212198	CD74/CTSS/CTSV/HLA-DMA/HLA-DMB/HLA-DOA/HLA-DPA1/HLA-DPB1/HLA-DQA1/HLA-DQB1/HLA-DRA/HLA-DRB1/HLA-F/IFI30/MFSD6	15
GO:1901214	regulation of neuron death	71/2694	308/17335	0.000313289	0.00296385	0.00212198	ADORA1/ADORA2A/AGAP2/APOE/BTG2/CD200/CDK5R1/CEBPB/CHGA/CHRNA7/CITED1/CNTFR/CORO1A/CRLF1/CSF1/CTSZ/CX3CL1/CX3CR1/DKK1/DRAXIN/EFNB2/EGLN3/EGR1/EN1/EPHA7/EPHB1/ERBB3/FAIM2/FGF20/FOXQ1/FZD9/GABRB2/GDNF/GPNMB/GRID2/GRIK2/GRIK5/GRM4/HLA-F/ITGA1/ITGB2/KCNB1/LIG4/MAPT/MT3/NDNF/NEFL/NES/NR4A3/NTF4/NTRK1/NUPR1/PAK3/PITX3/POU4F1/PRKCG/PTPRZ1/SLC1A1/SLC30A10/SNCB/SNCG/TLR6/TNFRSF1B/TRIM2/TRPM2/TYROBP/UNC5B/V…	71
GO:0006636	unsaturated fatty acid biosynthetic process	18/2694	50/17335	0.000317086	0.00299493	0.00214423	ABCD2/AKR1C3/ALOX15/AVPR1A/CD74/EDN1/EDN2/ELOVL3/ELOVL4/ELOVL7/FADS3/PLA2G4A/PTGDS/PTGES/PTGIS/PTGS1/PTGS2/SCD5	18
GO:0003151	outflow tract morphogenesis	25/2694	80/17335	0.000319009	0.00300341	0.0021503	BMP4/BMP7/EDN1/EDNRA/ELN/FOLR1/HAND2/HEY2/HEYL/LRP2/MSX2/NOTCH1/NPY1R/NPY2R/NRP2/PITX2/PLXND1/ROBO2/RYR1/SEMA3C/SMAD6/TBX1/WNT11/WNT5A/ZFPM2	25
GO:0048644	muscle organ morphogenesis	25/2694	80/17335	0.000319009	0.00300341	0.0021503	ANKRD1/ARID5B/BMP2/COL11A1/COL3A1/DLL4/DSP/EDNRA/GSC/HEY2/LRP2/MYL2/MYLK/NOTCH1/POU4F1/PROX1/RYR2/TBX1/TCF15/TNNC1/TNNI3/WNT2/WNT5A/XIRP2/ZFPM2	25
GO:0085029	extracellular matrix assembly	17/2694	46/17335	0.000322743	0.00303368	0.00217198	AGT/COL1A2/COL3A1/FBLN5/GAS6/GPM6B/HAPLN2/LAMB1/LOX/NOTCH1/NTN4/NTNG1/NTNG2/RGCC/THSD4/TIE1/TNXB	17
GO:0044706	multi-multicellular organism process	52/2694	210/17335	0.000325119	0.00305112	0.00218446	ABCC8/ACE/ACVR1C/ADCY7/ADCYAP1/ADRA2A/ADRA2B/AGT/AQP4/ARHGDIB/AVPR1A/CD38/CLDN4/COL16A1/CRH/CRHR1/DDO/DSG1/EDN1/EMP2/FUT7/GIP/GJA1/HAVCR2/HMX3/HSD11B2/IGFBP2/IGFBP5/ITGB4/MMP9/OXTR/PCSK5/PGF/PRDM1/PRLR/PSG5/PTGFR/PTGS2/PTHLH/PTN/RGS2/RLN2/SERPINE2/SLC38A3/SLC6A4/SPP1/STOX2/STS/TAC1/TPPP3/TRO/WNT4	52
GO:0042098	T cell proliferation	50/2694	200/17335	0.000329463	0.00308693	0.0022101	BMP4/CARD11/CCDC88B/CD209/CD24/CD274/CD6/CD70/CEBPB/CLEC4G/CORO1A/DOCK2/DOCK8/EBI3/FKBP1B/GJA1/GPNMB/HAVCR2/HLA-DMB/HLA-DPA1/HLA-DPB1/HLA-DRB1/IGF2/IGFBP2/IL12RB1/IL15/IL18/JAK3/LGALS7B/LMO1/LRRC32/NCKAP1L/P2RX7/PDE5A/PLA2G2D/PRKCQ/PTPN22/RAC2/RASAL3/RASGRP1/SHH/SPN/TMIGD2/TNFRSF14/TNFRSF1B/TNFRSF21/TNFSF9/WNT4/ZAP70/ZP3	50
GO:0007162	negative regulation of cell adhesion	69/2694	298/17335	0.000330341	0.00309022	0.00221246	ABAT/ACVRL1/ADAMTS18/ADORA2A/AKNA/APOD/ARHGAP6/ARHGDIB/ARHGDIG/ASS1/BMP2/BMP4/C1QTNF1/CD274/CD74/CDH1/CEACAM1/CEBPB/CLEC4G/COL1A1/CX3CL1/DMTN/EPCAM/EPHB2/ERBB3/FAM107A/FGG/FZD4/GBP1/GPNMB/HAVCR2/HLA-DRB1/ILDR2/JAK3/LAPTM5/LGALS7B/LRRC32/MIR675/NCKAP1L/NOTCH1/NRARP/PAG1/PDE5A/PLA2G2D/PLXNA2/PLXNB3/PLXNC1/PLXND1/PODXL/PRKCD/PTPN22/PTPRO/RGCC/SEMA3E/SEMA4D/SEMA6A/SERPINE2/SHH/SPINT2/SPN/SPOCK1/SRC/T…	69
GO:0015698	inorganic anion transport	46/2694	180/17335	0.000331171	0.00309086	0.00221292	ABCB1/ABCC6/ABCC9/ADAMTS8/ANO1/ANO2/ANO4/ANO8/ANO9/BSND/CA2/CEBPB/CLCN4/CLCNKA/CLCNKB/CLDN4/CLIC3/ENPP1/FXYD1/GABRB1/GABRB2/GABRD/GABRG1/GABRQ/GLRB/GRM5/KCNQ1/LRRC8E/NMUR1/P2RY6/PRKG2/SFRP4/SLC12A7/SLC12A8/SLC17A7/SLC1A1/SLC26A10/SLC26A7/SLC34A2/SLC37A1/SLC4A10/SLC4A3/SLC4A4/SLC5A5/SLC6A1/TTYH1	46
GO:0035813	regulation of renal sodium excretion	2694-10-01	20/17335	0.000331466	0.00309086	0.00221292	ACE/ADORA1/ADORA2A/AGT/AGTR1/AVPR1A/EDN1/EDNRB/NPR1/SPX	10
GO:0031346	positive regulation of cell projection organization	75/2694	330/17335	0.000340108	0.00316641	0.002267	AGT/APOE/ATP1B2/ATP8A2/BMP5/BMP7/CAMK2B/CDC42EP1/CDC42EP5/CDKL5/CNTN1/CRABP2/CUX2/CX3CL1/DNM3/DOCK11/ENPP2/EPHA3/EPHB2/FES/FEZ1/FKBP1B/FN1/FZD4/GPM6A/HAP1/HGF/ISLR2/L1CAM/MAGI2/MAP1B/MAP6/MAPT/NDNF/NDRG4/NEFL/NEURL1/NLGN1/NTN1/NTRK1/P2RX7/PACSIN1/PAK3/PALM/PLK5/PLXNA2/PLXNB3/PLXNC1/PLXND1/POU4F2/PROM2/PTK6/PTK7/PTN/PTPRD/RAC2/RET/RGS2/RND2/ROBO2/ROR2/SCN1B/SEMA4D/SEMA7A/SERPINI1/SLIT2/SLITRK1/SRC…	75
GO:0006909	phagocytosis	56/2694	231/17335	0.000349829	0.00325175	0.0023281	ABCA7/ADGRB1/ADORA1/ADORA2A/ALOX15/ANXA3/ARHGAP25/AZU1/BIN2/C3/CD302/CD36/CD93/COLEC12/CORO1A/DOCK2/DYSF/ELANE/ELMO1/FGR/GAS6/IL15/IL15RA/IL2RB/ITGAL/ITGB2/ITGB3/LRP1/MEGF10/MYO7A/NCF4/NCKAP1L/NOD2/P2RX7/P2RY6/PECAM1/PLCG2/PRKCD/PRKCG/PRTN3/RAB20/RAC2/RHOBTB1/SIRPA/SPHK1/SRC/SYT11/SYT7/TGM2/TLR2/TUB/TYROBP/UNC13D/VAV1/VAV3/XKR7	56
GO:0008360	regulation of cell shape	39/2694	146/17335	0.000352748	0.00327368	0.00234381	BAMBI/CCL24/CDC42EP1/CDC42EP5/COCH/CORO1A/CSF1R/DMTN/EPB41/FBLIM1/FES/FGD2/FGD3/FGD4/FGD5/FGR/FMNL1/FN1/HPN/ITGA7/ITGB2/KDR/LPAR1/MYH14/P2RY1/PALM/PLXNA2/PLXNB3/PLXNC1/PLXND1/RAC2/RHOB/RHOBTB1/RND2/SEMA3E/SEMA4A/SEMA4D/SHROOM3/WASF3	39
GO:0097530	granulocyte migration	40/2694	151/17335	0.000359647	0.00333242	0.00238586	ADGRE2/C5AR1/C5AR2/CCL20/CCL22/CCL24/CCL26/CD177/CD74/CMKLR1/CSF1/CSF1R/CX3CL1/CXCL1/CXCL8/CXCR2/DAPK2/DPP4/EDN1/EDN2/FUT7/HRH1/IL1R1/IL34/ITGA1/ITGA9/ITGB2/NCKAP1L/NOD2/PECAM1/PREX1/PRTN3/RAC2/SCG2/SLAMF8/SLIT2/TNFAIP6/TRPV4/VAV1/VAV3	40
GO:0008037	cell recognition	41/2694	156/17335	0.000365363	0.00338004	0.00241996	ADGRB1/CD209/CD36/CD5/CD6/CDK5R1/CLGN/CNTNAP2/CNTNAP3/COLEC12/CRTAC1/CXCR4/DOCK2/DOCK8/EFNB3/EPHA3/EPHB1/EPHB2/EPHB3/FOLR1/GAP43/HAVCR2/IGSF9/IZUMO1/MEGF10/MYPN/NEXN/NRCAM/PALLD/PCDHB6/PECAM1/ROBO2/ROBO3/ROBO4/SEMA3A/TNFRSF21/TUB/VCAN/VSTM2L/ZAN/ZP3	41
GO:0046661	male sex differentiation	42/2694	161/17335	0.000369954	0.00341711	0.0024465	ACE/ADAM21/ADGRG1/AKR1C3/ARID5B/BIK/BMP5/COL9A3/GATA4/GFRA1/GJA1/GREB1L/HOXA11/HOXA13/HOXD13/INHBB/INSL3/KITLG/LGR4/LHX9/LRP2/MAMLD1/NR5A1/NTRK1/NUPR1/PDGFA/PDGFRA/PDGFRB/ROR2/SDC1/SEMA3A/SFRP1/SHH/SOX8/TCF21/TEX19/TFAP2C/TLR3/WNT2B/WNT4/WNT5A/ZFPM2	42
GO:0009581	detection of external stimulus	36/2694	132/17335	0.000380468	0.00350869	0.00251207	ABCA4/ADORA1/AIPL1/ANO1/ATP8A2/CDS1/CHRNA9/CNGB1/COL11A1/CXCR4/ELOVL4/EPHB1/FOXF1/GNGT2/GRIK2/GUCY2D/HPN/JUP/KCNA1/KCNQ1/LXN/NGFR/NTRK1/PDE6B/PDZD7/PHF24/PIEZO2/PKD1L2/PLEKHB1/PRDM12/SCN1A/SEMA5B/SERPINE2/SLC24A4/TRPC3/TRPM8	36
GO:0001710	mesodermal cell fate commitment	2694-09-01	17/17335	0.000385071	0.00353444	0.0025305	BMP4/DKK1/EYA2/HOXA11/MESP1/PAX2/SIX2/TRIM15/WNT3A	9
GO:0048791	calcium ion-regulated exocytosis of neurotransmitter	2694-09-01	17/17335	0.000385071	0.00353444	0.0025305	DOC2B/RIMS1/RIMS3/STX1B/SYT1/SYT2/SYT5/SYT7/SYT8	9
GO:0097107	postsynaptic density assembly	2694-09-01	17/17335	0.000385071	0.00353444	0.0025305	ABI3/GRID2/LRRC4B/NPTX1/NRXN1/NRXN2/PTPRD/SHANK3/SLITRK3	9
GO:0002697	regulation of immune effector process	77/2694	342/17335	0.000386388	0.00354098	0.00253518	A2M/ADGRE2/AZGP1/BLK/BST2/BTK/C3/CD177/CD36/CD40/CD74/CEACAM1/CFH/CLEC12B/CLEC4G/CX3CR1/ENPP3/EPHB2/FCER2/FES/FGR/FOXF1/FUT7/GAB2/GPRC5B/HAVCR2/HLA-B/HLA-DMB/HLA-DRA/HLA-DRB1/HLA-F/HLA-H/ICAM1/IL12A/IL12RB1/IL18/IL18R1/IL1R1/IL7R/IRAK3/ITGB2/JAK3/LAPTM5/MYB/NCKAP1L/NLRP3/NOD2/NOS2/NR4A3/P2RX7/PGC/PIK3R6/PLCG2/PTPN22/RAC2/RAET1E/RAET1G/RASGRP1/SEMA7A/SERPINB9/SERPING1/SH2D1B/SLAMF8/SPINK5/STXBP2/S…	77
GO:0035883	enteroendocrine cell differentiation	13/2694	31/17335	0.000389134	0.00354949	0.00254127	BMP4/BMP5/DLL1/HNF4A/INSM1/NEUROD1/NKX2-2/NKX6-1/PAX6/PDX1/RFX6/SMO/WNT5A	13
GO:0045987	positive regulation of smooth muscle contraction	13/2694	31/17335	0.000389134	0.00354949	0.00254127	ABAT/ADA/ADRA2B/EDN1/EDN2/GPER1/NMU/NPNT/OXTR/PTGS2/SPHK1/SPX/TBXA2R	13
GO:0051482	positive regulation of cytosolic calcium ion concentration involved in phospholipase C-activating G protein-coupled signaling pathway	13/2694	31/17335	0.000389134	0.00354949	0.00254127	AGTR1/EDN1/F2RL2/GNA15/GPR17/GPR20/GPR35/GPR4/GPR65/KISS1/LPAR1/OPRL1/P2RY8	13
GO:0030203	glycosaminoglycan metabolic process	33/2694	118/17335	0.000400025	0.0036339	0.00260171	B3GNT3/B3GNT4/BGN/CEMIP/CHPF/CHST1/CHST11/CHST13/CHST15/CHST2/CHST6/CHSY3/DSEL/EDNRA/EDNRB/EGFLAM/FUCA1/HPSE/HS3ST5/HS3ST6/HS6ST1/IL15/ITIH4/ITIH5/NDNF/NDST3/NDST4/PDGFRB/PXYLP1/SPOCK3/TNFAIP6/UST/XYLT1	33
GO:0003139	secondary heart field specification	2694-07-01	11/17335	0.000401491	0.0036339	0.00260171	AXIN2/BMP4/LRP2/MESP1/SMARCD3/WNT11/WNT5A	7
GO:0021889	olfactory bulb interneuron differentiation	2694-07-01	11/17335	0.000401491	0.0036339	0.00260171	ARX/DLX5/ERBB4/ROBO2/SLIT2/UNCX/WNT5A	7
GO:0042487	regulation of odontogenesis of dentin-containing tooth	2694-07-01	11/17335	0.000401491	0.0036339	0.00260171	BMP2/BMP4/CSF1/NGFR/RSPO2/TNFRSF11B/WNT10A	7
GO:0072110	glomerular mesangial cell proliferation	2694-07-01	11/17335	0.000401491	0.0036339	0.00260171	BMP4/BMP7/EGR1/IL6R/PDGFD/PDGFRB/SERPINB7	7
GO:0008212	mineralocorticoid metabolic process	2694-08-01	14/17335	0.000418111	0.00376107	0.00269276	BMP2/BMP5/CACNA1H/DAB2/DKK3/EDNRB/SCNN1B/WNT4	8
GO:0016322	neuron remodeling	2694-08-01	14/17335	0.000418111	0.00376107	0.00269276	ADGRB3/BCL11A/C1QL1/C3/CX3CL1/EDNRA/EPHA8/NTN4	8
GO:0034111	negative regulation of homotypic cell-cell adhesion	2694-08-01	14/17335	0.000418111	0.00376107	0.00269276	ABAT/ADAMTS18/C1QTNF1/CEACAM1/FGG/PRKCD/SERPINE2/ZNF703	8
GO:0046068	cGMP metabolic process	2694-08-01	14/17335	0.000418111	0.00376107	0.00269276	GUCY1A2/GUCY2D/NPPC/NPR1/NPR2/PDE2A/PDE5A/RORA	8
GO:0035176	social behavior	18/2694	51/17335	0.000419599	0.00376336	0.00269439	AVPR1A/CHRNB2/CNTNAP2/CX3CR1/EN1/GRID1/GRP/KCNQ1/MAPK8IP2/NR2E1/NRXN1/NRXN2/OXTR/PTCHD1/SHANK3/SLC6A4/TBX1/TH	18
GO:0034110	regulation of homotypic cell-cell adhesion	14/2694	35/17335	0.000420293	0.00376336	0.00269439	ABAT/ADAMTS18/ANK3/BLK/C1QTNF1/CEACAM1/DMTN/EMILIN2/FGG/MMRN1/PRKCD/PRKCQ/SERPINE2/ZNF703	14
GO:0035137	hindlimb morphogenesis	14/2694	35/17335	0.000420293	0.00376336	0.00269439	AFF3/ALX4/BMP4/FMN1/HOXD9/MSX1/MSX2/NOTCH1/PITX1/RSPO2/SHH/TBX4/TP63/WNT7A	14
GO:0021695	cerebellar cortex development	17/2694	47/17335	0.000433145	0.00385921	0.00276302	CEND1/DLL1/FAIM2/GLI2/GRID2/KNDC1/LHX1/LHX5/NEUROD2/PROX1/RORA/SERPINE2/SMO/SPTBN2/TRNP1/TTLL1/WNT7A	17
GO:0042311	vasodilation	17/2694	47/17335	0.000433145	0.00385921	0.00276302	ADORA1/ADORA2A/ADRA2A/ADRB1/AGT/APOE/BDKRB2/CPS1/EDNRB/GCH1/GPER1/ITGA1/NOS1/NOS3/NPR3/RGS2/VSTM4	17
GO:0021697	cerebellar cortex formation	2694-11-01	24/17335	0.000434779	0.00385921	0.00276302	CEND1/DLL1/FAIM2/GRID2/KNDC1/LHX1/LHX5/PROX1/RORA/TTLL1/WNT7A	11
GO:0044062	regulation of excretion	2694-11-01	24/17335	0.000434779	0.00385921	0.00276302	ACE/ADORA1/ADORA2A/AGT/AGTR1/AVPR1A/EDN1/EDNRB/NPHS1/NPR1/SPX	11
GO:1903792	negative regulation of anion transport	2694-11-01	24/17335	0.000434779	0.00385921	0.00276302	ABAT/ADORA1/ANO9/HRH3/HTR1B/PLA2R1/PRKG2/RGS2/RGS4/SFRP4/SLC43A1	11
GO:0007422	peripheral nervous system development	24/2694	77/17335	0.000434952	0.00385921	0.00276302	ADGRB1/ADGRB2/CLDN1/EDNRB/EGR2/ERBB3/FA2H/GDNF/GPC1/HAND2/HAPLN2/HOXD9/ITGB4/LGI4/NEUROG3/NFASC/NTF4/ONECUT2/PMP22/POU3F1/POU3F2/POU4F1/SERPINI1/SOX8	24
GO:0002703	regulation of leukocyte mediated immunity	55/2694	228/17335	0.000447399	0.00396364	0.00283779	ADGRE2/AZGP1/BLK/BST2/BTK/C3/CD177/CD40/CEACAM1/CLEC12B/CLEC4G/CX3CR1/FCER2/FES/FGR/FOXF1/FUT7/GAB2/HAVCR2/HLA-B/HLA-DRA/HLA-DRB1/HLA-F/HLA-H/ICAM1/IL12A/IL12RB1/IL18/IL18R1/IL1R1/IL7R/ITGB2/JAK3/NCKAP1L/NLRP3/NOD2/NOS2/P2RX7/PIK3R6/PLCG2/RAC2/RAET1E/RAET1G/RASGRP1/SERPINB9/SH2D1B/STXBP2/SUSD4/TBX21/TLR3/TNFRSF1B/TYROBP/UNC13D/VAV1/ZP3	55
GO:0007588	excretion	21/2694	64/17335	0.000452	0.00399567	0.00286072	ABCG2/ACE/ADORA1/ADORA2A/AGT/AGTR1/ATP6V0A4/AVPR1A/CHRNB2/CHRNB4/CLCNKA/CLCNKB/CLDN16/EDN1/EDNRB/KCNK5/NPHS1/NPR1/SCNN1B/SLC22A18/SPX	21
GO:0044106	cellular amine metabolic process	32/2694	114/17335	0.000452378	0.00399567	0.00286072	ABAT/ALDH2/AOC1/ATCAY/BHMT/CHDH/CHRNB2/DBH/EDNRA/EPAS1/GCH1/GDPD1/GPR37/HAND2/HNMT/INSM1/ITGB2/KYNU/MAOA/MOXD1/NNMT/NPR1/PAOX/PDE1B/PNMT/SLC1A1/SLC29A4/SLC7A7/SNCAIP/SNCB/TDO2/TH	32
GO:0030177	positive regulation of Wnt signaling pathway	38/2694	143/17335	0.000465835	0.00410832	0.00294138	ADGRA2/ANKRD6/BAMBI/BMP2/CDH3/COL1A1/DAAM2/DAB2/DKK1/DKK2/DLX5/FZD9/GPRC5B/JUP/LGR4/LGR5/LYPD6/NKD1/NRARP/PLEKHA4/PPM1N/PTK7/ROR2/RSPO1/RSPO2/RSPO3/RSPO4/SFRP1/SFRP4/SHH/SOX4/SRC/SULF2/TLR2/WNK2/WNT10B/WNT3A/WNT5A	38
GO:0009308	amine metabolic process	33/2694	119/17335	0.000472247	0.00415861	0.00297738	ABAT/ALDH2/AOC1/ATCAY/BHMT/CHDH/CHRNB2/DBH/EDNRA/EPAS1/GCH1/GDPD1/GPR37/HAND2/HNMT/INMT/INSM1/ITGB2/KYNU/MAOA/MOXD1/NNMT/NPR1/PAOX/PDE1B/PNMT/SLC1A1/SLC29A4/SLC7A7/SNCAIP/SNCB/TDO2/TH	33
GO:0046660	female sex differentiation	34/2694	124/17335	0.000489912	0.0043077	0.00308412	A2M/ACSBG1/ADCYAP1R1/ARID5B/CEBPB/COL9A3/DACH1/FST/FZD4/INHBB/KDR/KITLG/LFNG/LHX1/LHX8/LHX9/LRP2/NOS3/NR5A1/NUPR1/PDGFRA/PTPRN/ROBO2/SFRP1/SLIT2/SLIT3/SRC/STRA6/TNFAIP6/TP63/WNT4/WNT5A/ZFPM2/ZP3	34
GO:0090087	regulation of peptide transport	45/2694	178/17335	0.000491941	0.00431905	0.00309225	ABAT/ABCC8/ACVR1C/ADCY5/ADCYAP1/ADORA1/ADRA2A/ANO1/BAIAP3/BLK/BRSK2/CA2/CD38/CD74/CHGA/CRH/DOC2B/FGG/FKBP1B/GCK/GIP/GIPR/GPER1/GPLD1/GRP/HLA-DRB1/HNF4A/INHBB/KCNB1/KCNJ11/KISS1/MYRIP/NEUROD1/NKX6-1/NOS2/PDX1/RFX6/SFRP1/SLC8B1/SOX4/SSTR5/SYT7/SYTL4/TFR2/TRPM2	45
GO:0035116	embryonic hindlimb morphogenesis	2694-12-01	28/17335	0.000512046	0.00446876	0.00319943	AFF3/ALX4/BMP4/MSX1/MSX2/NOTCH1/PITX1/RSPO2/SHH/TBX4/TP63/WNT7A	12
GO:0042634	regulation of hair cycle	2694-12-01	28/17335	0.000512046	0.00446876	0.00319943	CDH3/FA2H/FST/GAL/HPSE/KRT17/MSX2/NGFR/SMO/TRPV3/WNT10B/WNT5A	12
GO:0043949	regulation of cAMP-mediated signaling	2694-12-01	28/17335	0.000512046	0.00446876	0.00319943	ADCYAP1R1/GIP/GIPR/GNAI1/INSL3/OPRL1/PDE2A/PDE3A/PEX5L/RASD2/RNF157/SCTR	12
GO:0090330	regulation of platelet aggregation	2694-12-01	28/17335	0.000512046	0.00446876	0.00319943	ABAT/ADAMTS18/BLK/C1QTNF1/CEACAM1/DMTN/EMILIN2/FGG/MMRN1/PRKCD/PRKCQ/SERPINE2	12
GO:0050805	negative regulation of synaptic transmission	22/2694	69/17335	0.000523893	0.00455857	0.00326373	ACHE/ADORA1/ARC/ASIC1/BCHE/CD38/CELF4/GRIA1/GRID2/GRID2IP/GRIK2/HTR1B/KCNB1/MAPT/PTGS2/S1PR2/SHANK3/SLC6A1/SLC6A4/SORCS2/SYT11/TMEM25	22
GO:0051966	regulation of synaptic transmission, glutamatergic	22/2694	69/17335	0.000523893	0.00455857	0.00326373	ADORA1/ADORA2A/ATP1A2/CACNG4/CACNG5/CACNG7/DKK1/GRIK2/GRM4/GRM5/GRM8/HTR1B/MAPK8IP2/NLGN1/NRXN1/NTRK1/OXTR/PTGS2/ROR2/SERPINE2/SHANK3/SYT1	22
GO:0090189	regulation of branching involved in ureteric bud morphogenesis	2694-10-01	21/17335	0.00054498	0.00473502	0.00339006	AGT/BMP4/GDNF/LGR4/LHX1/PAX2/SIX2/SMO/SOX8/WNT2B	10
GO:0050819	negative regulation of coagulation	18/2694	52/17335	0.00054956	0.00476774	0.00341349	ABAT/ADAMTS18/APOE/C1QTNF1/CEACAM1/EDN1/FGG/HS3ST5/NOS3/PDGFA/PDGFRA/PLAT/PRKCD/PROC/SERPINE2/SERPINF2/SERPING1/TSPAN8	18
GO:0031960	response to corticosteroid	40/2694	154/17335	0.000553026	0.00479071	0.00342993	A2M/ACE/ACSBG1/AKR1C3/ALPL/ANXA3/AQP1/AQP4/AREG/ASS1/AVPR1A/BCHE/CDO1/CLDN1/COL1A1/CPS1/EDN1/FAM107A/FBXO32/FLT3/GPER1/HSD11B2/HTR1B/IGFBP2/NEFL/NOTCH1/PDX1/PLAT/PTGS2/PTPRU/SDC1/SGK1/SLIT2/SLIT3/SRC/SSTR2/SSTR3/SSTR5/TH/WNT7B	40
GO:0048017	inositol lipid-mediated signaling	45/2694	179/17335	0.000559961	0.00484362	0.00346782	ADAP2/AGT/CA8/CEACAM1/CSF1R/EDN1/ERBB3/ERBB4/FGR/FLT1/FLT3/FN1/GAB2/GPER1/HGF/IL18/KCNH1/KDR/NPR3/NTRK1/NYAP1/PDGFA/PDGFD/PDGFRA/PDGFRB/PIK3AP1/PIK3C2G/PIK3R5/PIP5K1B/PLCB2/PLCD1/PLCD3/PLCH1/PLCH2/PLCL1/PPP1R16B/PRR5/PRR5L/RASGRP1/ROR2/SEMA4D/SERPINE2/SRC/TNFAIP8L3/UNC5B	45
GO:0002495	antigen processing and presentation of peptide antigen via MHC class II	13/2694	32/17335	0.000562837	0.00484702	0.00347025	CD74/CTSS/CTSV/HLA-DMA/HLA-DMB/HLA-DOA/HLA-DPA1/HLA-DPB1/HLA-DQA1/HLA-DQB1/HLA-DRA/HLA-DRB1/IFI30	13
GO:1901889	negative regulation of cell junction assembly	13/2694	32/17335	0.000562837	0.00484702	0.00347025	ACE/ACVRL1/APOD/ARHGAP6/DKK1/DMTN/EPHA7/FAM107A/ROBO2/SLIT1/SRC/TLR2/WNT5A	13
GO:1902692	regulation of neuroblast proliferation	13/2694	32/17335	0.000562837	0.00484702	0.00347025	CX3CL1/CX3CR1/DCT/DMRTA2/NOTCH1/PAX6/PTN/SHH/SIX3/SMARCD3/SMO/VAX1/VEGFC	13
GO:0051051	negative regulation of transport	97/2694	455/17335	0.000568217	0.00488616	0.00349827	ABAT/ABCA2/ABCA7/ABCC8/ACE/ACTN2/ACVR1C/ADA/ADORA1/ADRA2A/ADRA2B/ADRA2C/ANK3/ANO9/APOD/APOE/ARHGAP8/ASIC1/ATP1A2/ATP9A/CABP1/CD200/CD36/CD74/CEACAM1/CHGA/CNIH2/CORO1A/CRH/CRHR1/CRYAB/DMTN/DYSF/EDN1/ENPP1/EPHA3/EPHB2/ERBB3/FKBP1B/FOXF1/GJA1/GPM6B/GPR35/GSTM2/HECW2/HLA-F/HRH3/HTR1B/IL11/IL12A/INHBB/ITGB3/KCNB1/KCNH2/KCNJ11/MAP1B/MMP9/NCKAP1L/NECAB2/NOS1/NOS3/NOTCH1/OPRL1/OXTR/P2RY1/PACSIN1/PID1/PKD…	97
GO:0071621	granulocyte chemotaxis	34/2694	125/17335	0.000574104	0.00491946	0.00352211	ADGRE2/C5AR1/C5AR2/CCL20/CCL22/CCL24/CCL26/CD74/CMKLR1/CSF1/CSF1R/CX3CL1/CXCL1/CXCL8/CXCR2/DAPK2/DPP4/EDN1/EDN2/HRH1/IL34/ITGA1/ITGA9/ITGB2/NCKAP1L/NOD2/PREX1/RAC2/SCG2/SLIT2/TNFAIP6/TRPV4/VAV1/VAV3	34
GO:0003044	regulation of systemic arterial blood pressure mediated by a chemical signal	17/2694	48/17335	0.000574609	0.00491946	0.00352211	ACE/ADRA1D/ADRB1/AGT/AGTR1/AVPR1A/CTSZ/EDN1/EDN2/EDNRB/HSD11B2/NOS3/OXTR/PCSK5/RPS6KA2/SERPINF2/SUCNR1	17
GO:0030195	negative regulation of blood coagulation	17/2694	48/17335	0.000574609	0.00491946	0.00352211	ABAT/ADAMTS18/APOE/C1QTNF1/CEACAM1/EDN1/FGG/NOS3/PDGFA/PDGFRA/PLAT/PRKCD/PROC/SERPINE2/SERPINF2/SERPING1/TSPAN8	17
GO:0043087	regulation of GTPase activity	78/2694	352/17335	0.000588614	0.00502384	0.00359684	ADAP1/ADAP2/ADCYAP1/ADPRH/ADRB1/APC2/ARAP2/ARAP3/ARHGAP25/ARHGAP44/ARHGAP6/ARHGEF15/ARHGEF16/CCL20/CCL22/CCL24/CCL26/CD40/CDKL5/CX3CL1/DOCK11/DOCK6/DOCK8/ELMOD1/EPHA1/EPHA3/EPHB3/FGD2/FGD3/FGD4/FGD5/GPR137B/GPR65/GRHL3/IQGAP2/NEDD9/NGEF/NTRK1/PLXNA2/PLXNB3/PLXNC1/PLXND1/PREX1/PROM2/PRTN3/RALGPS1/RALGPS2/RAP1GAP/RAPGEF4/RAPGEF5/RASAL1/RASAL3/RASGEF1A/RASGRF1/RASGRF2/RASGRP1/RASGRP2/RASGRP3/RASIP1/…	78
GO:0035909	aorta morphogenesis	14/2694	36/17335	0.000590233	0.00502384	0.00359684	ACVRL1/ADAMTS9/COL3A1/DLL4/EFNB2/HEY1/HEY2/LRP1/MYLK/NOTCH1/PDGFRB/PROX1/SOX4/TBX1	14
GO:0071542	dopaminergic neuron differentiation	14/2694	36/17335	0.000590233	0.00502384	0.00359684	DKK1/DMRTA2/EN1/FGF20/FOXA1/LMX1B/PITX3/RSPO2/SFRP1/SHH/WNT1/WNT2/WNT3A/WNT5A	14
GO:1905332	positive regulation of morphogenesis of an epithelium	14/2694	36/17335	0.000590233	0.00502384	0.00359684	AGT/BMP4/GDNF/GJA1/ITGAX/LGR4/LHX1/MMRN2/PAX2/SMO/SOX8/STOX1/WNT2B/WNT4	14
GO:0019098	reproductive behavior	16/2694	44/17335	0.000592013	0.00503168	0.00360245	ABAT/ADA/AVPR1A/DBH/DDO/EDNRB/MAPK8IP2/NPAS1/OXTR/P2RY1/PPP1R1B/SERPINE2/SLC6A4/TAC1/TH/THRB	16
GO:1903115	regulation of actin filament-based movement	15/2694	40/17335	0.000598514	0.00507956	0.00363674	ACTA2/ADORA1/ATP1A2/CACNA1C/CTNNA3/DSC2/DSG2/DSP/GATA4/HCN4/JUP/KCNJ2/RYR2/SCN5A/TNNC1	15
GO:0031623	receptor internalization	31/2694	111/17335	0.000605553	0.00513186	0.00367418	ACHE/APLN/ARC/ARRB1/CACNG4/CACNG5/CACNG7/CALCRL/CALY/CD36/CEACAM1/CXCL8/CXCR2/DKK1/DNM1/DNM3/EFNB2/GRIA1/GSG1L/HPCA/HTR1B/ITGB2/ITGB3/LDLRAP1/LRP1/MAGI2/NECAB2/PLCG2/RSPO1/SFRP4/WNT3A	31
GO:0070997	neuron death	77/2694	347/17335	0.000608868	0.0051525	0.00368896	ADORA1/ADORA2A/AGAP2/APOE/BTG2/CD200/CDK5R1/CEBPB/CHGA/CHRNA7/CITED1/CNTFR/CORO1A/CRLF1/CSF1/CTSZ/CX3CL1/CX3CR1/DKK1/DPYSL4/DRAXIN/EFNB2/EGLN3/EGR1/EN1/EPHA7/EPHB1/ERBB3/FAIM2/FGF20/FOXQ1/FZD9/GABRB2/GDNF/GPNMB/GRID2/GRIK2/GRIK5/GRM4/HLA-F/ITGA1/ITGB2/KCNB1/LIG4/MAPT/MT3/NDNF/NEFL/NES/NGFR/NR4A3/NTF4/NTRK1/NUPR1/PAK3/PITX3/POU4F1/PRKCG/PTPRZ1/SCN2A/SLC1A1/SLC30A10/SNCB/SNCG/THRB/TLR6/TNFRSF1B/TNF…	77
GO:0048002	antigen processing and presentation of peptide antigen	20/2694	61/17335	0.00061934	0.0052185	0.00373621	ACE/AZGP1/CD209/CD74/CTSS/CTSV/HLA-B/HLA-DMA/HLA-DMB/HLA-DOA/HLA-DPA1/HLA-DPB1/HLA-DQA1/HLA-DQB1/HLA-DRA/HLA-DRB1/HLA-F/HLA-H/IFI30/MFSD6	20
GO:0048488	synaptic vesicle endocytosis	20/2694	61/17335	0.00061934	0.0052185	0.00373621	ABCA13/AMPH/DNAJC6/DNM1/DNM3/NLGN1/PACSIN1/SH3GL2/SH3GL3/SLC17A7/SNAP91/SNCB/SNCG/STON1/STON2/SYP/SYT1/SYT2/SYT5/SYT8	20
GO:0140238	presynaptic endocytosis	20/2694	61/17335	0.00061934	0.0052185	0.00373621	ABCA13/AMPH/DNAJC6/DNM1/DNM3/NLGN1/PACSIN1/SH3GL2/SH3GL3/SLC17A7/SNAP91/SNCB/SNCG/STON1/STON2/SYP/SYT1/SYT2/SYT5/SYT8	20
GO:0002791	regulation of peptide secretion	44/2694	175/17335	0.000638894	0.00537552	0.00384863	ABAT/ABCC8/ACVR1C/ADCY5/ADCYAP1/ADORA1/ADRA2A/ANO1/BAIAP3/BLK/BRSK2/CD38/CD74/CHGA/CRH/DOC2B/FGG/FKBP1B/GCK/GIP/GIPR/GPER1/GPLD1/GRP/HLA-DRB1/HNF4A/INHBB/KCNB1/KCNJ11/KISS1/MYRIP/NEUROD1/NKX6-1/NOS2/PDX1/RFX6/SFRP1/SLC8B1/SOX4/SSTR5/SYT7/SYTL4/TFR2/TRPM2	44
GO:0042129	regulation of T cell proliferation	43/2694	170/17335	0.000640274	0.00537941	0.00385141	BMP4/CARD11/CCDC88B/CD209/CD24/CD274/CD6/CD70/CEBPB/CLEC4G/CORO1A/EBI3/GPNMB/HAVCR2/HLA-DMB/HLA-DPA1/HLA-DPB1/HLA-DRB1/IGF2/IGFBP2/IL12RB1/IL15/IL18/JAK3/LGALS7B/LMO1/LRRC32/NCKAP1L/PDE5A/PLA2G2D/PRKCQ/PTPN22/RAC2/RASAL3/SHH/SPN/TMIGD2/TNFRSF14/TNFRSF1B/TNFRSF21/TNFSF9/ZAP70/ZP3	43
GO:0046849	bone remodeling	26/2694	88/17335	0.000644448	0.00539898	0.00386542	CD38/CSF1R/CTHRC1/EFNA2/GJA1/GPR137B/HTR1B/IL20RA/INPP5D/ITGB3/LGR4/MC4R/P2RX7/PDK4/PTH1R/PTN/RAB3D/RASSF2/SFRP1/SNX10/SPP1/SRC/SYT7/TMEM119/TNFRSF11A/TNFRSF11B	26
GO:0060191	regulation of lipase activity	26/2694	88/17335	0.000644448	0.00539898	0.00386542	ADCYAP1R1/AGT/AGTR1/ANXA8/ARHGAP6/AVPR1A/C5AR1/EDNRA/FGFR3/FLT1/GNA15/GPIHBP1/HPCA/ITK/LPAR1/LRP1/NMUR1/P2RY6/PCSK5/PDGFRA/PDGFRB/PLA2R1/PLCB2/PLIN5/RGS2/S1PR4	26
GO:0006801	superoxide metabolic process	22/2694	70/17335	0.000653395	0.00546612	0.00391349	AGT/BMP7/CD177/CD36/EDN1/FBLN5/GCH1/H19/ITGB2/MAPT/MIR675/MT3/NCF4/NOS2/NOS3/NOXA1/PREX1/PRKCD/SH3PXD2A/SH3PXD2B/SLC1A1/TYROBP	22
GO:0021954	central nervous system neuron development	24/2694	79/17335	0.000659241	0.00550715	0.00394287	ARX/BTG2/CHRNB2/DCLK1/DRAXIN/EPHB1/EPHB2/EPHB3/EPHB6/GABRB1/GLI2/LHX6/LHX8/MAP2/MAPT/NDNF/NOVA2/NR2E1/NRP2/SCN1B/SEMA3A/SLC4A10/SLIT2/SPTBN4	24
GO:0001696	gastric acid secretion	2694-09-01	18/17335	0.000664214	0.00553292	0.00396132	CCKBR/HRH2/KCNQ1/OPRL1/OXTR/PTGER3/SGK1/SLC26A7/SNX10	9
GO:0044342	type B pancreatic cell proliferation	2694-09-01	18/17335	0.000664214	0.00553292	0.00396132	IGFBP4/IGFBP5/NKX6-1/NR4A1/NR4A3/NUPR1/PTPRN/SFRP1/WNT3A	9
GO:0060113	inner ear receptor cell differentiation	19/2694	57/17335	0.0006671	0.0055407	0.00396689	ATOH1/BMP4/CTHRC1/DLL1/ESRP1/FGF20/GABRB2/HEY2/JAG2/KCNQ1/MCOLN3/MYCL/MYO6/MYO7A/NOTCH1/PDZD7/SLITRK6/USH1C/USH1G	19
GO:2000311	regulation of AMPA receptor activity	2694-11-01	25/17335	0.000667987	0.0055407	0.00396689	ARC/CACNG4/CACNG5/CACNG7/CNIH2/GSG1L/MAPK8IP2/NLGN1/SHANK3/SHISA7/SHISA8	11
GO:2000463	positive regulation of excitatory postsynaptic potential	2694-11-01	25/17335	0.000667987	0.0055407	0.00396689	CHRNA7/CUX2/GRIN1/IGSF11/NLGN1/NRXN1/RGS4/RIMS1/SHANK3/STX1B/WNT7A	11
GO:0010810	regulation of cell-substrate adhesion	51/2694	211/17335	0.000673059	0.00557487	0.00399135	ABI3BP/ACVRL1/ALOX15/APOD/ARHGAP6/CAMSAP3/CD36/COL16A1/COL1A1/COL26A1/COL8A1/CSF1/CSPG5/CX3CL1/DAB2/DMTN/EGFLAM/EMP2/EPHA1/EPHA3/FAM107A/FBLN2/FGG/FMN1/FN1/FOXF1/FZD4/GBP1/GPM6B/JUP/KDR/LIMCH1/LIMS2/NDNF/NEDD9/NID1/NOTCH1/NPNT/ONECUT2/PREX1/PTPRO/RAC2/SEMA3E/SFRP1/SKAP1/SPOCK1/SRC/ST6GAL1/UNC13D/WNT1/WNT4	51
GO:0090101	negative regulation of transmembrane receptor protein serine/threonine kinase signaling pathway	35/2694	131/17335	0.000686737	0.00568013	0.00406672	ADAMTSL2/BAMBI/BMP2/CD109/CHRD/CHST11/DAND5/DKK1/FST/FSTL3/GREM2/HTRA1/HTRA3/IGSF1/IL17RD/LDLRAD4/LRP1/LRP2/LTBP1/MAGI2/NKX2-1/NOTCH1/ONECUT2/PPARG/PRDM16/RASL11B/RBPMS2/SFRP1/SLC2A10/SMAD6/TMPRSS6/TNFAIP6/WFIKKN2/WNT1/WNT5A	35
GO:1902414	protein localization to cell junction	27/2694	93/17335	0.000692331	0.00571832	0.00409406	ARHGAP44/CACNG7/CDH5/CGNL1/CLSTN3/CPLX1/DSP/GRIN2C/GRIP2/KIF5C/LSR/MAPT/MPP4/MPP7/NLGN1/NPHS1/NPTX1/NRXN1/NRXN2/NSG1/PCLO/PECAM1/SLITRK3/STX1B/TJP3/WNT5A/WNT7A	27
GO:0031032	actomyosin structure organization	48/2694	196/17335	0.00070135	0.00578465	0.00414155	ACTN2/ANKRD1/ARHGAP6/ARHGEF10L/ARHGEF15/ARRB1/CDC42BPG/CGNL1/CNN1/CSRP2/EDN1/ELN/EPB41/EPB41L1/EPB41L4B/EPHA1/FHDC1/FRMD3/GPR65/KLHL41/KRT19/LIMCH1/LPAR1/MYH14/MYL2/MYL9/MYLK3/MYOM2/MYOZ2/MYPN/NEBL/OBSCN/PDGFRA/PDGFRB/PDLIM1/PGM5/PPM1E/PROX1/RGCC/SERPINF2/SFRP1/SORBS1/SRC/TMEFF2/TMOD2/TNNT3/WNT11/WNT4	48
GO:0007264	small GTPase mediated signal transduction	103/2694	491/17335	0.000705047	0.00580697	0.00415753	ADCYAP1R1/ADGRG1/ADRA2A/AGTR1/APOE/ARHGAP25/ARHGAP30/ARHGAP40/ARHGAP44/ARHGAP6/ARHGAP8/ARHGDIB/ARHGDIG/ARHGEF10L/ARHGEF15/ARHGEF4/ARRB1/CADM4/CDC42EP1/CDC42EP5/CDKN1A/CGNL1/COL1A2/COL3A1/CSF1/CYTH4/DEF6/DOCK11/DOCK2/DOCK6/DOCK8/ELMO1/EPHB2/F2RL2/FGD2/FGD3/FGD4/FGD5/GPR17/GPR20/GPR35/GPR4/GPR65/GRAP2/IQSEC3/KALRN/KITLG/KNDC1/KSR2/LPAR1/MCF2L/MMD2/MRAS/NGEF/NGFR/NOTCH1/NTN1/NTRK1/OBSCN/P2RY8/PDGFRB…	103
GO:0060071	Wnt signaling pathway, planar cell polarity pathway	18/2694	53/17335	0.00071275	0.00586217	0.00419705	ANKRD6/CELSR2/CTHRC1/DAB2/DKK1/GRHL3/MAGI2/NKD1/PLEKHA4/PRICKLE2/PTK7/ROR2/RSPO3/SFRP1/VANGL2/WNT11/WNT5A/WNT7A	18
GO:0060193	positive regulation of lipase activity	21/2694	66/17335	0.000716714	0.00587826	0.00420857	ADCYAP1R1/AGT/AGTR1/ARHGAP6/AVPR1A/C5AR1/EDNRA/FGFR3/FLT1/GNA15/GPIHBP1/HPCA/ITK/LPAR1/NMUR1/P2RY6/PDGFRA/PDGFRB/PLCB2/PLIN5/S1PR4	21
GO:0071300	cellular response to retinoic acid	21/2694	66/17335	0.000716714	0.00587826	0.00420857	AQP1/BRINP3/COL1A1/CYP26B1/EPHA3/FZD4/HAND2/PAX2/PTK6/PTK7/RET/SLC6A4/TBX1/TESC/WNT10B/WNT11/WNT2/WNT3A/WNT5A/WNT6/WNT7B	21
GO:0031099	regeneration	45/2694	181/17335	0.000721576	0.00590986	0.00423119	ACE/ANXA3/APOD/CDKN1A/CEBPB/CLDN1/CSPG5/EPPK1/ERBB4/FKBP1B/FLT3/FOLR1/FZD9/GAP43/GAS6/GATA4/GJA1/HGF/HOPX/KLF5/KREMEN1/LCP1/MAP1B/NEFL/NNMT/NOTCH1/NR4A3/NREP/PDX1/PGF/PRRX1/PTGFRN/PTN/PTPN3/PTPRU/RGMA/RTN4R/RTN4RL1/RTN4RL2/SGCA/SOX2/SPP1/WNT1/WNT10B/WNT7A	45
GO:0045685	regulation of glial cell differentiation	23/2694	75/17335	0.000731678	0.00598423	0.00428444	BMP2/CXCR4/DAAM2/DUSP15/EGR2/GPR37L1/IL34/NKX2-2/NKX6-1/NOTCH1/NR2E1/OLIG2/PTN/PTPRZ1/RNF112/SERPINE2/SHH/SLC45A3/SPINT1/TLR2/TNFRSF1B/TNFRSF21/TTBK1	23
GO:0003309	type B pancreatic cell differentiation	2694-12-01	29/17335	0.000750874	0.0061156	0.00437849	BMP4/BMP5/DLL1/HNF4A/INSM1/NKX2-2/NKX6-1/PAX6/PDX1/RFX6/SMO/WNT5A	12
GO:0010464	regulation of mesenchymal cell proliferation	2694-12-01	29/17335	0.000750874	0.0061156	0.00437849	BMP4/CHRD/FOXF1/KDR/PDGFA/PRRX1/SHH/SMO/TBX1/WNT11/WNT2/WNT5A	12
GO:0033561	regulation of water loss via skin	2694-12-01	29/17335	0.000750874	0.0061156	0.00437849	ALOX12B/ALOXE3/CLDN1/CLDN4/CYP26B1/FA2H/GRHL1/GRHL3/KRT16/LSR/SFN/TP63	12
GO:0019933	cAMP-mediated signaling	17/2694	49/17335	0.000753946	0.00612359	0.00438421	ADCY1/ADCYAP1/ADCYAP1R1/AKAP6/GAL/GIP/GIPR/GNAI1/INSL3/OPRL1/PDE2A/PDE3A/PDE7B/PEX5L/RASD2/RNF157/SCTR	17
GO:0046850	regulation of bone remodeling	17/2694	49/17335	0.000753946	0.00612359	0.00438421	CD38/CSF1R/GJA1/GPR137B/IL20RA/INPP5D/ITGB3/MC4R/P2RX7/PDK4/SFRP1/SPP1/SRC/SYT7/TMEM119/TNFRSF11A/TNFRSF11B	17
GO:0021534	cell proliferation in hindbrain	2694-08-01	15/17335	0.000774034	0.00617646	0.00442207	CEND1/GPR37L1/LHX1/LHX5/RORA/SHH/SLC6A4/SMO	8
GO:0021924	cell proliferation in external granule layer	2694-08-01	15/17335	0.000774034	0.00617646	0.00442207	CEND1/GPR37L1/LHX1/LHX5/RORA/SHH/SLC6A4/SMO	8
GO:0021930	cerebellar granule cell precursor proliferation	2694-08-01	15/17335	0.000774034	0.00617646	0.00442207	CEND1/GPR37L1/LHX1/LHX5/RORA/SHH/SLC6A4/SMO	8
GO:0048172	regulation of short-term neuronal synaptic plasticity	2694-08-01	15/17335	0.000774034	0.00617646	0.00442207	GRIK2/RAB3A/SHISA7/SHISA8/SLC4A10/SLC8A2/SYNGR1/SYP	8
GO:0048484	enteric nervous system development	2694-08-01	15/17335	0.000774034	0.00617646	0.00442207	ARX/EDNRA/EDNRB/GDNF/KIF26A/RET/SOX8/TLX2	8
GO:0061307	cardiac neural crest cell differentiation involved in heart development	2694-08-01	15/17335	0.000774034	0.00617646	0.00442207	BMP4/BMP7/EDN1/EDNRA/FOLR1/HAND2/PITX2/SEMA3C	8
GO:0061308	cardiac neural crest cell development involved in heart development	2694-08-01	15/17335	0.000774034	0.00617646	0.00442207	BMP4/BMP7/EDN1/EDNRA/FOLR1/HAND2/PITX2/SEMA3C	8
GO:0072283	metanephric renal vesicle morphogenesis	2694-08-01	15/17335	0.000774034	0.00617646	0.00442207	BMP4/FMN1/GDNF/KIF26B/LHX1/PAX2/SIX2/SMO	8
GO:0097152	mesenchymal cell apoptotic process	2694-08-01	15/17335	0.000774034	0.00617646	0.00442207	BMP7/EDNRA/HOXA13/MSX1/MSX2/PAX2/SHH/TBX1	8
GO:0098915	membrane repolarization during ventricular cardiac muscle cell action potential	2694-08-01	15/17335	0.000774034	0.00617646	0.00442207	KCND3/KCNH2/KCNJ3/KCNJ5/KCNJ8/KCNQ1/NOS1AP/RNF207	8
GO:1902287	semaphorin-plexin signaling pathway involved in axon guidance	2694-08-01	15/17335	0.000774034	0.00617646	0.00442207	EDN1/EDNRA/PLXNA2/PLXNB3/PLXNC1/PLXND1/SEMA3A/SEMA3F	8
GO:2000052	positive regulation of non-canonical Wnt signaling pathway	2694-08-01	15/17335	0.000774034	0.00617646	0.00442207	ANKRD6/DAB2/DKK1/NKD1/PLEKHA4/RSPO3/SFRP1/WNT5A	8
GO:0002444	myeloid leukocyte mediated immunity	29/2694	103/17335	0.000775222	0.00617646	0.00442207	ACE/ADGRE2/ANXA3/AZU1/BLK/BTK/C3/CD177/CHGA/CPLX2/CX3CR1/ELANE/FES/FGR/FOXF1/GAB2/ITGB2/LAT2/NLRP6/NR4A3/PTGDS/RAC2/RASGRP1/SCNN1B/SERPINB9/STXBP2/TRAF3IP2/TYROBP/UNC13D	29
GO:0006576	cellular biogenic amine metabolic process	29/2694	103/17335	0.000775222	0.00617646	0.00442207	ABAT/ALDH2/AOC1/CHDH/CHRNB2/DBH/EDNRA/EPAS1/GCH1/GDPD1/GPR37/HAND2/HNMT/INSM1/ITGB2/KYNU/MAOA/MOXD1/NNMT/NPR1/PAOX/PDE1B/PNMT/SLC1A1/SLC29A4/SNCAIP/SNCB/TDO2/TH	29
GO:0035987	endodermal cell differentiation	16/2694	45/17335	0.000787578	0.00625788	0.00448036	COL11A1/COL12A1/COL5A2/COL6A1/COL8A1/DKK1/FN1/ITGA7/ITGB2/LAMA3/LAMB1/MESP1/MIXL1/MMP15/MMP9/SOX2	16
GO:0042551	neuron maturation	16/2694	45/17335	0.000787578	0.00625788	0.00448036	ACTL6B/ADGRB3/BCL11A/C1QL1/C3/CDKN1C/CNTNAP2/CX3CL1/EDNRA/EDNRB/EPHA8/LGI4/NRCAM/NTN4/RET/SPTBN4	16
GO:0045137	development of primary sexual characteristics	54/2694	228/17335	0.000797229	0.00630407	0.00451343	A2M/ACE/ACSBG1/ADAM21/ADCYAP1R1/ADGRG1/AKR1C3/ARID5B/BIK/CBX2/CEBPB/COL9A3/DACH1/FST/FZD4/GATA4/GFRA1/GJA1/HOXA11/INHBB/INSL3/KDR/KITLG/LFNG/LHX8/LHX9/LRP2/MAMLD1/NOS3/NR5A1/NTRK1/NUPR1/PDGFA/PDGFRA/PDGFRB/PTPRN/ROBO2/SDC1/SEMA3A/SFRP1/SLIT2/SLIT3/SOX8/SRC/TCF21/TEX19/TFAP2C/TLR3/TNFAIP6/WNT2B/WNT4/WNT5A/ZFPM2/ZP3	54
GO:0003158	endothelium development	35/2694	132/17335	0.000797247	0.00630407	0.00451343	ACVRL1/BMP4/CDH5/CEACAM1/CLDN1/CLDN3/CXCR4/DLL1/DLL4/EDNRA/EDNRB/FSTL1/HAPLN2/HEY1/HEY2/HOXA13/HPSE/ICAM1/ITGAX/KDR/MESP1/NOTCH1/PDE2A/PECAM1/PPP1R16B/PROC/PROX1/RHOB/ROBO4/S1PR2/SCUBE1/SLC40A1/TIE1/TJP3/XDH	35
GO:0098801	regulation of renal system process	13/2694	33/17335	0.000797698	0.00630407	0.00451343	ACE/ADORA1/ADORA2A/AGT/AGTR1/AVPR1A/EDN1/EDNRB/EMP2/GAS6/NPR1/PTPRO/SPX	13
GO:0099084	postsynaptic specialization organization	13/2694	33/17335	0.000797698	0.00630407	0.00451343	ABI3/GAP43/GRID2/LRRC4B/NLGN1/NPTX1/NRXN1/NRXN2/NTNG2/PTPRD/SHANK3/SLITRK3/TMEM108	13
GO:0042417	dopamine metabolic process	15/2694	41/17335	0.000809619	0.00638222	0.00456938	ABAT/ALDH2/CHRNB2/DBH/GCH1/GPR37/ITGB2/MAOA/MOXD1/NPR1/PDE1B/SLC1A1/SNCAIP/SNCB/TH	15
GO:0035924	cellular response to vascular endothelial growth factor stimulus	22/2694	71/17335	0.000809766	0.00638222	0.00456938	ADGRA2/CADM4/CCBE1/DLL1/DLL4/FLT1/FLT3/FLT4/IL12A/KDR/NOTCH1/NR4A1/NRP2/PDGFRA/PDGFRB/PGF/PTP4A3/SEMA6A/SPHK1/TSPAN12/VEGFC/XDH	22
GO:0003161	cardiac conduction system development	14/2694	37/17335	0.000815017	0.00638921	0.00457438	BMP4/CACNA1G/DSG2/GATA4/GJA1/HCN4/HEY1/HEY2/HOPX/MESP1/MSX1/MSX2/NOTCH1/SCN5A	14
GO:0034331	cell junction maintenance	14/2694	37/17335	0.000815017	0.00638921	0.00457438	ADGRB3/C1QL1/CAMSAP3/CBLN2/CD177/CLDN1/CLDN3/CSF1R/ERC2/MTSS1/PCLO/PLEKHA7/PRTN3/RAB3A	14
GO:0035136	forelimb morphogenesis	14/2694	37/17335	0.000815017	0.00638921	0.00457438	ALX4/CACNA1C/CRABP2/EN1/FMN1/HOXA11/HOXA13/HOXD9/MSX1/MSX2/RSPO2/SHH/TP63/WNT7A	14
GO:0042596	fear response	14/2694	37/17335	0.000815017	0.00638921	0.00457438	ADRA2A/ADRB1/APOE/ASIC1/ATP1A2/DBH/DPP4/EPHB2/GRIK2/MAPK8IP2/NEUROD2/NR2E1/RAG1/SLC1A1	14
GO:0007565	female pregnancy	45/2694	182/17335	0.000816925	0.0063956	0.00457896	ABCC8/ACE/ACVR1C/ADCY7/ADCYAP1/ADRA2A/ADRA2B/AGT/AQP4/ARHGDIB/CD38/CLDN4/COL16A1/CRH/CRHR1/DSG1/EMP2/FUT7/GIP/GJA1/HAVCR2/HMX3/HSD11B2/IGFBP2/IGFBP5/ITGB4/MMP9/OXTR/PCSK5/PGF/PRDM1/PRLR/PSG5/PTGS2/PTHLH/PTN/RGS2/RLN2/SLC38A3/SPP1/STOX2/STS/TPPP3/TRO/WNT4	45
GO:0072593	reactive oxygen species metabolic process	52/2694	218/17335	0.000829893	0.0064022	0.00458368	ABCD2/ADGRB1/AGT/AGTR1/AKR1C3/BCO2/BMP7/CD177/CD36/CDKN1A/CRYAB/EDN1/FBLN5/FOXO1/GCH1/GLS2/GPX3/GRIN1/H19/HBA1/HBA2/IFI6/ITGB2/LPO/MAPT/MIR675/MT3/NCF4/NOS2/NOS3/NOXA1/P2RX7/PAGE4/PAX2/PDGFRB/PDK3/PDK4/PID1/PLA2R1/PLCG2/PLIN5/PREX1/PRKCD/RAC2/SH3PXD2A/SH3PXD2B/SLC1A1/SLC30A10/TLR6/TYROBP/VAV1/XDH	52
GO:0003306	Wnt signaling pathway involved in heart development	2694-07-01	12/17335	0.000834166	0.0064022	0.00458368	ALPK2/BMP2/DKK1/MESP1/WNT11/WNT3A/WNT5A	7
GO:0007501	mesodermal cell fate specification	2694-07-01	12/17335	0.000834166	0.0064022	0.00458368	DKK1/EYA2/HOXA11/MESP1/PAX2/SIX2/WNT3A	7
GO:0021527	spinal cord association neuron differentiation	2694-07-01	12/17335	0.000834166	0.0064022	0.00458368	GDF7/LHX1/LHX3/LHX5/MDGA1/WNT1/WNT3A	7
GO:0034650	cortisol metabolic process	2694-07-01	12/17335	0.000834166	0.0064022	0.00458368	BMP2/BMP5/CACNA1H/CYP11A1/DKK3/HSD11B2/WNT4	7
GO:0044848	biological phase	2694-07-01	12/17335	0.000834166	0.0064022	0.00458368	CDH3/GAL/INHBB/MSX2/SPINK5/WNT10B/WNT5A	7
GO:0051798	positive regulation of hair follicle development	2694-07-01	12/17335	0.000834166	0.0064022	0.00458368	FST/GAL/HPSE/KRT17/MSX2/WNT10B/WNT5A	7
GO:0060442	branching involved in prostate gland morphogenesis	2694-07-01	12/17335	0.000834166	0.0064022	0.00458368	BMP4/BMP7/HOXA13/HOXB13/HOXD13/SFRP1/SHH	7
GO:0060907	positive regulation of macrophage cytokine production	2694-07-01	12/17335	0.000834166	0.0064022	0.00458368	CD36/CD74/GPRC5B/LAPTM5/PLCG2/SEMA7A/WNT5A	7
GO:0070254	mucus secretion	2694-07-01	12/17335	0.000834166	0.0064022	0.00458368	ADA/ADORA1/ALOX12B/NLRP6/P2RY2/SCNN1B/TRAF3IP2	7
GO:0071285	cellular response to lithium ion	2694-07-01	12/17335	0.000834166	0.0064022	0.00458368	ADCY7/CDH1/CEBPA/FABP4/LIG4/SHH/SLC13A5	7
GO:0090331	negative regulation of platelet aggregation	2694-07-01	12/17335	0.000834166	0.0064022	0.00458368	ABAT/ADAMTS18/C1QTNF1/CEACAM1/FGG/PRKCD/SERPINE2	7
GO:0098884	postsynaptic neurotransmitter receptor internalization	2694-07-01	12/17335	0.000834166	0.0064022	0.00458368	ARC/CALY/DNM3/EFNB2/GSG1L/HPCA/ITGB3	7
GO:0098911	regulation of ventricular cardiac muscle cell action potential	2694-07-01	12/17335	0.000834166	0.0064022	0.00458368	CACNA1C/CTNNA3/DSC2/DSG2/DSP/JUP/RYR2	7
GO:0140239	postsynaptic endocytosis	2694-07-01	12/17335	0.000834166	0.0064022	0.00458368	ARC/CALY/DNM3/EFNB2/GSG1L/HPCA/ITGB3	7
GO:0022617	extracellular matrix disassembly	19/2694	58/17335	0.000849438	0.00650236	0.0046554	ADAMTS4/CTSS/CTSV/DPP4/ELANE/FGFR4/HPN/KLK4/LCP1/LRP1/MMP1/MMP10/MMP11/MMP15/MMP20/MMP7/MMP9/SH3PXD2B/TMPRSS6	19
GO:0060997	dendritic spine morphogenesis	19/2694	58/17335	0.000849438	0.00650236	0.0046554	ABI3/ARC/ARHGAP44/CAMK2B/CDK5R1/CTNND2/CUX2/DNM3/EPHB1/EPHB2/EPHB3/KIF1A/NGEF/NLGN1/PAK3/PPFIA2/SHANK3/SRCIN1/WNT7A	19
GO:0007620	copulation	2694-10-01	22/17335	0.000860708	0.00652045	0.00466835	ABAT/ADA/AVPR1A/DDO/EDNRB/OXTR/P2RY1/SERPINE2/SLC6A4/TAC1	10
GO:0010226	response to lithium ion	2694-10-01	22/17335	0.000860708	0.00652045	0.00466835	ADCY1/ADCY7/CDH1/CEBPA/FABP4/IGFBP2/LIG4/PTGS2/SHH/SLC13A5	10
GO:0015874	norepinephrine transport	2694-10-01	22/17335	0.000860708	0.00652045	0.00466835	ADORA2A/ADRA2A/ADRA2B/ADRA2C/AGT/HRH3/KCNB1/OXTR/P2RY1/SLC29A4	10
GO:0021533	cell differentiation in hindbrain	2694-10-01	22/17335	0.000860708	0.00652045	0.00466835	CEND1/FAIM2/GRID2/KNDC1/LHX1/LHX5/PROX1/RORA/TTLL1/WNT7A	10
GO:0035235	ionotropic glutamate receptor signaling pathway	2694-10-01	22/17335	0.000860708	0.00652045	0.00466835	CDK5R1/GRIA1/GRIA2/GRIA4/GRID1/GRID2/GRIK2/GRIK4/GRIK5/GRIN1	10
GO:0035812	renal sodium excretion	2694-10-01	22/17335	0.000860708	0.00652045	0.00466835	ACE/ADORA1/ADORA2A/AGT/AGTR1/AVPR1A/EDN1/EDNRB/NPR1/SPX	10
GO:0048485	sympathetic nervous system development	2694-10-01	22/17335	0.000860708	0.00652045	0.00466835	EDNRA/GDNF/HAND2/INSM1/NRP2/NTRK1/SEMA3A/SEMA3F/SOX4/TP63	10
GO:1990806	ligand-gated ion channel signaling pathway	2694-10-01	22/17335	0.000860708	0.00652045	0.00466835	CDK5R1/GRIA1/GRIA2/GRIA4/GRID1/GRID2/GRIK2/GRIK4/GRIK5/GRIN1	10
GO:0046942	carboxylic acid transport	63/2694	276/17335	0.000863964	0.00653666	0.00467995	ABAT/ABCB4/ABCC6/ABCG2/ACE/ADORA1/ADORA2A/AGT/APBA1/ATP1A2/AVPR1A/BDKRB2/CD36/CEACAM1/EDN1/FGF19/FOLR1/GJA1/HRH3/HTR1B/LRP2/LRRC8E/MAP2K6/NOS2/P2RX7/PLA2G2D/PLA2G4A/PLA2R1/PTGES/RGS2/RGS4/SLC10A4/SLC13A5/SLC16A12/SLC16A6/SLC16A9/SLC17A7/SLC1A1/SLC1A2/SLC1A7/SLC26A10/SLC26A7/SLC35D3/SLC38A3/SLC38A5/SLC43A1/SLC5A8/SLC6A1/SLC6A12/SLC6A17/SLC6A20/SLC6A8/SLC7A10/SLC7A2/SLC7A3/SLC7A7/SLC7A8/SLCO1A2/SLC…	63
GO:0032890	regulation of organic acid transport	21/2694	67/17335	0.000893186	0.00674033	0.00482577	ABAT/ACSL5/ADORA1/ADORA2A/AGT/ATP1A2/AVPR1A/EDN1/HRH3/HTR1B/MAP2K6/P2RX7/PLA2G4A/PLA2R1/PTGES/RGS2/RGS4/SLC38A3/SLC43A1/SLC6A1/TNFRSF11A	21
GO:0055002	striated muscle cell development	21/2694	67/17335	0.000893186	0.00674033	0.00482577	ACTN2/ANKRD1/CSRP2/EDN1/KLHL41/KRT19/MYL2/MYL9/MYLK3/MYOM2/MYOZ2/MYPN/NEBL/OBSCN/PDGFRA/PDGFRB/PGM5/PROX1/SDC1/TMOD2/TNNT3	21
GO:0043299	leukocyte degranulation	23/2694	76/17335	0.000897172	0.00675301	0.00483485	ADGRE2/ANXA3/BLK/BTK/CD177/CEACAM1/CHGA/CORO1A/CPLX2/FES/FGR/FOXF1/GAB2/HLA-F/ITGB2/LAT2/NCKAP1L/NR4A3/PTGDS/RAC2/RASGRP1/STXBP2/UNC13D	23
GO:0055117	regulation of cardiac muscle contraction	23/2694	76/17335	0.000897172	0.00675301	0.00483485	ADORA1/ATP1A2/CACNA1C/CHGA/CTNNA3/DSC2/DSG2/DSP/FKBP1B/GATA4/GSTM2/HCN4/JUP/KCNJ2/KCNQ1/NOS1/PDE5A/RGS2/RNF207/RYR2/SCN5A/TMEM38A/TNNI3	23
GO:0001706	endoderm formation	18/2694	54/17335	0.0009158	0.00686674	0.00491627	COL11A1/COL12A1/COL5A2/COL6A1/COL8A1/DKK1/DUSP4/FN1/ITGA7/ITGB2/LAMA3/LAMB1/LHX1/MESP1/MIXL1/MMP15/MMP9/SOX2	18
GO:0034204	lipid translocation	18/2694	54/17335	0.0009158	0.00686674	0.00491627	ABCA2/ABCA4/ABCA7/ABCB1/ABCB4/ABCG1/ANO4/ANO9/ATG9B/ATP8A1/ATP8A2/ATP8B4/ATP9A/MFSD2A/P2RX7/PLSCR4/PRKCD/XKR7	18
GO:0099072	regulation of postsynaptic membrane neurotransmitter receptor levels	18/2694	54/17335	0.0009158	0.00686674	0.00491627	ARC/ARHGAP44/CACNG4/CACNG5/CACNG7/CALY/CPLX1/CPT1C/DLG3/DNM3/EFNB2/GRIP2/GSG1L/HPCA/ITGB3/NPTX1/NSG1/STX1B	18
GO:0043547	positive regulation of GTPase activity	60/2694	261/17335	0.000940644	0.007044	0.00504319	ADAP1/ADAP2/ADCYAP1/ADPRH/ADRB1/APC2/ARAP2/ARAP3/ARHGAP25/ARHGAP6/ARHGEF15/ARHGEF16/CCL20/CCL22/CCL24/CCL26/CD40/CDKL5/CX3CL1/DOCK11/DOCK6/DOCK8/ELMOD1/EPHA1/GPR65/GRHL3/NEDD9/NGEF/NTRK1/PREX1/PRTN3/RALGPS1/RALGPS2/RAP1GAP/RAPGEF4/RAPGEF5/RASGEF1A/RASGRF1/RASGRF2/RASGRP1/RASGRP2/RASGRP3/RGL1/RGL3/RGMA/RGS14/RGS16/RGS4/RGS7/RTN4R/SEMA4D/SFRP1/SGSM1/SIPA1L2/TBC1D30/TGM2/VAV1/WNT11/WNT4/WNT5A	60
GO:0048639	positive regulation of developmental growth	42/2694	168/17335	0.000945764	0.0070733	0.00506416	AKAP6/ARX/ATP8A2/CACNG7/CDKL5/CPNE5/CPNE9/CRABP2/CSF1/CXCR4/DLL1/EDN1/ERBB4/FN1/HEY2/HOPX/IGF2/ISLR2/L1CAM/MAP1B/MAPT/NOTCH1/NTN1/POU3F2/POU4F2/PROX1/RASAL1/RIMS1/RND2/RNF157/SEMA4D/SEMA7A/SMO/SPTBN4/SYT1/SYT17/SYT2/SYT3/WNT2/WNT3A/ZFPM2/ZP3	42
GO:0030336	negative regulation of cell migration	74/2694	336/17335	0.00095939	0.00716605	0.00513057	ABCC8/ACVR1C/ACVRL1/ADA/ADAMTS9/ADGRB1/ADGRG1/ADORA1/APOD/APOE/ARHGDIB/ARPIN/ATP1B2/BMP5/BST2/C5/C5AR2/CD200/CD74/CDH1/CHRD/CLDN3/COL3A1/CX3CL1/CX3CR1/CYGB/DACH1/DLL4/DPEP1/DPP4/EMILIN2/EPHA1/EPPK1/GJA1/IGFBP3/IGFBP5/JUP/KRT16/LDLRAD4/LIMCH1/LRP1/MAGI2/MAPK15/MCC/MEOX2/MMP28/MMRN2/NDRG4/NGFR/NKX2-1/NOTCH1/PADI2/PIP5KL1/PLXNB3/PPARG/PTPRG/PTPRR/PTPRU/RGCC/RHOB/S1PR2/SEMA3A/SFRP1/SHH/SLAMF8/SLIT2/S…	74
GO:0071622	regulation of granulocyte chemotaxis	17/2694	50/17335	0.000978995	0.00730318	0.00522875	C5AR1/C5AR2/CD74/CMKLR1/CSF1/CSF1R/CXCL8/DAPK2/DPP4/EDN1/IL34/NCKAP1L/NOD2/RAC2/SLIT2/TNFAIP6/TRPV4	17
GO:0043523	regulation of neuron apoptotic process	49/2694	204/17335	0.000981162	0.00731003	0.00523365	ADORA2A/AGAP2/APOE/BTG2/CDK5R1/CEBPB/CITED1/CNTFR/CORO1A/CRLF1/CX3CL1/CX3CR1/DRAXIN/EGLN3/EN1/EPHA7/ERBB3/FAIM2/FGF20/FOXQ1/FZD9/GABRB2/GDNF/GRID2/GRIK2/GRIK5/GRM4/ITGA1/KCNB1/LIG4/MT3/NDNF/NEFL/NES/NTF4/NTRK1/NUPR1/PAK3/PITX3/POU4F1/PRKCG/PTPRZ1/SLC1A1/SLC30A10/SNCB/TRIM2/TYROBP/UNC5B/VSTM2L	49
GO:0032368	regulation of lipid transport	31/2694	114/17335	0.000985756	0.00733492	0.00525147	ABCA13/ABCA2/ABCA5/ABCA7/ABCB4/ACSL5/AGT/AGTR1/APOE/ATP8A1/ATP8A2/C1QTNF1/CRH/CRHR1/DAB2/EDN1/GAL/ITGB3/LDLRAP1/LIPG/LRAT/LRP1/MAP2K6/P2RX7/PLA2G4A/PLA2R1/PPARG/PRKCD/PTGES/SPP1/TNFRSF11A	31
GO:0071560	cellular response to transforming growth factor beta stimulus	58/2694	251/17335	0.0009931	0.00738019	0.00528388	ACVRL1/ADAMTSL2/ANKRD1/BAMBI/BMP2/CD109/CDH5/CDKN1C/CHST11/CITED1/CLDN1/COL1A1/COL1A2/COL3A1/CX3CR1/DAB2/DAND5/DKK3/DUSP15/EDN1/FOLR1/GDF15/HTRA1/HTRA3/IL17RD/ITGA8/LDLRAD4/LOX/LRG1/LRRC32/LTBP1/NKX2-1/NPNT/NREP/ONECUT2/OVOL2/PDE2A/PDE3A/PDGFA/PDGFD/PPARG/PRDM16/RASL11B/SFRP1/SLC2A10/SMAD6/SOX5/SRC/TGFBR3L/WFIKKN2/WNT1/WNT10A/WNT2/WNT4/WNT5A/WNT7A/WWOX/ZNF703	58
GO:0014829	vascular associated smooth muscle contraction	2694-11-01	26/17335	0.000996423	0.00738614	0.00528814	ACTA2/ADRA2B/AGT/CD38/COMP/EDN1/EDN2/EDNRA/EDNRB/GRIP2/SCNN1B	11
GO:0060740	prostate gland epithelium morphogenesis	2694-11-01	26/17335	0.000996423	0.00738614	0.00528814	BMP4/BMP7/FOXA1/HOXA13/HOXB13/HOXD13/NOTCH1/SFRP1/SHH/TP63/WNT5A	11
GO:0009612	response to mechanical stimulus	48/2694	199/17335	0.000997798	0.00738698	0.00528875	AGT/ANKRD1/AQP1/ATP1A2/ATP8A2/BTG2/CD40/CHRNA9/CNTNAP2/COL11A1/COL1A1/CXCR4/EDN1/GATA4/HPN/IGFBP2/JUP/KCNA1/KCNC1/KCNJ2/KCNQ1/LTBR/MAP1B/NRXN1/NRXN2/NTRK1/P2RX7/P2RY1/PDE2A/PDZD7/PHF24/PIEZO2/PKD1L2/PTGS2/PTN/RYR2/SCN1A/SERPINE2/SHANK3/SLITRK6/SRC/STRA6/TLR3/TLR5/TMEM150C/TNFRSF8/TRPV4/WNT11	48
GO:0019216	regulation of lipid metabolic process	72/2694	326/17335	0.00102827	0.00760294	0.00544336	ABCA2/ABCA7/ABCD2/ABCG1/ABCG4/ACADL/ADORA1/ADRA2A/AGAP2/AGT/AGTR1/AKR1C3/APOD/APOE/ASXL3/AVPR1A/BCL11B/BMP2/BMP5/C1QTNF2/C3/CD74/CEACAM1/CGA/DAB2/DKK3/EGR1/EPHA8/EPHX2/FGF19/FGFR3/FGFR4/FGR/FLT1/FLT3/GAL/GFI1/GIP/GPER1/GPLD1/HCAR1/HNF4A/LDLRAP1/MFSD2A/MLXIPL/NOD2/NR4A3/NR5A1/PDGFA/PDGFRA/PDGFRB/PDK3/PDK4/PLCG2/PLIN5/PPARG/PRKCD/PROX1/PSAPL1/PTGS2/RORA/RORC/SERPINA3/SLC45A3/SNAI1/SORBS1/SPHK1/SRC/…	72
GO:0003254	regulation of membrane depolarization	16/2694	46/17335	0.00103549	0.00761787	0.00545405	ANK3/CACNA1G/FZD9/GJA1/HCN2/HCN4/HSH2D/IFI6/KDR/MLLT11/P2RX7/PTPN3/SCN1B/SCN3B/SCN5A/SRC	16
GO:0035315	hair cell differentiation	16/2694	46/17335	0.00103549	0.00761787	0.00545405	ATOH1/DLL1/ESRP1/HEY2/JAG2/KCNQ1/MCOLN3/MYCL/MYO6/MYO7A/NOTCH1/PDZD7/PITX2/SLITRK6/SPINK5/USH1C	16
GO:0051489	regulation of filopodium assembly	16/2694	46/17335	0.00103549	0.00761787	0.00545405	ARHGAP44/DAAM2/DMTN/DNM3/DOCK11/EPHB2/GAP43/GPM6A/NEURL1/NLGN1/PALM/PPP1R16B/PRKCD/RAB17/TENM2/TRPM2	16
GO:0060711	labyrinthine layer development	16/2694	46/17335	0.00103549	0.00761787	0.00545405	BMP5/BMP7/CITED1/HEY1/HEY2/HS6ST1/OVOL2/PLCD3/RSPO3/SPINT1/SPINT2/ST14/VASH1/VASH2/WNT2/WNT7B	16
GO:0034103	regulation of tissue remodeling	25/2694	86/17335	0.00105181	0.00772067	0.00552765	AGT/CD38/CEACAM1/CSF1R/FLT4/GJA1/GPNMB/GPR137B/HAND2/IL15/IL18/IL20RA/INPP5D/ITGB3/MC4R/P2RX7/PDK4/PPARG/SFRP1/SPP1/SRC/SYT7/TMEM119/TNFRSF11A/TNFRSF11B	25
GO:1903131	mononuclear cell differentiation	91/2694	430/17335	0.0010521	0.00772067	0.00552765	ADA/BATF2/BCL11B/BLK/BMP4/BTK/CAMK4/CARD11/CD74/CD79B/CD83/CD8A/CDH17/CEBPB/CSF1/CSF1R/CYP26B1/DHRS2/DLL1/DLL4/DOCK11/DOCK2/EGR1/FES/FLT3/FUT7/FZD8/FZD9/GAS6/GLI2/HLA-B/HLA-DOA/HLA-DRA/HLA-DRB1/IFI16/IKZF3/IL11/IL12RB1/IL15/IL15RA/IL18/IL18R1/IL34/IL6R/IL7R/INPP5D/ITK/JAG2/JAK3/LCK/LFNG/LIG4/LTBR/MFNG/MYB/NCKAP1L/NFAM1/NKX2-3/NLRP3/NRARP/NTRK1/PDE1B/PIK3R6/PLA2G2D/PLCG2/PPARG/PRDM1/PREX1/PRTN3/PT…	91
GO:0050730	regulation of peptidyl-tyrosine phosphorylation	59/2694	257/17335	0.00106851	0.00782151	0.00559985	ACE/ADORA1/ADRA2A/AFAP1L2/AGT/AREG/BTC/CADM4/CBLC/CD24/CD36/CD40/CD74/CNTN1/CRLF1/CSF1R/CSPG4/DLG3/DMTN/DOK7/ENPP2/EPHA7/ERBB3/ERBB4/FGFR3/FLT3/GAS6/GFRA1/GH2/GPRC5B/GRM5/HGF/IGF2/IL11/IL12A/IL15/IL18/IL34/IL6R/ITGB2/ITGB3/KITLG/NEDD9/NEURL1/NOD2/PDGFA/PDGFD/PECAM1/PLCG2/PRKCD/PTK6/SEMA4D/SFRP1/SRC/SRCIN1/TNFRSF14/TNFRSF18/TSLP/WNT3A	59
GO:0071559	response to transforming growth factor beta	59/2694	257/17335	0.00106851	0.00782151	0.00559985	ACVRL1/ADAMTSL2/ANKRD1/BAMBI/BMP2/CD109/CDH5/CDKN1C/CHST11/CITED1/CLDN1/COL1A1/COL1A2/COL3A1/CX3CR1/DAB2/DAND5/DKK3/DUSP15/EDN1/FNDC4/FOLR1/GDF15/HTRA1/HTRA3/IL17RD/ITGA8/LDLRAD4/LOX/LRG1/LRRC32/LTBP1/NKX2-1/NPNT/NREP/ONECUT2/OVOL2/PDE2A/PDE3A/PDGFA/PDGFD/PPARG/PRDM16/RASL11B/SFRP1/SLC2A10/SMAD6/SOX5/SRC/TGFBR3L/WFIKKN2/WNT1/WNT10A/WNT2/WNT4/WNT5A/WNT7A/WWOX/ZNF703	59
GO:0007405	neuroblast proliferation	19/2694	59/17335	0.00107289	0.00782519	0.00560249	AKNA/CX3CL1/CX3CR1/DCT/DMRTA2/EML1/FZD9/KCNA1/NOTCH1/PAX6/PTN/SHH/SIX3/SMARCD3/SMO/SOX5/VAX1/VEGFC/WNT3A	19
GO:0050891	multicellular organismal water homeostasis	19/2694	59/17335	0.00107289	0.00782519	0.00560249	ALOX12B/ALOXE3/AQP1/AQP3/AQP4/CLDN1/CLDN4/CYP26B1/CYP4F12/FA2H/GRHL1/GRHL3/KRT16/LSR/SCNN1A/SCNN1B/SFN/TP63/TRPV4	19
GO:0051271	negative regulation of cellular component movement	78/2694	359/17335	0.00107302	0.00782519	0.00560249	ABCC8/ACVR1C/ACVRL1/ADA/ADAMTS9/ADGRB1/ADGRG1/ADORA1/APOD/APOE/ARHGDIB/ARPIN/ATP1B2/BMP5/BST2/C5/C5AR2/CD200/CD74/CDH1/CHRD/CLDN3/CNIH2/COL3A1/CX3CL1/CX3CR1/CYGB/DACH1/DLL4/DPEP1/DPP4/EMILIN2/EPHA1/EPPK1/GJA1/IGFBP3/IGFBP5/JUP/KRT16/LDLRAD4/LIMCH1/LRP1/MAGI2/MAPK15/MCC/MEOX2/MMP28/MMRN2/NDRG4/NGFR/NKX2-1/NOTCH1/PADI2/PIP5KL1/PLXNB3/PPARG/PTPRG/PTPRO/PTPRR/PTPRU/RGCC/RHOB/S1PR2/SEMA3A/SFRP1/SHH/SL…	78
GO:0048799	animal organ maturation	2694-12-01	30/17335	0.00107602	0.00782781	0.00560436	ADAMTS7/BMP2/DCHS1/FGFR3/LTF/PAX2/PHOSPHO1/RET/RYR1/SEMA4D/SNX10/XYLT1	12
GO:1903531	negative regulation of secretion by cell	36/2694	139/17335	0.00107606	0.00782781	0.00560436	ABAT/ABCC8/ACVR1C/ADORA1/ADRA2A/ADRA2B/ADRA2C/APOE/ASIC1/ATP9A/CD200/CEACAM1/CHGA/CRH/EDN1/FKBP1B/FOXF1/GJA1/HLA-F/HRH3/HTR1B/IL11/IL12A/INHBB/KCNB1/KCNJ11/NCKAP1L/NOTCH1/P2RY1/RAB11FIP1/SFRP1/SRCIN1/STXBP6/SYT11/SYTL4/TNFRSF1B	36
GO:2000047	regulation of cell-cell adhesion mediated by cadherin	2694-09-01	19/17335	0.00108877	0.00791044	0.00566352	ADAM19/EPCAM/FOXA1/NOTCH1/PTPRU/RGCC/SERPINF2/WNT3A/WNT5A	9
GO:0007492	endoderm development	23/2694	77/17335	0.00109404	0.00793894	0.00568392	ARC/BMP4/COL11A1/COL12A1/COL5A2/COL6A1/COL8A1/DKK1/DUSP4/FN1/GATA4/ITGA7/ITGB2/LAMA3/LAMB1/LHX1/MESP1/MIXL1/MMP15/MMP9/NOTCH1/PAX9/SOX2	23
GO:0007617	mating behavior	14/2694	38/17335	0.00110787	0.00798241	0.00571505	ABAT/ADA/AVPR1A/DDO/EDNRB/MAPK8IP2/OXTR/P2RY1/PPP1R1B/SERPINE2/SLC6A4/TAC1/TH/THRB	14
GO:0042491	inner ear auditory receptor cell differentiation	14/2694	38/17335	0.00110787	0.00798241	0.00571505	ATOH1/DLL1/ESRP1/HEY2/JAG2/KCNQ1/MCOLN3/MYCL/MYO6/MYO7A/NOTCH1/PDZD7/SLITRK6/USH1C	14
GO:0002504	antigen processing and presentation of peptide or polysaccharide antigen via MHC class II	13/2694	34/17335	0.00110958	0.00798241	0.00571505	CD74/CTSS/CTSV/HLA-DMA/HLA-DMB/HLA-DOA/HLA-DPA1/HLA-DPB1/HLA-DQA1/HLA-DQB1/HLA-DRA/HLA-DRB1/IFI30	13
GO:0048730	epidermis morphogenesis	13/2694	34/17335	0.00110958	0.00798241	0.00571505	FOXE1/FOXQ1/FST/GLI2/IGFBP5/KRT17/NGFR/NOTCH1/SHH/SMO/SNAI1/TP63/WNT10A	13
GO:0050654	chondroitin sulfate proteoglycan metabolic process	13/2694	34/17335	0.00110958	0.00798241	0.00571505	B3GAT1/BGN/CHPF/CHST11/CHST13/CHST15/CHSY3/DSEL/EGFLAM/NDNF/PXYLP1/SPOCK3/XYLT1	13
GO:0086004	regulation of cardiac muscle cell contraction	13/2694	34/17335	0.00110958	0.00798241	0.00571505	ADORA1/ATP1A2/CACNA1C/CTNNA3/DSC2/DSG2/DSP/GATA4/HCN4/JUP/KCNJ2/RYR2/SCN5A	13
GO:0086019	cell-cell signaling involved in cardiac conduction	13/2694	34/17335	0.00110958	0.00798241	0.00571505	CACNA1C/CACNA1G/GJA1/HCN4/KCNJ3/KCNJ5/KCNQ1/RNF207/RYR2/SCN1B/SCN3B/SCN4B/SCN5A	13
GO:0030514	negative regulation of BMP signaling pathway	18/2694	55/17335	0.00116625	0.00837985	0.0059996	BAMBI/CHRD/DAND5/DKK1/FSTL3/GREM2/HTRA1/HTRA3/LRP2/NOTCH1/PPARG/RBPMS2/SFRP1/SMAD6/TMPRSS6/TNFAIP6/WNT1/WNT5A	18
GO:0031667	response to nutrient levels	92/2694	437/17335	0.00117505	0.00843268	0.00603742	A2M/ACE/ACVR1C/ADRB1/AKR1C3/ALPL/AOC1/APOE/AQP3/ASS1/ATF3/BCHE/BHLHA15/BMP7/BRSK1/BRSK2/CDKN1A/CLPSL2/COL1A1/CPS1/CYP24A1/CYP26A1/CYP26B1/DSC2/F5/FAM107A/FES/FKBP1B/FOLR1/FOXA3/FOXO1/GAS6/GATA4/GCGR/GDF15/GH2/GIP/GIPR/HSD11B2/IFI16/IGFBP2/IL15/INHBB/KCNB1/KYNU/LIPG/LPL/LRAT/MAP1B/MAP1LC3A/MAP1LC3C/MC4R/MFSD2A/MN1/MT3/NIM1K/NOD2/NTRK1/PAGE4/PAX2/PDK4/PDX1/POSTN/PPARG/PRKAA2/PRKCG/PROX1/PTGS2/RNF15…	92
GO:0046887	positive regulation of hormone secretion	32/2694	120/17335	0.00117842	0.00844653	0.00604734	ABAT/ADCYAP1/ANO1/BAIAP3/BLK/C1QTNF1/CD38/CRH/DAB2/DOC2B/EDN1/FGG/GAL/GCK/GIP/GIPR/GPER1/GPLD1/GRP/HLA-DRB1/INHBB/KISS1/MYRIP/NKX6-1/P2RY1/PDX1/PPARG/RFX6/SOX4/SPP1/TFR2/TRPM2	32
GO:0048015	phosphatidylinositol-mediated signaling	43/2694	175/17335	0.00120273	0.00861028	0.00616457	AGT/CA8/CEACAM1/CSF1R/EDN1/ERBB3/ERBB4/FGR/FLT1/FLT3/FN1/GAB2/GPER1/HGF/IL18/KCNH1/KDR/NPR3/NTRK1/NYAP1/PDGFA/PDGFD/PDGFRA/PDGFRB/PIK3AP1/PIK3C2G/PIK3R5/PIP5K1B/PLCB2/PLCD1/PLCD3/PLCH1/PLCH2/PLCL1/PPP1R16B/PRR5/PRR5L/RASGRP1/ROR2/SEMA4D/SERPINE2/SRC/UNC5B	43
GO:0060415	muscle tissue morphogenesis	22/2694	73/17335	0.0012214	0.00871519	0.00623968	ANKRD1/BMP2/COL11A1/COL3A1/DLL4/DSP/EDNRA/HEY2/LRP2/MYL2/MYLK/NOTCH1/POU4F1/PROX1/RYR2/TBX1/TNNC1/TNNI3/WNT2/WNT5A/XIRP2/ZFPM2	22
GO:0140115	export across plasma membrane	22/2694	73/17335	0.0012214	0.00871519	0.00623968	ABCB1/ABCG2/ATP12A/ATP1A2/ATP1A3/ATP1B2/ATP2B3/ATP4A/FXYD1/GJA1/KCNB1/KCND3/KCNH2/KCNK5/KCNQ1/KCNT2/SLC22A18/SLC24A4/SLC29A4/SLC40A1/SLC4A4/SLC8A2	22
GO:0014015	positive regulation of gliogenesis	20/2694	64/17335	0.00122185	0.00871519	0.00623968	BMP2/CXCR4/EGR2/IL34/LRP2/NKX2-2/NKX6-1/NOTCH1/OLIG2/PRKCH/PTN/PTPRZ1/RNF112/SERPINE2/SHH/SOX8/SPINT1/TLR2/TNFRSF1B/TTBK1	20
GO:0007584	response to nutrient	38/2694	150/17335	0.0012406	0.00883814	0.00632771	A2M/AKR1C3/ALPL/AQP3/ASS1/BCHE/BMP7/COL1A1/CYP24A1/CYP26A1/CYP26B1/F5/FES/FKBP1B/FOLR1/GAS6/GATA4/GCGR/GIPR/IGFBP2/IL15/KYNU/LIPG/LPL/LRAT/MAP1B/MN1/NOD2/PDX1/POSTN/PPARG/PTGS2/SFRP1/SLC6A19/SLC6A4/SPP1/TBXA2R/TNFRSF11B	38
GO:0021515	cell differentiation in spinal cord	17/2694	51/17335	0.00125869	0.00894528	0.00640441	DLL4/DRAXIN/FOXN4/GBX1/GDF7/GLI2/LHX1/LHX3/LHX5/MDGA1/NKX2-2/NOTCH1/OLIG2/SHH/SOX4/WNT1/WNT3A	17
GO:0043268	positive regulation of potassium ion transport	17/2694	51/17335	0.00125869	0.00894528	0.00640441	ABCC8/ACTN2/ADORA1/ADRA2A/AKAP6/ATP1B2/GAL/KCNA1/KCNC1/KCNH2/KCNJ2/KCNQ1/LRRC55/NOS1AP/RGS7/RNF207/WNK2	17
GO:0045765	regulation of angiogenesis	73/2694	334/17335	0.00128632	0.00913055	0.00653706	ABCC8/ACVRL1/ADAMTS9/ADGRA2/ADGRB1/ADGRB2/ADGRB3/ADM2/AGT/ANXA3/AQP1/C3/C5/C5AR1/CCBE1/CCL24/CD40/CDH5/CEACAM1/CHRNA7/COL4A3/CREB3L1/CTSH/CX3CR1/CXCL8/CXCR4/DLL1/ECSCR/EMILIN2/EMP2/ENPP2/EPHA1/F3/FGF18/FLT1/GATA4/GPNMB/GPR4/HGF/ISM1/ITGAX/JUP/KDR/LRG1/NOS3/NPR1/NR2E1/PGF/PIK3R6/PLXND1/PPARG/PPP1R16B/PRKCB/PTGIS/RGCC/RHOB/RLN2/SEMA3E/SEMA4A/SEMA6A/SFRP1/SPARC/SPHK1/SPINK5/TBXA2R/TIE1/TLR3/TMIGD2/T…	73
GO:0002053	positive regulation of mesenchymal cell proliferation	2694-10-01	23/17335	0.00131218	0.00926917	0.00663631	CHRD/FOXF1/KDR/PDGFA/PRRX1/SHH/SMO/TBX1/WNT2/WNT5A	10
GO:0003181	atrioventricular valve morphogenesis	2694-10-01	23/17335	0.00131218	0.00926917	0.00663631	BMP2/DCHS1/GATA4/HEY1/HEY2/HEYL/NOTCH1/SLIT3/SMAD6/SOX4	10
GO:0008211	glucocorticoid metabolic process	2694-10-01	23/17335	0.00131218	0.00926917	0.00663631	BMP2/BMP5/CACNA1H/CRH/CYP11A1/DKK3/GAL/HSD11B2/SERPINA6/WNT4	10
GO:0010259	multicellular organism aging	2694-10-01	23/17335	0.00131218	0.00926917	0.00663631	AVPR1A/COMP/CRYAB/EDN1/EDNRA/HELT/NR5A1/SLC1A2/TH/TP63	10
GO:0009798	axis specification	26/2694	92/17335	0.00133215	0.00938918	0.00672223	AXIN2/BMP4/CXXC4/DLL1/HEY2/HOXD8/LHX1/MDFI/MESP1/MESP2/NOTCH1/NRARP/PAX6/PITX2/SFRP1/SHH/SIX2/SIX3/SMAD6/SMO/TDRD5/TDRD7/WNT1/WNT5A/WNT6/WNT7A	26
GO:0021692	cerebellar Purkinje cell layer morphogenesis	2694-08-01	16/17335	0.0013379	0.00938918	0.00672223	CEND1/DLL1/FAIM2/LHX1/LHX5/RORA/SPTBN2/TTLL1	8
GO:0035930	corticosteroid hormone secretion	2694-08-01	16/17335	0.0013379	0.00938918	0.00672223	AGT/AGTR1/C1QTNF1/CRH/CRHR1/DAB2/GAL/KCNQ1	8
GO:0072224	metanephric glomerulus development	2694-08-01	16/17335	0.0013379	0.00938918	0.00672223	EGR1/LGR4/LHX1/PAX2/PDGFRA/PDGFRB/RET/TCF21	8
GO:0045766	positive regulation of angiogenesis	44/2694	181/17335	0.00133879	0.00938918	0.00672223	ACVRL1/ADM2/ANXA3/AQP1/C3/C5/C5AR1/CCBE1/CCL24/CD40/CDH5/CHRNA7/CTSH/CX3CR1/CXCL8/CXCR4/DLL1/EMILIN2/EPHA1/F3/FGF18/FLT1/GATA4/HGF/ITGAX/JUP/KDR/LRG1/NOS3/NR2E1/PGF/PIK3R6/PRKCB/PTGIS/RHOB/RLN2/SPHK1/TBXA2R/TIE1/TLR3/TMIGD2/VASH2/VEGFC/WNT5A	44
GO:1904018	positive regulation of vasculature development	44/2694	181/17335	0.00133879	0.00938918	0.00672223	ACVRL1/ADM2/ANXA3/AQP1/C3/C5/C5AR1/CCBE1/CCL24/CD40/CDH5/CHRNA7/CTSH/CX3CR1/CXCL8/CXCR4/DLL1/EMILIN2/EPHA1/F3/FGF18/FLT1/GATA4/HGF/ITGAX/JUP/KDR/LRG1/NOS3/NR2E1/PGF/PIK3R6/PRKCB/PTGIS/RHOB/RLN2/SPHK1/TBXA2R/TIE1/TLR3/TMIGD2/VASH2/VEGFC/WNT5A	44
GO:0045446	endothelial cell differentiation	31/2694	116/17335	0.00134248	0.00939736	0.00672809	ACVRL1/BMP4/CDH5/CEACAM1/CLDN1/CLDN3/CXCR4/DLL1/EDNRA/EDNRB/FSTL1/HAPLN2/HEY1/HEY2/HOXA13/HPSE/ICAM1/KDR/MESP1/NOTCH1/PDE2A/PECAM1/PPP1R16B/PROC/PROX1/ROBO4/S1PR2/SCUBE1/TIE1/TJP3/XDH	31
GO:0055008	cardiac muscle tissue morphogenesis	19/2694	60/17335	0.00134466	0.00939736	0.00672809	ANKRD1/BMP2/COL11A1/DLL4/DSP/EDNRA/HEY2/LRP2/MYL2/NOTCH1/POU4F1/PROX1/RYR2/TNNC1/TNNI3/WNT2/WNT5A/XIRP2/ZFPM2	19
GO:0046717	acid secretion	16/2694	47/17335	0.00134638	0.00939736	0.00672809	ABAT/ABCB4/APBA1/CCKBR/HRH2/HTR1B/KCNQ1/OPRL1/OXTR/P2RX7/PTGER3/SGK1/SLC26A7/SLC6A1/SNX10/TRPC4	16
GO:0048146	positive regulation of fibroblast proliferation	16/2694	47/17335	0.00134638	0.00939736	0.00672809	AGT/AQP1/CD74/CDKN1A/FN1/GAS6/LIG4/NGFR/PDGFA/PDGFD/PDGFRA/PDGFRB/SPHK1/WNT1/WNT2/WNT5A	16
GO:1901342	regulation of vasculature development	74/2694	340/17335	0.0013498	0.00941002	0.00673715	ABCC8/ACVRL1/ADAMTS9/ADGRA2/ADGRB1/ADGRB2/ADGRB3/ADM2/AGT/ANXA3/AQP1/C3/C5/C5AR1/CCBE1/CCL24/CD40/CDH5/CEACAM1/CHRNA7/COL4A3/CREB3L1/CTSH/CX3CR1/CXCL8/CXCR4/DLL1/ECSCR/EMILIN2/EMP2/ENPP2/EPHA1/F3/FGF18/FLT1/GATA4/GPNMB/GPR4/HGF/ISM1/ITGAX/JUP/KDR/LRG1/NOS3/NPR1/NR2E1/PGF/PIK3R6/PLXND1/PPARG/PPP1R16B/PRKCB/PTGIS/RGCC/RHOB/RLN2/SEMA3E/SEMA4A/SEMA6A/SFRP1/SPARC/SPHK1/SPINK5/TBXA2R/TIE1/TLR3/TMIGD2/T…	74
GO:2000146	negative regulation of cell motility	76/2694	351/17335	0.00136272	0.00948883	0.00679357	ABCC8/ACVR1C/ACVRL1/ADA/ADAMTS9/ADGRB1/ADGRG1/ADORA1/APOD/APOE/ARHGDIB/ARPIN/ATP1B2/BMP5/BST2/C5/C5AR2/CD200/CD74/CDH1/CHRD/CLDN3/COL3A1/CX3CL1/CX3CR1/CYGB/DACH1/DLL4/DPEP1/DPP4/EMILIN2/EPHA1/EPPK1/GJA1/IGFBP3/IGFBP5/JUP/KRT16/LDLRAD4/LIMCH1/LRP1/MAGI2/MAPK15/MCC/MEOX2/MMP28/MMRN2/NDRG4/NGFR/NKX2-1/NOTCH1/PADI2/PIP5KL1/PLXNB3/PPARG/PTPRG/PTPRR/PTPRU/RGCC/RHOB/S1PR2/SEMA3A/SFRP1/SHH/SLAMF8/SLIT2/S…	76
GO:0032355	response to estradiol	32/2694	121/17335	0.00136768	0.00951201	0.00681017	ADCYAP1R1/AGT/AQP4/AREG/ASS1/BMP7/CCDC62/CD38/COL1A1/CRYAB/FOXA1/GPER1/IGFBP2/MAP1B/MMP15/MSX2/OPRL1/OXTR/PDGFA/PDGFRB/POU4F1/POU4F2/PTGFR/PTGS2/SFRP1/SLC6A1/SLC6A4/SSTR2/SSTR3/TH/WNT7A/ZNF703	32
GO:0002263	cell activation involved in immune response	63/2694	281/17335	0.00138946	0.00965204	0.00691042	ADA/ADGRE2/ANXA3/APBB1IP/BLK/BTK/CD177/CD40/CD74/CDH17/CEACAM1/CHGA/CORO1A/CPLX2/CX3CR1/DLL1/DOCK11/DOCK2/DYSF/ENPP3/FES/FGR/FOXF1/GAB2/HAVCR2/HLA-DMB/HLA-DRA/HLA-DRB1/HLA-F/ICAM1/IL12RB1/IL18/IL18R1/IL6R/ITGAL/ITGB2/JAK3/LAT2/LCP1/LFNG/LIG4/LRP1/MFNG/MYB/NCKAP1L/NKX2-3/NLRP3/NR4A3/PLCG2/PTGDS/RAC2/RASGRP1/RORA/RORC/SCNN1B/SEMA4A/SH2D1B/SPN/STXBP2/SUCNR1/TBX21/TYROBP/UNC13D	63
GO:0033273	response to vitamin	24/2694	83/17335	0.00142211	0.00983323	0.00704015	ALPL/AQP3/BCHE/BMP7/COL1A1/CYP24A1/CYP26A1/CYP26B1/F5/FES/FKBP1B/FOLR1/GAS6/GATA4/IL15/KYNU/LRAT/MAP1B/MN1/PDX1/POSTN/PTGS2/SFRP1/SPP1	24
GO:0045921	positive regulation of exocytosis	24/2694	83/17335	0.00142211	0.00983323	0.00704015	CACNA1G/CACNA1H/CACNA1I/CD177/CDK5R2/DOC2B/EXPH5/FGG/FGR/GAB2/HLA-F/ITGB2/KCNB1/NLGN1/RAB15/RAB3A/RAB3D/SCAMP5/SDC1/SYT1/SYT7/SYTL4/UNC13D/ZP3	24
GO:0061053	somite development	24/2694	83/17335	0.00142211	0.00983323	0.00704015	AXIN2/DKK1/DLL1/FOXF1/LFNG/LHX1/MEOX1/MEOX2/MESP1/MESP2/NOTCH1/NRARP/PLXNA2/ROR2/SEMA3C/SFRP1/SHH/SMO/TCF15/WNT1/WNT11/WNT3A/WNT4/WNT5A	24
GO:0016339	calcium-dependent cell-cell adhesion via plasma membrane cell adhesion molecules	15/2694	43/17335	0.00142394	0.00983323	0.00704015	CDH12/CDH17/CDH18/CDH19/CDH22/CDH5/DCHS1/DSG1/NLGN1/PCDHB10/PCDHB16/PCDHB2/PCDHB5/PCDHB6/SELL	15
GO:0045747	positive regulation of Notch signaling pathway	15/2694	43/17335	0.00142394	0.00983323	0.00704015	DLL1/DLL4/ENHO/GATA5/JAG2/LFNG/MESP1/MFNG/NOD2/NOS3/NOTCH1/ROBO2/SRC/TP63/WNT1	15
GO:0042102	positive regulation of T cell proliferation	28/2694	102/17335	0.00144708	0.00993668	0.00711422	CARD11/CCDC88B/CD209/CD24/CD274/CD6/CD70/CORO1A/EBI3/HAVCR2/HLA-DMB/HLA-DPA1/HLA-DPB1/IGF2/IGFBP2/IL12RB1/IL15/IL18/JAK3/NCKAP1L/PRKCQ/PTPN22/RASAL3/SHH/TMIGD2/TNFSF9/ZAP70/ZP3	28
GO:0003209	cardiac atrium morphogenesis	2694-11-01	27/17335	0.0014474	0.00993668	0.00711422	BMP2/DLL4/GATA4/HEY2/MESP1/NOTCH1/PROX1/SMO/SOX4/WNT2/WNT5A	11
GO:0003401	axis elongation	2694-11-01	27/17335	0.0014474	0.00993668	0.00711422	AREG/BMP4/HOXD13/MAGI2/NKD1/PTK7/SFRP1/SHH/WNT11/WNT3A/WNT5A	11
GO:0010996	response to auditory stimulus	2694-11-01	27/17335	0.0014474	0.00993668	0.00711422	ATP1A2/ATP8A2/CHRNA9/CNTNAP2/KCNC1/NRXN1/NRXN2/PTN/SHANK3/SLITRK6/STRA6	11
GO:0097254	renal tubular secretion	2694-11-01	27/17335	0.0014474	0.00993668	0.00711422	ABCG2/ACE/ADORA1/ADORA2A/AGT/AGTR1/AVPR1A/EDN1/EDNRB/NPR1/SPX	11
