# Supplementary material for: Small molecule-mediated activation of Notch signal transduction
Source: Cell Death Dis. 2026 Jul 2;17(1):653. doi: 10.1038/s41419-026-09044-x (PMC13396519; doi:10.1038/s41419-026-09044-x)
Supplement: Supplementary file 4 — Table S3 [file 41419_2026_9044_MOESM4_ESM.xlsx]

## Sheet: ISX9_12h_GSEA_GO_BP
ID	Description	setSize	enrichmentScore	NES	pvalue	p.adjust	qvalues	rank	leading_edge	core_enrichment
GO:0097485	neuron projection guidance	224	0.640769	2.3947	0.00131926	0.00487057	0.00143788	3253	tags=50%, list=16%, signal=43%	NOTCH3/KIF5C/PLXND1/NGFR/DPYSL5/TUBB2B/SCN1B/NTN1/L1CAM/LAMA2/NOTCH1/EPHB2/SEMA3C/PLXNC1/SEMA3F/CRMP1/EFNB3/LAMA3/NEO1/UNC5B/SLIT3/PALLD/FEZ1/SLIT1/VSTM2L/EFNA2/NRCAM/DPYSL4/SMO/ALCAM/DRAXIN/SEMA6A/SEMA7A/MYPN/NFASC/EPHA7/SEMA4G/EFNB2/SEMA3E/NTRK1/SEMA6B/UNC5A/EPHA10/TMEFF1/EPHB6/NRP2/SEMA3A/ROBO3/GLI2/LAMC2/SEMA4F/RAC2/MEGF8/SLIT2/EPHB3/RET/CNTN1/LHX2/CSF1R/EPHA3/PLXNB3/FYN/CDK5R2/EMB/UNC5C/PRKC…
GO:0007411	axon guidance	223	0.639066	2.388	0.00131752	0.00487057	0.00143788	3253	tags=50%, list=16%, signal=43%	NOTCH3/KIF5C/PLXND1/NGFR/DPYSL5/TUBB2B/SCN1B/NTN1/L1CAM/LAMA2/NOTCH1/EPHB2/SEMA3C/PLXNC1/SEMA3F/CRMP1/EFNB3/LAMA3/NEO1/UNC5B/SLIT3/PALLD/FEZ1/SLIT1/VSTM2L/EFNA2/NRCAM/SMO/ALCAM/DRAXIN/SEMA6A/SEMA7A/MYPN/NFASC/EPHA7/SEMA4G/EFNB2/SEMA3E/NTRK1/SEMA6B/UNC5A/EPHA10/TMEFF1/EPHB6/NRP2/SEMA3A/ROBO3/GLI2/LAMC2/SEMA4F/RAC2/MEGF8/SLIT2/EPHB3/RET/CNTN1/LHX2/CSF1R/EPHA3/PLXNB3/FYN/CDK5R2/EMB/UNC5C/PRKCQ/SEMA3…
GO:0007156	homophilic cell adhesion via plasma membrane adhesion molecules	161	0.653242	2.35355	0.00140647	0.00487057	0.00143788	3729	tags=45%, list=18%, signal=37%	CLSTN3/DSG2/PCDH1/L1CAM/CELSR2/TRO/PALLD/PCDH10/CELSR1/VSTM2L/ESAM/DCHS2/MYPN/HMCN1/PCDHB6/PCDH18/ROBO3/PCDHB5/TENM3/RET/CDH2/PCDHA4/PLXNB3/CDH15/EMB/PCDHA5/CDH18/DCHS1/CDH3/CDH22/IGSF9/PCDHB2/PCDHAC1/PCDH7/OBSL1/PCDH9/PCDHA3/PCDHA11/NEXN/PIK3CB/DSC2/CDH1/PCDHA2/PCDHAC2/SDK2/PCDHA7/CDHR2/PCDHA6/ROBO1/PCDHA12/PCDHA1/PCDHA9/PCDHA8/PCDHB14/PCDHA10/PCDHA13/PVR/CDH12/IGFN1/PCDHB10/DSC1/CDH5/CLSTN2/ROB…
GO:0098742	cell-cell adhesion via plasma-membrane adhesion molecules	263	0.608267	2.31783	0.00130548	0.00487057	0.00143788	4144	tags=46%, list=20%, signal=37%	CLSTN3/DSG2/PCDH1/CLDN1/L1CAM/CELSR2/ICAM1/LRRC4B/TRO/PALLD/TENM2/PCDH10/CELSR1/PTPRS/VSTM2L/ESAM/DCHS2/ALCAM/MYPN/HMCN1/PCDHB6/CLDN4/CLDN3/PCDH18/ROBO3/FGFRL1/CLDN10/PCDHB5/ADGRL1/TENM3/RET/CDH2/PCDHA4/PLXNB3/CDH15/NTNG2/EMB/PCDHA5/CDH18/DCHS1/FLRT3/CLDN23/TGFBR2/MDGA1/CDH3/CDH22/IGSF9/PCDHB2/SLITRK3/PCDHAC1/PCDH7/OBSL1/PCDH9/PCDHA3/PCDHA11/NEXN/PIK3CB/DSC2/LRFN3/CDH1/PCDHA2/PCDHAC2/ARVCF/SDK2/P…
GO:0007409	axonogenesis	413	0.556887	2.20572	0.00122399	0.00487057	0.00143788	2979	tags=40%, list=14%, signal=35%	NOTCH3/KIF5C/PLXND1/MAPT/NGFR/DPYSL5/TUBB2B/SCN1B/NPTX1/PTPRZ1/NTN1/MAP2/CRABP2/L1CAM/LAMA2/NOTCH1/EPHB2/SEMA3C/APOE/FN1/PLXNC1/SEMA3F/MAP1B/SPTBN4/CRMP1/EFNB3/LAMA3/ADGRB1/NEO1/RTN4R/UNC5B/SLIT3/PALLD/APBB1/FEZ1/SLIT1/PTPRS/VSTM2L/EFNA2/BRSK2/NRCAM/SMO/ALCAM/ITGA4/DRAXIN/SEMA6A/SEMA7A/MYPN/NFASC/EPHA7/SEMA4G/APLP1/EFNB2/SEMA3E/NTRK1/SEMA6B/ULK2/UNC5A/EPHA10/TMEFF1/EPHB6/NRP2/SEMA3A/ROBO3/GLI2/ST…
GO:0007416	synapse assembly	172	0.598017	2.17779	0.00137931	0.00487057	0.00143788	3719	tags=45%, list=18%, signal=37%	CLSTN3/PLXND1/NPTX1/NTN1/SPTBN2/EPHB2/ADD2/LRRC4B/MAP1B/SHANK3/ADGRB1/CBLN2/ACHE/GPM6A/SLIT1/PCLO/LGI2/NRCAM/OXTR/EPHA7/PCDHB6/EFNB2/NTRK1/LHFPL4/EPHB3/PCDHB5/POU4F1/NRXN2/CDH2/NTNG2/FLRT3/ARMCX5-GPRASP2/DKK1/STAU2/MDGA1/LRP4/PCDHB2/SLITRK3/OBSL1/SLITRK5/TPBG/PDLIM5/SEMA4D/FZD1/DNER/RAB29/LRFN3/CDH1/SDK2/ERBB4/PLXNB1/ADGRB3/RAB17/CUX2/PCDHB14/AGRN/WNT3A/DNM3/SLITRK1/NRXN1/GAP43/IGFN1/NLGN1/FARP1/…
GO:0061564	axon development	460	0.541558	2.16504	0.00119048	0.00487057	0.00143788	2979	tags=39%, list=14%, signal=34%	NOTCH3/KIF5C/PLXND1/MAPT/NGFR/DPYSL5/TUBB2B/SCN1B/NPTX1/PTPRZ1/NTN1/MAP2/CRABP2/L1CAM/LAMA2/NOTCH1/EPHB2/SEMA3C/APOE/FN1/PLXNC1/SEMA3F/MAP1B/SPTBN4/KREMEN1/CRMP1/EFNB3/RTN4RL2/LAMA3/ADGRB1/NEO1/RTN4R/UNC5B/SLIT3/PALLD/APBB1/FEZ1/SLIT1/PTPRS/VSTM2L/EFNA2/BRSK2/NRCAM/CSPG5/SMO/ALCAM/ITGA4/DRAXIN/SEMA6A/SEMA7A/MYPN/NFASC/EPHA7/SEMA4G/APLP1/EFNB2/SEMA3E/NTRK1/SEMA6B/ULK2/UNC5A/EPHA10/TMEFF1/EPHB6/NRP…
GO:0001508	action potential	134	0.599533	2.12149	0.00142857	0.00487057	0.00143788	2709	tags=39%, list=13%, signal=34%	DSP/CACNA1G/GJA1/JUP/DSG2/SCN1B/CACNA1H/SCN9A/SLC4A3/KCNH2/PTPN3/HCN2/NRCAM/PKP2/SLC8A2/ANK2/KCNMB4/GNA15/FKBP1B/KCNB1/GPER1/AKAP6/SCN2A/CHRNA4/SLC8A1/KCNJ8/MYH14/TRPM4/SCN5A/FGF12/KCNAB2/SCN3A/SCN8A/ANK3/SCN1A/SCN4B/DSC2/GRIK2/KCNH7/RNF207/KCND2/CACNA1I/SCN4A/CNTNAP1/SCN3B/P2RX4/GPD1L/CACNB3/KCNJ3/CXADR/HCN4/CD36
GO:0099177	regulation of trans-synaptic signaling	401	0.532457	2.11155	0.00120773	0.00487057	0.00143788	3672	tags=41%, list=18%, signal=34%	CLSTN3/MAPT/RIMS4/TUBB2B/NPTX1/CA2/LAMA2/SYT7/EPHB2/APOE/JPH3/MME/MAP1B/CACNA1B/CACNG7/RIMS3/SYN1/SHANK3/NPTXR/MAPK8IP2/ADGRB1/SYT11/SRC/ROR2/ACHE/SYT1/ASIC1/NSG1/TMEM25/DNM1/PLAT/PRKAR2B/SYNGR1/GRIN1/CSPG5/OXTR/SERPINE2/ADORA2A/SLC8A2/CACNG4/SYT12/CALB2/SORCS2/RGS14/BAIAP3/NTRK1/KCNMB4/GRIN2D/RAB26/NRGN/SYP/STXBP1/DLGAP3/PPP3CB/ARC/SLC4A8/KCNB1/TMEM108/CDH2/GPER1/SHISA7/CACNA1A/FAM107A/NTNG2/RGS…
GO:0035637	multicellular organismal signaling	152	0.589452	2.11147	0.00140449	0.00487057	0.00143788	2670	tags=39%, list=13%, signal=34%	ATP1A3/DSP/CACNA1G/GJA1/JUP/DSG2/SCN1B/ATP2A3/CACNA1H/SCN9A/CACNG7/SPTBN4/SLC4A3/KCNH2/NRCAM/PKP2/SLC8A2/CACNG4/NFASC/ANK2/KCNMB4/FKBP1B/ATP1B2/ITGA2/GPER1/SCN2A/EHD3/SLC8A1/MYH14/TRPM4/GJD3/TYMP/TMEM65/SCN5A/JAM3/NKX2-5/FGF12/SCN3A/SCN8A/ANK3/SCN1A/SCN4B/ATP2B1/PDE4D/DSC2/GRIK2/RNF207/KCND2/CACNA1I/SCN4A/CNTNAP1/CNTNAP2/SCN3B/P2RX4/KCNJ3/ATP2B2/CXADR/OTOA/HCN4
GO:0050804	modulation of chemical synaptic transmission	400	0.531861	2.10719	0.00121803	0.00487057	0.00143788	3672	tags=41%, list=18%, signal=34%	CLSTN3/MAPT/RIMS4/TUBB2B/NPTX1/CA2/LAMA2/SYT7/EPHB2/APOE/JPH3/MME/MAP1B/CACNA1B/CACNG7/RIMS3/SYN1/SHANK3/NPTXR/MAPK8IP2/ADGRB1/SYT11/SRC/ROR2/ACHE/SYT1/ASIC1/NSG1/TMEM25/DNM1/PLAT/PRKAR2B/SYNGR1/GRIN1/CSPG5/OXTR/SERPINE2/ADORA2A/SLC8A2/CACNG4/SYT12/CALB2/SORCS2/RGS14/BAIAP3/NTRK1/KCNMB4/GRIN2D/RAB26/NRGN/SYP/STXBP1/DLGAP3/PPP3CB/ARC/SLC4A8/KCNB1/TMEM108/CDH2/GPER1/SHISA7/CACNA1A/FAM107A/NTNG2/RGS…
GO:0050808	synapse organization	402	0.531038	2.10281	0.00121655	0.00487057	0.00143788	2975	tags=36%, list=14%, signal=32%	CLSTN3/PLXND1/MAPT/PALM/SYNPO/KIF1A/NPTX1/NTN1/SPTBN2/L1CAM/EPHB2/APOE/ADD2/LRRC4B/SEMA3F/MAP1B/SYN1/SHANK3/SNCB/CAMKV/ADGRB1/NGEF/CBLN2/WNT7B/ACHE/GPM6A/SLIT1/DAB2IP/PTPRS/SRCIN1/PCLO/LGI2/ELFN1/NRCAM/C1QL1/OXTR/SLC8A2/NFASC/EPHA7/FZD9/PCDHB6/EFNB2/SEMA3E/WASF3/NTRK1/NRP2/LHFPL4/DLGAP3/SYBU/ARC/EPHB3/PCDHB5/POU4F1/ADGRL1/NRXN2/TMEM108/CDH2/SHISA7/DOCK10/NTNG2/FYN/TUBA1A/GLRB/CAMK2B/LGMN/TANC2/CT…
GO:0008015	blood circulation	471	0.520933	2.08085	0.00120337	0.00487057	0.00143788	4576	tags=44%, list=22%, signal=35%	ATP1A3/DSP/CACNA1G/GJA1/JUP/DSG2/PTP4A3/ANPEP/SCN1B/ATP2A3/CACNA1H/APOE/NPR3/TJP3/SPTBN4/KCNJ12/SLC4A3/ADRA2C/EPAS1/NPR1/SRC/KCNH2/NPY1R/SGK1/EMP2/COMP/P2RY2/PKP2/GCH1/GAS6/OXTR/ADORA2A/SLC8A2/LVRN/BVES/PDE2A/CTSZ/OPRL1/ABAT/ANK2/KCNMB4/TJP2/PDE5A/RGS2/KCNK6/SEMA3A/PPP1R13L/ITGA1/FKBP1B/DLL1/ATP1B2/SLIT2/ADA/GPER1/FGFBP3/NPR2/TBXA2R/LRP5/EHD3/RGS4/SLC8A1/KCNJ8/CXCR4/ADRA1D/ADM2/CPS1/PPARG/ACE/SLC…
GO:1903522	regulation of blood circulation	236	0.551942	2.07677	0.00131062	0.00487057	0.00143788	4564	tags=47%, list=22%, signal=37%	ATP1A3/DSP/CACNA1G/GJA1/JUP/DSG2/SCN1B/ATP2A3/CACNA1H/SPTBN4/KCNJ12/SLC4A3/ADRA2C/EPAS1/KCNH2/PKP2/GCH1/OXTR/SLC8A2/BVES/ANK2/KCNMB4/PDE5A/RGS2/SEMA3A/FKBP1B/ATP1B2/ADA/TBXA2R/EHD3/RGS4/SLC8A1/ADRA1D/ADM2/ACE/SLC1A1/TRPM4/GJD3/CYP2J2/TMEM65/SCN5A/F2R/NKX2-5/ADORA1/HRH1/ADRA2B/EDNRB/FOXN4/DES/DOCK4/CHGA/AGTR1/EDNRA/SCN4B/HSPB7/FXYD1/SMTNL2/ATP2B1/PDE4D/DSC2/RNF207/STC1/PIK3CG/SCN3B/P2RX4/GPD1L/APL…
GO:0008016	regulation of heart contraction	193	0.560517	2.07334	0.00135135	0.00487057	0.00143788	4564	tags=49%, list=22%, signal=38%	ATP1A3/DSP/CACNA1G/GJA1/JUP/DSG2/SCN1B/ATP2A3/CACNA1H/SPTBN4/KCNJ12/SLC4A3/EPAS1/KCNH2/PKP2/GCH1/SLC8A2/BVES/ANK2/PDE5A/RGS2/SEMA3A/FKBP1B/ATP1B2/ADA/EHD3/RGS4/SLC8A1/ADRA1D/ADM2/SLC1A1/TRPM4/GJD3/CYP2J2/TMEM65/SCN5A/NKX2-5/ADORA1/EDNRB/FOXN4/DES/CHGA/EDNRA/SCN4B/HSPB7/FXYD1/ATP2B1/PDE4D/DSC2/RNF207/STC1/PIK3CG/SCN3B/P2RX4/GPD1L/APLN/KCNJ3/GSTM2/ATP2B2/CXADR/HCN4/ADM/SPX/THRA/HEY2/TMEM38A/AVPR1A/…
GO:0003018	vascular process in circulatory system	250	0.546729	2.07035	0.00131234	0.00487057	0.00143788	4076	tags=46%, list=20%, signal=37%	PTP4A3/SLC29A4/ATP2A3/LRP1/ABCA2/SLC6A17/APOE/NPR3/TJP3/ABCB1/SLC4A3/ADRA2C/NPR1/SRC/COMP/P2RY2/GCH1/OXTR/ADORA2A/SLC8A2/ABCG2/PDE2A/SLC7A2/SLC44A1/KCNMB4/TJP2/RGS2/SLC29A2/ITGA1/ATP1B2/SLIT2/SLC4A8/GPER1/FGFBP3/TBXA2R/SLC16A12/SLC8A1/KCNJ8/ADRA1D/SLC1A4/LRP3/CPS1/SLC16A2/ACE/SLC1A1/SH3GL2/TRPM4/SLC13A3/F2R/GPR4/INSR/MFSD2A/ADORA1/PDE3A/HRH1/ADRA2B/EDNRB/P2RY1/DOCK4/LRP2/AGTR1/ADCY6/EDNRA/ACTA2/S…
GO:0048640	negative regulation of developmental growth	104	0.597744	2.05792	0.00145138	0.00487057	0.00143788	2655	tags=40%, list=13%, signal=35%	FGFR3/NTN1/MAP2/SEMA3C/CDKN1A/SEMA3F/GDF15/RTN4R/SLIT1/PTPRS/NKD1/DRAXIN/SEMA6A/SEMA7A/EPHA7/SEMA4G/SEMA3E/SEMA6B/ULK2/WWC1/RGS2/SEMA3A/SEMA4F/TLL2/TP73/RGS4/LGMN/SEMA3G/PLXNA3/TGFBR2/KIAA0319/MT3/SEMA3B/SEMA4D/WNT3/SEMA6C/NRP1/WWC3/CDK5R1/WNT3A/STC2/PI16
GO:0010977	negative regulation of neuron projection development	130	0.579383	2.04803	0.00141243	0.00487057	0.00143788	3016	tags=45%, list=15%, signal=39%	NTN1/MAP2/ITM2C/EPHB2/SEMA3C/APOE/SEMA3F/PMP22/KREMEN1/CRMP1/EFNB3/RTN4RL2/NGEF/RTN4R/DPYSL3/SLIT1/PTPRS/DRAXIN/SEMA6A/SEMA7A/EPHA7/SEMA4G/EFNB2/SEMA3E/INPP5J/SEMA6B/ULK2/SEMA3A/SEMA4F/RTN4RL1/GFI1/LPAR1/SEMA3G/DKK1/PLXNA3/KIAA0319/LRP4/MT3/SEMA3B/DAB2/PAQR3/SEMA4D/ADCY6/WNT3/RAB29/SEMA6C/NR2F1/LRRK2/NRP1/SPOCK1/CDK5R1/STMN2/WNT3A/DNM3/NLGN1/PTPRO/RGMA/TSKU/TRPV4
GO:0031644	regulation of nervous system process	123	0.578405	2.02382	0.00142857	0.00487057	0.00143788	3672	tags=43%, list=18%, signal=36%	MYRF/NPTX1/TPPP/TNFRSF1B/SHANK3/NPTXR/SRC/TMEM25/GRIN1/SLC8A2/CACNG4/MGLL/OPRL1/WASF3/ABAT/GRIN2D/DLGAP3/TMEM108/ITGA2/SHISA7/RGS4/TNFRSF21/CNIH2/TYMP/BEGAIN/S1PR2/F2R/ADORA1/JAM2/RIMS1/EDNRB/FGF12/NPTX2/DLGAP1/CHRNA7/LRRK2/CTSC/CUX2/SHANK1/PRKCZ/NRXN1/SPX/NLGN1/CACNG5/ITGAX/ZNF488/AVPR1A/NETO1/EGR2/STX1B/NOS3/FABP5/NLGN3
GO:0045055	regulated exocytosis	222	0.540315	2.0203	0.00131234	0.00487057	0.00143788	4041	tags=44%, list=19%, signal=36%	RIMS4/CACNA1G/CACNA1H/CORO1A/SYT7/NOTCH1/RIMS3/SYN1/SCAMP5/RAB3D/LAT2/SYT11/DMTN/HLA-F/SYNGR3/SYT1/RAB11FIP1/STXBP2/SYT17/PCLO/SYNGR1/CSPG5/ADORA2A/RAB15/SYT12/GAB2/BAIAP3/STX11/RAB26/SNPH/SYP/STXBP1/RAC2/PPP3CB/SLC4A8/KCNB1/ADGRE2/PIK3CD/CDK5R2/SYT3/LYN/RASGRP1/PTGDS/IL13RA2/DOC2A/STEAP2/APBA1/PPFIA3/ZP3/PIP5K1C/RIMS1/P2RY1/CHGA/SYNGR2/PRKCG/FOXF1/IL4R/SCIN/SYT15/GRIK5/LRRK2/OTOF/RAB11FIP5/CACNA…
GO:0007188	adenylate cyclase-modulating G protein-coupled receptor signaling pathway	224	0.540397	2.01959	0.00131926	0.00487057	0.00143788	4523	tags=45%, list=22%, signal=35%	PALM/ADGRB2/ADGRG1/NPR3/CHRM4/ADRA2C/ADGRB1/NPY1R/GPR161/PSAPL1/GNAO1/GNAZ/SSTR2/ADCY9/ADORA2A/ADCY7/PDE2A/APLP1/OPRL1/GNAI1/GPR37/RGS2/GNA15/GIPR/ADGRL1/ADGRE2/GPER1/TBXA2R/ADCYAP1/LGR4/PTHLH/GNAL/ADRA1D/ADM2/LPAR1/CALCRL/LPAR3/S1PR2/GPR4/ADORA1/MRAP2/ADCY5/ADRA2B/AKAP5/P2RY1/LPAR2/CHGA/GRM4/ADCY6/S1PR5/PTGFR/EDNRA/GABBR2/GCGR/PDE4D/ADGRL2/PRKACB/ADCYAP1R1/ADGRB3/RAPGEF4/PTH1R/GABBR1/PTGIR/ADGRG…
GO:0050806	positive regulation of synaptic transmission	149	0.565238	2.01575	0.00143678	0.00487057	0.00143788	3379	tags=38%, list=16%, signal=32%	CLSTN3/CA2/LAMA2/EPHB2/APOE/MME/CACNG7/RIMS3/SHANK3/ROR2/SYT1/NSG1/OXTR/SERPINE2/ADORA2A/SLC8A2/CACNG4/SYT12/CALB2/RGS14/BAIAP3/NTRK1/GRIN2D/NRGN/STXBP1/ARC/SLC4A8/GPER1/SHISA7/FAM107A/HAP1/LGMN/SLC1A1/PINK1/NR2E1/ADORA1/RASGRF2/RIMS1/AKAP5/PRKCG/GRIK2/GRIN2C/CHRNA7/ITPR3/PRKCZ/NRXN1/NLGN1/CACNG5/NMU/ADCY1/CRTC1/MPP2/CLSTN2/GIP/CALB1/STX1B/CRHR2
GO:0040013	negative regulation of locomotion	335	0.514029	2.00099	0.00125945	0.00487057	0.00143788	3279	tags=34%, list=16%, signal=29%	NGFR/GJA1/JUP/PADI2/LRP1/CALR/NDRG4/ADGRG1/PTPRU/NOTCH1/SEMA3C/APOE/VASH1/SEMA3F/RHOB/SFRP1/ADGRB1/ARPIN/LIMCH1/CHRD/EMILIN2/DPYSL3/SLIT1/DAB2IP/TMEFF2/ACVR1C/PTPRR/IGFBP3/ADORA2A/SEMA6A/SEMA7A/SEMA4G/PIP5KL1/PTPRK/CLDN3/SEMA3E/SEMA6B/IL27RA/TCAF1/DPP4/SEMA3A/SPINT2/SEMA4F/ATP1B2/ARHGDIB/SLIT2/ADA/TBXA2R/PLXNB3/MCC/RECK/SEMA3G/SYNJ2BP/PPARG/PHLDB2/PLXNA3/S1PR2/SEMA3B/ADARB1/ACVRL1/DLL4/ADORA1/C5/…
GO:1903305	regulation of regulated secretory pathway	133	0.566145	1.99896	0.00144092	0.00487057	0.00143788	4026	tags=46%, list=19%, signal=37%	RIMS4/CACNA1G/CACNA1H/SYT7/NOTCH1/RIMS3/SYN1/SCAMP5/RAB3D/SYT11/HLA-F/SYT1/STXBP2/SYT17/CSPG5/ADORA2A/RAB15/SYT12/GAB2/BAIAP3/SYP/STXBP1/RAC2/SLC4A8/KCNB1/ADGRE2/CDK5R2/SYT3/LYN/IL13RA2/DOC2A/APBA1/ZP3/P2RY1/PRKCG/FOXF1/IL4R/SYT15/LRRK2/CACNA1I/NCKAP1L/BLK/RAB3A/NLGN1/SYT2/BCR/ADCY1/HTR1B/SYT5/RPH3AL/FER/STXBP5/CEACAM1/PRKCB/BACE1/CD177/DOC2B/CASK/MICAL1/ITGAM/SYT13
GO:0070665	positive regulation of leukocyte proliferation	150	0.560235	1.99828	0.00142857	0.00487057	0.00143788	4323	tags=41%, list=21%, signal=33%	CORO1A/EPHB2/CDKN1A/IGF2/CD24/KITLG/IGFBP2/CD70/ANXA1/TNFSF9/JAK3/HLA-E/IL27RA/IL18/EBI3/ADA/CSF1R/CD40/CCDC88B/CD274/ICOSLG/PRKCQ/LYN/CSF1/TGFBR2/NCK2/EFNB1/ZP3/ST6GAL1/SHH/HLA-DPA1/CSF2RA/BCL2/BST2/CD74/NCKAP1L/WNT3A/CD55/VAV3/RIPK2/HLA-A/IL6ST/RASAL3/HLA-DMB/IL12A/ZAP70/MEF2C/TMIGD2/CARD11/CHRNB2/HAVCR2/CD38/STAT5B/CD209/IL34/IL15/PTPN22/CSF2RB/HLA-DPB1/IL12RB1/TNFSF4/PELI1
GO:0032946	positive regulation of mononuclear cell proliferation	136	0.564957	1.99796	0.00142653	0.00487057	0.00143788	4323	tags=40%, list=21%, signal=32%	CORO1A/EPHB2/CDKN1A/IGF2/CD24/IGFBP2/CD70/ANXA1/TNFSF9/JAK3/HLA-E/IL27RA/IL18/EBI3/ADA/CD40/CCDC88B/CD274/ICOSLG/PRKCQ/CSF1/TGFBR2/NCK2/EFNB1/ZP3/ST6GAL1/SHH/HLA-DPA1/BCL2/CD74/NCKAP1L/WNT3A/CD55/VAV3/RIPK2/HLA-A/IL6ST/RASAL3/HLA-DMB/IL12A/ZAP70/MEF2C/TMIGD2/CARD11/CHRNB2/HAVCR2/CD38/STAT5B/CD209/IL15/PTPN22/HLA-DPB1/IL12RB1/TNFSF4/PELI1
GO:0050770	regulation of axonogenesis	150	0.557249	1.98764	0.00142857	0.00487057	0.00143788	2661	tags=41%, list=13%, signal=36%	PLXND1/MAPT/NTN1/MAP2/CRABP2/L1CAM/EPHB2/SEMA3C/FN1/PLXNC1/SEMA3F/MAP1B/EFNB3/RTN4R/SLIT1/PTPRS/BRSK2/DRAXIN/SEMA6A/SEMA7A/EPHA7/SEMA4G/SEMA3E/SEMA6B/ULK2/SEMA3A/SEMA4F/MEGF8/SLIT2/EPHB3/RET/CDH2/DIXDC1/PLXNB3/RND2/UST/KIF13B/SEMA3G/PLXNA3/KIAA0319/LRP4/LPAR3/MT3/SEMA3B/ISLR2/TIAM2/SEMA4D/XK/PAK1/WNT3/SEMA6C/NRP1/ROBO1/PLXNB1/CDK5R1/POU3F2/MAP6/WNT3A/BRSK1/SLITRK1/POU4F2/TIAM1
GO:0007189	adenylate cyclase-activating G protein-coupled receptor signaling pathway	140	0.558003	1.97855	0.00142857	0.00487057	0.00143788	4421	tags=46%, list=21%, signal=36%	ADGRB2/ADGRG1/ADRA2C/ADGRB1/GPR161/ADCY9/ADORA2A/ADCY7/APLP1/OPRL1/GIPR/ADGRL1/ADGRE2/GPER1/TBXA2R/ADCYAP1/LGR4/PTHLH/GNAL/ADRA1D/ADM2/LPAR1/CALCRL/LPAR3/S1PR2/GPR4/MRAP2/ADCY5/ADRA2B/LPAR2/CHGA/ADCY6/S1PR5/PTGFR/GCGR/PDE4D/ADGRL2/ADGRB3/RAPGEF4/PTH1R/PTGIR/ADGRG5/ADM/PTGER3/S1PR1/ADCY1/S1PR4/GNG2/CRHR1/GPR3/GIP/PTGER1/ADRB1/ADGRE1/MC5R/LGR5/MC4R/GPR157/CALCB/PRKCA/VIP/ADGRL3/ADGRE5/ADRA2A
GO:0060047	heart contraction	228	0.527981	1.97792	0.00131234	0.00487057	0.00143788	4564	tags=46%, list=22%, signal=36%	ATP1A3/DSP/CACNA1G/GJA1/JUP/DSG2/SCN1B/ATP2A3/CACNA1H/SPTBN4/KCNJ12/SLC4A3/EPAS1/KCNH2/PKP2/GCH1/SLC8A2/BVES/ANK2/PDE5A/RGS2/SEMA3A/PPP1R13L/FKBP1B/ATP1B2/ADA/EHD3/RGS4/SLC8A1/KCNJ8/CXCR4/ADRA1D/ADM2/ACE/SLC1A1/TRPM4/GJD3/CYP2J2/TMEM65/SCN5A/NKX2-5/ADORA1/EDNRB/FOXN4/DES/CHGA/FGF12/EDNRA/SCN1A/SCN4B/HSPB7/FXYD1/ATP2B1/PDE4D/DSC2/RNF207/STC1/PIK3CG/SCN3B/P2RX4/GPD1L/APLN/KCNJ3/GSTM2/ATP2B2/CXADR/H…
GO:0050671	positive regulation of lymphocyte proliferation	134	0.558416	1.97599	0.00142857	0.00487057	0.00143788	4323	tags=40%, list=21%, signal=32%	CORO1A/EPHB2/CDKN1A/IGF2/CD24/IGFBP2/CD70/ANXA1/TNFSF9/JAK3/HLA-E/IL27RA/IL18/EBI3/ADA/CD40/CCDC88B/CD274/ICOSLG/PRKCQ/TGFBR2/NCK2/EFNB1/ZP3/SHH/HLA-DPA1/BCL2/CD74/NCKAP1L/WNT3A/CD55/VAV3/RIPK2/HLA-A/IL6ST/RASAL3/HLA-DMB/IL12A/ZAP70/MEF2C/TMIGD2/CARD11/CHRNB2/HAVCR2/CD38/STAT5B/CD209/IL15/PTPN22/HLA-DPB1/IL12RB1/TNFSF4/PELI1
GO:0003014	renal system process	103	0.571976	1.96687	0.00145773	0.00487057	0.00143788	4522	tags=50%, list=22%, signal=40%	MCAM/NPR3/NPR1/AQP3/SGK1/EMP2/TMEM63C/GAS6/ADORA2A/ABCG2/CLDN4/OPRL1/AQP1/LGMN/MYO5B/ACE/TBC1D8B/F2R/AKR1B1/MYO1E/ADORA1/HSD11B2/RHPN2/CORO2B/WFS1/EDNRB/AGTR1/ADCY6/EDNRA/BCL2/PRKACB/STC1/AKR1C3/ADM/SPX/PTPRO/SULF2/AKAP11/BCR/AVPR1A/CYBA/CHRNB2/BMP4/SERPINF2/PCSK5/SUCNR1/EDN1/MAGED2/AQP4/CHRNA3/CYP4F12/AGT
GO:0001505	regulation of neurotransmitter levels	202	0.528636	1.96309	0.00133333	0.00487057	0.00143788	4041	tags=43%, list=19%, signal=35%	RIMS4/SLC29A4/SYT7/MOXD1/RIMS3/SYN1/RAB3B/SYT11/ACHE/SYNGR3/SYT1/ASIC1/STXBP2/ITGB3/PCLO/CSPG5/ADORA2A/SYT12/BAIAP3/ABAT/STX11/KCNMB4/SNPH/SYP/ALDH5A1/SLC29A2/STXBP1/SLC4A8/NRXN2/GPER1/BCHE/DOC2A/APBA1/SLC6A12/GPM6B/PPFIA3/PIP5K1C/RIMS1/P2RY1/GRM4/NR4A1/PRKCG/GCHFR/CAMK2A/GRIK5/LRRK2/AGTPBP1/SNCG/OTOF/UNC13A/BRSK1/ERC2/P2RX7/RAB3A/NRXN1/SYN2/SNCAIP/MCTP1/NLGN1/SLC1A2/SYT2/MAOA/RPH3A/ADCY1/GDNF/ME…
GO:0030198	extracellular matrix organization	292	0.509629	1.96217	0.00127551	0.00487057	0.00143788	4880	tags=49%, list=24%, signal=38%	COL1A1/COL12A1/MMP15/FBLN2/FGFR4/LAMB1/LRP1/SH3PXD2B/NOTCH1/NID1/TNFRSF1B/ADAMTSL4/CRISPLD2/OLFML2A/CREB3L1/LOX/NID2/MMP17/COMP/THSD4/CTSV/OLFML2B/COL9A3/GAS6/HMCN1/APLP1/NTN4/LOXL4/COL16A1/COL27A1/ADAMTS7/COL2A1/MMP11/DPP4/SPINT2/NDNF/MMP9/FBLN5/COL4A4/COL17A1/TLL2/NPNT/NTNG2/PDGFRA/ATP7A/RECK/PHLDB2/ADAMTS13/FSCN1/CCDC80/MMP1/GPM6B/NR2E1/MYO1E/FERMT1/SPINT1/MPZL3/ADAMTS14/TNXB/ANTXR1/ADAMTS8/MM…
GO:0003206	cardiac chamber morphogenesis	121	0.564078	1.96024	0.00144928	0.00487057	0.00143788	4011	tags=49%, list=19%, signal=40%	DSP/NOTCH1/SEMA3C/SLIT3/SOX4/CPE/PKP2/SMO/HEY1/LY6E/SMARCD3/NRP2/PPP1R13L/FGFRL1/SLIT2/POU4F1/HEYL/TGFBR2/NKX2-5/DLL4/HAND2/HEG1/TBX1/FZD1/LRP2/EDNRA/FOXF1/SMAD6/WNT11/NRP1/BMP7/GATA3/ROBO1/OVOL2/ENG/COL11A1/FZD2/HEY2/BMP5/NPY2R/BMP2/ZFPM2/MEF2C/PROX1/TNNI3/RYR2/BMP4/TBX2/NOS3/MSX2/TGFB2/ROBO2/MDM2/FOXC1/MESP1/TPM1/TNNC1/NOG/FGFR2
GO:0010975	regulation of neuron projection development	416	0.493655	1.95842	0.00121951	0.00487057	0.00143788	3144	tags=38%, list=15%, signal=33%	PLXND1/MAPT/HSPA5/KIF1A/SCN1B/NTN1/MAP2/CRABP2/L1CAM/ITM2C/NDRG4/EPHB2/SEMA3C/APOE/FN1/PLXNC1/SEMA3F/MAP1B/PMP22/SFRP1/KREMEN1/CRMP1/PTK7/SHANK3/EFNB3/RTN4RL2/NGEF/ROR2/RTN4R/FEZ1/DPYSL3/SLIT1/DAB2IP/PTPRS/SRCIN1/BRSK2/NRCAM/SERPINI1/DRAXIN/SEMA6A/SEMA7A/EPHA7/SEMA4G/EFNB2/SEMA3E/INPP5J/NTRK1/SEMA6B/ULK2/RGS2/SEMA3A/FKBP1B/SEMA4F/NDNF/MEGF8/ATP1B2/ARC/SLIT2/EPHB3/RTN4RL1/TENM3/PACSIN1/RET/CDH2/CN…
GO:0030048	actin filament-based movement	127	0.555396	1.95779	0.0014245	0.00487057	0.00143788	2670	tags=33%, list=13%, signal=29%	DSP/CACNA1G/GJA1/JUP/DSG2/SCN1B/MYO6/WIPF1/LIMCH1/KCNH2/EMP2/EPDR1/PKP2/ANK2/EPB41L5/MYO5C/MYO7A/KCNJ8/MYO5B/MYH14/TRPM4/FNBP1L/WIPF3/SCN5A/MYO1E/ADORA1/FGF12/ACTA2/SCN1A/SCN4B/PDE4D/DSC2/MYO1B/RNF207/SYNE2/STC1/SCN3B/GPD1L/KCNJ3/MYO1F/MYO7B/HCN4
GO:0043062	extracellular structure organization	293	0.508256	1.95731	0.00127551	0.00487057	0.00143788	4880	tags=49%, list=24%, signal=38%	COL1A1/COL12A1/MMP15/FBLN2/FGFR4/LAMB1/LRP1/SH3PXD2B/NOTCH1/NID1/TNFRSF1B/ADAMTSL4/CRISPLD2/OLFML2A/CREB3L1/LOX/NID2/MMP17/COMP/THSD4/CTSV/OLFML2B/COL9A3/GAS6/HMCN1/APLP1/NTN4/LOXL4/COL16A1/COL27A1/ADAMTS7/COL2A1/MMP11/DPP4/SPINT2/NDNF/MMP9/FBLN5/COL4A4/COL17A1/TLL2/NPNT/NTNG2/PDGFRA/ATP7A/RECK/PHLDB2/ADAMTS13/FSCN1/CCDC80/MMP1/GPM6B/NR2E1/MYO1E/FERMT1/SPINT1/MPZL3/ADAMTS14/TNXB/ANTXR1/ADAMTS8/MM…
GO:0045229	external encapsulating structure organization	295	0.507838	1.95524	0.00127877	0.00487057	0.00143788	4880	tags=48%, list=24%, signal=38%	COL1A1/COL12A1/MMP15/FBLN2/FGFR4/LAMB1/LRP1/SH3PXD2B/NOTCH1/NID1/TNFRSF1B/ADAMTSL4/CRISPLD2/OLFML2A/CREB3L1/LOX/NID2/MMP17/COMP/THSD4/CTSV/OLFML2B/COL9A3/GAS6/HMCN1/APLP1/NTN4/LOXL4/COL16A1/COL27A1/ADAMTS7/COL2A1/MMP11/DPP4/SPINT2/NDNF/MMP9/FBLN5/COL4A4/COL17A1/TLL2/NPNT/NTNG2/PDGFRA/ATP7A/RECK/PHLDB2/ADAMTS13/FSCN1/CCDC80/MMP1/GPM6B/NR2E1/MYO1E/FERMT1/SPINT1/MPZL3/ADAMTS14/TNXB/ANTXR1/ADAMTS8/MM…
GO:0048167	regulation of synaptic plasticity	182	0.530863	1.95151	0.0013624	0.00487057	0.00143788	3826	tags=43%, list=18%, signal=35%	MAPT/SYT7/EPHB2/APOE/JPH3/MME/MAP1B/RIMS3/SHANK3/ADGRB1/NSG1/PLAT/SYNGR1/GRIN1/SERPINE2/ADORA2A/SLC8A2/SYT12/CALB2/SORCS2/RGS14/GRIN2D/NRGN/SYP/STXBP1/PPP3CB/ARC/KCNB1/SHISA7/FAM107A/CAMK2B/LGMN/NEURL1/SLC1A1/STAU2/NR2E1/PPFIA3/ADORA1/RASGRF2/HRH1/RIMS1/AKAP5/PRKCG/SHISA8/CAMK2A/GRID2IP/GRIK2/KRAS/GRIN2C/CHRNA7/ITPR3/VGF/CX3CL1/BRSK1/ERC2/JPH4/RAB3A/PRKCZ/LZTS1/MCTP1/NEUROD2/ADCY1/ABHD6/NETO1/MEF…
GO:0017157	regulation of exocytosis	192	0.527696	1.95009	0.00134953	0.00487057	0.00143788	4057	tags=42%, list=20%, signal=34%	SDC1/RIMS4/CACNA1G/CACNA1H/SYT7/NOTCH1/ATP9A/RIMS3/SYN1/RAB3B/SCAMP5/RAB3D/SYT11/HLA-F/SYT1/STXBP2/SYT17/PCLO/CSPG5/ANXA1/ADORA2A/RAB15/SYT12/ATP13A2/GAB2/BAIAP3/RAB26/SYP/STXBP1/RAC2/SLC4A8/KCNB1/ADGRE2/HAP1/CDK5R2/SYT3/LYN/RAB27B/IL13RA2/DOC2A/EXPH5/APBA1/ZP3/P2RY1/LGI3/PRKCG/FOXF1/IL4R/SYT15/LRRK2/CACNA1I/RAPGEF4/SYTL4/NCKAP1L/BLK/RAB3A/NLGN1/SYT2/BCR/ADCY1/HTR1B/SYT5/RPH3AL/STX1B/FER/STXBP5/C…
GO:0042476	odontogenesis	123	0.556791	1.94819	0.00142857	0.00487057	0.00143788	4113	tags=44%, list=20%, signal=35%	COL1A1/JAG2/SDC1/NGFR/LAMB1/PERP/AXIN2/SNX10/SRC/AQP3/HTRA1/SMO/MSX1/TP63/AQP1/GLI2/PITX2/PDGFRA/CSF1/LRP4/SCN5A/HAND2/TBX1/SHH/BCL11B/WNT6/ALPL/TCIRG1/DLX3/TSPEAR/LEF1/BMP7/PAX9/COL1A2/CNNM4/ADM/FST/ENAM/BMP2/LAMA5/MMP20/SLC24A4/RUNX2/FAM20C/BMP4/MSX2/TGFB2/WNT10A/FOXC1/RSPO2/NKX2-3/FGFR2/EDN1/ITGB6
GO:0003015	heart process	238	0.513851	1.94166	0.00129366	0.00487057	0.00143788	4564	tags=45%, list=22%, signal=35%	ATP1A3/DSP/CACNA1G/GJA1/JUP/DSG2/SCN1B/ATP2A3/CACNA1H/SPTBN4/KCNJ12/SLC4A3/EPAS1/SRC/KCNH2/PKP2/GCH1/SLC8A2/BVES/ANK2/PDE5A/RGS2/SEMA3A/PPP1R13L/FKBP1B/ATP1B2/ADA/EHD3/RGS4/FYN/SLC8A1/KCNJ8/CXCR4/ADRA1D/ADM2/ACE/SLC1A1/TRPM4/GJD3/CYP2J2/TMEM65/SCN5A/NKX2-5/ADORA1/EDNRB/FOXN4/DES/CHGA/FGF12/EDNRA/SCN1A/SCN4B/HSPB7/FXYD1/ATP2B1/PDE4D/DSC2/RNF207/STC1/PIK3CG/SCN3B/P2RX4/GPD1L/APLN/KCNJ3/GSTM2/ATP2B2…
GO:0031345	negative regulation of cell projection organization	180	0.529109	1.94097	0.00136799	0.00487057	0.00143788	3016	tags=39%, list=15%, signal=34%	RAP1GAP/NTN1/MAP2/ITM2C/EPHB2/SEMA3C/APOE/SEMA3F/PMP22/KREMEN1/CRMP1/EFNB3/RTN4RL2/ARPIN/NGEF/RTN4R/DPYSL3/SLIT1/PTPRS/DRAXIN/SEMA6A/SEMA7A/EPHA7/SEMA4G/EFNB2/SEMA3E/INPP5J/SEMA6B/ULK2/RAB3IP/SEMA3A/SEMA4F/SLIT2/RTN4RL1/PRKCD/PLXNB3/FYN/GFI1/LPAR1/SEMA3G/DKK1/PLXNA3/KIAA0319/LRP4/MT3/SEMA3B/DAB2/PAQR3/EVL/SEMA4D/TBC1D30/ADCY6/WNT3/RAB29/SEMA6C/NR2F1/LRRK2/NRP1/SPOCK1/CDK5R1/STMN2/WNT3A/DNM3/EVI5L…
GO:0050920	regulation of chemotaxis	204	0.520602	1.9361	0.001321	0.00487057	0.00143788	4138	tags=44%, list=20%, signal=35%	TUBB2B/PADI2/CALR/NOTCH1/SEMA3C/ADGRA2/SEMA3F/PDGFRB/PGF/SLIT1/SCG2/GAS6/SEMA6A/SEMA7A/SEMA4G/SLC8B1/IL6R/EFNB2/SEMA3E/SEMA6B/PDGFD/DPP4/SEMA3A/MTUS1/SEMA4F/RAC2/MEGF8/SLIT2/ITGA2/CSF1R/CAMK1D/PDGFRA/LGMN/CXCR4/TMEM102/LYN/CSF1/SEMA3G/PLXNA3/SEMA3B/JAM3/C5/TPBG/CXCL8/SEMA4D/ST6GAL1/PRSS56/WNT3/F3/DAPK2/HSPB1/SEMA6C/NOVA2/VEGFC/CD74/NRP1/MDK/ROBO1/P2RX4/NCKAP1L/WNT3A/MET/POU4F2/ELANE/KDR/PTPRO/RIN…
GO:0001822	kidney development	292	0.501609	1.93129	0.00127551	0.00487057	0.00143788	3808	tags=41%, list=18%, signal=34%	NOTCH3/PLXND1/SDC1/PODXL/CRLF1/NOTCH1/NID1/MME/SFRP1/CD24/ASS1/PTK7/PDGFRB/WNT7B/MMP17/ANKS6/SOX4/SERPINB7/ARID5B/SOX8/DCHS2/CTSH/SMO/EPHA7/MTSS1/IL6R/EFNB2/EGR1/PDGFD/CYP26B1/GREB1L/PDGFA/GLI2/DLL1/MMP9/SLIT2/COL4A4/RET/NPNT/TP73/LGR4/PDGFRA/WNT2B/FMN1/GDF6/KCNJ8/HEYL/CYP26A1/PLCE1/FRAS1/BICC1/GCNT1/FREM2/DCHS1/ACE/MAGED1/FBN1/LRP4/CDKN1C/GPR4/AKR1B1/MYO1E/KIF26B/WFS1/PRDM1/EDNRB/SHH/WNT4/LRP2/A…
GO:0032944	regulation of mononuclear cell proliferation	216	0.517105	1.9291	0.00132275	0.00487057	0.00143788	4756	tags=39%, list=23%, signal=30%	CORO1A/EPHB2/CDKN1A/IGF2/TNFRSF1B/CD24/IGFBP2/CD70/ANXA1/TNFSF9/JAK3/HLA-E/AHR/IL27RA/PDE5A/RAC2/IL18/EBI3/ADA/MAPK8IP1/CD40/BTN2A2/CCDC88B/TNFRSF21/CD274/ICOSLG/PRKCQ/LYN/CSF1/TGFBR2/NCK2/EFNB1/ZP3/ST6GAL1/SHH/HLA-DPA1/LRRC32/BCL2/CD74/SPN/TNFRSF14/NCKAP1L/BLK/WNT3A/CD55/GPNMB/VAV3/RIPK2/CEBPB/HLA-A/IL6ST/CLEC4G/RASAL3/LGALS3/HLA-DMB/IL12A/ZAP70/MEF2C/TMIGD2/CARD11/CHRNB2/IKZF3/LMO1/BMP4/GAL/LGA…
GO:0070663	regulation of leukocyte proliferation	235	0.513868	1.92849	0.001321	0.00487057	0.00143788	4756	tags=39%, list=23%, signal=31%	CORO1A/EPHB2/CDKN1A/IGF2/TNFRSF1B/CD24/KITLG/IGFBP2/CD70/ANXA1/TNFSF9/JAK3/HLA-E/AHR/IL27RA/PDE5A/RAC2/IL18/EBI3/ADA/MAPK8IP1/CSF1R/CD40/BTN2A2/CCDC88B/TNFRSF21/CD274/ICOSLG/PRKCQ/LYN/CSF1/TGFBR2/NCK2/EFNB1/ZP3/TNFAIP3/ST6GAL1/SHH/HLA-DPA1/CSF2RA/LRRC32/BCL2/BST2/CD74/SPN/TNFRSF14/NCKAP1L/BLK/WNT3A/CD55/GPNMB/VAV3/RIPK2/CEBPB/HLA-A/IL6ST/CLEC4G/RASAL3/LGALS3/HLA-DMB/IL12A/ZAP70/MEF2C/TMIGD2/CARD1…
GO:0060560	developmental growth involved in morphogenesis	222	0.515378	1.92706	0.00131234	0.00487057	0.00143788	2771	tags=40%, list=13%, signal=35%	MAPT/CYFIP2/NTN1/MAP2/CRABP2/L1CAM/NOTCH1/SEMA3C/APOE/FN1/SEMA3F/MAP1B/CACNG7/SFRP1/PTK7/WNT7B/SYT1/RTN4R/SLIT3/SLIT1/PTPRS/SYT17/NRCAM/NKD1/ALCAM/ITGA4/DRAXIN/SEMA6A/RNF157/SEMA7A/EPHA7/SEMA4G/SEMA3E/SEMA6B/ULK2/EPB41L5/FLRT1/NRP2/SEMA3A/SEMA4F/MEGF8/PPP3CB/SLIT2/TMEM108/LHX2/RND2/FMN1/SYT3/CXCR4/CSF1/SEMA3G/FLRT3/SH3GL2/PLXNA3/TGFBR2/KIAA0319/NKX6-1/LPAR3/MT3/SEMA3B/ISLR2/AREG/KIF26B/WASF1/RIMS…
GO:0023061	signal release	422	0.485619	1.92671	0.00121507	0.00487057	0.00143788	4076	tags=38%, list=20%, signal=31%	RIMS4/GJA1/SYT7/SFRP1/RIMS3/SYN1/ADRA2C/SYT11/PTGES/SYT1/RAB11FIP1/ASIC1/STXBP2/SOX4/SYT17/ACVR1C/PCLO/CPE/BRSK2/CSPG5/OXTR/MAFA/NEUROD1/ANXA1/ADORA2A/TNFRSF11A/SYT12/SLC8B1/KCNJ11/BAIAP3/ABAT/STX11/KCNMB4/SNPH/SYP/STXBP1/FKBP1B/PPP3CB/SLC4A8/GIPR/NRXN2/KCNB1/GPER1/CHRNA4/FZD4/ADCYAP1/LRP5/GCK/SYT3/TFR2/LYN/PPARG/SLC16A2/IL11/TRPM4/DOC2A/NKX6-1/MYRIP/IRS1/F2R/PINK1/APBA1/DAB2/PPFIA3/ADORA1/PIP5K1…
GO:0050878	regulation of body fluid levels	362	0.491328	1.9265	0.00123762	0.00487057	0.00143788	3656	tags=38%, list=18%, signal=31%	GJA1/LSR/CLDN1/TFPI2/CELSR2/EPHB2/APOE/FN1/NPR3/HPSE/SERPINA1/ADRA2C/NPR1/SRC/AQP3/DMTN/EMILIN2/ITGB3/EMP2/COMP/PLAT/F11R/ENTPD2/ZNF385A/P2RY2/PLCG2/GAS6/OXTR/MYL9/SERPINE2/ADORA2A/CLDN4/OPRL1/TP63/ABAT/CYP26B1/PDGFA/AQP1/SLC29A2/STXBP1/FZD6/ALOX12B/PRKCD/ITGA2/ADA/SFN/CD9/TBXA2R/CD40/GP1BB/PDGFRA/CDO1/ATP7A/MYO5B/PRKCQ/PROCR/SCNN1A/LYN/NEURL1/ADAMTS13/GRHL1/VWF/SLC7A11/FA2H/TYRO3/F2R/XDH/ACTG1/A…
GO:0072006	nephron development	139	0.541035	1.91907	0.00142248	0.00487057	0.00143788	3598	tags=45%, list=17%, signal=37%	NOTCH3/PODXL/NOTCH1/NID1/CD24/PDGFRB/WNT7B/SERPINB7/SOX8/DCHS2/SMO/MTSS1/IL6R/EGR1/PDGFD/GREB1L/DLL1/COL4A4/RET/NPNT/LGR4/PDGFRA/WNT2B/FMN1/HEYL/PLCE1/DCHS1/MAGED1/GPR4/MYO1E/KIF26B/EDNRB/SHH/WNT4/WNT6/EDNRA/ACTA2/WNT11/BCL2/BMP7/GATA3/ERBB4/ANGPT1/AQP11/PTPRO/SULF2/SIX2/GDNF/CITED1/BMP2/COL4A3/LAMA5/WNT1/HOXD11/MEF2C/PAX2/CALB1/HOXA11/BMP4/AHI1/LHX1/PECAM1
GO:0072001	renal system development	300	0.497669	1.9186	0.00127226	0.00487057	0.00143788	3808	tags=41%, list=18%, signal=34%	NOTCH3/PLXND1/SDC1/PODXL/CRLF1/NOTCH1/NID1/MME/SFRP1/CD24/ASS1/PTK7/PDGFRB/WNT7B/MMP17/ANKS6/SOX4/SERPINB7/ARID5B/SOX8/DCHS2/CTSH/SMO/EPHA7/MTSS1/IL6R/EFNB2/EGR1/PDGFD/CYP26B1/GREB1L/PDGFA/GLI2/DLL1/MMP9/SLIT2/COL4A4/RET/NPNT/TP73/LGR4/PDGFRA/WNT2B/FMN1/GDF6/KCNJ8/HEYL/CYP26A1/PLCE1/FRAS1/BICC1/GCNT1/FREM2/DCHS1/ACE/MAGED1/FBN1/LRP4/CDKN1C/GPR4/AKR1B1/MYO1E/KIF26B/WFS1/PRDM1/EDNRB/SHH/WNT4/LRP2/A…
GO:0001655	urogenital system development	339	0.49184	1.91698	0.00126263	0.00487057	0.00143788	3808	tags=40%, list=18%, signal=33%	NOTCH3/PLXND1/SDC1/PODXL/CRLF1/NOTCH1/EPHB2/NID1/MME/SFRP1/CD24/ASS1/PTK7/PDGFRB/WNT7B/MMP17/ANKS6/SOX4/SERPINB7/PSAPL1/ARID5B/SOX8/DCHS2/CTSH/SMO/ANXA1/EPHA7/MTSS1/IL6R/EFNB2/TP63/EGR1/PDGFD/CYP26B1/GREB1L/PDGFA/GLI2/DLL1/MMP9/SLIT2/EPHB3/COL4A4/RET/NPNT/TP73/LGR4/PDGFRA/WNT2B/FMN1/GDF6/HOXB13/KCNJ8/HEYL/CYP26A1/PLCE1/FRAS1/BICC1/GCNT1/FREM2/DCHS1/ACE/MAGED1/FBN1/LRP4/CDKN1C/GPR4/AKR1B1/MYO1E/KI…
GO:0042391	regulation of membrane potential	388	0.485197	1.91555	0.00123305	0.00487057	0.00143788	4733	tags=43%, list=23%, signal=34%	ATP1A3/DSP/MAPT/RIMS4/CACNA1G/GJA1/JUP/DSG2/SCN1B/CACNA1H/SCN9A/GABRD/RIMS3/SHANK3/SLC4A3/MAPK8IP2/SRC/KCNH2/PTPN3/ASIC1/HCN2/KCNH3/TMEM25/GRIN1/NRCAM/PKP2/IFI6/ADORA2A/SLC8A2/BVES/SLC8B1/FZD9/PIP5KL1/KCNJ11/ABAT/ANK2/KCNMB4/GRIN2D/KCNK15/STOX1/KCNK6/GNA15/FKBP1B/ATP1B2/SLC4A8/KCNC1/PMAIP1/KCNB1/TMEM108/GPER1/AKAP6/SCN2A/CHRNA4/EHD3/RGS4/SLC8A1/GLRB/KCNJ8/MYH14/CNIH2/KCNK13/TRPM4/GLRX/MLLT11/S1PR…
GO:1990138	neuron projection extension	164	0.530214	1.91209	0.00140845	0.00487057	0.00143788	2771	tags=43%, list=13%, signal=37%	MAPT/CYFIP2/NTN1/MAP2/L1CAM/SEMA3C/APOE/FN1/SEMA3F/MAP1B/CACNG7/SYT1/RTN4R/SLIT3/SLIT1/PTPRS/SYT17/NRCAM/ALCAM/ITGA4/DRAXIN/SEMA6A/RNF157/SEMA7A/SEMA4G/SEMA3E/SEMA6B/ULK2/FLRT1/NRP2/SEMA3A/SEMA4F/MEGF8/PPP3CB/SLIT2/TMEM108/LHX2/SYT3/CXCR4/SEMA3G/FLRT3/SH3GL2/PLXNA3/KIAA0319/NKX6-1/MT3/SEMA3B/ISLR2/WASF1/RIMS1/SEMA4D/RASAL1/BARHL2/EDNRA/WNT3/SLC23A2/SEMA6C/C9orf72/DPYSL2/NRP1/CDK5R1/CPNE5/EMX1/UNC…
GO:0050670	regulation of lymphocyte proliferation	213	0.512762	1.91051	0.00132275	0.00487057	0.00143788	4756	tags=38%, list=23%, signal=30%	CORO1A/EPHB2/CDKN1A/IGF2/TNFRSF1B/CD24/IGFBP2/CD70/ANXA1/TNFSF9/JAK3/HLA-E/AHR/IL27RA/PDE5A/RAC2/IL18/EBI3/ADA/MAPK8IP1/CD40/BTN2A2/CCDC88B/TNFRSF21/CD274/ICOSLG/PRKCQ/LYN/TGFBR2/NCK2/EFNB1/ZP3/SHH/HLA-DPA1/LRRC32/BCL2/CD74/SPN/TNFRSF14/NCKAP1L/BLK/WNT3A/CD55/GPNMB/VAV3/RIPK2/CEBPB/HLA-A/IL6ST/CLEC4G/RASAL3/LGALS3/HLA-DMB/IL12A/ZAP70/MEF2C/TMIGD2/CARD11/CHRNB2/IKZF3/LMO1/BMP4/GAL/LGALS7B/HAVCR2/C…
GO:0098659	inorganic cation import across plasma membrane	111	0.553997	1.90973	0.00148148	0.00487057	0.00143788	4878	tags=43%, list=24%, signal=33%	ATP1A3/SLC12A7/CACNA1B/KCNJ12/KCNH2/HCN2/WNK2/SLC8A2/KCNJ18/KCNJ11/ATP1B2/CACNA1A/SLC9A3/FYN/SLC8A1/KCNJ8/SCNN1A/SLC39A14/TRPM4/STEAP2/SLC39A4/TRPV3/KCNK5/SLC9A2/SCNN1D/SLC39A8/KCNJ4/KCNJ3/HCN4/ATP4A/TRPV4/SLC6A1/SLC24A4/SLC12A8/SCNN1B/ABCC9/SLC12A5/ATP12A/ATP1A2/KCNJ2/KCNK9/KCNJ5/SLC5A2/SLC12A2/CACNA1C/CACNA2D1/TRPM2/KCNQ1
GO:0099587	inorganic ion import across plasma membrane	111	0.553997	1.90973	0.00148148	0.00487057	0.00143788	4878	tags=43%, list=24%, signal=33%	ATP1A3/SLC12A7/CACNA1B/KCNJ12/KCNH2/HCN2/WNK2/SLC8A2/KCNJ18/KCNJ11/ATP1B2/CACNA1A/SLC9A3/FYN/SLC8A1/KCNJ8/SCNN1A/SLC39A14/TRPM4/STEAP2/SLC39A4/TRPV3/KCNK5/SLC9A2/SCNN1D/SLC39A8/KCNJ4/KCNJ3/HCN4/ATP4A/TRPV4/SLC6A1/SLC24A4/SLC12A8/SCNN1B/ABCC9/SLC12A5/ATP12A/ATP1A2/KCNJ2/KCNK9/KCNJ5/SLC5A2/SLC12A2/CACNA1C/CACNA2D1/TRPM2/KCNQ1
GO:0071805	potassium ion transmembrane transport	197	0.514917	1.90412	0.00135318	0.00487057	0.00143788	4564	tags=45%, list=22%, signal=36%	ATP1A3/SLC12A7/KCNQ2/KCNJ12/KCNH2/HCN2/KCNH3/WNK2/KCNJ18/KCNQ4/KCNJ11/ANK2/KCNMB4/KCNK15/KCNK6/AQP1/KCNG1/ATP1B2/KCNC1/KCNB1/AKAP6/KCNF1/RGS4/SLC9A3/KCNJ8/KCNA6/KCNK13/KCNN1/KCNV1/KCNAB2/KCNK5/ANK3/KCNA7/SLC9A2/KCNK3/NETO2/KCNH7/RNF207/KCND2/KCNJ4/SLC24A5/KCNJ3/KCNC3/FHL1/HCN4/KCNH4/TMEM38A/ATP4A/KCNIP3/KCNC4/KCNH1/NETO1/SLC24A3/KCNG3/SLC24A4/STK39/KCND1/SLC12A8/KCNN3/GAL/ABCC8/ABCC9/KCNT2/SLC12A…
GO:0003231	cardiac ventricle development	119	0.547156	1.8999	0.00144928	0.00487057	0.00143788	4011	tags=50%, list=19%, signal=41%	DSP/NOTCH1/SEMA3C/PTK7/SLIT3/SOX4/CPE/PKP2/HEY1/PDE2A/LY6E/SMARCD3/GREB1L/PPP1R13L/FGFRL1/SLIT2/POU4F1/HEYL/TGFBR2/TMEM65/SCN5A/NKX2-5/DLL4/HAND2/HEG1/SALL4/PRDM1/FZD1/LRP2/EDNRA/FOXF1/SMAD6/WNT11/GATA3/STRA6/ROBO1/ENG/COL11A1/HOXA13/XIRP2/FZD2/HEY2/NPY2R/ZFPM2/MEF2C/PROX1/TNNI3/RYR2/BMP4/NOS3/TGFB2/ROBO2/MDM2/FOXC1/MESP1/TPM1/TNNC1/NOG/DAND5/FGFR2
GO:2000146	negative regulation of cell motility	300	0.492059	1.89697	0.00127226	0.00487057	0.00143788	3279	tags=31%, list=16%, signal=26%	NGFR/GJA1/JUP/PADI2/LRP1/CALR/NDRG4/ADGRG1/PTPRU/NOTCH1/APOE/VASH1/RHOB/SFRP1/ADGRB1/ARPIN/LIMCH1/CHRD/EMILIN2/DPYSL3/DAB2IP/TMEFF2/ACVR1C/PTPRR/IGFBP3/PIP5KL1/PTPRK/CLDN3/IL27RA/TCAF1/DPP4/SEMA3A/SPINT2/ATP1B2/ARHGDIB/SLIT2/ADA/TBXA2R/PLXNB3/MCC/RECK/SYNJ2BP/PPARG/PHLDB2/S1PR2/ADARB1/ACVRL1/DLL4/ADORA1/C5/MAPK15/CCDC125/SPOCK3/TP53INP1/EVL/SHH/SRGAP3/WNT4/STK26/CD200/FBLN1/MMRN2/WNT11/CDH1/BCL2/…
GO:0006887	exocytosis	333	0.487242	1.8963	0.00125945	0.00487057	0.00143788	2624	tags=30%, list=13%, signal=27%	SDC1/RIMS4/CACNA1G/CACNA1H/CORO1A/SYT7/NOTCH1/ATP9A/RIMS3/SYN1/RAB3B/SCAMP5/PRSS12/NKD2/RAB3D/LAT2/SYT11/LLGL2/DMTN/HLA-F/SYNGR3/SYT1/RAB11FIP1/STXBP2/TNFAIP2/SRCIN1/SYT17/PCLO/SYNGR1/BRSK2/CSPG5/RAB3IL1/ANXA1/ADORA2A/RAB15/SYT12/ATP13A2/GAB2/BAIAP3/STX11/RAB26/SNPH/RAB3IP/SYP/STXBP1/RAC2/PPP3CB/SLC4A8/LLGL1/KCNB1/ADGRE2/PIK3CD/SYTL1/HAP1/CDK5R2/SYT3/LYN/RASGRP1/PTGDS/RAB27B/IL13RA2/DOC2A/EXPH5/S…
GO:0030336	negative regulation of cell migration	287	0.492609	1.89317	0.00128205	0.00487057	0.00143788	3279	tags=30%, list=16%, signal=26%	NGFR/GJA1/JUP/PADI2/LRP1/CALR/NDRG4/ADGRG1/PTPRU/NOTCH1/APOE/VASH1/RHOB/SFRP1/ADGRB1/ARPIN/LIMCH1/CHRD/EMILIN2/DPYSL3/DAB2IP/TMEFF2/ACVR1C/PTPRR/IGFBP3/PIP5KL1/PTPRK/CLDN3/IL27RA/TCAF1/DPP4/SEMA3A/ATP1B2/ARHGDIB/SLIT2/ADA/TBXA2R/PLXNB3/MCC/RECK/SYNJ2BP/PPARG/PHLDB2/S1PR2/ADARB1/ACVRL1/DLL4/ADORA1/C5/MAPK15/TP53INP1/EVL/SHH/SRGAP3/WNT4/STK26/CD200/MMRN2/WNT11/CDH1/BCL2/BST2/CD74/ROBO1/STC1/LDLRAD4…
GO:0034329	cell junction assembly	403	0.476927	1.88876	0.00121803	0.00487057	0.00143788	2903	tags=33%, list=14%, signal=29%	CLSTN3/PLXND1/GJA1/JUP/LSR/NPTX1/CAMSAP3/NTN1/SPTBN2/CLDN1/EPHB2/FN1/ADD2/LRRC4B/MAP1B/SFRP1/SHANK3/ADGRB1/SRC/ITGB4/LIMCH1/CBLN2/DMTN/ACHE/GPM6A/SNAI1/SLIT1/F11R/PCLO/ESAM/LGI2/NRCAM/PKP2/OXTR/EPHA7/PCDHB6/CLDN4/PTPRK/CLDN3/EFNB2/MPP7/NTRK1/ANK2/COL16A1/EPB41L5/SORBS1/TLN2/LHFPL4/CLDN10/EPHB3/PCDHB5/MICALL2/POU4F1/COL17A1/NRXN2/CDH2/ITGA2/FAM107A/EPHA3/CD9/NTNG2/FMN1/CDH18/DCHS1/FLRT3/PHLDB2/ARM…
GO:0051271	negative regulation of cellular component movement	308	0.488181	1.88804	0.00127389	0.00487057	0.00143788	3279	tags=31%, list=16%, signal=26%	NGFR/GJA1/JUP/PADI2/LRP1/CALR/NDRG4/ADGRG1/PTPRU/NOTCH1/APOE/VASH1/RHOB/SFRP1/ADGRB1/ARPIN/LIMCH1/CHRD/EMILIN2/DPYSL3/DAB2IP/TMEFF2/ACVR1C/PTPRR/IGFBP3/PIP5KL1/PTPRK/CLDN3/IL27RA/TCAF1/DPP4/SEMA3A/SPINT2/ATP1B2/ARHGDIB/SLIT2/ADA/CD9/TBXA2R/PLXNB3/MCC/CNIH2/RECK/SYNJ2BP/PPARG/PHLDB2/S1PR2/ADARB1/ACVRL1/DLL4/ADORA1/C5/MAPK15/CCDC125/SPOCK3/TP53INP1/EVL/SHH/SRGAP3/WNT4/STK26/CD200/FBLN1/MMRN2/WNT11/…
GO:0030168	platelet activation	127	0.534488	1.88409	0.0014245	0.00487057	0.00143788	3028	tags=38%, list=15%, signal=32%	APOE/FN1/ADRA2C/SRC/DMTN/EMILIN2/ITGB3/COMP/F11R/ENTPD2/PLCG2/MYL9/SERPINE2/ABAT/PDGFA/STXBP1/FZD6/PRKCD/CD9/CD40/GP1BB/PDGFRA/PRKCQ/LYN/ADAMTS13/VWF/SLC7A11/TYRO3/F2R/ACTG1/ADRA2B/DGKA/P2RY1/PIK3CB/HSPB1/PIK3CG/MYL12A/BLK/WNT3A/C1QTNF1/COL3A1/PLA2G4A/VAV3/VAV1/IL6ST/F2RL2/ADAMTS18/UBASH3B
GO:0048638	regulation of developmental growth	310	0.486276	1.88284	0.00127226	0.00487057	0.00143788	2655	tags=30%, list=13%, signal=26%	FGFR3/MAPT/NTN1/MAP2/CRABP2/L1CAM/NOTCH1/SEMA3C/CDKN1A/APOE/FN1/IGF2/SEMA3F/MAP1B/CACNG7/SPTBN4/PLS1/GDF15/SYT1/RTN4R/GAMT/NPY1R/SLIT1/PTPRS/SYT17/NRCAM/NKD1/SMO/DRAXIN/SEMA6A/RNF157/SEMA7A/DUSP9/EPHA7/SEMA4G/SEMA3E/SEMA6B/ULK2/WWC1/RGS2/SEMA3A/SEMA4F/MEGF8/DLL1/AKAP6/TLL2/TP73/RGS4/RND2/SYT3/LGMN/CXCR4/CSF1/SEMA3G/PLXNA3/TGFBR2/KIAA0319/NKX6-1/LPAR3/MT3/SEMA3B/ISLR2/INSR/NKX2-5/MFSD2A/ZP3/RIMS1/…
GO:0045664	regulation of neuron differentiation	179	0.512837	1.88214	0.0013587	0.00487057	0.00143788	3467	tags=40%, list=17%, signal=34%	NOTCH3/RAP1GAP/CALR/NOTCH1/CASZ1/MAP1B/SFRP1/MMD/ADRA2C/GPRC5B/FEZ1/GDPD5/SOX8/NRCAM/NEUROD1/HEY1/CDON/NAP1L2/ZHX2/MYCL/DLL1/RET/DIXDC1/TP73/GDF6/HEYL/DKK1/NKX2-2/FEZF1/NKX6-1/RAC3/NKX2-5/NR2E1/ADRA2B/EDNRB/SHH/BCL11B/DTX1/NTF4/S1PR5/TLX3/DPYSL2/BCL2/LRRK2/BMP7/FOXA1/CDK5R1/HMG20B/ID4/GDF11/WNT3A/POU4F2/TIAM1/OLIG2/NLGN1/NEUROD2/HEY2/SH3GL3/RNF112/MMD2/NREP/BMP6/ZC4H2/BMP2/SIX3/MEF2C/PROX1/BDNF/B…
GO:0007269	neurotransmitter secretion	139	0.529326	1.87753	0.00142248	0.00487057	0.00143788	4041	tags=45%, list=19%, signal=36%	RIMS4/SYT7/RIMS3/SYN1/SYT11/SYT1/ASIC1/STXBP2/PCLO/CSPG5/ADORA2A/SYT12/BAIAP3/STX11/KCNMB4/SNPH/SYP/STXBP1/SLC4A8/NRXN2/GPER1/DOC2A/APBA1/PPFIA3/PIP5K1C/RIMS1/P2RY1/GRM4/NR4A1/PRKCG/CAMK2A/GRIK5/LRRK2/SNCG/OTOF/UNC13A/BRSK1/ERC2/P2RX7/RAB3A/NRXN1/SYN2/SNCAIP/MCTP1/NLGN1/SYT2/RPH3A/ADCY1/MEF2C/HTR1B/SYT5/HRH3/STX1B/STXBP5/CPLX2/PRKCB/BACE1/DOC2B/CASK/CPLX1/PNKD/CADPS2
GO:0099643	signal release from synapse	139	0.529326	1.87753	0.00142248	0.00487057	0.00143788	4041	tags=45%, list=19%, signal=36%	RIMS4/SYT7/RIMS3/SYN1/SYT11/SYT1/ASIC1/STXBP2/PCLO/CSPG5/ADORA2A/SYT12/BAIAP3/STX11/KCNMB4/SNPH/SYP/STXBP1/SLC4A8/NRXN2/GPER1/DOC2A/APBA1/PPFIA3/PIP5K1C/RIMS1/P2RY1/GRM4/NR4A1/PRKCG/CAMK2A/GRIK5/LRRK2/SNCG/OTOF/UNC13A/BRSK1/ERC2/P2RX7/RAB3A/NRXN1/SYN2/SNCAIP/MCTP1/NLGN1/SYT2/RPH3A/ADCY1/MEF2C/HTR1B/SYT5/HRH3/STX1B/STXBP5/CPLX2/PRKCB/BACE1/DOC2B/CASK/CPLX1/PNKD/CADPS2
GO:0034765	regulation of ion transmembrane transport	432	0.472652	1.87503	0.00121951	0.00487057	0.00143788	4694	tags=41%, list=23%, signal=32%	CACNA1G/SCN1B/HSPA2/KCNQ2/CACNA1H/CORO1A/SCN9A/EPHB2/JPH3/CACNA1B/CACNG7/ABCB1/KCNJ12/SHANK3/TSPAN13/MAPK8IP2/KCNH2/PTPN3/STAC2/KCNH3/WNK2/PLCG2/CACNG4/KCNJ18/KCNQ4/ANO9/KCNJ11/OPRL1/ANK2/KCNK15/SESTD1/TCAF1/TESC/RGS2/KCNK6/KCNG1/FKBP1B/ATP1B2/MMP9/ARC/KCNC1/KCNB1/GPER1/JPH1/SHISA7/CACNA1A/AKAP6/KCNF1/SCN2A/EHD3/RGS4/HECW2/FYN/HAP1/SLC8A1/ATP7A/KCNJ8/SLC43A1/TMEM37/CNIH2/LYN/KCNA6/KCNK13/GLRX/KCN…
GO:0061387	regulation of extent of cell growth	103	0.545261	1.87501	0.00145773	0.00487057	0.00143788	2154	tags=39%, list=10%, signal=35%	MAPT/NTN1/MAP2/CRABP2/L1CAM/SEMA3C/APOE/FN1/SEMA3F/MAP1B/RTN4R/SLIT1/PTPRS/NRCAM/DRAXIN/SEMA6A/SEMA7A/EPHA7/SEMA4G/SEMA3E/SEMA6B/ULK2/SEMA3A/SEMA4F/MEGF8/RND2/SEMA3G/PLXNA3/KIAA0319/NKX6-1/LPAR3/MT3/SEMA3B/ISLR2/SEMA4D/BARHL2/WNT3/SEMA6C/DPYSL2/NRP1
GO:0015850	organic hydroxy compound transport	229	0.499522	1.87104	0.00131579	0.00487057	0.00143788	4060	tags=35%, list=20%, signal=28%	SLC29A4/LRP1/SYT7/ABCA2/APOE/STARD4/RAB3B/ADRA2C/SYT11/AQP3/SYT1/ITGB3/SYT17/CLU/OXTR/ADORA2A/LDLRAP1/SYT12/SLC10A4/LY6E/GRAMD1C/ABAT/AQP1/OSBPL5/OSBP2/LIPG/KCNB1/CHRNA4/SYT3/EMB/GRAMD1A/GRAMD1B/SLC16A3/OSBPL6/PINK1/DAB2/GPM6B/MAPK15/ADRA2B/P2RY1/CHGA/AGTR1/ABCA5/SYT15/FGF19/SLC2A13/SNCG/STRA6/ABCG1/C1QTNF1/SLCO1A2/AQP11/RAB3A/GABBR1/CD36/SYT2/ABCB4/LIMA1/BMP6/GDNF/ABCA4/CRHR1/HTR1B/ABCC2/SYT5/HR…
GO:0006836	neurotransmitter transport	196	0.50526	1.8703	0.0013459	0.00487057	0.00143788	4041	tags=41%, list=19%, signal=33%	RIMS4/SLC29A4/SLC6A8/SYT7/SLC6A17/RIMS3/SYN1/RAB3B/SYT11/SYNGR3/SYT1/ASIC1/STXBP2/ITGB3/SLC17A7/PCLO/CSPG5/ADORA2A/SYT12/BAIAP3/STX11/KCNMB4/SNPH/SYP/SLC29A2/STXBP1/SLC4A8/NRXN2/GPER1/SLC1A1/DOC2A/APBA1/SLC6A12/GPM6B/PPFIA3/PIP5K1C/RIMS1/P2RY1/GRM4/NR4A1/PRKCG/CAMK2A/GRIK5/LRRK2/ICA1/SNCG/OTOF/UNC13A/BRSK1/ERC2/P2RX7/RAB3A/NRXN1/SYN2/SNCAIP/MCTP1/NLGN1/SLC1A2/SYT2/SLC18A3/RPH3A/ADCY1/GDNF/MEF2C/H…
GO:0022407	regulation of cell-cell adhesion	422	0.471062	1.86896	0.00121507	0.00487057	0.00143788	4263	tags=37%, list=21%, signal=30%	FSTL3/PODXL/FCHO1/CELSR2/CORO1A/PTPRU/NOTCH1/IGF2/CHST2/AKNA/ADAM19/CD24/ASS1/EFNB3/SRC/DMTN/EMILIN2/IGFBP2/SOX4/F11R/CD83/CD70/LAPTM5/ANXA1/TNFSF9/SERPINE2/ADORA2A/ITGA4/JAK3/NRARP/RAG1/EPHA7/SIRPA/EFNB2/HLA-E/ABAT/IL27RA/EPB41L5/PDE5A/PAG1/DPP4/SPINT2/GLI2/IL18/EPHB3/EBI3/TENM3/PRKCD/ADA/CD9/BTN2A2/CCDC88B/TNFRSF21/FYN/CD274/ICOSLG/PRKCQ/LYN/RASGRP1/TGFBR2/MDGA1/MYB/NCK2/EFNB1/ZP3/KIF26B/HLA-DQ…
GO:0042129	regulation of T cell proliferation	161	0.51765	1.86503	0.00140647	0.00487057	0.00143788	4668	tags=39%, list=23%, signal=30%	CORO1A/IGF2/TNFRSF1B/CD24/IGFBP2/CD70/ANXA1/TNFSF9/JAK3/HLA-E/IL27RA/PDE5A/RAC2/IL18/EBI3/MAPK8IP1/BTN2A2/CCDC88B/TNFRSF21/CD274/ICOSLG/PRKCQ/TGFBR2/NCK2/EFNB1/ZP3/SHH/HLA-DPA1/LRRC32/SPN/TNFRSF14/NCKAP1L/CD55/GPNMB/RIPK2/CEBPB/HLA-A/IL6ST/CLEC4G/RASAL3/LGALS3/HLA-DMB/ZAP70/TMIGD2/CARD11/LMO1/BMP4/LGALS7B/HAVCR2/STAT5B/CD209/IL15/PTPN22/HLA-DPB1/IL12RB1/TNFSF4/PELI1/PLA2G2D/HLA-DRB1/TWSG1/CD6/IHH
GO:0099003	vesicle-mediated transport in synapse	190	0.505015	1.86251	0.00135135	0.00487057	0.00143788	3672	tags=39%, list=18%, signal=32%	RIMS4/SYT7/RIMS3/SYN1/RAB3B/SNCB/STON1/SYT1/DNAJC6/NSG1/ITGB3/DNM1/SLC17A7/PCLO/BRSK2/CSPG5/ADORA2A/SYT12/SNAP91/EFNB2/STX11/SNPH/SYP/STXBP1/PPP3CB/ARC/SLC4A8/PACSIN1/CDH2/SH3GL2/RAB27B/DOC2A/APBA1/PPFIA3/ACTG1/PIP5K1C/RIMS1/P2RY1/AMPH/PRKCG/PLD1/STON2/HPCA/GRIK5/LRRK2/SNCG/OTOF/CALY/CDK5R1/RAPGEF4/UNC13A/WNT3A/BRSK1/ERC2/DNM3/P2RX7/RAB3A/SYN2/NLGN1/SYT2/SH3GL3/SLC2A4/ADCY1/GRIP2/HTR1B/SYT5/STX1B…
GO:0071248	cellular response to metal ion	179	0.507143	1.86125	0.0013587	0.00487057	0.00143788	4315	tags=40%, list=21%, signal=32%	HSPA5/NPTX1/CLDN1/CALR/CACNA1H/SYT7/CEBPA/SYT11/DMTN/SYT1/SLC40A1/SYT17/RASGRP2/PLCG2/ADCY7/SYT12/ATP13A2/AQP1/RASA4B/MMP9/SLC25A23/ATP7A/SYT3/LGMN/TFR2/CPNE2/SLC1A1/MT3/MAP1LC3A/SCN5A/RASA4/SHH/ALOX15/RASAL1/ANK3/KCNK3/RYR1/LIG4/SYT15/INHBB/CDH1/HPCA/LRRK2/PRKAA2/CPNE5/P2RX4/GPLD1/AKR1C3/NLGN1/SYT2/NEUROD2/ADCY1/BMP6/KCNH1/MT1X/MEF2C/MEF2A/SYT5/CPNE4/CPNE9/TH/DPEP1/BACE1/MT2A/KCNA1/SYT13/EDN1/SL…
GO:0031214	biomineral tissue development	156	0.516179	1.86033	0.00138889	0.00487057	0.00143788	4613	tags=47%, list=22%, signal=37%	FGFR3/COL1A1/GJA1/NOTCH1/PHOSPHO1/AXIN2/NOTUM/SNX10/LOX/ENPP1/FAM83H/ROR2/COMP/GAS6/HEY1/FZD9/LGR4/SLC8A1/PTHLH/TRPM4/FBXL15/WNT10B/GPM6B/TBX1/WNT4/ALOX15/TMEM119/WNT6/ALPL/TCIRG1/ATP2B1/CYP27B1/TSPEAR/WNT11/BMP7/COL1A2/PKDCC/PTH1R/P2RX7/CNNM4/FBN2/BMPR1B/CEBPB/HEY2/ENAM/SRGN/S1PR1/BMP6/BMP2/MMP20/MEF2C/SLC24A3/SLC24A4/MINPP1/FAM20C/BMP4/BMP2K/NOS3/MATN1/LTF/MSX2/RSPO2/TMEM38B/FGFR2/ITGB6/PTN/ERC…
GO:0050807	regulation of synapse organization	200	0.499549	1.85472	0.00132979	0.00487057	0.00143788	2871	tags=36%, list=14%, signal=31%	CLSTN3/KIF1A/NPTX1/NTN1/EPHB2/APOE/LRRC4B/SEMA3F/SHANK3/CAMKV/ADGRB1/NGEF/CBLN2/GPM6A/SLIT1/DAB2IP/SRCIN1/NRCAM/OXTR/EPHA7/NTRK1/NRP2/LHFPL4/ARC/EPHB3/ADGRL1/CDH2/NTNG2/FYN/TUBA1A/CAMK2B/TANC2/CTTNBP2/FLRT3/NEURL1/ARMCX5-GPRASP2/DKK1/STAU2/MDGA1/LRP4/TANC1/SLC7A11/PPFIA2/IGSF9/SLITRK3/LZTS3/SLITRK5/TPBG/PDLIM5/ZNF804A/SEMA4D/FZD1/LRFN3/LRRK2/ADGRB3/RAB17/CDK5R1/CUX2/AGRN/WNT3A/DNM3/SLITRK1/NRXN1/…
GO:0110148	biomineralization	157	0.514521	1.85029	0.00140449	0.00487057	0.00143788	4613	tags=47%, list=22%, signal=37%	FGFR3/COL1A1/GJA1/NOTCH1/PHOSPHO1/AXIN2/NOTUM/SNX10/LOX/ENPP1/FAM83H/ROR2/COMP/GAS6/HEY1/FZD9/LGR4/SLC8A1/PTHLH/TRPM4/FBXL15/WNT10B/GPM6B/TBX1/WNT4/ALOX15/TMEM119/WNT6/ALPL/TCIRG1/ATP2B1/CYP27B1/TSPEAR/WNT11/BMP7/COL1A2/PKDCC/PTH1R/P2RX7/CNNM4/FBN2/BMPR1B/CEBPB/HEY2/ENAM/SRGN/S1PR1/BMP6/BMP2/MMP20/MEF2C/SLC24A3/SLC24A4/MINPP1/FAM20C/BMP4/BMP2K/NOS3/MATN1/LTF/MSX2/RSPO2/TMEM38B/FGFR2/ITGB6/PTN/ERC…
GO:0008217	regulation of blood pressure	166	0.510844	1.84652	0.00140056	0.00487057	0.00143788	4076	tags=41%, list=20%, signal=33%	ANPEP/NPR3/NPR1/NPY1R/SGK1/EMP2/GCH1/GAS6/OXTR/LVRN/CTSZ/OPRL1/ABAT/KCNK6/DLL1/NPR2/TBXA2R/LRP5/ADRA1D/ADM2/PPARG/ACE/F2R/ACVRL1/ADORA1/TRHDE/HSD11B2/CORO2B/ADRA2B/EDNRB/NOS2/CHGA/PTGS1/AGTR1/EDNRA/ACTA2/ATP2B1/GCGR/PDE4D/VEGFC/P2RX4/APLN/COL1A2/NCALD/ADM/SPX/PTPRO/P2RX2/AVPR1A/GRIP2/CYBA/TNNI3/STK39/PRCP/SERPINF2/NAV2/NOS3/ADRB1/PCSK5/PLCB3/GPR37L1/TPM1/EXT2/ATP1A2/RPS6KA2/SUCNR1/ERAP1/EDN1
GO:0051960	regulation of nervous system development	422	0.465165	1.84556	0.00121507	0.00487057	0.00143788	3286	tags=35%, list=16%, signal=30%	CLSTN3/PLXND1/MAPT/MYRF/PTPRZ1/TPPP/NTN1/MAP2/CRABP2/L1CAM/NOTCH1/EPHB2/SEMA3C/FN1/TNFRSF1B/LRRC4B/PLXNC1/MME/SEMA3F/MAP1B/SHANK3/EFNB3/ADGRB1/HES6/CBLN2/RTN4R/SLIT1/PTPRS/TGM2/SOX8/OXTR/SMO/HEY1/SERPINE2/DRAXIN/SEMA6A/SEMA7A/EPHA7/SEMA4G/SMARCD3/SEMA3E/RGS14/WASF3/NTRK1/SEMA6B/ULK2/SEMA3A/SEMA4F/MEGF8/DLL1/SLIT2/EPHB3/POU4F1/GPER1/LHX2/DIXDC1/TP73/PLXNB3/TNFRSF21/RND2/HAP1/CAMK2B/HEYL/CXCR4/LYN/…
GO:0050803	regulation of synapse structure or activity	206	0.495117	1.84335	0.00132275	0.00487057	0.00143788	3825	tags=42%, list=18%, signal=34%	CLSTN3/KIF1A/NPTX1/NTN1/EPHB2/APOE/LRRC4B/SEMA3F/SHANK3/CAMKV/ADGRB1/NGEF/CBLN2/GPM6A/SLIT1/DAB2IP/SRCIN1/SLC17A7/NRCAM/OXTR/EPHA7/NTRK1/NRP2/LHFPL4/ARC/EPHB3/ADGRL1/CDH2/NTNG2/FYN/TUBA1A/CAMK2B/TANC2/CTTNBP2/FLRT3/NEURL1/ARMCX5-GPRASP2/DKK1/STAU2/MDGA1/LRP4/TANC1/SLC7A11/PPFIA2/IGSF9/SLITRK3/LZTS3/SLITRK5/TPBG/PDLIM5/ZNF804A/SEMA4D/FZD1/LRFN3/LRRK2/ADGRB3/RAB17/CDK5R1/CUX2/AGRN/WNT3A/DNM3/SLITRK…
GO:0048588	developmental cell growth	214	0.494047	1.84269	0.00131752	0.00487057	0.00143788	2771	tags=37%, list=13%, signal=33%	MAPT/CYFIP2/NTN1/MAP2/CRABP2/L1CAM/SEMA3C/APOE/FN1/SEMA3F/MAP1B/CACNG7/SYT1/RTN4R/SLIT3/SLIT1/PTPRS/SYT17/NRCAM/ALCAM/ITGA4/DRAXIN/SEMA6A/RNF157/SEMA7A/EPHA7/SEMA4G/SEMA3E/SEMA6B/ULK2/FLRT1/RGS2/NRP2/SEMA3A/SEMA4F/MEGF8/PPP3CB/SLIT2/TMEM108/LHX2/AKAP6/RGS4/RND2/SYT3/CXCR4/SEMA3G/FLRT3/SH3GL2/PLXNA3/TGFBR2/KIAA0319/NKX6-1/LPAR3/MT3/SEMA3B/ISLR2/WASF1/PDLIM5/RIMS1/SEMA4D/RASAL1/BARHL2/EDNRA/WNT3/SL…
GO:0070661	leukocyte proliferation	293	0.477497	1.83885	0.00127551	0.00487057	0.00143788	4351	tags=36%, list=21%, signal=29%	GJA1/CORO1A/EPHB2/CDKN1A/NPR3/IGF2/TNFRSF1B/CD24/KITLG/IGFBP2/CD70/CLU/ANXA1/TNFSF9/JAK3/HLA-E/AHR/IL27RA/PDE5A/FKBP1B/RAC2/PPP3CB/IL18/EBI3/PRKCD/ADA/DOCK2/MAPK8IP1/CSF1R/CD40/BTN2A2/CCDC88B/TNFRSF21/FYN/CD274/ICOSLG/PRKCQ/LYN/CSF1/RASGRP1/ACE/TGFBR2/NCK2/EFNB1/ZP3/TNFAIP3/ST6GAL1/SHH/WNT4/HLA-DPA1/CSF2RA/TCIRG1/LRRC32/LEF1/BCL2/BST2/FLT3/CD74/SPN/TNFRSF14/PIK3CG/NCKAP1L/BLK/CX3CL1/WNT3A/CD55/P2…
GO:0006936	muscle contraction	326	0.472693	1.83562	0.00126743	0.00487057	0.00143788	4564	tags=40%, list=22%, signal=32%	DSP/CACNA1G/GJA1/JUP/DSG2/SCN1B/SLC6A8/CACNA1H/ANXA6/MYLK/KCNJ12/TMOD2/ADRA2C/CNN1/KCNH2/GAMT/APBB1/STAC2/COMP/GNAO1/PKP2/SSTR2/OXTR/MYL9/SPHK1/ABAT/ANK2/PDE5A/RGS2/PPP1R13L/FKBP1B/NMUR1/ITGA2/ADA/GPER1/DTNA/TBXA2R/NPNT/EHD3/SLC8A1/KCNJ8/CXCR4/PLCE1/MYH14/CALCRL/TNNT1/TRPM4/CALD1/MYOM3/SCN5A/ANKRD2/F2R/NKX2-5/ADORA1/ADRA2B/EDNRB/DES/DOCK4/CHGA/FGF12/NR4A1/EDNRA/ACTA2/SCN1A/SCN4B/FXYD1/RYR1/ATP2B1…
GO:0002250	adaptive immune response	389	0.464445	1.83466	0.0012285	0.00487057	0.00143788	5239	tags=41%, list=25%, signal=31%	RAP1GAP/ICAM1/NOTCH1/EPHB2/TNFRSF1B/HLA-B/LAT2/LAMP3/HLA-F/EMP2/BTN3A2/CD70/IL1R1/CLU/CTSH/CTSL/ANXA1/ALCAM/JAK3/TNFRSF11A/ADCY7/RAG1/IL6R/HLA-E/AHR/IL27RA/PAG1/SUSD4/MICB/PPP3CB/IL18/EBI3/PRKCD/ADA/IL21R/CD40/PIK3CD/TNFRSF21/FYN/CD274/ICOSLG/IRF7/PRKCQ/LYN/STX7/TRPM4/IL18R1/IL13RA2/JAM3/ZP3/C5/SERPING1/HLA-DQB1/TNFAIP3/PRDM1/CAMK4/HLA-C/ALOX15/HLA-DPA1/FCER2/TCIRG1/IL4R/LIG4/C3/BACH2/RFTN1/LEF1/…
GO:0035725	sodium ion transmembrane transport	168	0.505904	1.83319	0.00140056	0.00487057	0.00143788	4773	tags=43%, list=23%, signal=33%	ATP1A3/CACNA1G/SCN1B/SLC6A8/CACNA1H/SCN9A/SLC6A17/PTPN3/ASIC1/HCN2/WNK2/SLC17A7/SLC8A2/SLC8B1/TESC/ATP1B2/SLC4A8/SCN2A/HECW2/SLC9A3/SLC8A1/SCNN1A/TRPM4/GLRX/SCN5A/SLC6A12/FGF12/SCN3A/SCN8A/ANK3/SCN1A/SCN4B/SLC9A2/FXYD1/NETO2/SCNN1D/FXYD7/CACNA1I/SCN4A/SLC24A5/SCN3B/GPD1L/SLC4A4/CNNM4/HCN4/ATP4A/NETO1/FXYD6/SLC6A1/SLC24A3/SLC24A4/STK39/TPCN1/FGF11/SLC4A10/SLC6A19/SCNN1B/SHROOM2/ATP12A/ATP1A2/SLC34…
GO:0072073	kidney epithelium development	133	0.518876	1.83206	0.00144092	0.00487057	0.00143788	4011	tags=44%, list=19%, signal=36%	SDC1/PODXL/CRLF1/NOTCH1/SFRP1/CD24/WNT7B/SOX8/SMO/EPHA7/MTSS1/EFNB2/GREB1L/DLL1/SLIT2/RET/NPNT/LGR4/WNT2B/FMN1/HEYL/DCHS1/MAGED1/MYO1E/KIF26B/EDNRB/SHH/WNT4/WNT6/EDNRA/SMAD6/WNT11/BCL2/BMP7/GATA3/GDF11/AQP11/PTPRO/SIX2/GDNF/CITED1/BMP2/LAMA5/WNT1/HOXD11/MEF2C/PAX2/CALB1/EPCAM/HOXA11/BMP4/AHI1/LHX1/PECAM1/ROBO2/NPHS1/FOXC1/NOG/FGFR2
GO:0003205	cardiac chamber development	160	0.508271	1.83042	0.00140647	0.00487057	0.00143788	4011	tags=46%, list=19%, signal=38%	DSP/PLXND1/NOTCH1/SEMA3C/PTK7/SLIT3/SOX4/CPE/PKP2/SMO/HEY1/PDE2A/LY6E/SMARCD3/ANK2/GREB1L/NRP2/PPP1R13L/FGFRL1/SLIT2/POU4F1/HEYL/TGFBR2/TMEM65/SCN5A/NKX2-5/DLL4/HAND2/HEG1/SALL4/PRDM1/TBX1/FZD1/LRP2/EDNRA/FOXF1/SMAD6/WNT11/NRP1/BMP7/GATA3/STRA6/ROBO1/OVOL2/ENG/CRELD1/ADAMTS6/COL11A1/HOXA13/XIRP2/FZD2/HEY2/BMP5/NPY2R/BMP2/ZFPM2/MEF2C/PROX1/TNNI3/RYR2/BMP4/TBX2/NOS3/MSX2/TGFB2/ROBO2/MDM2/FOXC1/MESP…
GO:0001894	tissue homeostasis	252	0.482636	1.82756	0.00131062	0.00487057	0.00143788	4811	tags=43%, list=23%, signal=33%	GJA1/LSR/CLDN1/LAMA2/CORO1A/NOTCH1/TJP3/SNX10/RAB3D/EPAS1/SRC/ITGB3/CIB2/COMP/F11R/ESAM/RCN3/CTSH/NEUROD1/SMO/TUB/TNFRSF11A/CLDN3/TJP2/COL2A1/ATP1B2/CSF1R/LIPA/CSF1/USH1G/SLC1A1/SH3GL2/CROCC/CDH3/RAC3/JAM3/F2R/MFSD2A/ACTG1/TNFAIP3/SERPINA3/JAM2/CUBN/ILDR2/TMEM119/GPR137B/TCIRG1/HSPB1/KRAS/BCL2/OCLN/ALDH1A1/SLC39A8/USH1C/ANGPT1/P2RX4/OAS1/CNGB1/PTH1R/P2RX7/SLC22A5/COL3A1/CXADR/HOXA13/IL20RA/KDR/VS…
GO:2000027	regulation of animal organ morphogenesis	124	0.520751	1.826	0.00143062	0.00487057	0.00143788	5021	tags=56%, list=24%, signal=43%	NGFR/CELSR2/SFRP1/PTK7/ANKRD6/ROR2/CELSR1/SOX8/CTHRC1/NKD1/SMO/MSX1/NTN4/STOX1/PDGFA/FZD6/SAPCD2/LGR4/WNT2B/CSF1/DKK1/MAGED1/FZD3/DAB2/TBX1/SHH/FZD1/WNT4/GRHL3/WNT11/PLEKHA4/BMP7/GATA3/ROBO1/PAX9/WNT3A/GATA5/TIAM1/RSPO3/FZD2/SIX2/GDNF/BMP2/FZD7/RUNX2/PAX2/CELSR3/HOXA11/BMP4/AHI1/LHX1/ROBO2/WNT10A/MESP1/RSPO2/ROR1/NOG/HGF/EDN1/ZNRF3/DAAM1/MAGI2/AGT/VANGL2/PRICKLE2/TNFRSF11B/WNT2/MLLT3/SP6/CITED2
GO:0048675	axon extension	115	0.527204	1.8202	0.00147493	0.00487057	0.00143788	2638	tags=42%, list=13%, signal=37%	MAPT/NTN1/MAP2/L1CAM/SEMA3C/APOE/FN1/SEMA3F/MAP1B/RTN4R/SLIT3/SLIT1/PTPRS/NRCAM/ALCAM/DRAXIN/SEMA6A/SEMA7A/SEMA4G/SEMA3E/SEMA6B/ULK2/NRP2/SEMA3A/SEMA4F/MEGF8/PPP3CB/SLIT2/LHX2/SEMA3G/PLXNA3/KIAA0319/NKX6-1/MT3/SEMA3B/ISLR2/SEMA4D/BARHL2/EDNRA/WNT3/SEMA6C/C9orf72/DPYSL2/NRP1/CDK5R1/WNT3A/POU4F2/RAPH1
GO:0007599	hemostasis	220	0.486577	1.81965	0.00131752	0.00487057	0.00143788	3625	tags=38%, list=17%, signal=31%	TFPI2/EPHB2/APOE/FN1/HPSE/SERPINA1/ADRA2C/SRC/DMTN/EMILIN2/ITGB3/COMP/PLAT/F11R/ENTPD2/ZNF385A/PLCG2/GAS6/MYL9/SERPINE2/ADORA2A/ABAT/PDGFA/STXBP1/FZD6/PRKCD/ITGA2/CD9/TBXA2R/CD40/GP1BB/PDGFRA/PRKCQ/PROCR/LYN/ADAMTS13/VWF/SLC7A11/TYRO3/F2R/ACTG1/SERPING1/F12/F8/ADRA2B/DGKA/SHH/PAPSS2/P2RY1/PRSS56/FLI1/PIK3CB/F3/HSPB1/FBLN1/ENPP4/SCUBE1/PIK3CG/MYL12A/HNF4A/BLK/WNT3A/C1QTNF1/COL3A1/PLA2G4A/VAV3/VAV1…
GO:0042471	ear morphogenesis	119	0.52392	1.81922	0.00144928	0.00487057	0.00143788	5208	tags=52%, list=25%, signal=39%	NTN1/MYO6/EPHB2/PTK7/PLS1/ALDH1A3/ROR2/FOXI1/CTHRC1/KCNQ4/MSX1/STOX1/COL2A1/PDZD7/FZD6/MYO7A/INSIG1/USH1G/FZD3/PRRX1/TBX1/GRHL3/EDNRA/GATA3/NKX3-2/USH1C/DLX5/WNT3A/SOBP/COL11A1/ZIC1/FZD2/SLITRK6/SIX2/BCR/LRIG1/WNT1/TMIE/PROX1/HMX3/HMX2/PAX2/DLX6/TBX2/NOG/HPN/FGFR2/EDN1/ATOH1/MYO3B/INSIG2/MYO15A/TBX3/ITGA8/KCNQ1/ATP6V1B1/HESX1/FOXG1/ATP8A2/WNT5A/GSC/MAPK3
GO:0022409	positive regulation of cell-cell adhesion	272	0.476021	1.81863	0.0012987	0.00487057	0.00143788	4263	tags=38%, list=21%, signal=30%	FSTL3/PODXL/FCHO1/CORO1A/PTPRU/IGF2/CHST2/ADAM19/CD24/EFNB3/SRC/DMTN/EMILIN2/IGFBP2/SOX4/F11R/CD83/CD70/ANXA1/TNFSF9/ITGA4/JAK3/RAG1/SIRPA/EFNB2/HLA-E/IL27RA/DPP4/GLI2/IL18/EBI3/ADA/BTN2A2/CCDC88B/FYN/CD274/ICOSLG/PRKCQ/LYN/RASGRP1/TGFBR2/MYB/NCK2/EFNB1/ZP3/KIF26B/HLA-DQB1/SHH/HLA-DPA1/IL4R/ANK3/LEF1/CD74/BMP7/TNFRSF14/GATA3/MDK/KIFAP3/FOXA1/NCKAP1L/CX3CL1/WNT3A/CD55/RUNX3/PRKCZ/VAV1/CD47/RIPK2/E…
GO:0051048	negative regulation of secretion	153	0.506142	1.81516	0.00140647	0.00487057	0.00143788	3551	tags=34%, list=17%, signal=28%	GJA1/NOTCH1/APOE/ATP9A/TNFRSF1B/SFRP1/ADRA2C/SYT11/HLA-F/RAB11FIP1/ASIC1/SRCIN1/ACVR1C/OXTR/ANXA1/ERBB3/KCNJ11/ABAT/CYP51A1/FKBP1B/KCNB1/ADA/ACE/IL11/IL13RA2/IRS1/F2R/ADORA1/ADRA2B/P2RY1/CHGA/PLA2R1/FOXF1/CD200/INHBB/CD74/RAB11FIP5/SYTL4/NCKAP1L/GABBR1/SPX/PTGER3/BCR/IL12A/HTR1B/HRH3/RHBDF2/STK39/PIM3/CEACAM1/ABCC8/BMP8A
GO:0007596	blood coagulation	214	0.486439	1.81431	0.00131752	0.00487057	0.00143788	3625	tags=38%, list=17%, signal=32%	TFPI2/EPHB2/APOE/FN1/HPSE/SERPINA1/ADRA2C/SRC/DMTN/EMILIN2/ITGB3/COMP/PLAT/F11R/ENTPD2/PLCG2/GAS6/MYL9/SERPINE2/ADORA2A/ABAT/PDGFA/STXBP1/FZD6/PRKCD/ITGA2/CD9/TBXA2R/CD40/GP1BB/PDGFRA/PRKCQ/PROCR/LYN/ADAMTS13/VWF/SLC7A11/TYRO3/F2R/ACTG1/SERPING1/F12/F8/ADRA2B/DGKA/SHH/PAPSS2/P2RY1/PRSS56/PIK3CB/F3/HSPB1/FBLN1/ENPP4/SCUBE1/PIK3CG/MYL12A/HNF4A/BLK/WNT3A/C1QTNF1/COL3A1/PLA2G4A/VAV3/VAV1/CD36/IL6ST/F…
GO:0043270	positive regulation of ion transport	248	0.478647	1.80993	0.00131579	0.00487057	0.00143788	4694	tags=42%, list=23%, signal=33%	SCN1B/HSPA2/EPHB2/MYLK/ABCB1/RAB3B/SHANK3/PTGES/PDGFRB/SYT1/KCNH2/STAC2/WNK2/GRIN1/PLCG2/PKP2/ADORA2A/JAK3/TNFRSF11A/CACNG4/ABAT/ANK2/TCAF1/TESC/STXBP1/ATP1B2/ARC/KCNC1/CNTN1/GPER1/AKAP6/EHD3/HAP1/GLRX/SCN5A/F2R/PINK1/NKX2-5/ADORA1/WFS1/P2RY1/TRPV3/FGF12/PLA2R1/EDNRA/ANK3/CAMK2A/SCN4B/FXYD1/ATP2B1/RNF207/TRPC3/ADCYAP1R1/STC1/SCN3B/P2RX4/GPD1L/CX3CL1/CACNB3/CEMIP/GSTM2/P2RX7/PLA2G4A/GABBR1/FHL1/CE…
GO:0098657	import into cell	223	0.483811	1.80785	0.00131752	0.00487057	0.00143788	4773	tags=39%, list=23%, signal=30%	ATP1A3/NEURL1B/SLC29A4/SLC12A7/CACNA1B/RAB3B/KCNJ12/SYNGR3/KCNH2/HCN2/ITGB3/WNK2/ITGA4/SLC8A2/SLC27A2/KCNJ18/KCNJ11/SLC7A2/RGS2/SLC29A2/ATP1B2/CACNA1A/RGS4/SLC46A1/SLC9A3/FYN/SLC8A1/KCNJ8/SLC43A1/TFR2/SLC1A4/SCNN1A/SLC39A14/SLC16A2/SLC1A1/TRPM4/SLC7A11/STEAP2/SLC6A12/GPM6B/MAPK15/SLC39A4/TRPV3/LRP2/KCNK5/LRRC8E/SLC9A2/SLC7A8/SCNN1D/ACSL1/SLC39A8/KCNJ4/KCNJ3/HCN4/CD36/SPX/SLC1A2/ATP4A/GDNF/ACSL3/T…
GO:0043410	positive regulation of MAPK cascade	440	0.454593	1.80754	0.00120337	0.00487057	0.00143788	4076	tags=36%, list=20%, signal=29%	FGFR3/FGFR4/RASSF2/NDRG4/ICAM1/NOTCH1/APOE/IGF2/GLIPR2/TPD52L1/ARRB1/CD24/ABCA7/ADRA2C/KITLG/MAPK8IP2/SRC/FLT4/GDF15/PDGFRB/IGFBP4/ANKRD6/WNT7B/ROR2/DOK4/DAB2IP/PLCG2/LAPTM5/GAS6/SPHK1/SEMA7A/TNFRSF11A/GPR37/NTRK1/PDGFD/WWC1/PDE5A/PDGFA/SEMA3A/ITGA1/ALOX12B/TNFAIP8L3/CSPG4/RET/CDH2/GPER1/MAP4K2/MTURN/MAPK8IP1/CSF1R/CCL20/CD40/FZD4/DIXDC1/NPNT/ADCYAP1/TP73/PDGFRA/NECAB2/GDF6/PLCE1/ADRA1D/LPAR1/RAS…
GO:0048839	inner ear development	183	0.490523	1.80697	0.00135685	0.00487057	0.00143788	5318	tags=51%, list=26%, signal=38%	JAG2/NTN1/MYO6/NOTCH1/EPHB2/PTK7/PLS1/CEBPA/ALDH1A3/PDGFRB/ROR2/FOXI1/CTHRC1/NEUROD1/KCNQ4/STOX1/PDGFA/COL2A1/MYCL/PDZD7/FZD6/DLL1/MYO7A/INSIG1/MCOLN3/EYA4/FREM2/DCHS1/USH1G/FZD3/PRRX1/TBX1/SHH/LHX3/GRHL3/KCNK3/HPCA/GATA3/USH1C/DLX5/WNT3A/SOBP/COL11A1/ZIC1/HOXA13/FZD2/SLITRK6/HEY2/BCR/TSKU/BMP2/LRIG1/WNT1/TMIE/PROX1/HMX3/HMX2/PAX2/CALB1/FGF20/DLX6/BMP4/TBX2/AHI1/TGFB2/ROR1/ESRRB/SOX2/HPN/LGR5/FGF…
GO:0060249	anatomical structure homeostasis	294	0.467941	1.80396	0.00127065	0.00487057	0.00143788	4811	tags=42%, list=23%, signal=33%	GJA1/LSR/CLDN1/LAMA2/CORO1A/NOTCH1/TJP3/SNX10/RAB3D/LOX/EPAS1/SRC/ITGB3/CIB2/COMP/F11R/ESAM/NELL2/RCN3/CTSH/NEUROD1/SMO/TUB/SLC8A2/TNFRSF11A/CALB2/CLDN3/TJP2/COL2A1/ATP1B2/CSF1R/LIPA/CSF1/USH1G/SLC1A1/SH3GL2/CROCC/CDH3/RAC3/TYRO3/JAM3/F2R/MFSD2A/ACTG1/ADORA1/TNFAIP3/SERPINA3/JAM2/CUBN/ILDR2/P2RY1/TMEM119/GPR137B/TCIRG1/HSPB1/ATP2B1/KRAS/BCL2/OCLN/ALDH1A1/SLC39A8/USH1C/ANGPT1/P2RX4/OAS1/CNGB1/CX3C…
GO:0021953	central nervous system neuron differentiation	159	0.500116	1.80327	0.00140252	0.00487057	0.00143788	3049	tags=35%, list=15%, signal=30%	MAPT/CHD5/SCN1B/MAP2/EPHB2/CEND1/SPTBN4/SHANK3/SOX4/LHX6/SMO/DRAXIN/EPHB6/NRP2/SEMA3A/GLI2/NDNF/SLIT2/EPHB3/POU4F1/CSF1R/ATP7A/PLXNA3/NR4A2/MDGA1/NKX2-2/NKX6-1/RAC3/ADARB1/BTG2/NR2E1/DLL4/KNDC1/FOXN4/SHH/OGDH/LHX3/BCL11B/NOVA2/NRP1/AGTPBP1/SPOCK1/MNX1/ID4/EMX1/WNT3A/TTLL1/EOMES/OLIG2/TOX/LHX5/ZC4H2/TSKU/DCLK1/WNT1
GO:0043583	ear development	210	0.483762	1.7993	0.00132979	0.00487057	0.00143788	5318	tags=51%, list=26%, signal=39%	JAG2/NTN1/MYO6/NOTCH1/EPHB2/PTK7/PLS1/CEBPA/ALDH1A3/PDGFRB/ROR2/FOXI1/CTHRC1/NEUROD1/KCNQ4/MSX1/STOX1/PDGFA/COL2A1/MYCL/PDZD7/FZD6/DLL1/MYO7A/INSIG1/MCOLN3/EYA4/FREM2/DCHS1/USH1G/FZD3/PRRX1/TBX1/SHH/LHX3/GRHL3/EDNRA/KCNK3/HPCA/BCL2/GATA3/STRA6/NKX3-2/USH1C/DLX5/WNT3A/SOBP/COL11A1/ZIC1/HOXA13/DDR1/FZD2/SLITRK6/HEY2/SIX2/BCR/BMP5/TSKU/BMP2/LRIG1/WNT1/TMIE/PROX1/HMX3/HMX2/PAX2/CALB1/FGF20/DLX6/BMP4/…
GO:0050890	cognition	283	0.468208	1.79751	0.0012837	0.00487057	0.00143788	4134	tags=41%, list=20%, signal=33%	MAPT/PTPRZ1/NDRG4/EPHB2/APOE/JPH3/MME/MGAT3/TMOD2/SHANK3/ABCA7/MAPK8IP2/SYT11/GATM/ASIC1/SGK1/PRKAR2B/CAMK2N1/ZNF385A/GRIN1/C1QL1/OXTR/SLC8A2/RAG1/FZD9/RGS14/OPRL1/NTRK1/NRGN/PPP3CB/ARC/NRXN2/SHISA7/FAM107A/SCN2A/CHRNA4/BCHE/FYN/LGMN/FOXO6/SLC1A4/ARMCX5-GPRASP2/DKK1/SLC1A1/TANC1/SLC7A11/BTG2/INSR/MFSD2A/ADORA1/GPR155/TPBG/HRH1/CAMK4/PRKCG/NTF4/NPTX2/KRAS/CHRNA7/ITPR3/RCAN1/MDK/STRA6/CNTNAP2/ADGRB…
GO:0006813	potassium ion transport	220	0.480213	1.79585	0.00131752	0.00487057	0.00143788	4613	tags=44%, list=22%, signal=34%	ATP1A3/SLC12A7/KCNQ2/KCNJ12/KCNH2/HCN2/KCNH3/WNK2/KCNJ18/KCNQ4/KCNJ11/ANK2/KCNMB4/KCNK15/KCNK6/AQP1/KCNG1/ATP1B2/KCNC1/KCNB1/AKAP6/KCNF1/GCK/RGS4/SLC9A3/KCNJ8/KCNA6/KCNK13/KCNN1/KCNV1/ADORA1/KCNAB2/KCNK5/ANK3/KCNA7/SLC9A2/FXYD1/KCNK3/NETO2/KCNH7/RNF207/KCND2/KCNJ4/SLC24A5/KCNJ3/KCNC3/FHL1/HCN4/KCNH4/TMEM38A/ATP4A/KCNIP3/KCNC4/KCNH1/NETO1/SLC24A3/KCNG3/SLC24A4/STK39/KCND1/SLC12A8/KCNN3/NOS3/GAL/AB…
GO:0050817	coagulation	217	0.480532	1.79367	0.00131926	0.00487057	0.00143788	3625	tags=37%, list=17%, signal=31%	TFPI2/EPHB2/APOE/FN1/HPSE/SERPINA1/ADRA2C/SRC/DMTN/EMILIN2/ITGB3/COMP/PLAT/F11R/ENTPD2/PLCG2/GAS6/MYL9/SERPINE2/ADORA2A/ABAT/PDGFA/STXBP1/FZD6/PRKCD/ITGA2/CD9/TBXA2R/CD40/GP1BB/PDGFRA/PRKCQ/PROCR/LYN/ADAMTS13/VWF/SLC7A11/TYRO3/F2R/ACTG1/SERPING1/F12/F8/ADRA2B/DGKA/SHH/PAPSS2/P2RY1/PRSS56/PIK3CB/F3/HSPB1/FBLN1/ENPP4/SCUBE1/PIK3CG/MYL12A/HNF4A/BLK/WNT3A/C1QTNF1/COL3A1/PLA2G4A/VAV3/VAV1/CD36/IL6ST/F…
GO:0032943	mononuclear cell proliferation	268	0.469689	1.79308	0.00129366	0.00487057	0.00143788	4351	tags=35%, list=21%, signal=28%	GJA1/CORO1A/EPHB2/CDKN1A/IGF2/TNFRSF1B/CD24/IGFBP2/CD70/ANXA1/TNFSF9/JAK3/HLA-E/AHR/IL27RA/PDE5A/FKBP1B/RAC2/PPP3CB/IL18/EBI3/PRKCD/ADA/DOCK2/MAPK8IP1/CD40/BTN2A2/CCDC88B/TNFRSF21/FYN/CD274/ICOSLG/PRKCQ/LYN/CSF1/RASGRP1/ACE/TGFBR2/NCK2/EFNB1/ZP3/ST6GAL1/SHH/WNT4/HLA-DPA1/LRRC32/LEF1/BCL2/FLT3/CD74/SPN/TNFRSF14/PIK3CG/NCKAP1L/BLK/WNT3A/CD55/P2RX7/GPNMB/VAV3/RIPK2/CEBPB/HLA-A/IL6ST/CLEC4G/RASAL3/LG…
GO:0060326	cell chemotaxis	267	0.469926	1.79307	0.00129366	0.00487057	0.00143788	5286	tags=46%, list=26%, signal=34%	PADI2/ARHGEF16/CALR/CORO1A/NOTCH1/PREX1/LOX/PDGFRB/PGF/SCG2/GAS6/ANXA1/TNFRSF11A/SLC8B1/IL6R/PDGFD/CXCL16/DPP4/MTUS1/ITGA1/RAC2/SLIT2/PRKCD/ADGRE2/CSF1R/CCL20/PIK3CD/PLXNB3/CAMK1D/PDGFRA/LGMN/CXCR4/PRKCQ/TMEM102/LPAR1/LYN/CSF1/NINJ1/TRPM4/JAM3/C5/PIP5K1C/TPBG/CXCL8/HRH1/EDNRB/DOCK4/CHGA/PRSS56/AGTR1/NR4A1/DAPK2/HSPB1/VEGFC/LEF1/CD74/NRP1/MDK/PIK3CG/P2RX4/NCKAP1L/CX3CL1/CXADR/MET/VAV3/VAV1/CXCL1/I…
GO:0019932	second-messenger-mediated signaling	280	0.46838	1.7908	0.00130208	0.00487057	0.00143788	3655	tags=35%, list=18%, signal=29%	MAPT/ADGRB2/APOE/SAMD14/TRPM8/LAT2/NPR1/DMTN/RASD2/GRIN1/PLCG2/MAFA/NEUROD1/SPHK1/RNF157/SLC8A2/PDE2A/ERBB3/OPRL1/GNAI1/AHR/ANK2/GRIN2D/PDE5A/AQP1/FKBP1B/NDNF/PPP3CB/GIPR/ADGRL1/NMUR1/ADA/AKAP6/NPR2/CCL20/TBXA2R/ADCYAP1/CAMTA1/SLC8A1/CXCR4/PLCE1/GUCY1A2/TRPM4/HOMER3/NR5A2/RCAN3/PDE3A/CXCL8/HRH1/RASD1/EDNRB/NOS2/AGTR1/PTGFR/PDE4D/HPCA/KSR2/GRIN2C/LRRK2/BHLHA15/ITPR3/RCAN1/ADCYAP1R1/NPPC/KSR1/P2RX4…
GO:0050900	leukocyte migration	337	0.459622	1.79074	0.00125945	0.00487057	0.00143788	3926	tags=35%, list=19%, signal=29%	PADI2/CALR/CORO1A/ICAM1/CHST2/ADD2/PREX1/KITLG/PODXL2/SRC/ROR2/PGF/PRTN3/SCG2/F11R/IL1R1/GAS6/ANXA1/ITGA4/TNFRSF11A/SLC8B1/SIRPA/IL6R/IL27RA/PDGFD/CXCL16/EPS8/DPP4/MTUS1/ITGA1/RAC2/MMP9/SLIT2/RET/ADGRE2/ITGA2/ADA/CSF1R/CCL20/CD9/PIK3CD/CAMK1D/FYN/LGMN/CXCR4/GCNT1/TMEM102/LYN/CSF1/NINJ1/TRPM4/ITGA7/ASB2/JAM3/ZP3/ADORA1/C5/PIP5K1C/CXCL8/HRH1/JAM2/EDNRB/CHGA/PRSS56/DAPK2/CD200/VEGFC/CD74/FUT9/SPN/TN…
GO:0099504	synaptic vesicle cycle	176	0.490467	1.79011	0.00136986	0.00487057	0.00143788	4108	tags=40%, list=20%, signal=33%	RIMS4/SYT7/RIMS3/SYN1/RAB3B/SNCB/STON1/SYT1/DNAJC6/DNM1/SLC17A7/PCLO/BRSK2/CSPG5/ADORA2A/SYT12/SNAP91/STX11/SNPH/SYP/STXBP1/PPP3CB/SLC4A8/PACSIN1/CDH2/SH3GL2/RAB27B/DOC2A/APBA1/PPFIA3/ACTG1/PIP5K1C/RIMS1/P2RY1/AMPH/PRKCG/PLD1/STON2/GRIK5/LRRK2/SNCG/OTOF/CDK5R1/RAPGEF4/UNC13A/WNT3A/BRSK1/ERC2/DNM3/P2RX7/RAB3A/SYN2/NLGN1/SYT2/SH3GL3/SLC2A4/ADCY1/HTR1B/SYT5/STX1B/STXBP5/CPLX2/PRKCB/TH/BACE1/NLGN3/DO…
GO:0007613	memory	115	0.518058	1.78863	0.00147493	0.00487057	0.00143788	4426	tags=48%, list=21%, signal=38%	MAPT/APOE/JPH3/SHANK3/ABCA7/SYT11/ASIC1/SGK1/CAMK2N1/OXTR/SLC8A2/RGS14/PPP3CB/ARC/SHISA7/SCN2A/LGMN/FOXO6/SLC1A1/INSR/HRH1/CAMK4/NTF4/CHRNA7/ITPR3/RCAN1/MDK/CUX2/SHANK1/PLCB1/PRKCZ/CEBPB/SLC2A4/ADCY1/NETO1/CRTC1/SLC6A1/BDNF/RASGRF1/GIP/CALB1/CHRNB2/LRRN4/TH/ABCC8/PLK2/NTAN1/KCNK10/EIF4EBP2/CHST10/PJA2/PTN/SERPINF1/DBH/S100B
GO:0045216	cell-cell junction organization	191	0.482859	1.78421	0.00134409	0.00487057	0.00143788	3119	tags=33%, list=15%, signal=28%	DSP/GJA1/JUP/DSG2/LSR/CAMSAP3/PERP/CLDN1/EPHB2/TJP3/SRC/SNAI1/PRTN3/F11R/ESAM/PKP2/MTSS1/CLDN4/CLDN3/EFNB2/MPP7/ANK2/TJP2/TLN2/CLDN10/LIMS2/MICALL2/CDH2/CSF1R/CD9/CDH18/DCHS1/ACE/CLDN23/PLEKHA7/GJD3/PRKCH/GRHL1/FSCN1/CDH22/JAM3/F2R/UGT8/ACTG1/HEG1/PIP5K1C/ZNF703/WNT11/CDH1/OCLN/ARVCF/CNTNAP1/CNTNAP2/CLDN16/OCEL1/CXADR/CDH12/XIRP2/PTPRO/BMP6/TRPV4/CDH5/CTNND2
GO:0055123	digestive system development	133	0.505192	1.78375	0.00144092	0.00487057	0.00143788	4279	tags=47%, list=21%, signal=37%	NOTCH1/IGF2/SFRP1/ASS1/SRC/OXTR/SMO/TP63/EPB41L5/HIP1R/GLI2/MEGF8/EPHB3/RET/ADA/RBPMS2/LGR4/PDGFRA/FOXE1/CPS1/DCHS1/TGFBR2/KLF5/NKX2-2/CDKN1C/INSR/CXCL8/PRDM1/EDNRB/SHH/FOXF1/WNT11/BCL2/BBS7/STRA6/HOXD13/NKX3-2/OVOL2/PKDCC/COL3A1/GATA5/HOXA13/ALX4/IL6ST/SIX2/BARX1/FOXL1/C1GALT1/GIP/BMP4/TBX2/AHI1/PTK6/PDX1/PCSK5/TGFB2/NKX2-3/FGFR2/SFRP5/FOXF2/MIXL1/ID2
GO:0060048	cardiac muscle contraction	127	0.505763	1.78283	0.0014245	0.00487057	0.00143788	4649	tags=42%, list=22%, signal=33%	DSP/CACNA1G/GJA1/JUP/DSG2/SCN1B/KCNH2/PKP2/ANK2/PDE5A/RGS2/PPP1R13L/FKBP1B/EHD3/SLC8A1/KCNJ8/CXCR4/TRPM4/SCN5A/NKX2-5/ADORA1/CHGA/FGF12/SCN1A/SCN4B/PDE4D/DSC2/RNF207/STC1/PIK3CG/SCN3B/P2RX4/GPD1L/KCNJ3/GSTM2/HCN4/TMEM38A/TNNI3/RYR2/MAP2K6/TPM1/TNNC1/TMEM38B/ATP1A2/CTNNA3/KCNJ2/KCNJ5/GAA/CACNA1C/KCND3/MYL2/NOS1AP/CACNA2D1
GO:0007219	Notch signaling pathway	168	0.491278	1.78019	0.00140056	0.00487057	0.00143788	4104	tags=38%, list=20%, signal=31%	NOTCH3/JAG2/NEURL1B/PTP4A3/PERP/EGFL7/NOTCH1/ARRB1/LFNG/CEBPA/SRC/LLGL2/SNAI1/CFD/DTX4/HEY1/NRARP/TP63/ENHO/DLL1/LLGL1/SUSD5/CNTN1/APH1B/HEYL/SYNJ2BP/NEURL1/DLK2/TGFBR2/DLL4/MAGEA1/DTX1/DNER/MFNG/TSPEAR/KRT19/BMP7/TSPAN14/ROBO1/FOXA1/GATA5/DLL3/HEY2/IL6ST/BMP2/WNT1/GRIP2/HES7/POSTN/TSPAN15/MESP2/TBX2/BMP2K/SORBS2/NOS3/TGFB2/ROBO2/FOXC1/MESP1/GALNT11/MAML2/DLK1/ATOH1/NOTCH4
GO:0072009	nephron epithelium development	105	0.515956	1.77736	0.00145349	0.00487057	0.00143788	3933	tags=44%, list=19%, signal=36%	PODXL/NOTCH1/CD24/WNT7B/SOX8/SMO/MTSS1/GREB1L/DLL1/NPNT/LGR4/WNT2B/FMN1/HEYL/DCHS1/MAGED1/MYO1E/KIF26B/EDNRB/SHH/WNT4/WNT6/EDNRA/WNT11/BCL2/GATA3/AQP11/PTPRO/SIX2/GDNF/CITED1/BMP2/LAMA5/WNT1/HOXD11/MEF2C/PAX2/CALB1/HOXA11/BMP4/AHI1/LHX1/PECAM1/NPHS1/FOXC1/NOG
GO:0060078	regulation of postsynaptic membrane potential	124	0.506499	1.77602	0.00143062	0.00487057	0.00143788	5523	tags=51%, list=27%, signal=37%	GABRD/SHANK3/MAPK8IP2/TMEM25/GRIN1/ADORA2A/SLC8A2/ABAT/GRIN2D/TMEM108/CHRNA4/RGS4/GLRB/S1PR2/ADORA1/RIMS1/GRIK2/GRIN2C/GRIK5/KCND2/CHRNA7/LRRK2/P2RX4/CUX2/SHANK1/P2RX7/PRKCZ/NRXN1/GABBR1/NLGN1/GRIK4/CHRND/P2RX2/NETO1/MEF2C/MPP2/GRID1/STX1B/CHRNB2/ADRB1/NLGN3/GABRG1/KCNA1/CHRNA3/GABRB2/CHRM1/PTK2B/CHRNA2/IGSF11/GRID2/CHRNB4/GRM5/GRIA1/BAIAP2/ARRB2/CELF4/P2RX1/GABRB1/WNT7A/RELN/CHRNA9/GLRA3/GRM1
GO:0007611	learning or memory	248	0.469558	1.77556	0.00131579	0.00487057	0.00143788	4134	tags=41%, list=20%, signal=33%	MAPT/PTPRZ1/NDRG4/EPHB2/APOE/JPH3/MME/TMOD2/SHANK3/ABCA7/MAPK8IP2/SYT11/GATM/ASIC1/SGK1/PRKAR2B/CAMK2N1/ZNF385A/GRIN1/C1QL1/OXTR/SLC8A2/RAG1/FZD9/RGS14/OPRL1/NTRK1/NRGN/PPP3CB/ARC/NRXN2/SHISA7/SCN2A/BCHE/FYN/LGMN/FOXO6/ARMCX5-GPRASP2/DKK1/SLC1A1/TANC1/SLC7A11/BTG2/INSR/TPBG/HRH1/CAMK4/PRKCG/NTF4/NPTX2/KRAS/CHRNA7/ITPR3/RCAN1/MDK/STRA6/CNTNAP2/ADGRB3/CUX2/BRSK1/JPH4/SHANK1/PLCB1/PRKCZ/NRXN1/CEBPB/…
GO:0070374	positive regulation of ERK1 and ERK2 cascade	185	0.481906	1.77467	0.00135318	0.00487057	0.00143788	4022	tags=34%, list=19%, signal=28%	FGFR3/FGFR4/NDRG4/ICAM1/NOTCH1/APOE/GLIPR2/ARRB1/ABCA7/SRC/FLT4/PDGFRB/GAS6/SEMA7A/TNFRSF11A/NTRK1/PDGFD/PDGFA/TNFAIP8L3/GPER1/MTURN/CSF1R/CCL20/NPNT/ADCYAP1/PDGFRA/NECAB2/RASGRP1/MT3/F2R/HAND2/TPBG/P2RY1/ALOX15/ACTA2/FGF19/CHRNA7/CD74/NRP1/ERBB4/ANGPT1/CX3CL1/GPNMB/PRKCZ/RIPK2/CD36/KDR/FGF18/BMP2/ARHGAP8/TRPV4/C5AR2/CCL22/FGF20/BMP4/SERPINF2/AKAP12/C5AR1/HAVCR2/FGG/P2RY6/FGFR2/PTPN22
GO:0072507	divalent inorganic cation homeostasis	463	0.443846	1.77438	0.00119332	0.00487057	0.00143788	5196	tags=43%, list=25%, signal=33%	ATP2A3/CALR/CORO1A/APOE/JPH3/CACNA1B/ANXA6/CD24/TRPM8/SNX10/HSP90B1/CIB2/GRIN1/TMC8/PLCG2/TGM2/OXTR/SLC8A2/JAK3/SLC30A3/CALB2/SLC8B1/FZD9/ATP13A2/OPRL1/ANK2/GRIN2D/GNA15/FKBP1B/GIPR/GPER1/JPH1/CACNA1A/AKAP6/TBXA2R/CD40/ADCYAP1/GP1BB/GPR20/PDGFRA/SLC25A23/FYN/HAP1/SLC8A1/MCOLN3/CXCR4/PLCE1/ADRA1D/LPAR1/LYN/SLC39A14/SLC1A1/TRPM4/LPAR3/MT3/F2R/GPR4/ADORA1/ADCY5/WFS1/SLC39A4/EDNRB/P2RY1/LPAR2/TRPV3/X…
GO:0099173	postsynapse organization	155	0.491712	1.76918	0.00139276	0.00487057	0.00143788	2975	tags=37%, list=14%, signal=32%	KIF1A/NPTX1/SPTBN2/EPHB2/APOE/LRRC4B/SEMA3F/SHANK3/NGEF/SRCIN1/NRCAM/EPHA7/FZD9/NRP2/LHFPL4/ARC/EPHB3/NRXN2/TMEM108/CDH2/SHISA7/DOCK10/NTNG2/FYN/GLRB/CAMK2B/LGMN/TANC2/ARMCX5-GPRASP2/STAU2/LRP4/TANC1/SLC7A11/PPFIA2/INSR/ACTG1/SLITRK3/LZTS3/PDLIM5/ZNF804A/NEFH/CHRNA7/LRRK2/NRP1/CNTNAP1/CDK5R1/CUX2/SHANK1/DNM3/NRXN1/GAP43/NLGN1/FARP1/CNKSR2/ARHGAP22/SRGN/NEFL/GDNF
GO:0015718	monocarboxylic acid transport	107	0.512832	1.76794	0.00146628	0.00487057	0.00143788	4076	tags=33%, list=20%, signal=26%	SLC6A8/PTGES/ANXA1/TNFRSF11A/ABCG2/SLC10A4/PLA2G12A/SLC16A6/SLC16A12/EMB/SLC16A2/ACE/SLC16A3/SLC16A9/SLC6A12/NOS2/PLA2R1/FGF19/P2RX4/SLCO1A2/P2RX7/PLA2G4A/MPC1/CD36/ABCB4/ABCC2/CEACAM1/MAP2K6/SLCO2B1/ABCC3/SLC27A4/SLCO2A1/SLCO1B1/BDKRB2/EDN1
GO:0051962	positive regulation of nervous system development	262	0.463706	1.76613	0.00130378	0.00487057	0.00143788	3286	tags=35%, list=16%, signal=30%	CLSTN3/PLXND1/MAPT/PTPRZ1/NTN1/CRABP2/L1CAM/NOTCH1/EPHB2/FN1/TNFRSF1B/LRRC4B/PLXNC1/MME/MAP1B/SHANK3/ADGRB1/CBLN2/TGM2/SOX8/OXTR/SMO/SERPINE2/SEMA7A/SMARCD3/RGS14/NTRK1/MEGF8/SLIT2/EPHB3/GPER1/DIXDC1/TP73/PLXNB3/RND2/HAP1/CAMK2B/CXCR4/LYN/FLRT3/NEURL1/ARMCX5-GPRASP2/ACE/STAU2/PLXNA3/PRKCH/NKX2-2/NKX6-1/LPAR3/FZD3/ISLR2/SPINT1/SLITRK3/TIAM2/OBSL1/SLITRK5/TPBG/SEMA4D/SHH/LRP2/WNT3/LIG4/VEGFC/NRP1/M…
GO:0051047	positive regulation of secretion	279	0.461775	1.76579	0.00130208	0.00487057	0.00143788	4076	tags=37%, list=20%, signal=30%	SDC1/CACNA1G/CACNA1H/SYT7/ANKRD1/SCAMP5/RAB3D/NPR1/PTGES/ACHE/HLA-F/SYT1/APBB1/SOX4/P2RY2/OXTR/ADORA2A/TNFRSF11A/RAB15/ATP13A2/GAB2/BAIAP3/OPRL1/ABAT/AQP1/STXBP1/PPP3CB/ALOX12B/SLC4A8/GIPR/KCNB1/GPER1/ADCYAP1/GCK/CDK5R2/TFR2/PPARG/TRPM4/RAB27B/NKX6-1/EXPH5/MYRIP/PINK1/DAB2/ZP3/ADORA1/EDNRB/P2RY1/PLA2R1/IL4R/SCIN/INHBB/VEGFC/CACNA1I/P2RX4/SYTL4/TM7SF3/BLK/ABCG1/C1QTNF1/GPLD1/P2RX7/RAB3A/PLA2G4A/GA…
GO:0055074	calcium ion homeostasis	424	0.44479	1.76464	0.00121803	0.00487057	0.00143788	5196	tags=43%, list=25%, signal=33%	ATP2A3/CALR/CORO1A/APOE/JPH3/CACNA1B/ANXA6/CD24/TRPM8/SNX10/HSP90B1/CIB2/GRIN1/PLCG2/TGM2/OXTR/SLC8A2/JAK3/CALB2/SLC8B1/FZD9/ATP13A2/OPRL1/ANK2/GRIN2D/GNA15/FKBP1B/GIPR/GPER1/JPH1/CACNA1A/AKAP6/TBXA2R/CD40/ADCYAP1/GP1BB/GPR20/PDGFRA/SLC25A23/FYN/HAP1/SLC8A1/MCOLN3/CXCR4/PLCE1/ADRA1D/LPAR1/LYN/TRPM4/LPAR3/F2R/GPR4/ADORA1/ADCY5/WFS1/EDNRB/P2RY1/LPAR2/TRPV3/XK/SYPL2/AGTR1/PIK3CB/PTGFR/EDNRA/TCIRG1/K…
GO:0046651	lymphocyte proliferation	264	0.462641	1.76367	0.00130548	0.00487057	0.00143788	4351	tags=34%, list=21%, signal=27%	GJA1/CORO1A/EPHB2/CDKN1A/IGF2/TNFRSF1B/CD24/IGFBP2/CD70/ANXA1/TNFSF9/JAK3/HLA-E/AHR/IL27RA/PDE5A/FKBP1B/RAC2/PPP3CB/IL18/EBI3/PRKCD/ADA/DOCK2/MAPK8IP1/CD40/BTN2A2/CCDC88B/TNFRSF21/FYN/CD274/ICOSLG/PRKCQ/LYN/RASGRP1/TGFBR2/NCK2/EFNB1/ZP3/SHH/WNT4/HLA-DPA1/LRRC32/LEF1/BCL2/FLT3/CD74/SPN/TNFRSF14/PIK3CG/NCKAP1L/BLK/WNT3A/CD55/P2RX7/GPNMB/VAV3/RIPK2/CEBPB/HLA-A/IL6ST/CLEC4G/RASAL3/LGALS3/HLA-DMB/IL12…
GO:0007159	leukocyte cell-cell adhesion	351	0.450233	1.76327	0.00123916	0.00487057	0.00143788	4351	tags=36%, list=21%, signal=29%	FCHO1/CORO1A/ICAM1/IGF2/CHST2/ADD2/CD24/ASS1/EFNB3/PODXL2/SRC/IGFBP2/SOX4/F11R/CD83/CD70/LAPTM5/ANXA1/TNFSF9/ADORA2A/ITGA4/JAK3/NRARP/RAG1/SIRPA/EFNB2/HLA-E/IL27RA/PDE5A/PAG1/DPP4/GLI2/RAC2/IL18/EBI3/CERCAM/ADA/BTN2A2/CCDC88B/TNFRSF21/FYN/CD274/ICOSLG/PRKCQ/GCNT1/LYN/RASGRP1/TGFBR2/MYB/NCK2/EFNB1/ZP3/HLA-DQB1/JAM2/ILDR2/SEMA4D/SHH/HLA-DPA1/LRRC32/IL4R/LEF1/CD74/BMP7/SLC39A8/FUT9/SPN/TNFRSF14/GATA…
GO:0003007	heart morphogenesis	243	0.466851	1.7631	0.0013089	0.00487057	0.00143788	3933	tags=38%, list=19%, signal=31%	DSP/PLXND1/GJA1/NDRG4/NOTCH1/SEMA3C/ANKRD1/AXIN2/SLIT3/SNAI1/NPY1R/SOX4/CPE/PKP2/SMO/HEY1/MSX1/LY6E/SMARCD3/COL2A1/NRP2/CCM2L/PPP1R13L/FGFRL1/MEGF8/DLL1/SLIT2/PITX2/POU4F1/HEYL/DCHS1/DKK1/TGFBR2/ASB2/ACVRL1/INSR/NKX2-5/DLL4/HAND2/HEG1/TBX1/FOXN4/SHH/FZD1/LRP2/EDNRA/FOXF1/SMAD6/RYR1/WNT11/RNF207/NRP1/BMP7/BBS7/GATA3/ROBO1/OVOL2/ELN/ENG/WNT3A/ALPK2/GATA5/COL11A1/XIRP2/FZD2/MICAL2/HEY2/S1PR1/BMP5/NP…
GO:0002460	adaptive immune response based on somatic recombination of immune receptors built from immunoglobulin superfamily domains	265	0.461887	1.76094	0.00130378	0.00487057	0.00143788	4738	tags=38%, list=23%, signal=29%	ICAM1/NOTCH1/EPHB2/TNFRSF1B/HLA-B/HLA-F/EMP2/BTN3A2/CD70/IL1R1/CLU/CTSH/ANXA1/JAK3/IL6R/HLA-E/AHR/IL27RA/SUSD4/PPP3CB/IL18/EBI3/PRKCD/ADA/IL21R/CD40/CD274/IRF7/PRKCQ/STX7/TRPM4/IL18R1/IL13RA2/ZP3/C5/SERPING1/HLA-DQB1/TNFAIP3/HLA-DPA1/FCER2/TCIRG1/IL4R/LIG4/C3/BACH2/RFTN1/LEF1/CD74/CTSC/SPN/GATA3/TBX21/NCKAP1L/NFKB2/CD55/P2RX7/PVR/PLA2G4A/PRKCZ/ARID5A/TRAF3IP2/RIPK2/C1RL/HLA-A/RELB/CLEC4G/GZMM/HLA…
GO:0010817	regulation of hormone levels	463	0.440253	1.76002	0.00119332	0.00487057	0.00143788	4522	tags=35%, list=22%, signal=28%	DHRS2/GJA1/CRABP2/CACNA1H/SYT7/SFRP1/ALDH1A3/DKK3/RAB11FIP1/SOX4/ACVR1C/PCLO/CPE/BRSK2/SOX8/DHRS7/MAFA/CTSL/NEUROD1/ANXA1/SLC8B1/KCNJ11/H6PD/CTSZ/BAIAP3/EGR1/ABAT/CYP26B1/DPP4/DGAT2/FKBP1B/PPP3CB/DHCR7/GIPR/KCNB1/GPER1/FZD4/ADCYAP1/LRP5/GCK/PDGFRA/BCHE/FOXE1/CYP26A1/TFR2/GFI1/LYN/PPARG/SLC39A14/SLC16A2/ACE/IL11/TRPM4/NKX6-1/MYRIP/IRS1/DAB2/AKR1B1/PLEKHA1/ADORA1/HSD17B4/NR5A1/ADCY5/SLC16A10/ILDR2/…
GO:0045785	positive regulation of cell adhesion	418	0.442958	1.75916	0.00121212	0.00487057	0.00143788	4263	tags=36%, list=21%, signal=29%	FSTL3/PODXL/JUP/FBLN2/FCHO1/CALR/CORO1A/ADGRG1/PTPRU/NID1/FN1/IGF2/CHST2/SFRP1/ADAM19/CD24/PREX1/EFNB3/SRC/CHRD/DMTN/EMILIN2/IGFBP2/EPB41L4B/SOX4/EMP2/F11R/CD83/TGM2/CD70/CSPG5/ANXA1/TNFSF9/ITGA4/JAK3/RAG1/SIRPA/EFNB2/HLA-E/IL27RA/COL16A1/EPB41L5/DPP4/GLI2/LIMS2/NDNF/IL18/EBI3/COL26A1/CYTH3/RET/ITGA2/ADA/BTN2A2/NPNT/CCDC88B/FYN/FMN1/CD274/ICOSLG/PRKCQ/TMEM102/LYN/CSF1/RASGRP1/TGFBR2/MYB/NCK2/RAC3…
GO:0035296	regulation of tube diameter	130	0.496936	1.75659	0.00141243	0.00487057	0.00143788	4522	tags=42%, list=22%, signal=33%	APOE/NPR3/ADRA2C/NPR1/COMP/P2RY2/GCH1/OXTR/ADORA2A/KCNMB4/RGS2/ITGA1/GPER1/TBXA2R/SLC8A1/ADRA1D/CPS1/ACE/TRPM4/F2R/ADORA1/HRH1/ADRA2B/EDNRB/P2RY1/DOCK4/AGTR1/ADCY6/EDNRA/ACTA2/SMTNL2/ATP2B1/ADM/VSTM4/HTR7/AVPR1A/GRIP2/HTR1B/SERPINF2/NOS3/SCNN1B/ZDHHC21/ADRB1/CD38/FOXC1/PPARD/EXT2/FGG/ATP1A2/BDKRB2/EDN1/HTR1D/DBH/ADRA2A/AGT
GO:0097746	blood vessel diameter maintenance	130	0.496936	1.75659	0.00141243	0.00487057	0.00143788	4522	tags=42%, list=22%, signal=33%	APOE/NPR3/ADRA2C/NPR1/COMP/P2RY2/GCH1/OXTR/ADORA2A/KCNMB4/RGS2/ITGA1/GPER1/TBXA2R/SLC8A1/ADRA1D/CPS1/ACE/TRPM4/F2R/ADORA1/HRH1/ADRA2B/EDNRB/P2RY1/DOCK4/AGTR1/ADCY6/EDNRA/ACTA2/SMTNL2/ATP2B1/ADM/VSTM4/HTR7/AVPR1A/GRIP2/HTR1B/SERPINF2/NOS3/SCNN1B/ZDHHC21/ADRB1/CD38/FOXC1/PPARD/EXT2/FGG/ATP1A2/BDKRB2/EDN1/HTR1D/DBH/ADRA2A/AGT
GO:0006937	regulation of muscle contraction	153	0.489469	1.75537	0.00140647	0.00487057	0.00143788	4123	tags=40%, list=20%, signal=32%	DSP/JUP/DSG2/ANXA6/ADRA2C/CNN1/PKP2/SSTR2/OXTR/MYL9/SPHK1/ABAT/ANK2/PDE5A/RGS2/FKBP1B/ITGA2/ADA/GPER1/TBXA2R/NPNT/EHD3/SLC8A1/PLCE1/CALCRL/TNNT1/TRPM4/SCN5A/F2R/NKX2-5/ADORA1/ADRA2B/DOCK4/CHGA/NR4A1/ATP2B1/PDE4D/DSC2/RNF207/STC1/SCN4A/PIK3CG/P2RX4/GSTM2/HCN4/SPX/NMU/TMEM38A/TNNT3/TRPV4/TNNI3/RYR2/ZDHHC21/TPM1/TNNC1/TMEM38B/KCNA1/ATP1A2/CTNNA3/EDN1/KCNJ2
GO:0031346	positive regulation of cell projection organization	320	0.452851	1.75472	0.00128205	0.00487057	0.00143788	3286	tags=34%, list=16%, signal=29%	PLXND1/MAPT/PALM/HSPA5/SCN1B/NTN1/CRABP2/L1CAM/NDRG4/EPHB2/APOE/FN1/PLXNC1/MAP1B/PTK7/SRC/ROR2/GPM6A/FEZ1/MARK4/DPYSL3/DAB2IP/TENM2/CDC42EP1/SERPINI1/SEMA7A/NTRK1/EPS8/RGS2/DOCK11/FKBP1B/NDNF/RAC2/MEGF8/ARAP1/ATP1B2/SLIT2/TENM3/PACSIN1/RET/CNTN1/ITGA2/EPHA3/FZD4/DIXDC1/PLXNB3/CAMK1D/RND2/FYN/HAP1/ATP7A/CAMK2B/PLCE1/LYN/NEURL1/ARMCX5-GPRASP2/STAU2/PLXNA3/CROCC/FNBP1L/LPAR3/FSCN1/ISLR2/TIAM2/OBSL1/…
GO:0050680	negative regulation of epithelial cell proliferation	138	0.494597	1.75398	0.00142248	0.00487057	0.00143788	4326	tags=37%, list=21%, signal=29%	NGFR/RAP1GAP/APOE/VASH1/SFRP1/SPARC/DAB2IP/SCG2/MTSS1/PTPRK/EFNB2/LIMS2/SFN/MCC/SYNJ2BP/PPARG/MAGED1/WNT10B/CDKN1C/ACVRL1/DAB2/CD109/DLL4/XDH/CDKN2B/MMRN2/GATA3/ROBO1/RUNX3/AQP11/EPPK1/COL4A3/IL12A/ATOH8/MEF2C/RGCC/BMP4/CEACAM1/FLT1/TGFB2/PPARD/CASK/SOX2/HPN/NKX2-8/FGFR2/PAX6/EAF2/NUPR1/SERPINF1/NKX3-1
GO:0003279	cardiac septum development	100	0.511929	1.75374	0.00145773	0.00487057	0.00143788	4011	tags=49%, list=19%, signal=40%	PLXND1/NOTCH1/SEMA3C/PTK7/SLIT3/SOX4/SMO/HEY1/PDE2A/ANK2/NRP2/FGFRL1/SLIT2/HEYL/TGFBR2/NKX2-5/HEG1/SALL4/PRDM1/TBX1/FZD1/LRP2/SMAD6/WNT11/NRP1/BMP7/GATA3/STRA6/ROBO1/ENG/CRELD1/ADAMTS6/HOXA13/XIRP2/FZD2/HEY2/BMP5/ZFPM2/PROX1/BMP4/TBX2/NOS3/MSX2/TGFB2/ROBO2/MDM2/NOG/DAND5/FGFR2
GO:0050870	positive regulation of T cell activation	208	0.470189	1.75358	0.00131926	0.00487057	0.00143788	4263	tags=38%, list=21%, signal=30%	FCHO1/CORO1A/IGF2/CD24/EFNB3/SRC/IGFBP2/SOX4/CD83/CD70/ANXA1/TNFSF9/JAK3/RAG1/SIRPA/EFNB2/HLA-E/IL27RA/DPP4/GLI2/IL18/EBI3/ADA/BTN2A2/CCDC88B/FYN/CD274/ICOSLG/PRKCQ/LYN/RASGRP1/TGFBR2/MYB/NCK2/EFNB1/ZP3/HLA-DQB1/SHH/HLA-DPA1/IL4R/LEF1/CD74/TNFRSF14/GATA3/MDK/NCKAP1L/CD55/RUNX3/PRKCZ/VAV1/CD47/RIPK2/HLA-A/IL6ST/RASAL3/HLA-DMB/HLA-DMA/IL12A/IL7R/ZAP70/TMIGD2/CARD11/HLA-DRA/HLA-DOA/HAVCR2/NFKBIZ/STA…
GO:0048565	digestive tract development	122	0.501879	1.74915	0.00143678	0.00487057	0.00143788	4279	tags=46%, list=21%, signal=37%	NOTCH1/SFRP1/ASS1/SRC/OXTR/SMO/TP63/EPB41L5/GLI2/MEGF8/EPHB3/RET/ADA/RBPMS2/LGR4/PDGFRA/FOXE1/CPS1/DCHS1/TGFBR2/KLF5/NKX2-2/CXCL8/PRDM1/EDNRB/SHH/FOXF1/WNT11/BCL2/BBS7/STRA6/HOXD13/NKX3-2/OVOL2/PKDCC/COL3A1/GATA5/HOXA13/ALX4/IL6ST/SIX2/FOXL1/C1GALT1/BMP4/TBX2/AHI1/PTK6/PDX1/PCSK5/TGFB2/NKX2-3/FGFR2/SFRP5/FOXF2/MIXL1/ID2
GO:0006939	smooth muscle contraction	103	0.508459	1.74846	0.00145773	0.00487057	0.00143788	4623	tags=49%, list=22%, signal=38%	MYLK/ADRA2C/CNN1/APBB1/COMP/SSTR2/OXTR/SPHK1/ABAT/RGS2/FKBP1B/NMUR1/ITGA2/ADA/GPER1/TBXA2R/NPNT/SLC8A1/PLCE1/CALCRL/F2R/ADORA1/ADRA2B/EDNRB/DOCK4/EDNRA/ACTA2/ATP2B1/SPX/PTGER3/SULF2/NMU/P2RX2/HTR7/GDNF/GRIP2/TNNI3/CHRNB2/TBX2/SCNN1B/ZDHHC21/CD38/ATP1A2/BDKRB2/EDN1/HTR1D/CHRNA3/ADRA2A/AGT/TBX3
GO:0009581	detection of external stimulus	125	0.497838	1.74819	0.00142857	0.00487057	0.00143788	6086	tags=49%, list=29%, signal=35%	NGFR/JUP/TRPM8/ELOVL4/PLEKHB1/CDS1/SERPINE2/NTRK1/PDZD7/CDH2/ITGA2/FYN/CXCR4/REEP6/ADORA1/PDE6B/FOXF1/SCN1A/GRIK2/TRPC3/CNGB1/COL11A1/ANO1/RGS9BP/ABCA4/PKD1L2/PHF24/SLC24A4/BACE1/KCNA1/PIEZO2/HPN/SEMA5B/PRDM12/GUCY2D/PKD2/ROM1/GNAT1/AIPL1/GPR88/LXN/ADGRV1/KCNQ1/GNGT2/TRPA1/EPHB1/ATP8A2/ARRB2/PKD1L1/CHRNA9/RPE65/STRC/CACNA1F/GNA11/TNF/RP1/SLC24A2/OTOP1/OPN3/TULP1/UNC119
GO:0016079	synaptic vesicle exocytosis	102	0.50919	1.74779	0.00145773	0.00487057	0.00143788	4041	tags=41%, list=19%, signal=33%	RIMS4/SYT7/RIMS3/SYN1/SYT1/PCLO/CSPG5/ADORA2A/SYT12/STX11/SNPH/SYP/STXBP1/SLC4A8/DOC2A/APBA1/PPFIA3/PIP5K1C/RIMS1/P2RY1/PRKCG/GRIK5/LRRK2/OTOF/UNC13A/ERC2/P2RX7/RAB3A/NLGN1/SYT2/ADCY1/HTR1B/SYT5/STX1B/STXBP5/CPLX2/PRKCB/BACE1/DOC2B/CASK/CPLX1/CADPS2
GO:0042060	wound healing	402	0.441365	1.74773	0.00121655	0.00487057	0.00143788	3691	tags=35%, list=18%, signal=29%	DSP/COL1A1/MCAM/SDC1/CLDN1/TFPI2/SYT7/EPHB2/CDKN1A/APOE/FN1/ANXA6/MYLK/PTK7/HPSE/SERPINA1/ADRA2C/LOX/SYT11/SRC/PDGFRB/DMTN/EMILIN2/ITGB3/EPB41L4B/COMP/PLAT/F11R/TMEFF2/ENTPD2/PPL/PLCG2/GAS6/ANXA1/MYL9/SERPINE2/ADORA2A/CLDN4/ERBB3/CLDN3/CADM4/ABAT/PDGFA/STXBP1/FZD6/NDNF/PRKCD/ITGA2/CD9/TBXA2R/CD40/GP1BB/PDGFRA/CXCR4/PRKCQ/PROCR/LYN/DYSF/PPARG/TGFA/PHLDB2/ADAMTS13/TGFBR2/VWF/SLC7A11/EVPL/CDH3/TYRO3…
GO:0035150	regulation of tube size	131	0.495254	1.74657	0.00143472	0.00487057	0.00143788	4522	tags=42%, list=22%, signal=33%	APOE/NPR3/ADRA2C/NPR1/COMP/P2RY2/GCH1/OXTR/ADORA2A/KCNMB4/RGS2/ITGA1/GPER1/TBXA2R/SLC8A1/ADRA1D/CPS1/ACE/TRPM4/F2R/ADORA1/HRH1/ADRA2B/EDNRB/P2RY1/DOCK4/AGTR1/ADCY6/EDNRA/ACTA2/SMTNL2/ATP2B1/ADM/VSTM4/HTR7/AVPR1A/GRIP2/HTR1B/SERPINF2/NOS3/SCNN1B/ZDHHC21/ADRB1/CD38/FOXC1/PPARD/EXT2/FGG/ATP1A2/BDKRB2/EDN1/HTR1D/DBH/ADRA2A/AGT
GO:0030282	bone mineralization	111	0.506543	1.74615	0.00148148	0.00487057	0.00143788	4147	tags=44%, list=20%, signal=36%	FGFR3/GJA1/PHOSPHO1/AXIN2/NOTUM/SNX10/LOX/ENPP1/ROR2/COMP/FZD9/LGR4/SLC8A1/PTHLH/TRPM4/FBXL15/WNT10B/GPM6B/WNT4/ALOX15/TMEM119/ALPL/ATP2B1/CYP27B1/WNT11/BMP7/COL1A2/PKDCC/PTH1R/P2RX7/FBN2/BMPR1B/SRGN/S1PR1/BMP6/BMP2/MEF2C/SLC24A3/MINPP1/FAM20C/BMP4/BMP2K/MATN1/LTF/RSPO2/TMEM38B/FGFR2/PTN/ERCC2
GO:0006874	cellular calcium ion homeostasis	413	0.440696	1.74551	0.00122399	0.00487057	0.00143788	5196	tags=43%, list=25%, signal=33%	ATP2A3/CALR/CORO1A/APOE/JPH3/CACNA1B/ANXA6/CD24/TRPM8/HSP90B1/CIB2/GRIN1/PLCG2/TGM2/OXTR/SLC8A2/JAK3/CALB2/SLC8B1/FZD9/ATP13A2/OPRL1/ANK2/GRIN2D/GNA15/FKBP1B/GIPR/GPER1/JPH1/CACNA1A/AKAP6/TBXA2R/CD40/ADCYAP1/GP1BB/GPR20/PDGFRA/SLC25A23/FYN/HAP1/SLC8A1/MCOLN3/CXCR4/PLCE1/ADRA1D/LPAR1/LYN/TRPM4/LPAR3/F2R/GPR4/ADORA1/ADCY5/WFS1/EDNRB/P2RY1/LPAR2/TRPV3/XK/SYPL2/AGTR1/PIK3CB/PTGFR/EDNRA/TCIRG1/KCTD17/…
GO:0021700	developmental maturation	278	0.455423	1.7409	0.00130208	0.00487057	0.00143788	4076	tags=37%, list=20%, signal=30%	FGFR3/GJA1/PALM/MAP1B/CEND1/PHOSPHO1/SPTBN4/L3MBTL3/CEBPA/SNX10/EPAS1/TFCP2L1/TDRD7/DAB2IP/LHX6/SOX8/NRCAM/C1QL1/NTN4/BAIAP3/ADAMTS7/SYP/STXBP1/SYBU/ADGRL1/RET/NPR2/HOXB13/CDK5R2/CAMK2B/RECK/PPARG/DCHS1/NEURL1/NR4A2/LGI4/NKX6-1/CDH3/WNT10B/RAC3/TRIM58/CDKN1C/ACVRL1/AKR1B1/FERMT1/PDE3A/EDNRB/SEMA4D/EDNRA/RYR1/C3/BCL2/LRRK2/BHLHA15/GATA3/PLXNB1/CNTNAP2/NPPC/RAB32/ADGRB3/FOXA1/CDK5R1/CNGB1/GDF11/CX3…
GO:0006814	sodium ion transport	232	0.464098	1.73978	0.00131926	0.00487057	0.00143788	5125	tags=44%, list=25%, signal=34%	ATP1A3/CACNA1G/SCN1B/SLC6A8/CACNA1H/SCN9A/SLC6A17/SPTBN4/PTPN3/ASIC1/HCN2/SGK1/WNK2/SLC17A7/PKP2/SERPINE2/SLC8A2/SLC8B1/SLC10A4/TESC/ATP1B2/SLC4A8/CNTN1/SCN2A/HECW2/SLC9A3/SLC8A1/SCNN1A/TRPM4/GLRX/SLC13A3/NKAIN1/SCN5A/SLC6A12/NKX2-5/EDNRB/FGF12/SCN3A/EDNRA/SCN8A/ANK3/SCN1A/SCN4B/SLC23A2/SLC9A2/FXYD1/NETO2/SCNN1D/FXYD7/CACNA1I/SCN4A/SLC24A5/SCN3B/P2RX4/SLC5A5/GPD1L/SLC4A4/P2RX7/SLC22A5/CNNM4/HCN4/…
GO:0030595	leukocyte chemotaxis	195	0.46989	1.7388	0.0013459	0.00487057	0.00143788	5494	tags=47%, list=27%, signal=35%	PADI2/CALR/CORO1A/PREX1/PGF/SCG2/GAS6/ANXA1/TNFRSF11A/SLC8B1/IL6R/CXCL16/DPP4/MTUS1/ITGA1/RAC2/SLIT2/ADGRE2/CSF1R/CCL20/PIK3CD/CAMK1D/LGMN/CXCR4/TMEM102/LYN/CSF1/NINJ1/TRPM4/JAM3/C5/PIP5K1C/CXCL8/HRH1/EDNRB/CHGA/PRSS56/DAPK2/VEGFC/CD74/MDK/PIK3CG/NCKAP1L/CX3CL1/CXADR/VAV3/VAV1/CXCL1/ITGA9/PTPRO/RIN3/S1PR1/LGALS3/TRPV4/IL12A/C5AR2/CCL22/STK39/NBL1/AZU1/FLT1/HSD3B7/C5AR1/TGFB2/MPP1/IL34/EDN1/PTN/SL…
GO:1903531	negative regulation of secretion by cell	131	0.492964	1.73849	0.00143472	0.00487057	0.00143788	3551	tags=33%, list=17%, signal=27%	GJA1/NOTCH1/APOE/ATP9A/TNFRSF1B/SFRP1/ADRA2C/SYT11/HLA-F/RAB11FIP1/ASIC1/SRCIN1/ACVR1C/ANXA1/KCNJ11/ABAT/CYP51A1/FKBP1B/KCNB1/IL11/IL13RA2/IRS1/F2R/ADORA1/ADRA2B/P2RY1/CHGA/FOXF1/CD200/INHBB/RAB11FIP5/SYTL4/NCKAP1L/GABBR1/BCR/IL12A/HTR1B/HRH3/RHBDF2/PIM3/CEACAM1/ABCC8/BMP8A
GO:0051606	detection of stimulus	297	0.45169	1.73791	0.0012837	0.00487057	0.00143788	6151	tags=34%, list=30%, signal=25%	NGFR/JUP/HLA-B/TRPM8/ELOVL4/SYT1/PLEKHB1/CDS1/SMO/SERPINE2/NTRK1/KCNMB4/NPFFR2/PDZD7/CDH2/ITGA2/GCK/FYN/CXCR4/TLR6/NKX6-1/REEP6/ADORA1/PDE6B/PAK1/FOXF1/DMBT1/SCN1A/GRIK2/TRPC3/CDHR2/CNGB1/COL11A1/ANO1/HLA-A/RGS9BP/P2RX2/PLCB2/ABCA4/SSC5D/TLR1/PKD1L2/DACH1/PHF24/SLC24A4/RYR2/RTP5/BACE1/PDX1/KCNMB3/KCNA1/TLR2/PIEZO2/HPN/NLRP3/PIGR/SEMA5B/AZGP1/PRDM12/GUCY2D/PKD2/ROM1/HLA-DRB1/STIM1/GNAT1/KCNIP2/AIP…
GO:0042098	T cell proliferation	191	0.469787	1.73591	0.00134409	0.00487057	0.00143788	4573	tags=37%, list=22%, signal=29%	GJA1/CORO1A/IGF2/TNFRSF1B/CD24/IGFBP2/CD70/ANXA1/TNFSF9/JAK3/HLA-E/IL27RA/PDE5A/FKBP1B/RAC2/PPP3CB/IL18/EBI3/DOCK2/MAPK8IP1/BTN2A2/CCDC88B/TNFRSF21/FYN/CD274/ICOSLG/PRKCQ/RASGRP1/TGFBR2/NCK2/EFNB1/ZP3/SHH/WNT4/HLA-DPA1/LRRC32/SPN/TNFRSF14/PIK3CG/NCKAP1L/CD55/P2RX7/GPNMB/RIPK2/CEBPB/HLA-A/IL6ST/CLEC4G/RASAL3/LGALS3/HLA-DMB/ZAP70/TMIGD2/CARD11/LMO1/BMP4/LGALS7B/HAVCR2/STAT5B/CD209/IL15/PTPN22/HLA-D…
GO:0043588	skin development	251	0.457803	1.73556	0.00130208	0.00487057	0.00143788	4147	tags=37%, list=20%, signal=30%	DSP/COL1A1/NGFR/JUP/LSR/CLDN1/NOTCH1/HPSE/ITGB4/AQP3/PALLD/SNAI1/COMP/PPL/KRT80/SMO/ANXA1/CLDN4/TP63/CYP26B1/PDGFA/DHCR24/GLI2/FZD6/DLL1/ALOX12B/ITGA2/LHX2/SFN/LGR4/ATP7A/FOXE1/FRAS1/DKK1/PRKCH/GRHL1/LRP4/EXPH5/FZD3/EVPL/FA2H/CDH3/WNT10B/ASAH1/CD109/FERMT1/ALOXE3/CNFN/SHH/BCL11B/TNFRSF19/GRHL3/SGPP1/HOXC13/RYR1/COL5A3/CYP27B1/BCL2/TCHH/OVOL2/KRT81/KRT86/COL1A2/AKR1C3/COL3A1/MET/COL5A2/TRAF3IP2/FS…
GO:0006941	striated muscle contraction	165	0.47952	1.73242	0.00140647	0.00487057	0.00143788	4547	tags=39%, list=22%, signal=31%	DSP/CACNA1G/GJA1/JUP/DSG2/SCN1B/KCNH2/STAC2/PKP2/ANK2/PDE5A/RGS2/PPP1R13L/FKBP1B/DTNA/EHD3/SLC8A1/KCNJ8/CXCR4/MYH14/TNNT1/TRPM4/SCN5A/NKX2-5/ADORA1/CHGA/FGF12/NR4A1/SCN1A/SCN4B/PDE4D/DSC2/RNF207/KLHL41/STC1/SCN4A/PIK3CG/SCN3B/P2RX4/GPD1L/KCNJ3/GSTM2/HCN4/CHRND/TMEM38A/TNNT3/TRPV4/TNNI3/RYR2/MAP2K6/TPM1/TNNC1/TMEM38B/ATP1A2/CTNNA3/KCNJ2/KCNJ5/STAC/GAA/STAC3/CACNA1C/KCND3/MYL2/NOS1AP
GO:0072503	cellular divalent inorganic cation homeostasis	445	0.43479	1.73234	0.00119904	0.00487057	0.00143788	5196	tags=42%, list=25%, signal=32%	ATP2A3/CALR/CORO1A/APOE/JPH3/CACNA1B/ANXA6/CD24/TRPM8/HSP90B1/CIB2/GRIN1/PLCG2/TGM2/OXTR/SLC8A2/JAK3/SLC30A3/CALB2/SLC8B1/FZD9/ATP13A2/OPRL1/ANK2/GRIN2D/GNA15/FKBP1B/GIPR/GPER1/JPH1/CACNA1A/AKAP6/TBXA2R/CD40/ADCYAP1/GP1BB/GPR20/PDGFRA/SLC25A23/FYN/HAP1/SLC8A1/MCOLN3/CXCR4/PLCE1/ADRA1D/LPAR1/LYN/SLC39A14/SLC1A1/TRPM4/LPAR3/MT3/F2R/GPR4/ADORA1/ADCY5/WFS1/SLC39A4/EDNRB/P2RY1/LPAR2/TRPV3/XK/SYPL2/AGT…
GO:0048871	multicellular organismal homeostasis	492	0.431531	1.73087	0.00118765	0.00487057	0.00143788	4811	tags=41%, list=23%, signal=32%	GJA1/LSR/CLDN1/LAMA2/CORO1A/NOTCH1/NPR3/TJP3/MLXIPL/TRPM8/SNX10/RAB3D/EPAS1/SRC/PTGES/GATM/AQP3/METRNL/ACHE/ITGB3/CIB2/SLC40A1/COMP/F11R/ESAM/RCN3/CTSH/OXTR/NEUROD1/SMO/TUB/LAMA4/TNFRSF11A/CLDN4/CLDN3/TP63/EGR1/ABAT/TJP2/CYP26B1/COL2A1/PPP1R13L/AQP1/DLL1/IL18/ATP1B2/ZNF516/ALOX12B/CSF1R/SFN/ADCYAP1/LIPA/LGR4/SLC35D3/CXCR4/MYO5B/SCNN1A/CSF1/USH1G/SLC1A1/SH3GL2/CROCC/IL18R1/GRHL1/FA2H/CDH3/WNT10B/R…
GO:0007389	pattern specification process	435	0.435281	1.72726	0.00121803	0.00487057	0.00143788	4254	tags=38%, list=21%, signal=31%	GJA1/NDRG4/CELSR2/ADGRG1/NOTCH1/SEMA3C/SEMA3F/MEIS3/LMX1B/SFRP1/AXIN2/LFNG/TDRD7/HES6/CHRD/WNT7B/ROR2/ANKS6/SNAI1/GPR161/NEUROD1/SMO/HEY1/NRARP/MSX1/SMARCD3/HES4/TP63/EPB41L5/CYP26B1/NRP2/SEMA3A/GLI2/MEGF8/DLL1/SHROOM3/ARC/PITX2/LHX2/TLL2/LRP5/WNT2B/HEYL/BICC1/DCHS1/APC2/DKK1/MEIS3P1/TGFBR2/HOXD8/NKX2-2/FBXL15/FEZF1/LRP4/ASB2/CXXC4/BTG2/ACVRL1/EFNB1/NKX2-5/DLL4/HAND2/TBX1/FOXN4/SHH/LHX3/LRP2/HES2…
GO:0009582	detection of abiotic stimulus	128	0.490257	1.72718	0.00142857	0.00487057	0.00143788	6090	tags=49%, list=29%, signal=35%	NGFR/JUP/TRPM8/ELOVL4/PLEKHB1/CDS1/SERPINE2/NTRK1/NPFFR2/PDZD7/CDH2/ITGA2/FYN/CXCR4/REEP6/ADORA1/PDE6B/SCN1A/GRIK2/TRPC3/CNGB1/COL11A1/ANO1/RGS9BP/ABCA4/PKD1L2/PHF24/SLC24A4/BACE1/KCNA1/PIEZO2/HPN/SEMA5B/PRDM12/GUCY2D/PKD2/ROM1/GNAT1/AIPL1/GPR88/LXN/TAC1/ADGRV1/KCNQ1/GNGT2/TRPA1/EPHB1/ATP8A2/ARRB2/PKD1L1/CHRNA9/RPE65/STRC/CACNA1F/GNA11/TNF/RP1/SLC24A2/OTOP1/OPN3/TULP1/UNC119/TACR1
GO:0097529	myeloid leukocyte migration	188	0.468325	1.72686	0.00135135	0.00487057	0.00143788	5494	tags=48%, list=27%, signal=36%	PREX1/ROR2/PGF/PRTN3/SCG2/IL1R1/ANXA1/TNFRSF11A/SIRPA/IL6R/PDGFD/DPP4/MTUS1/ITGA1/RAC2/SLIT2/ADGRE2/CSF1R/CCL20/CD9/PIK3CD/CAMK1D/LGMN/LYN/CSF1/JAM3/C5/PIP5K1C/CXCL8/HRH1/EDNRB/CHGA/DAPK2/CD200/VEGFC/CD74/MDK/PIK3CG/P2RX4/NCKAP1L/CX3CL1/PLCB1/CXADR/VAV3/VAV1/CXCL1/CD47/MCOLN2/ITGA9/PTPRO/RIN3/LGALS3/TRPV4/C5AR2/CD99L2/CCL22/NBL1/AZU1/FLT1/PECAM1/C5AR1/IRAK4/TGFB2/CD177/MPP1/STAT5B/IL34/EDN1/FUT7/…
GO:2001257	regulation of cation channel activity	154	0.481279	1.72675	0.00140647	0.00487057	0.00143788	4879	tags=49%, list=24%, signal=38%	EPHB2/JPH3/CACNG7/SHANK3/MAPK8IP2/STAC2/PLCG2/CACNG4/OPRL1/ANK2/KCNG1/FKBP1B/MMP9/ARC/KCNC1/JPH1/SHISA7/AKAP6/EHD3/HAP1/CNIH2/PINK1/RASGRF2/FGF12/EDNRA/SHISA8/ANK3/GNB5/PDE4D/NETO2/HPCA/RNF207/CACNB3/CACNB4/JPH4/GSTM2/SHANK1/NLGN1/CACNG5/RRAD/NETO1/MEF2C/TMSB4X/CRHR1/RASGRF1/GEM/REM1/FGF11/GAL/ABCC8/DAPK1/GSG1L/NLGN3/CRH/AMIGO1/KCNA1/P2RY6/EDN1/JPH2/PKD2/LRRC55/STAC/LRRC26/ACTN2/STAC3/STIM1/NOS1A…
GO:0090090	negative regulation of canonical Wnt signaling pathway	133	0.488961	1.72644	0.00144092	0.00487057	0.00143788	2255	tags=30%, list=11%, signal=27%	PTPRU/NOTCH1/APOE/SFRP1/AXIN2/KREMEN1/TLE2/NOTUM/NKD2/DKK3/IGFBP4/ANKRD6/ROR2/IGFBP2/DAB2IP/CTHRC1/NKD1/DRAXIN/EGR1/TMEM170B/FZD6/CDH2/FZD4/MCC/BICC1/APC2/DKK1/LRP4/FOXO1/DAB2/NKX2-5/FERMT1/TPBG/DACT3/SHH/FZD1/WNT11/DKK2/TPBGL/MDK
GO:0007204	positive regulation of cytosolic calcium ion concentration	299	0.447481	1.7258	0.00127226	0.00487057	0.00143788	5523	tags=44%, list=27%, signal=33%	CORO1A/JPH3/CACNA1B/CD24/CIB2/GRIN1/PLCG2/OXTR/SLC8A2/JAK3/SLC8B1/OPRL1/ANK2/GRIN2D/GNA15/FKBP1B/GIPR/GPER1/JPH1/CACNA1A/AKAP6/TBXA2R/ADCYAP1/GP1BB/GPR20/PDGFRA/FYN/HAP1/SLC8A1/MCOLN3/CXCR4/PLCE1/ADRA1D/LPAR1/LYN/TRPM4/LPAR3/F2R/GPR4/ADCY5/EDNRB/P2RY1/LPAR2/TRPV3/AGTR1/PTGFR/EDNRA/RYR1/PDE4D/GRIN2C/BCL2/TRPC3/ITPR3/ADCYAP1R1/PIK3CG/P2RX4/GPR17/CX3CL1/CACNB3/C1QTNF1/CD55/CEMIP/JPH4/GSTM2/P2RX7/MCO…
GO:0090596	sensory organ morphogenesis	257	0.453015	1.72506	0.00129702	0.00487057	0.00143788	5149	tags=47%, list=25%, signal=36%	NTN1/MYO6/EPHB2/PTK7/PLS1/ALDH1A3/TDRD7/ROR2/TSPAN12/FOXI1/SOX8/CTHRC1/KCNQ4/MSX1/STOX1/CYP26B1/COL2A1/ZHX2/PDZD7/FZD6/DLL1/MYO7A/PITX2/TENM3/INSIG1/LRP5/WNT2B/USH1G/SLC1A1/STAU2/EFEMP1/FBN1/FZD3/PRRX1/MFSD2A/MEGF11/OBSL1/PRDM1/MFAP2/TBX1/FOXN4/GRHL3/EDNRA/HOXC13/BCL2/AGTPBP1/SDK2/BMP7/GATA3/STRA6/NKX3-2/USH1C/DLX5/GDF11/WNT3A/SOBP/COL5A2/FBN2/COL11A1/COL8A2/ZIC1/IGFN1/FZD2/KDR/SLITRK6/SIX2/BCR/T…
GO:0070372	regulation of ERK1 and ERK2 cascade	268	0.451826	1.72489	0.00129366	0.00487057	0.00143788	3016	tags=27%, list=15%, signal=24%	FGFR3/C1QL4/FGFR4/NDRG4/ICAM1/NOTCH1/EPHB2/APOE/FN1/GLIPR2/ARRB1/ABCA7/SRC/FLT4/PDGFRB/DAB2IP/WNK2/PTPRR/GAS6/NDRG2/SEMA6A/SEMA7A/TNFRSF11A/DUSP9/EPHA7/SIRPA/RGS14/NTRK1/PDGFD/PDGFA/TNFAIP8L3/GPER1/MTURN/CSF1R/CCL20/BTN2A2/NPNT/ADCYAP1/PDGFRA/NECAB2/LYN/RASGRP1/SYNJ2BP/RPS6KA6/MT3/F2R/DAB2/HAND2/TPBG/ATF3/P2RY1/ALOX15/LMO3/ACTA2/FBLN1/FGF19/DUSP4/CHRNA7/CD74/NRP1/ERBB4/ANGPT1/CX3CL1/DUSP6/GPNMB/P…
GO:0030178	negative regulation of Wnt signaling pathway	163	0.477661	1.72486	0.00140056	0.00487057	0.00143788	3012	tags=34%, list=15%, signal=29%	LRP1/PTPRU/NOTCH1/APOE/SFRP1/AXIN2/KREMEN1/TLE2/NOTUM/NKD2/DKK3/IGFBP4/ANKRD6/ROR2/IGFBP2/DAB2IP/CTHRC1/NKD1/DRAXIN/TRABD2A/EGR1/TMEM170B/FZD6/HIC1/CDH2/FZD4/MCC/BICC1/APC2/DKK1/LRP4/CXXC4/FOXO1/DAB2/NKX2-5/FERMT1/TPBG/DACT3/SHH/FZD1/WWOX/WNT11/DKK2/TPBGL/MDK/MDFI/WIF1/TLE6/ALPK2/PTPRO/NFATC1/TSKU/CITED1/BARX1/BMP2
GO:0006816	calcium ion transport	392	0.436117	1.72394	0.00122549	0.00487057	0.00143788	3377	tags=29%, list=16%, signal=25%	CACNA1G/ATP2A3/HSPA2/CACNA1H/CORO1A/JPH3/CACNA1B/CACNG7/ANXA6/MYLK/TRPM8/TSPAN13/PDGFRB/GPM6A/ASIC1/STAC2/BSPRY/GRIN1/PLCG2/GAS6/ADORA2A/SLC8A2/JAK3/CACNG4/SLC8B1/OPRL1/EPB41/ANK2/GRIN2D/SESTD1/FKBP1B/NMUR1/GPER1/JPH1/CACNA1A/AKAP6/CHRNA4/NCS1/GP1BB/GCK/EHD3/RGS4/SLC25A23/FYN/HAP1/SLC8A1/MCOLN3/CAMK2B/CXCR4/TMEM37/LYN/CALCRL/ACE/TRPM4/HOMER3/F2R/WFS1/EDNRB/TRPV3/EDNRA/CAMK2A/RYR1/GNB5/ATP2B1/PDE4…
GO:0048639	positive regulation of developmental growth	159	0.477569	1.72197	0.00140252	0.00487057	0.00143788	4292	tags=39%, list=21%, signal=31%	MAPT/NTN1/CRABP2/L1CAM/NOTCH1/FN1/IGF2/MAP1B/CACNG7/SPTBN4/PLS1/SYT1/SYT17/SMO/RNF157/SEMA7A/MEGF8/DLL1/AKAP6/RND2/SYT3/CXCR4/CSF1/TGFBR2/LPAR3/ISLR2/INSR/ZP3/RIMS1/SEMA4D/RASAL1/ACACB/WNT3/SLC23A2/BCL2/NRP1/ERBB4/POU3F2/CPNE5/AGRN/UNC13A/WNT3A/PLCB1/POU4F2/SYT2/HEY2/ZFPM2/MEF2C/PROX1/BDNF/CPNE9/SHTN1/TBX2/CDKL5/GHR/PPARD/STAT5B/FGFR2/EDN1/DISC1/CDK1/SLC6A3
GO:0050954	sensory perception of mechanical stimulus	162	0.477403	1.72111	0.00140647	0.00487057	0.00143788	4127	tags=40%, list=20%, signal=32%	COL1A1/MYO6/SPTBN4/COCH/EML2/TUB/SERPINE2/KCNQ4/NTRK1/COL2A1/PDZD7/LHFPL4/MYO7A/ESPNL/ITGA2/FZD4/FYN/EYA4/CXCR4/MYH14/USH1G/WFS1/TBX1/CDKN2D/ESPN/LRP2/CRYM/SCN1A/TSPEAR/SCARB2/OTOF/COL11A2/SLC52A3/DCDC2/USH1C/P2RX4/SOBP/CEMIP/MYO7B/ATP2B2/SLC26A4/RAB3A/POU4F2/OTOA/COL11A1/ATP6V0A4/SLITRK6/P2RX2/HEXB/COL4A3/LRIG1/TMIE/PHF24/CHRNB2/NAV2/OTOGL/TH/BACE1/ROR1/KCNA1/PIEZO2/HPN/USP53/THRB
GO:0001667	ameboidal-type cell migration	436	0.433546	1.72102	0.00121359	0.00487057	0.00143788	3172	tags=30%, list=15%, signal=26%	PLXND1/GJA1/JUP/PTP4A3/CALR/NOTCH1/SEMA3C/ADGRA2/APOE/FN1/GLIPR2/VASH1/SEMA3F/ANXA6/RHOB/FSTL1/KITLG/ADGRB1/SRC/FLT4/ITGB4/DMTN/ITGB3/PDLIM1/EPB41L4B/SPARC/EMP2/DAB2IP/SCG2/CCBE1/ACVR1C/ARID5B/PLCG2/SOX8/PTPRR/CTSH/SMO/ANXA1/ITGA4/SEMA6A/SEMA7A/SEMA4G/EFNB2/SEMA3E/SEMA6B/EPB41L5/DPP4/NRP2/SEMA3A/SEMA4F/MEGF8/IQSEC1/MMP9/ARHGDIB/SLIT2/TNS1/PITX2/RET/CDH2/ITGA2/TBXA2R/CD40/PIK3CD/LRP5/MCC/SLC8A1/LG…
GO:0050767	regulation of neurogenesis	346	0.440236	1.72093	0.00124844	0.00487057	0.00143788	3286	tags=35%, list=16%, signal=30%	PLXND1/MAPT/PTPRZ1/NTN1/MAP2/CRABP2/L1CAM/NOTCH1/EPHB2/SEMA3C/FN1/TNFRSF1B/PLXNC1/MME/SEMA3F/MAP1B/SHANK3/EFNB3/HES6/RTN4R/SLIT1/PTPRS/TGM2/SOX8/SMO/HEY1/SERPINE2/DRAXIN/SEMA6A/SEMA7A/EPHA7/SEMA4G/SMARCD3/SEMA3E/RGS14/SEMA6B/ULK2/SEMA3A/SEMA4F/MEGF8/DLL1/SLIT2/POU4F1/GPER1/LHX2/DIXDC1/TP73/PLXNB3/RND2/HAP1/CAMK2B/HEYL/CXCR4/LYN/SEMA3G/NEURL1/ARMCX5-GPRASP2/ACE/STAU2/PLXNA3/KIAA0319/PRKCH/NKX2-2/F…
GO:0045165	cell fate commitment	246	0.454842	1.72083	0.00130378	0.00487057	0.00143788	5197	tags=47%, list=25%, signal=36%	NOTCH3/JAG2/NOTCH1/SFRP1/EPAS1/WNT7B/ROR2/ONECUT2/SOX8/CTSL/NEUROD1/SMO/IL6R/CYP26B1/GLI2/DLL1/POU4F1/PITX1/WNT2B/PPARG/APC2/DKK1/NKX2-2/PRRX1/WNT10B/NKX2-5/NR2E1/DLL4/PRDM1/TBX1/FOXN4/SHH/TEAD3/WNT4/LHX3/BCL11B/BARHL2/ETS2/NTF4/WNT6/TLX3/EDNRA/WNT3/WNT11/BCL2/NRP1/SPN/GATA3/MNX1/ERBB4/FOXA1/TBX21/POU3F2/KLF4/WNT3A/GATA5/GAP43/EOMES/HOXA13/OLIG2/TOX/KDR/HEY2/SIX2/DMRTA2/ZNF521/BMP2/FZD7/SOX18/WNT…
GO:1903037	regulation of leukocyte cell-cell adhesion	317	0.442981	1.71589	0.00127877	0.00487057	0.00143788	4668	tags=37%, list=23%, signal=29%	FCHO1/CORO1A/IGF2/CHST2/CD24/ASS1/EFNB3/SRC/IGFBP2/SOX4/CD83/CD70/LAPTM5/ANXA1/TNFSF9/ADORA2A/ITGA4/JAK3/NRARP/RAG1/SIRPA/EFNB2/HLA-E/IL27RA/PDE5A/PAG1/DPP4/GLI2/IL18/EBI3/ADA/BTN2A2/CCDC88B/TNFRSF21/FYN/CD274/ICOSLG/PRKCQ/LYN/RASGRP1/TGFBR2/MYB/NCK2/EFNB1/ZP3/HLA-DQB1/ILDR2/SHH/HLA-DPA1/LRRC32/IL4R/LEF1/CD74/FUT9/SPN/TNFRSF14/GATA3/MDK/TBX21/NCKAP1L/KLF4/CD55/GPNMB/RUNX3/PRKCZ/VAV1/CD47/RIPK2/CC…
GO:0061138	morphogenesis of a branching epithelium	177	0.467736	1.70962	0.00136799	0.00487057	0.00143788	4695	tags=49%, list=23%, signal=38%	PLXND1/NOTCH1/SEMA3C/SFRP1/SRC/CELSR1/TGM2/SOX8/CTSH/SMO/NRARP/NTN4/SEMA3E/CTSZ/TP63/GREB1L/PDGFA/SEMA3A/SPINT2/GLI2/SLIT2/NPNT/LRP5/LGR4/WNT2B/HOXB13/CSF1/DCHS1/MAGED1/TGFBR2/AREG/DLL4/SPINT1/SHH/WNT4/PAK1/WNT6/EDNRA/RASIP1/FOXF1/LEF1/KRAS/BCL2/NRP1/BMP7/MDK/HOXD13/FOXA1/ENG/MET/NKX2-1/RSPO3/HOXA13/DDR1/ADM/KDR/SIX2/TIE1/GDNF/CITED1/BMP2/LAMA5/WNT1/HOXD11/PROX1/PAX2/HOXA11/BMP4/TBX2/LHX1/MSX2/RS…
GO:0008202	steroid metabolic process	301	0.442853	1.70843	0.00127226	0.00487057	0.00143788	4086	tags=30%, list=20%, signal=25%	DHRS2/FGFR4/CACNA1H/ABCA2/APOE/STARD4/CEBPA/DKK3/SNAI1/SLC27A2/LDLRAP1/H6PD/EGR1/RXRA/HMGCS1/CYP26B1/SULT2B1/DHCR24/CYP51A1/MSMO1/OSBPL5/DGAT2/DHCR7/INSIG1/ABCG4/LIPA/LRP5/PDGFRA/LGMN/CYP26A1/GFI1/MT3/OSBPL6/CYP24A1/ASAH1/NR5A2/DAB2/AKR1B1/PLEKHA1/HSD17B4/NR5A1/HSD11B2/STS/CUBN/EDNRB/SHH/WNT4/LRP2/AGTR1/ABCA5/SRD5A3/CYP27B1/FGF19/HSD17B6/PRKAA2/EPHX2/ABCG1/CYP4V2/AKR1C3/SC5D/TTC39B/MVD/ACADL/ADM/…
GO:0050863	regulation of T cell activation	318	0.440624	1.70808	0.00127877	0.00487057	0.00143788	4756	tags=36%, list=23%, signal=29%	FCHO1/CORO1A/IGF2/TNFRSF1B/CD24/EFNB3/SRC/IGFBP2/SOX4/CD83/CD70/LAPTM5/ANXA1/TNFSF9/ADORA2A/JAK3/NRARP/RAG1/SIRPA/EFNB2/HLA-E/IL27RA/PDE5A/CYP26B1/PAG1/DPP4/GLI2/RAC2/IL18/EBI3/ADA/MAPK8IP1/BTN2A2/CCDC88B/TNFRSF21/FYN/CD274/ICOSLG/PRKCQ/LYN/RASGRP1/TGFBR2/MYB/NCK2/EFNB1/ZP3/HLA-DQB1/PRDM1/CAMK4/ILDR2/SHH/HLA-DPA1/LRRC32/IL4R/LEF1/TCF7/CD74/SPN/TNFRSF14/GATA3/MDK/TBX21/NCKAP1L/CD55/GPNMB/RUNX3/PRK…
GO:1901617	organic hydroxy compound biosynthetic process	229	0.455825	1.70737	0.00131579	0.00487057	0.00143788	5176	tags=40%, list=25%, signal=30%	FGFR4/CACNA1H/ABCA2/MOXD1/APOE/STARD4/DKK3/SNAI1/PLCG2/PPIP5K1/GCH1/SPHK1/SLC27A2/H6PD/GPR37/HMGCS1/SPTSSB/DHCR24/CYP51A1/MSMO1/DHCR7/INSIG1/GPER1/ABCG4/ATP7A/GFI1/ALDH2/IMPA2/NR4A2/SLC7A11/OSBPL6/CDH3/ASAH1/DAB2/HAND2/HRH1/OCA2/P2RY1/WNT4/ALOX15/SRD5A3/CYP27B1/FGF19/MFSD12/PNMT/ZEB2/ADCYAP1R1/PRKAA2/GATA3/SLC24A5/PMEL/ABCG1/AKR1C3/PTH1R/SC5D/MVD/SPTLC3/BMP6/BMP5/CITED1/BMP2/PROX1/CYP2R1/MVK/QDPR…
GO:0048017	inositol lipid-mediated signaling	171	0.469462	1.70593	0.00139082	0.00487057	0.00143788	4076	tags=38%, list=20%, signal=31%	FN1/NPR3/PLCD3/SRC/PDGFRB/ROR2/UNC5B/NYAP1/PIK3AP1/DAB2IP/PLCD1/SERPINE2/PRR5/ERBB3/GAB2/ADAP2/NTRK1/PDGFD/PDGFA/IL18/TNFAIP8L3/GPER1/CSF1R/BTN2A2/PIK3CD/PDGFRA/PLCE1/RASGRP1/IRS1/TYRO3/F2R/INSR/PLEKHA1/PIP5K1C/PPP1R16B/SEMA4D/PLCH1/PIK3CB/PLD1/FLT3/PRR5L/GATA3/ERBB4/PLXNB1/PIK3CG/ANGPT1/PLCB1/PIK3R5/KDR/PLCH2/PLCB2/KCNH1/PLCL1/PIK3R2/FBXL2/CEACAM1/FLT1/TGFB2/PLCB3/PLCB4/PIP5K1B/PPARD/ROR1/HGF/ED…
GO:0032409	regulation of transporter activity	265	0.447298	1.70532	0.00130378	0.00487057	0.00143788	4925	tags=42%, list=24%, signal=32%	SCN1B/HSPA2/EPHB2/JPH3/CACNG7/ABCB1/SHANK3/MAPK8IP2/SYNGR3/PTPN3/STAC2/SGK1/WNK2/PLCG2/CACNG4/ANO9/OPRL1/ANK2/RXRA/TCAF1/TESC/KCNG1/FKBP1B/ATP1B2/MMP9/ARC/KCNC1/PRKCD/JPH1/SHISA7/AKAP6/EHD3/HECW2/HAP1/ATP7A/CNIH2/PPARG/GLRX/PINK1/RASGRF2/FGF12/EDNRA/SHISA8/ANK3/SCN4B/FXYD1/GNB5/PDE4D/NETO2/HPCA/BCL2/RNF207/FXYD7/NDFIP2/SCN3B/GPD1L/CACNB3/CACNB4/JPH4/GSTM2/SHANK1/FHL1/NLGN1/CACNG5/RRAD/NETO1/MEF2C…
GO:0003012	muscle system process	417	0.429882	1.70525	0.00121951	0.00487057	0.00143788	4656	tags=39%, list=22%, signal=31%	DSP/CACNA1G/GJA1/JUP/DSG2/SCN1B/SLC6A8/CACNA1H/NOTCH1/TNFRSF1B/ANXA6/MYLK/KCNJ12/TMOD2/ADRA2C/CNN1/GATM/KCNH2/GAMT/APBB1/STAC2/COMP/GNAO1/PKP2/SSTR2/OXTR/MYL9/SPHK1/ABAT/ANK2/PDE5A/RGS2/PPP1R13L/FKBP1B/NMUR1/ITGA2/ADA/GPER1/AKAP6/DTNA/TBXA2R/NPNT/EHD3/RGS4/SLC8A1/KCNJ8/CAMK2B/CXCR4/PLCE1/MYH14/CALCRL/PPARG/TNNT1/TRPM4/CALD1/GTF2IRD1/FOXO1/MYOM3/SCN5A/ANKRD2/F2R/NKX2-5/HAND2/ADORA1/PDLIM5/ADRA2B/E…
GO:0070588	calcium ion transmembrane transport	294	0.442255	1.70493	0.00127065	0.00487057	0.00143788	3377	tags=30%, list=16%, signal=26%	CACNA1G/ATP2A3/HSPA2/CACNA1H/CORO1A/JPH3/CACNA1B/CACNG7/ANXA6/TRPM8/TSPAN13/GPM6A/ASIC1/STAC2/GRIN1/PLCG2/GAS6/SLC8A2/CACNG4/SLC8B1/OPRL1/ANK2/GRIN2D/SESTD1/FKBP1B/GPER1/JPH1/CACNA1A/AKAP6/NCS1/GP1BB/EHD3/SLC25A23/FYN/HAP1/SLC8A1/MCOLN3/TMEM37/LYN/TRPM4/F2R/EDNRB/TRPV3/EDNRA/RYR1/GNB5/ATP2B1/PDE4D/HPCA/TRPM6/GRIN2C/CHRNA7/BHLHA15/CACNA2D2/TRPC3/ITPR3/CACNA1I/SLC24A5/PIK3CG/TRPC4/P2RX4/CX3CL1/WNT3…
GO:0098739	import across plasma membrane	179	0.464481	1.70467	0.0013587	0.00487057	0.00143788	4685	tags=38%, list=23%, signal=30%	ATP1A3/SLC12A7/CACNA1B/KCNJ12/KCNH2/HCN2/WNK2/SLC8A2/KCNJ18/KCNJ11/SLC7A2/RGS2/ATP1B2/CACNA1A/RGS4/SLC46A1/SLC9A3/FYN/SLC8A1/KCNJ8/SLC43A1/SLC1A4/SCNN1A/SLC39A14/SLC16A2/SLC1A1/TRPM4/SLC7A11/STEAP2/SLC39A4/TRPV3/LRP2/KCNK5/LRRC8E/SLC9A2/SLC7A8/SCNN1D/ACSL1/SLC39A8/KCNJ4/KCNJ3/HCN4/CD36/SLC1A2/ATP4A/TRPV4/LRRC8C/SLC6A1/SLC24A4/SLC12A8/ACSL5/SCNN1B/ABCC9/SLC12A5/SLC47A1/ATP12A/ATP1A2/KCNJ2/KCNK9/KC…
GO:0051480	regulation of cytosolic calcium ion concentration	328	0.438175	1.70057	0.00127877	0.00487057	0.00143788	5276	tags=43%, list=25%, signal=33%	CORO1A/JPH3/CACNA1B/CD24/CIB2/GRIN1/PLCG2/OXTR/SLC8A2/JAK3/CALB2/SLC8B1/FZD9/OPRL1/ANK2/GRIN2D/GNA15/FKBP1B/GIPR/GPER1/JPH1/CACNA1A/AKAP6/TBXA2R/ADCYAP1/GP1BB/GPR20/PDGFRA/FYN/HAP1/SLC8A1/MCOLN3/CXCR4/PLCE1/ADRA1D/LPAR1/LYN/TRPM4/LPAR3/F2R/GPR4/ADORA1/ADCY5/EDNRB/P2RY1/LPAR2/TRPV3/AGTR1/PTGFR/EDNRA/KCNK3/RYR1/ATP2B1/PDE4D/GRIN2C/BCL2/TRPC3/ITPR3/ADCYAP1R1/PIK3CG/TRPC4/P2RX4/GPR17/CX3CL1/CACNB3/C1…
GO:0097530	granulocyte migration	125	0.483791	1.69886	0.00142857	0.00487057	0.00143788	5494	tags=49%, list=27%, signal=36%	PREX1/PRTN3/SCG2/IL1R1/ANXA1/DPP4/ITGA1/RAC2/SLIT2/ADGRE2/CSF1R/CCL20/PIK3CD/CAMK1D/CSF1/JAM3/PIP5K1C/CXCL8/HRH1/DAPK2/CD74/MDK/PIK3CG/NCKAP1L/CX3CL1/CXADR/VAV3/VAV1/CXCL1/MCOLN2/ITGA9/LGALS3/TRPV4/C5AR2/CD99L2/CCL22/PECAM1/C5AR1/IRAK4/TGFB2/CD177/MPP1/IL34/EDN1/FUT7/SLAMF8/CCL26/CCL24/TNFAIP6/NOD2/MOSPD2/ITGB2/SAA1/CXCR2/CXCL10/MAPK3/CMKLR1/CXCL3/EDN2/THBS1/LBP
GO:0050731	positive regulation of peptidyl-tyrosine phosphorylation	181	0.462095	1.69864	0.00136054	0.00487057	0.00143788	4757	tags=36%, list=23%, signal=28%	FGFR3/CRLF1/IGF2/DLG3/CD24/KITLG/GPRC5B/SRC/ITGB3/SRCIN1/PLCG2/GAS6/ERBB3/IL6R/IL18/CSPG4/CNTN1/CSF1R/CD40/FYN/AFAP1L2/LYN/TGFA/NEURL1/ACE/IL11/LRP4/AREG/ADORA1/DOK7/SEMA4D/FLT3/CD74/NRP1/TNFRSF14/ERBB4/ANGPT1/PARP14/WNT3A/RIPK2/CD36/IL6ST/BMP6/DOCK3/IL12A/GFRA1/BTC/PARP9/PECAM1/PTK6/GHR/IL34/IL15/HGF/TNFRSF18/TSLP/EHD4/ADRA2A/GH2/AGT/PTK2B/NOD2/EGF/TGFB1/NEDD9
GO:0042886	amide transport	267	0.445111	1.69839	0.00129366	0.00487057	0.00143788	4171	tags=34%, list=20%, signal=27%	GJA1/CA2/SYT7/ABCA2/SFRP1/ABCB1/AQP3/SOX4/ACVR1C/PCLO/CPE/BRSK2/MAFA/NEUROD1/ANXA1/ABCG2/SLC8B1/KCNJ11/BAIAP3/ABAT/FKBP1B/PPP3CB/GIPR/KCNB1/GPER1/ADCYAP1/LRP5/GCK/SLC46A1/TFR2/SLC16A2/TRPM4/SLC13A3/NKX6-1/SLC7A11/MYRIP/IRS1/ADORA1/ADCY5/SLC16A10/ILDR2/NOS2/CHGA/LRP2/SGPP1/TCIRG1/INHBB/CD74/ICA1/RAB11FIP5/RAPGEF4/SYTL4/TM7SF3/HNF4A/VGF/BLK/SSTR5/GPLD1/PTPRN/GABBR1/ANO1/ACSL4/HMGN3/TRPV4/CRHR1/OXCT…
GO:0001936	regulation of endothelial cell proliferation	148	0.474806	1.69577	0.00142857	0.00487057	0.00143788	3236	tags=30%, list=16%, signal=25%	NGFR/EGFL7/APOE/IGF2/VASH1/FLT4/PGF/ITGB3/SPARC/SCG2/ITGA4/NRARP/NRP2/PIK3CD/PLXNB3/SYNJ2BP/PPARG/ACVRL1/DLL4/XDH/PPP1R16B/VASH2/AGTR1/NR4A1/F3/MMRN2/VEGFC/NRP1/AGGF1/MDK/APLN/EMC10/KDR/ANG/BMP6/TIE1/BMP2/COL4A3/IL12A/ATOH8/MEF2C/PROX1/CYBA/RGCC
GO:0002274	myeloid leukocyte activation	208	0.454419	1.69477	0.00131926	0.00487057	0.00143788	4354	tags=35%, list=21%, signal=28%	DHRS2/MAPT/FN1/CEBPA/PREX1/LAT2/SYT11/STXBP2/PLCG2/CLU/ANXA1/SPHK1/GAB2/STXBP1/RAC2/IL18/PRKCD/ADGRE2/DOCK2/PIK3CD/LYN/CSF1/DYSF/RASGRP1/PTGDS/TGFBR2/TLR6/IL13RA2/CXCL8/CAMK4/CHGA/GPR137B/FOXF1/IL4R/CD200/LRRK2/CD74/CTSC/BATF2/PIK3CG/BLK/CX3CL1/PLA2G4A/TRAF3IP2/NDRG1/LRFN5/RELB/BCR/TLR1/TLR3/FER/CPLX2/AZU1/SCNN1B/C5AR1/CD177/HAVCR2/NR4A3/IL15/TLR2/LTBR/ITGAM/RORA/SUCNR1/PJA2/ITGB6/ANXA3/ENPP3/FES…
GO:0007517	muscle organ development	311	0.437291	1.69331	0.00127065	0.00487057	0.00143788	3276	tags=32%, list=16%, signal=27%	DSP/GJA1/LAMA2/CACNA1H/NOTCH1/ANKRD1/IGF2/MYLK/SPEG/ASS1/IGSF8/LOX/ADGRB1/GPC1/ARID5B/SOX8/PKP2/SMO/SGCB/BVES/ERBB3/MSX1/LY6E/EGR1/CYP26B1/FGFRL1/DLL1/POU4F1/PITX1/JPH1/TLL2/MKX/RBM24/HEYL/MYH14/NEURL1/KLF5/ITGA7/ASB2/WNT10B/ADARB1/ANKRD2/BTG2/NKX2-5/DLL4/HEG1/TBX1/CNTFR/SHH/ATF3/FZD1/DES/XK/LRP2/NR4A1/DNER/EDNRA/RYR1/LEF1/BCL2/POU6F1/USP2/RCAN1/KLHL41/STRA6/CNTNAP1/COL6A3/HMG20B/ELN/ENG/WNT3A/PA…
GO:0071692	protein localization to extracellular region	332	0.4346	1.69276	0.00125786	0.00487057	0.00143788	4057	tags=33%, list=20%, signal=27%	SYT7/ANKRD1/APOE/SFRP1/RAB3B/LTBP1/RAB3D/LLGL2/OLFM2/DMTN/ACHE/RAB11FIP1/APBB1/GNPTAB/SOX4/SCG2/COMP/SRCIN1/ACVR1C/PCLO/BRSK2/PDIA4/RCN3/MAFA/NEUROD1/ANXA1/ADORA2A/RAB15/SLC8B1/ATP13A2/KCNJ11/BAIAP3/ABAT/CYP51A1/FKBP1B/PPP3CB/GIPR/LLGL1/KCNB1/GPER1/ADCYAP1/LRP5/GCK/PPARG/TRPM4/FBN1/NKX6-1/EXPH5/MYRIP/IRS1/F2R/ADCY5/ILDR2/EDNRB/NOS2/CHGA/TCIRG1/CD200/INHBB/VEGFC/ICA1/SNCG/RAB11FIP5/RAPGEF4/SYTL4/T…
GO:0031589	cell-substrate adhesion	348	0.433255	1.69111	0.00125471	0.00487057	0.00143788	3126	tags=33%, list=15%, signal=28%	COL1A1/JUP/FBLN2/CAMSAP3/LAMB1/L1CAM/CALR/CORO1A/NOTCH1/NID1/FN1/BCAM/SFRP1/PREX1/HPSE/SRC/ITGB4/LIMCH1/NID2/DMTN/ITGB3/EMP2/EPDR1/TMEFF2/SRCIN1/ITGA2B/ONECUT2/CSPG5/GAS6/ITGA4/BVES/PTPRK/LAMC3/NTN4/SEMA3E/COL16A1/EPB41L5/SORBS1/ITGA1/LIMS2/NDNF/RAC2/ATP1B2/FBLN5/EPHB3/MICALL2/COL17A1/COL26A1/ITGA2/FAM107A/EPHA3/FZD4/NPNT/NTNG2/FMN1/ATRNL1/CSF1/PHLDB2/ADAMTS13/VWF/ITGA7/PPFIA2/RAC3/CCDC80/TYRO3/J…
GO:0061448	connective tissue development	238	0.447333	1.69031	0.00129366	0.00487057	0.00143788	3933	tags=39%, list=19%, signal=32%	FGFR3/COL1A1/SH3PXD2B/NOTCH1/ANXA6/AXIN2/LOX/PDGFRB/WNT7B/ROR2/SNAI1/CHST11/SERPINB7/COMP/ARID5B/SOX8/MSX1/IL6R/EGR1/PDGFD/COL27A1/ADAMTS7/BMP8B/COL2A1/MATN3/DGAT2/ZNF516/PITX1/LRP5/WNT2B/ATP7A/GDF6/PTHLH/CSF1/SLC39A14/TRPM4/EFEMP1/TGFBR2/PRRX1/WNT10B/ACVRL1/GPR4/HAND2/ACTA2/SCIN/WNT11/BMP7/COL11A2/MDK/STC1/NKX3-2/NPPC/FOXA1/ID4/PKDCC/GPLD1/PTH1R/RUNX3/COL3A1/CREB3L2/POU4F2/ARID5A/TAPT1/COL11A1/B…
GO:0071695	anatomical structure maturation	228	0.450474	1.68757	0.00131234	0.00487057	0.00143788	4973	tags=44%, list=24%, signal=34%	FGFR3/GJA1/CEND1/PHOSPHO1/SPTBN4/L3MBTL3/CEBPA/SNX10/EPAS1/TFCP2L1/TDRD7/LHX6/SOX8/NRCAM/C1QL1/NTN4/ADAMTS7/RET/NPR2/HOXB13/CDK5R2/RECK/PPARG/DCHS1/NR4A2/LGI4/NKX6-1/CDH3/WNT10B/RAC3/TRIM58/CDKN1C/ACVRL1/AKR1B1/FERMT1/PDE3A/EDNRB/SEMA4D/EDNRA/RYR1/C3/BCL2/LRRK2/BHLHA15/GATA3/PLXNB1/CNTNAP2/NPPC/ADGRB3/FOXA1/CDK5R1/CNGB1/GDF11/CX3CL1/AGRN/PTH1R/FAM210B/BNC1/DMC1/KDR/ANG/S1PR1/BMP2/SIX3/CDH5/SOX18/…
GO:0001763	morphogenesis of a branching structure	191	0.456161	1.68556	0.00134409	0.00487057	0.00143788	4695	tags=48%, list=23%, signal=38%	PLXND1/NOTCH1/SEMA3C/SFRP1/SRC/CELSR1/TGM2/SOX8/CTSH/SMO/NRARP/EPHA7/NTN4/SEMA3E/CTSZ/TP63/GREB1L/PDGFA/SEMA3A/SPINT2/GLI2/SLIT2/NPNT/LRP5/LGR4/WNT2B/HOXB13/CSF1/DCHS1/MAGED1/TGFBR2/AREG/DLL4/SPINT1/PRDM1/SHH/WNT4/PAK1/WNT6/EDNRA/RASIP1/FOXF1/LEF1/KRAS/BCL2/LRRK2/NRP1/BMP7/MDK/HOXD13/FOXA1/ENG/MET/NKX2-1/RSPO3/HOXA13/DDR1/ADM/KDR/SIX2/TIE1/GDNF/CITED1/BMP2/LAMA5/WNT1/HOXD11/PROX1/PAX2/BCL11A/HOXA…
GO:0009914	hormone transport	266	0.441834	1.68513	0.0012987	0.00487057	0.00143788	4522	tags=37%, list=22%, signal=29%	GJA1/SYT7/SFRP1/RAB11FIP1/SOX4/ACVR1C/PCLO/CPE/BRSK2/MAFA/NEUROD1/ANXA1/SLC8B1/KCNJ11/BAIAP3/ABAT/FKBP1B/PPP3CB/GIPR/KCNB1/GPER1/FZD4/ADCYAP1/LRP5/GCK/TFR2/LYN/PPARG/SLC16A2/IL11/TRPM4/NKX6-1/MYRIP/IRS1/DAB2/ADORA1/ADCY5/SLC16A10/ILDR2/NOS2/P2RY1/CHGA/AGTR1/TCIRG1/CRYM/SLC7A8/INHBB/ICA1/GATA3/RAB11FIP5/RAPGEF4/SYTL4/TM7SF3/HNF4A/VGF/BLK/SSTR5/C1QTNF1/GPLD1/LTBP4/PTPRN/GABBR1/SLCO4A1/ANO1/ADM/ACSL…
GO:0002064	epithelial cell development	197	0.455241	1.68344	0.00135318	0.00487057	0.00143788	3599	tags=37%, list=17%, signal=30%	SDC1/GJA1/PODXL/CLDN1/ICAM1/NOTCH1/TJP3/ADAMTSL4/HPSE/SRC/TFCP2L1/WNT7B/PALLD/F11R/ONECUT2/SOX8/SMO/PDE2A/CLDN3/TP63/NTRK1/TJP2/EPB41L5/SPINT2/DLL1/SHROOM3/CDH2/SFN/HOXB13/CXCR4/KLF5/NKX2-2/NKX6-1/S1PR2/EXPH5/GPR4/GSTM3/AKR1B1/MYO1E/HEG1/HSD17B4/PPP1R16B/PRDM1/EDNRB/BCL11B/EDNRA/ACTA2/PDE4D/HAPLN2/STC1/NKX3-2/FOXA1/HNF4A/PLCB1/MET/HOXA13/IL6ST/BMP6/BMP5/SIX3/CDH5/SOX18/PROX1/SIPA1L3/ROBO4/C1GALT1…
GO:0002009	morphogenesis of an epithelium	485	0.419774	1.68233	0.00118765	0.00487057	0.00143788	3108	tags=32%, list=15%, signal=27%	JAG2/PLXND1/NGFR/GJA1/PODXL/CAMSAP3/CA2/NTN1/NDRG4/CELSR2/NOTCH1/SEMA3C/DLG3/RHOB/SFRP1/PTK7/ALDH1A3/LAMA3/SRC/ANKRD6/WNT7B/ROR2/SNAI1/SOX4/CELSR1/TMEFF2/BRSK2/TGM2/SOX8/CTHRC1/NKD1/CTSH/SMO/NRARP/EPHA7/MTSS1/NTN4/EFNB2/SEMA3E/CTSZ/TP63/EPB41L5/STOX1/GREB1L/PDGFA/SEMA3A/SPINT2/GLI2/FZD6/MEGF8/DLL1/SHROOM3/SLIT2/RET/LHX2/CSF1R/NPNT/PIK3CD/LRP5/SAPCD2/LGR4/WNT2B/FMN1/ATP7A/FOXE1/HOXB13/CXCR4/FRAS1/…
GO:1903532	positive regulation of secretion by cell	256	0.441973	1.67872	0.00130719	0.00487057	0.00143788	4818	tags=40%, list=23%, signal=31%	SDC1/CACNA1G/CACNA1H/SYT7/ANKRD1/SCAMP5/RAB3D/PTGES/ACHE/HLA-F/SYT1/APBB1/SOX4/OXTR/ADORA2A/TNFRSF11A/RAB15/ATP13A2/GAB2/BAIAP3/ABAT/STXBP1/PPP3CB/SLC4A8/GIPR/KCNB1/GPER1/ADCYAP1/GCK/CDK5R2/TFR2/PPARG/TRPM4/RAB27B/NKX6-1/EXPH5/MYRIP/PINK1/DAB2/ZP3/P2RY1/IL4R/INHBB/VEGFC/CACNA1I/P2RX4/SYTL4/TM7SF3/BLK/ABCG1/C1QTNF1/GPLD1/P2RX7/RAB3A/PLA2G4A/GABBR1/ANO1/ACSL4/NLGN1/ANG/BMP6/GDNF/BMP2/AVPR1A/OXCT1/R…
GO:0015833	peptide transport	231	0.447768	1.67825	0.00131752	0.00487057	0.00143788	4171	tags=34%, list=20%, signal=28%	GJA1/CA2/SYT7/SFRP1/SOX4/ACVR1C/PCLO/CPE/BRSK2/MAFA/NEUROD1/ANXA1/SLC8B1/KCNJ11/BAIAP3/ABAT/FKBP1B/PPP3CB/GIPR/KCNB1/GPER1/ADCYAP1/LRP5/GCK/TFR2/SLC16A2/TRPM4/SLC13A3/NKX6-1/SLC7A11/MYRIP/IRS1/ADORA1/ADCY5/SLC16A10/ILDR2/NOS2/CHGA/TCIRG1/INHBB/CD74/ICA1/RAB11FIP5/RAPGEF4/SYTL4/TM7SF3/HNF4A/VGF/BLK/SSTR5/GPLD1/PTPRN/GABBR1/ANO1/ACSL4/HMGN3/TRPV4/CRHR1/OXCT1/RPH3AL/RFX6/AACS/GIP/PIM3/GAL/ABCC8/BMP8…
GO:0032412	regulation of ion transmembrane transporter activity	234	0.447131	1.67788	0.00131752	0.00487057	0.00143788	4925	tags=44%, list=24%, signal=34%	SCN1B/HSPA2/EPHB2/JPH3/CACNG7/ABCB1/SHANK3/MAPK8IP2/PTPN3/STAC2/WNK2/PLCG2/CACNG4/ANO9/OPRL1/ANK2/TCAF1/TESC/KCNG1/FKBP1B/ATP1B2/MMP9/ARC/KCNC1/JPH1/SHISA7/AKAP6/EHD3/HECW2/HAP1/ATP7A/CNIH2/GLRX/PINK1/RASGRF2/FGF12/EDNRA/SHISA8/ANK3/SCN4B/FXYD1/GNB5/PDE4D/NETO2/HPCA/RNF207/FXYD7/SCN3B/GPD1L/CACNB3/CACNB4/JPH4/GSTM2/SHANK1/FHL1/NLGN1/CACNG5/RRAD/NETO1/MEF2C/FXYD6/TMSB4X/CRHR1/TCAF2/RASGRF1/STK39/R…
GO:0060627	regulation of vesicle-mediated transport	498	0.418258	1.6771	0.0011919	0.00487057	0.00143788	3015	tags=27%, list=15%, signal=24%	SDC1/RIMS4/CACNA1G/LRP1/CALR/NDRG4/CACNA1H/CORO1A/SYT7/ABCA2/NOTCH1/APOE/ATP9A/ARRB1/RIMS3/SYN1/RAB3B/SCAMP5/ABCA7/RAB3D/HIP1/SYT11/SRC/IL2RB/STON1/HLA-F/SYT1/DNAJC6/STXBP2/ITGB3/PRTN3/SLC17A7/SYT17/PCLO/PLCG2/TGM2/CSPG5/CLU/GAS6/ANXA1/SPHK1/TUB/ADORA2A/RAB15/LDLRAP1/BVES/SYT12/SIRPA/SNAP91/ATP13A2/GAB2/EFNB2/BAIAP3/RAB26/HIP1R/SYP/STXBP1/RAC2/PPP3CB/DLL1/ARC/SLC4A8/PACSIN1/KCNB1/ADGRE2/ITGA2/DOC…
GO:0003158	endothelium development	125	0.477457	1.67662	0.00142857	0.00487057	0.00143788	3599	tags=39%, list=17%, signal=33%	CLDN1/ICAM1/NOTCH1/TJP3/RHOB/FSTL1/HPSE/SLC40A1/F11R/HEY1/PDE2A/CLDN3/TJP2/DLL1/CXCR4/S1PR2/ACVRL1/DLL4/XDH/GSTM3/HEG1/PPP1R16B/EDNRB/EDNRA/PDE4D/NRP1/HAPLN2/STC1/SCUBE1/PLCB1/MET/HOXA13/KDR/HEY2/ITGAX/S1PR1/BMP6/TIE1/CDH5/SOX18/ATOH8/PROX1/ROBO4/RAPGEF3/BMP4/CEACAM1/PROC/PECAM1/ZDHHC21
GO:0050866	negative regulation of cell activation	196	0.452691	1.6757	0.0013459	0.00487057	0.00143788	5324	tags=41%, list=26%, signal=31%	APOE/SFRP1/SYT11/HLA-F/LAPTM5/ANXA1/SERPINE2/ADORA2A/JAK3/NRARP/ABAT/PDE5A/PAG1/PDGFA/PRKCD/GPER1/CD9/BTN2A2/PDGFRA/TNFRSF21/CD274/LYN/IL13RA2/TYRO3/TNFAIP3/ILDR2/SHH/FOXF1/LRRC32/IL4R/CD200/CD74/SPN/TNFRSF14/MDK/TBX21/NCKAP1L/BLK/CX3CL1/C1QTNF1/GPNMB/RUNX3/CEBPB/LRFN5/CLEC4G/BCR/LGALS3/ADAMTS18/UBASH3B/FER/BMP4/CEACAM1/NOS3/GAL/LGALS7B/HAVCR2/DUSP22/CYGB/FGG/PTPN22/TIGIT/ENPP3/TNFSF4/ID2/PELI1/P…
GO:0008544	epidermis development	300	0.434398	1.67468	0.00127226	0.00487057	0.00143788	4091	tags=35%, list=20%, signal=29%	DSP/JAG2/NGFR/CRABP2/MYO6/NOTCH1/PLS1/HPSE/LAMA3/AQP3/PALLD/SNAI1/PPL/KRT80/SMO/ANXA1/TP63/CYP26B1/PDGFA/SULT2B1/MYCL/GLI2/PDZD7/FZD6/LAMC2/DLL1/MYO7A/PITX2/COL17A1/LHX2/SFN/LGR4/MCOLN3/ATP7A/FOXE1/HOXB13/PTHLH/DKK1/PRKCH/GRHL1/LRP4/EXPH5/FZD3/EVPL/FA2H/CDH3/WNT10B/ASAH1/CD109/INSR/FERMT1/CNFN/STS/SHH/BCL11B/TNFRSF19/GRHL3/NTF4/SGPP1/HOXC13/CYP27B1/BCL2/TCHH/USH1C/OVOL2/KRT81/POU3F2/KLF4/KRT86/AK…
GO:0051017	actin filament bundle assembly	154	0.466236	1.67278	0.00140647	0.00487057	0.00143788	2938	tags=34%, list=14%, signal=30%	AIF1L/SYNPO/ADD2/PPM1E/SFRP1/ARRB1/CGNL1/PLS1/SHANK3/HSP90B1/ARHGEF10/SRC/LIMCH1/DMTN/PDLIM1/DPYSL3/F11R/TMEFF2/MTSS1/ARHGEF10L/SORBS1/EPS8/ARAP1/ESPNL/MARCKS/FAM107A/LPAR1/PHLDB2/CALD1/FSCN1/ACTG1/RHPN2/CORO2B/EVL/ASAP3/WNT4/ESPN/PAK1/SYNPO2/MYO1B/WNT11/NRP1/FHDC1/USH1C/ELN/CX3CL1/SHANK1/MET/ARHGEF15/CD47/LIMA1/S1PR1/FAM171A1
GO:1903039	positive regulation of leukocyte cell-cell adhesion	230	0.446794	1.67269	0.00132626	0.00487057	0.00143788	4263	tags=37%, list=21%, signal=29%	FCHO1/CORO1A/IGF2/CHST2/CD24/EFNB3/SRC/IGFBP2/SOX4/CD83/CD70/ANXA1/TNFSF9/ITGA4/JAK3/RAG1/SIRPA/EFNB2/HLA-E/IL27RA/DPP4/GLI2/IL18/EBI3/ADA/BTN2A2/CCDC88B/FYN/CD274/ICOSLG/PRKCQ/LYN/RASGRP1/TGFBR2/MYB/NCK2/EFNB1/ZP3/HLA-DQB1/SHH/HLA-DPA1/IL4R/LEF1/CD74/TNFRSF14/GATA3/MDK/NCKAP1L/CD55/RUNX3/PRKCZ/VAV1/CD47/RIPK2/ELANE/HLA-A/IL6ST/RASAL3/HLA-DMB/HLA-DMA/IL12A/IL7R/ZAP70/TMIGD2/CARD11/HLA-DRA/SKAP1/H…
GO:0046165	alcohol biosynthetic process	131	0.474113	1.67202	0.00143472	0.00487057	0.00143788	3306	tags=31%, list=16%, signal=26%	CACNA1H/ABCA2/MOXD1/APOE/DKK3/PLCG2/PPIP5K1/GCH1/SPHK1/H6PD/HMGCS1/SPTSSB/DHCR24/CYP51A1/MSMO1/DHCR7/INSIG1/GPER1/ABCG4/GFI1/IMPA2/ASAH1/DAB2/HRH1/P2RY1/WNT4/SRD5A3/CYP27B1/ADCYAP1R1/PRKAA2/ABCG1/PTH1R/SC5D/MVD/SPTLC3/BMP6/BMP5/BMP2/CYP2R1/MVK
GO:0002685	regulation of leukocyte migration	200	0.449522	1.66898	0.00132979	0.00487057	0.00143788	5494	tags=46%, list=27%, signal=34%	PADI2/CALR/ICAM1/CHST2/KITLG/PGF/IL1R1/GAS6/ANXA1/ITGA4/SLC8B1/IL6R/IL27RA/PDGFD/DPP4/MTUS1/RAC2/SLIT2/ITGA2/ADA/CSF1R/CCL20/CD9/CAMK1D/LGMN/TMEM102/LYN/CSF1/JAM3/ZP3/ADORA1/C5/CXCL8/JAM2/PRSS56/DAPK2/CD200/VEGFC/CD74/FUT9/SPN/TNFRSF14/MDK/P2RX4/NCKAP1L/CX3CL1/PLCB1/CD47/CCL28/ELANE/BCR/RIN3/BMP5/LGALS3/MADCAM1/TRPV4/IL12A/C5AR2/CD99L2/PLVAP/STK39/NBL1/C5AR1/MPP1/IL34/EDN1/FUT7/PTN/SLAMF8/TNFRSF1…
GO:0061572	actin filament bundle organization	155	0.46346	1.66753	0.00139276	0.00487057	0.00143788	2938	tags=34%, list=14%, signal=30%	AIF1L/SYNPO/ADD2/PPM1E/SFRP1/ARRB1/CGNL1/PLS1/SHANK3/HSP90B1/ARHGEF10/SRC/LIMCH1/DMTN/PDLIM1/DPYSL3/F11R/TMEFF2/MTSS1/ARHGEF10L/SORBS1/EPS8/ARAP1/ESPNL/MARCKS/FAM107A/LPAR1/PHLDB2/CALD1/FSCN1/ACTG1/RHPN2/CORO2B/EVL/ASAP3/WNT4/ESPN/PAK1/SYNPO2/MYO1B/WNT11/NRP1/FHDC1/USH1C/ELN/CX3CL1/SHANK1/MET/ARHGEF15/CD47/LIMA1/S1PR1/FAM171A1
GO:0022898	regulation of transmembrane transporter activity	242	0.440882	1.66615	0.00130378	0.00487057	0.00143788	4925	tags=43%, list=24%, signal=33%	SCN1B/HSPA2/EPHB2/JPH3/CACNG7/ABCB1/SHANK3/MAPK8IP2/PTPN3/STAC2/WNK2/PLCG2/CACNG4/ANO9/OPRL1/ANK2/TCAF1/TESC/KCNG1/FKBP1B/ATP1B2/MMP9/ARC/KCNC1/JPH1/SHISA7/AKAP6/EHD3/HECW2/HAP1/ATP7A/CNIH2/GLRX/PINK1/RASGRF2/FGF12/EDNRA/SHISA8/ANK3/SCN4B/FXYD1/GNB5/PDE4D/NETO2/HPCA/BCL2/RNF207/FXYD7/SCN3B/GPD1L/CACNB3/CACNB4/JPH4/GSTM2/SHANK1/FHL1/NLGN1/CACNG5/RRAD/NETO1/MEF2C/FXYD6/TMSB4X/CRHR1/TCAF2/RASGRF1/ST…
GO:0002790	peptide secretion	207	0.446823	1.66569	0.00131752	0.00487057	0.00143788	4489	tags=38%, list=22%, signal=30%	SYT7/SFRP1/SOX4/ACVR1C/PCLO/CPE/BRSK2/MAFA/NEUROD1/ANXA1/SLC8B1/KCNJ11/BAIAP3/ABAT/FKBP1B/PPP3CB/GIPR/KCNB1/GPER1/ADCYAP1/LRP5/GCK/TFR2/SLC16A2/TRPM4/NKX6-1/MYRIP/IRS1/ADORA1/ADCY5/SLC16A10/ILDR2/NOS2/CHGA/TCIRG1/INHBB/CD74/ICA1/RAB11FIP5/RAPGEF4/SYTL4/TM7SF3/HNF4A/VGF/BLK/SSTR5/GPLD1/PTPRN/GABBR1/ANO1/ACSL4/HMGN3/TRPV4/CRHR1/OXCT1/RPH3AL/RFX6/AACS/GIP/PIM3/GAL/ABCC8/BMP8A/PDX1/CRH/DOC2B/CD38/PPA…
GO:0046879	hormone secretion	260	0.436829	1.6642	0.00130208	0.00487057	0.00143788	4522	tags=37%, list=22%, signal=29%	GJA1/SYT7/SFRP1/RAB11FIP1/SOX4/ACVR1C/PCLO/CPE/BRSK2/MAFA/NEUROD1/ANXA1/SLC8B1/KCNJ11/BAIAP3/ABAT/FKBP1B/PPP3CB/GIPR/KCNB1/GPER1/FZD4/ADCYAP1/LRP5/GCK/TFR2/LYN/PPARG/SLC16A2/IL11/TRPM4/NKX6-1/MYRIP/IRS1/DAB2/ADORA1/ADCY5/SLC16A10/ILDR2/NOS2/P2RY1/CHGA/AGTR1/TCIRG1/INHBB/ICA1/GATA3/RAB11FIP5/RAPGEF4/SYTL4/TM7SF3/HNF4A/VGF/BLK/SSTR5/C1QTNF1/GPLD1/LTBP4/PTPRN/GABBR1/ANO1/ADM/ACSL4/BMP6/HMGN3/TRPV4/C…
GO:0048015	phosphatidylinositol-mediated signaling	167	0.459284	1.6633	0.00140056	0.00487057	0.00143788	4076	tags=37%, list=20%, signal=30%	FN1/NPR3/PLCD3/SRC/PDGFRB/ROR2/UNC5B/NYAP1/PIK3AP1/DAB2IP/PLCD1/SERPINE2/PRR5/ERBB3/GAB2/NTRK1/PDGFD/PDGFA/IL18/GPER1/CSF1R/BTN2A2/PIK3CD/PDGFRA/PLCE1/RASGRP1/IRS1/TYRO3/F2R/INSR/PLEKHA1/PIP5K1C/PPP1R16B/SEMA4D/PLCH1/PIK3CB/FLT3/PRR5L/GATA3/ERBB4/PLXNB1/PIK3CG/ANGPT1/PLCB1/PIK3R5/KDR/PLCH2/PLCB2/KCNH1/PLCL1/PIK3R2/FBXL2/CEACAM1/FLT1/TGFB2/PLCB3/PLCB4/PIP5K1B/PPARD/ROR1/HGF/EDN1
GO:0042445	hormone metabolic process	219	0.444698	1.66274	0.001321	0.00487057	0.00143788	6062	tags=44%, list=29%, signal=31%	DHRS2/CRABP2/CACNA1H/ALDH1A3/DKK3/CPE/DHRS7/CTSL/H6PD/CTSZ/EGR1/CYP26B1/DPP4/DGAT2/DHCR7/PDGFRA/BCHE/FOXE1/CYP26A1/GFI1/SLC16A2/ACE/DAB2/AKR1B1/PLEKHA1/HSD17B4/NR5A1/SLC16A10/EDNRB/SHH/PAPSS2/WNT4/LRAT/CRYM/SRD5A3/CYP27B1/ALDH1A1/HSD17B6/GATA3/FOXA1/SLC5A5/AKR1C3/STC2/ADM/RETSAT/BMP6/BMP5/BMP2/SCG5/DDO/GAL/SCNN1B/PCSK5/CYP2S1/CYP11A1/GHR/PLB1/GCNT4/STAT5B/BCO2/PCSK6/CHST10/HPN/FDX1/CYP2W1/DHRS13/…
GO:0071772	response to BMP	159	0.460235	1.65947	0.00140252	0.00487057	0.00143788	4042	tags=41%, list=19%, signal=33%	FSTL3/NOTCH1/SFRP1/FSTL1/NEO1/GDF15/CHRD/ROR2/HTRA1/COMP/MSX1/EGR1/ADAMTS7/BMP8B/COL2A1/SPINT2/MEGF8/RBPMS2/GDF6/HEYL/PPARG/DKK1/FBN1/FBXL15/ACVRL1/SPINT1/FZD1/LRP2/GDF1/SMAD6/BAMBI/LEF1/BMP7/GATA3/SMAD9/DLX5/ENG/GATA5/HOXA13/BMPR1B/SCUBE3/FST/KDR/RGMA/BMP6/BMP5/CRB2/BMP2/CDH5/GREM2/WNT1/SKIL/RUNX2/SFRP4/NBL1/BMP4/RGMB/BMP8A/MSX2/TGFB2/PCSK6/NOG/TMPRSS6/DAND5/FAM83G
GO:0071773	cellular response to BMP stimulus	159	0.460235	1.65947	0.00140252	0.00487057	0.00143788	4042	tags=41%, list=19%, signal=33%	FSTL3/NOTCH1/SFRP1/FSTL1/NEO1/GDF15/CHRD/ROR2/HTRA1/COMP/MSX1/EGR1/ADAMTS7/BMP8B/COL2A1/SPINT2/MEGF8/RBPMS2/GDF6/HEYL/PPARG/DKK1/FBN1/FBXL15/ACVRL1/SPINT1/FZD1/LRP2/GDF1/SMAD6/BAMBI/LEF1/BMP7/GATA3/SMAD9/DLX5/ENG/GATA5/HOXA13/BMPR1B/SCUBE3/FST/KDR/RGMA/BMP6/BMP5/CRB2/BMP2/CDH5/GREM2/WNT1/SKIL/RUNX2/SFRP4/NBL1/BMP4/RGMB/BMP8A/MSX2/TGFB2/PCSK6/NOG/TMPRSS6/DAND5/FAM83G
GO:0090066	regulation of anatomical structure size	455	0.415545	1.65694	0.00120337	0.00487057	0.00143788	3980	tags=35%, list=19%, signal=29%	MAPT/CYFIP2/SLC12A7/NTN1/MAP2/SPTBN2/CRABP2/L1CAM/CORO1A/SEMA3C/APOE/FN1/NPR3/ADD2/SEMA3F/MAP1B/SPTBN4/PLEKHH2/RAB3B/TMOD2/PLS1/SHANK3/ADRA2C/NPR1/DMTN/WNT7B/RTN4R/SLIT1/COMP/PTPRS/ESAM/P2RY2/CDC42EP1/NRCAM/GCH1/OXTR/ADORA2A/DRAXIN/SEMA6A/SEMA7A/ADD3/EPHA7/SEMA4G/ATP13A2/SEMA3E/SEMA6B/KCNMB4/ULK2/EPS8/HIP1R/RGS2/SEMA3A/AQP1/ITGA1/SEMA4F/MEGF8/SLIT2/SPTB/PRKCD/RET/GPER1/TBXA2R/RND2/SLC8A1/FMN1/ATP…
GO:0006066	alcohol metabolic process	336	0.424987	1.65442	0.00126103	0.00487057	0.00143788	4086	tags=30%, list=20%, signal=25%	CACNA1H/ABCA2/MOXD1/APOE/CEBPA/ALDH1A3/DKK3/IDH1/PLCG2/PPIP5K1/DHRS7/GCH1/SPHK1/LDLRAP1/IDH2/H6PD/INPP5J/RXRA/HMGCS1/SPTSSB/SULT2B1/DHCR24/CYP51A1/MSMO1/OSBPL5/DGAT2/DHCR7/GDPD1/INSIG1/GPER1/ABCG4/LRP5/GFI1/ALDH2/IMPA2/MT3/DEGS2/ASAH1/DAB2/AKR1B1/HSD11B2/HRH1/CUBN/EDNRB/P2RY1/WNT4/LRAT/CBR4/SGPP1/ABCA5/SRD5A3/CYP27B1/ALDH1A1/ADCYAP1R1/PRKAA2/EPHX2/ABCG1/AKR1A1/NAPEPLD/AKR1C3/PTH1R/PLCB1/NUDT11/PL…
GO:0120254	olefinic compound metabolic process	149	0.463696	1.65363	0.00143678	0.00487057	0.00143788	5675	tags=43%, list=27%, signal=31%	CACNA1H/ALDH1A3/DKK3/CBR1/GRIN1/ELOVL2/DHRS7/CYP2U1/MGLL/H6PD/EGR1/DGAT2/ALOX12B/PTGIS/PTGDS/CYP2J2/DAB2/AKR1B1/ALOXE3/HSD11B2/EDNRB/WNT4/ALOX15/LRAT/PTGS1/ALDH1A1/EPHX2/AKR1C3/GSTM2/PLA2G4A/ADM/ELOVL3/RETSAT/BMP6/ABHD6/BMP5/ABCA4/BMP2/DAGLA/ABCD1/SCNN1B/CYP2S1/CYP11A1/PLB1/STAT5B/BCO2/DHRS4L1/DHRS13/PNPLA8/CYP4F12/AKR1B10/BCO1/ABHD12/FADS1/RDH10/PLA2G4C/ALDH1A2/CYP4F11/LIPE/TBXAS1/PTGS2/RPE65/DH…
GO:0035592	establishment of protein localization to extracellular region	326	0.425516	1.65242	0.00126743	0.00487057	0.00143788	4057	tags=32%, list=20%, signal=26%	SYT7/ANKRD1/APOE/SFRP1/RAB3B/RAB3D/LLGL2/OLFM2/DMTN/ACHE/RAB11FIP1/APBB1/GNPTAB/SOX4/SCG2/COMP/SRCIN1/ACVR1C/PCLO/BRSK2/PDIA4/RCN3/MAFA/NEUROD1/ANXA1/ADORA2A/RAB15/SLC8B1/ATP13A2/KCNJ11/BAIAP3/ABAT/CYP51A1/FKBP1B/PPP3CB/GIPR/LLGL1/KCNB1/GPER1/ADCYAP1/LRP5/GCK/PPARG/TRPM4/NKX6-1/EXPH5/MYRIP/IRS1/F2R/ADCY5/ILDR2/EDNRB/NOS2/CHGA/TCIRG1/CD200/INHBB/VEGFC/ICA1/SNCG/RAB11FIP5/RAPGEF4/SYTL4/TM7SF3/HNF4A…
GO:0030072	peptide hormone secretion	203	0.443939	1.65137	0.00132275	0.00487057	0.00143788	4489	tags=37%, list=22%, signal=30%	SYT7/SFRP1/SOX4/ACVR1C/PCLO/CPE/BRSK2/MAFA/NEUROD1/ANXA1/SLC8B1/KCNJ11/BAIAP3/ABAT/FKBP1B/PPP3CB/GIPR/KCNB1/GPER1/ADCYAP1/LRP5/GCK/TFR2/SLC16A2/TRPM4/NKX6-1/MYRIP/IRS1/ADCY5/SLC16A10/ILDR2/NOS2/CHGA/TCIRG1/INHBB/ICA1/RAB11FIP5/RAPGEF4/SYTL4/TM7SF3/HNF4A/VGF/BLK/SSTR5/GPLD1/PTPRN/GABBR1/ANO1/ACSL4/HMGN3/TRPV4/CRHR1/OXCT1/RPH3AL/RFX6/AACS/GIP/PIM3/GAL/ABCC8/BMP8A/PDX1/CRH/DOC2B/CD38/PPARD/FGG/CPLX1…
GO:0009306	protein secretion	325	0.425526	1.65034	0.00127551	0.00487057	0.00143788	4057	tags=32%, list=20%, signal=26%	SYT7/ANKRD1/APOE/SFRP1/RAB3B/RAB3D/LLGL2/OLFM2/DMTN/ACHE/RAB11FIP1/APBB1/GNPTAB/SOX4/SCG2/COMP/SRCIN1/ACVR1C/PCLO/BRSK2/PDIA4/RCN3/MAFA/NEUROD1/ANXA1/ADORA2A/RAB15/SLC8B1/ATP13A2/KCNJ11/BAIAP3/ABAT/CYP51A1/FKBP1B/PPP3CB/GIPR/LLGL1/KCNB1/GPER1/ADCYAP1/LRP5/GCK/PPARG/TRPM4/NKX6-1/EXPH5/MYRIP/IRS1/F2R/ADCY5/ILDR2/EDNRB/NOS2/CHGA/TCIRG1/CD200/INHBB/VEGFC/ICA1/SNCG/RAB11FIP5/RAPGEF4/SYTL4/TM7SF3/HNF4A…
GO:0015849	organic acid transport	297	0.428516	1.64875	0.0012837	0.00487057	0.00143788	4701	tags=35%, list=23%, signal=28%	GJA1/SLC29A4/CRABP2/SLC6A17/APOE/ABCB1/PTGES/LLGL2/ABCD2/SLC17A7/SLC26A10/ANXA1/ADORA2A/SLC27A2/TNFRSF11A/ABCG2/SLC10A4/SLC26A2/SLC7A2/ABAT/PLA2G12A/RGS2/STXBP1/SLC27A6/RGS4/SLC46A1/SLC25A30/SLC43A1/EMB/SLC1A4/PPARG/SLC16A2/ACE/SLC1A1/SLC13A3/SLC16A3/SLC7A11/APBA1/SLC6A12/MFSD2A/ADORA1/SLC16A10/OCA2/XK/LRP2/PLA2R1/LRRC8E/SLC23A2/RBP7/FGF19/SLC7A8/MFSD12/ACSL1/TRPC4/P2RX4/SLCO1A2/P2RX7/SLC26A4/PLA…
GO:0051961	negative regulation of nervous system development	135	0.466856	1.64853	0.00143266	0.00487057	0.00143788	4137	tags=40%, list=20%, signal=32%	NTN1/MAP2/NOTCH1/EPHB2/SEMA3C/SEMA3F/EFNB3/RTN4R/SLIT1/PTPRS/DRAXIN/SEMA6A/SEMA7A/EPHA7/SEMA4G/SEMA3E/SEMA6B/ULK2/SEMA3A/SEMA4F/LHX2/SEMA3G/DKK1/PLXNA3/KIAA0319/LRP4/NKX6-1/MT3/SEMA3B/NR2E1/SEMA4D/WNT3/CDKN2B/SEMA6C/NRP1/BMP7/CDK5R1/ID4/WNT3A/VAX1/DLL3/PITX3/DNAJB11/ABCC8/SEMA3D/ROBO2/SEMA4A/GPR37L1/NOG/TLR2/PAX6/ATOH1/PTN/SEMA5B
GO:0003002	regionalization	335	0.423278	1.64771	0.00125945	0.00487057	0.00143788	4076	tags=37%, list=20%, signal=30%	CELSR2/ADGRG1/NOTCH1/SEMA3C/SEMA3F/LMX1B/SFRP1/AXIN2/LFNG/TDRD7/HES6/CHRD/WNT7B/ROR2/SNAI1/GPR161/NEUROD1/SMO/HEY1/NRARP/MSX1/SMARCD3/HES4/TP63/EPB41L5/CYP26B1/NRP2/SEMA3A/GLI2/MEGF8/DLL1/ARC/PITX2/LHX2/TLL2/LRP5/WNT2B/HEYL/DKK1/HOXD8/NKX2-2/FBXL15/FEZF1/LRP4/CXXC4/BTG2/ACVRL1/NKX2-5/DLL4/TBX1/FOXN4/SHH/LHX3/LRP2/HES2/ETS2/NTF4/WNT3/FOXF1/SMAD6/TLL1/HOXC13/MNS1/C3/WNT11/LEF1/NRP1/PRKACB/BHLHE41/B…
GO:0070371	ERK1 and ERK2 cascade	289	0.428331	1.64769	0.00128205	0.00487057	0.00143788	3016	tags=26%, list=15%, signal=22%	FGFR3/C1QL4/FGFR4/NDRG4/ICAM1/NOTCH1/EPHB2/APOE/FN1/GLIPR2/ARRB1/ABCA7/SRC/FLT4/PDGFRB/DAB2IP/WNK2/PTPRR/CTSH/GAS6/OXTR/NDRG2/SEMA6A/SEMA7A/TNFRSF11A/DUSP9/EPHA7/SIRPA/RGS14/NTRK1/PDGFD/PDGFA/TNFAIP8L3/GPER1/MTURN/CSF1R/CCL20/BTN2A2/NPNT/ADCYAP1/PDGFRA/NECAB2/LYN/RASGRP1/SYNJ2BP/RPS6KA6/MT3/F2R/DAB2/HAND2/TPBG/ATF3/P2RY1/ALOX15/LMO3/ACTA2/FBLN1/FGF19/DUSP4/CHRNA7/CD74/NRP1/ERBB4/ANGPT1/CX3CL1/DUS…
GO:1901888	regulation of cell junction assembly	193	0.445152	1.64661	0.00135135	0.00487057	0.00143788	4133	tags=40%, list=20%, signal=33%	CLSTN3/NPTX1/CAMSAP3/NTN1/CLDN1/EPHB2/LRRC4B/SFRP1/ADGRB1/SRC/LIMCH1/CBLN2/DMTN/SNAI1/SLIT1/F11R/OXTR/EPHA7/CLDN3/NTRK1/COL16A1/EPB41L5/LHFPL4/EPHB3/FAM107A/EPHA3/NTNG2/FMN1/FLRT3/PHLDB2/ARMCX5-GPRASP2/ACE/DKK1/STAU2/PRKCH/MDGA1/ACVRL1/GPM6B/ACTG1/SLITRK3/SLITRK5/TPBG/PDLIM5/SEMA4D/FZD1/WNT4/LRFN3/NRP1/CNTNAP2/ADGRB3/RAB17/CUX2/AGRN/WNT3A/SLITRK1/NRXN1/NLGN1/FARP1/KDR/SLITRK6/LRFN5/MEF2C/CLSTN2/B…
GO:0046883	regulation of hormone secretion	215	0.44163	1.64582	0.00132626	0.00487057	0.00143788	4522	tags=35%, list=22%, signal=28%	GJA1/SYT7/SFRP1/RAB11FIP1/SOX4/ACVR1C/BRSK2/NEUROD1/ANXA1/SLC8B1/KCNJ11/BAIAP3/ABAT/FKBP1B/PPP3CB/GIPR/KCNB1/GPER1/ADCYAP1/LRP5/GCK/TFR2/PPARG/IL11/TRPM4/NKX6-1/MYRIP/IRS1/DAB2/ADORA1/ADCY5/NOS2/P2RY1/CHGA/AGTR1/TCIRG1/INHBB/ICA1/RAB11FIP5/SYTL4/TM7SF3/HNF4A/BLK/SSTR5/C1QTNF1/GPLD1/GABBR1/ANO1/ACSL4/BMP6/HMGN3/CRHR1/OXCT1/RPH3AL/RFX6/AACS/GIP/SCG5/PIM3/GAL/ABCC8/BMP8A/PDX1/CRH/DOC2B/CD38/PPARD/FG…
GO:0051924	regulation of calcium ion transport	229	0.438859	1.64382	0.00131579	0.00487057	0.00143788	4695	tags=38%, list=23%, signal=29%	HSPA2/CORO1A/JPH3/MYLK/TSPAN13/PDGFRB/STAC2/GRIN1/PLCG2/ADORA2A/JAK3/SLC8B1/OPRL1/EPB41/ANK2/SESTD1/FKBP1B/GPER1/JPH1/AKAP6/EHD3/RGS4/FYN/HAP1/SLC8A1/CAMK2B/CXCR4/LYN/ACE/HOMER3/F2R/WFS1/TRPV3/CAMK2A/GNB5/ATP2B1/PDE4D/HPCA/BCL2/TRPC3/ADCYAP1R1/STC1/PIK3CG/P2RX4/CX3CL1/CACNB3/CACNB4/CEMIP/JPH4/GSTM2/P2RX7/STC2/TMEM38A/P2RX2/RRAD/LGALS3/UBASH3B/GRIN3B/CRHR1/CYBA/RYR2/GEM/REM1/NOS3/PRKD1/CASK/OPRD1/…
GO:0042552	myelination	135	0.465459	1.64359	0.00143266	0.00487057	0.00143788	3243	tags=32%, list=16%, signal=27%	MYRF/PTPRZ1/TPPP/ABCA2/TNFRSF1B/PMP22/ARHGEF10/ITGB4/PLLP/ABCD2/GPC1/CLU/NFASC/WASF3/ANK2/BCAS1/CNTN1/SCN2A/CD9/TNFRSF21/CXCR4/TYMP/LGI4/FA2H/JAM3/UGT8/JAM2/XK/SCN8A/CTSC/GAL3ST1/CNTNAP1/POU3F2/ID4/MALL/NDRG1/OLIG2/ITGAX/HEXB/ZNF488/ACSBG1/ABCD1/EGR2
GO:0034754	cellular hormone metabolic process	129	0.4655	1.64264	0.00142045	0.00487057	0.00143788	5384	tags=38%, list=26%, signal=28%	DHRS2/CRABP2/CACNA1H/ALDH1A3/DKK3/DHRS7/EGR1/CYP26B1/DGAT2/PDGFRA/CYP26A1/DAB2/AKR1B1/PLEKHA1/HSD17B4/EDNRB/SHH/WNT4/LRAT/SRD5A3/ALDH1A1/HSD17B6/AKR1C3/ADM/RETSAT/BMP6/BMP5/BMP2/SCNN1B/CYP2S1/CYP11A1/PLB1/STAT5B/BCO2/CHST10/CYP2W1/DHRS13/CRABP1/HSD17B7/SPP1/AKR1B10/BCO1/SGPL1/HSD17B12/HSD17B8/RDH10/ALDH1A2/LIPE/RBP1
GO:0045926	negative regulation of growth	225	0.439175	1.64022	0.00132275	0.00487057	0.00143788	3933	tags=37%, list=19%, signal=31%	FGFR3/GJA1/NTN1/MAP2/SEMA3C/CDKN1A/SEMA3F/SFRP1/NPR1/ENPP1/GDF15/RTN4R/SLIT3/SLIT1/PTPRS/NKD1/GNG4/SERPINE2/DRAXIN/SEMA6A/SEMA7A/EPHA7/SEMA4G/MSX1/SEMA3E/OSGIN1/SEMA6B/ULK2/WWC1/RGS2/SEMA3A/SEMA4F/SLIT2/TLL2/TP73/RGS4/LGMN/SEMA3G/PLXNA3/TGFBR2/KIAA0319/MT3/SEMA3B/ACVRL1/DAB2/DACT3/SEMA4D/CDKN2D/WNT3/SEMA6C/CYP27B1/WNT11/RERG/BCL2/BST2/NRP1/CDHR2/WWC3/CDK5R1/HNF4A/WNT3A/STC2/PI16/FHL1/CDA/SMARCA2/…
GO:0050768	negative regulation of neurogenesis	132	0.465003	1.63964	0.00143678	0.00487057	0.00143788	2479	tags=29%, list=12%, signal=26%	NTN1/MAP2/NOTCH1/EPHB2/SEMA3C/SEMA3F/EFNB3/RTN4R/SLIT1/PTPRS/DRAXIN/SEMA6A/SEMA7A/EPHA7/SEMA4G/SEMA3E/SEMA6B/ULK2/SEMA3A/SEMA4F/LHX2/SEMA3G/PLXNA3/KIAA0319/LRP4/NKX6-1/MT3/SEMA3B/NR2E1/SEMA4D/WNT3/CDKN2B/SEMA6C/NRP1/BMP7/CDK5R1/ID4/WNT3A
GO:1904062	regulation of cation transmembrane transport	317	0.422824	1.63781	0.00127877	0.00487057	0.00143788	4694	tags=38%, list=23%, signal=30%	SCN1B/HSPA2/CORO1A/EPHB2/JPH3/CACNG7/SHANK3/TSPAN13/MAPK8IP2/KCNH2/PTPN3/STAC2/WNK2/PLCG2/CACNG4/OPRL1/ANK2/SESTD1/TESC/RGS2/KCNG1/FKBP1B/ATP1B2/MMP9/ARC/KCNC1/GPER1/JPH1/SHISA7/AKAP6/EHD3/RGS4/HECW2/FYN/HAP1/SLC8A1/ATP7A/SLC43A1/CNIH2/LYN/GLRX/SCN5A/F2R/PINK1/RASGRF2/FGF12/KCNAB2/EDNRA/TCIRG1/SHISA8/ANK3/SCN4B/FXYD1/GNB5/PDE4D/NETO2/HPCA/RNF207/FXYD7/PIK3CG/SCN3B/GPD1L/CX3CL1/CACNB3/CACNB4/CEMIP…
GO:0007272	ensheathment of neurons	137	0.461468	1.63651	0.00141643	0.00487057	0.00143788	3243	tags=31%, list=16%, signal=27%	MYRF/PTPRZ1/TPPP/ABCA2/TNFRSF1B/PMP22/ARHGEF10/ITGB4/PLLP/ABCD2/GPC1/CLU/NFASC/WASF3/ANK2/BCAS1/CNTN1/SCN2A/CD9/TNFRSF21/CXCR4/TYMP/LGI4/FA2H/JAM3/UGT8/JAM2/XK/SCN8A/CTSC/GAL3ST1/CNTNAP1/POU3F2/ID4/MALL/NDRG1/OLIG2/ITGAX/HEXB/ZNF488/ACSBG1/ABCD1/EGR2
GO:0008366	axon ensheathment	137	0.461468	1.63651	0.00141643	0.00487057	0.00143788	3243	tags=31%, list=16%, signal=27%	MYRF/PTPRZ1/TPPP/ABCA2/TNFRSF1B/PMP22/ARHGEF10/ITGB4/PLLP/ABCD2/GPC1/CLU/NFASC/WASF3/ANK2/BCAS1/CNTN1/SCN2A/CD9/TNFRSF21/CXCR4/TYMP/LGI4/FA2H/JAM3/UGT8/JAM2/XK/SCN8A/CTSC/GAL3ST1/CNTNAP1/POU3F2/ID4/MALL/NDRG1/OLIG2/ITGAX/HEXB/ZNF488/ACSBG1/ABCD1/EGR2
GO:0032970	regulation of actin filament-based process	367	0.416744	1.63617	0.00123762	0.00487057	0.00143788	3172	tags=30%, list=15%, signal=26%	DSP/JUP/DSG2/SYNPO/CYFIP2/SPTBN2/LRP1/CORO1A/ADD2/PPM1E/SPTBN4/RHOB/SFRP1/IQGAP2/PLEKHH2/TMOD2/CGNL1/SHANK3/ARHGEF10/ARPIN/LIMCH1/PDGFRB/DMTN/CELSR1/F11R/TMEFF2/ESAM/CDC42EP1/PKP2/ADD3/MTSS1/SEMA3E/WASF3/ANK2/ARHGEF10L/EPS8/HIP1R/PDGFA/RAC2/ARAP1/ARHGDIB/SLIT2/SPTB/PRKCD/FAM107A/CSF1R/EPHA3/DIXDC1/PDGFRA/RGS4/RND2/FMN1/LPAR1/KANK3/PHLDB2/STAU2/TRPM4/NCK2/FSCN1/RND3/RAC3/SCN5A/JAM3/SH3BP1/GPM6B/AC…
GO:0051056	regulation of small GTPase mediated signal transduction	289	0.425171	1.63553	0.00128205	0.00487057	0.00143788	3052	tags=33%, list=15%, signal=28%	RAP1GAP/RASGEF1A/ADGRG1/NOTCH1/EPHB2/APOE/ARRB1/CGNL1/PREX1/KITLG/ARHGEF10/SRC/NGEF/PDGFRB/RALGPS1/RTN4R/ARHGEF4/DAB2IP/PLEKHG1/F11R/FGD4/RALGPS2/TGM2/OBSCN/ARFGEF3/CADM4/NTRK1/ARHGEF10L/EPS8/PSD2/RASA4B/ARAP1/IQSEC1/ARHGDIB/SLIT2/ARHGAP27/CYTH3/DOCK2/GPR20/PLCE1/LPAR1/CSF1/RASGRP1/SIPA1L2/FGD3/PLEKHG3/MCF2L/F2R/GPR4/SH3BP1/RASA4/ARHGEF25/HEG1/TIAM2/PSD4/RASGRF2/CYTH4/CCDC125/SRGAP3/ARHGAP26/RASA…
GO:0035107	appendage morphogenesis	134	0.461618	1.63347	0.00142857	0.00487057	0.00143788	4069	tags=40%, list=20%, signal=32%	GJA1/CRABP2/NOTCH1/SEMA3C/ROR2/CHST11/SOX4/MSX1/TP63/CYP26B1/COL2A1/AFF3/FZD6/MEGF8/PITX1/LRP5/FMN1/FRAS1/RECK/FREM2/DKK1/LRP4/PRRX1/HAND2/SALL4/SHH/WNT3/LEF1/BMP7/HOXD13/DLX5/PKDCC/COL3A1/TBC1D32/FBN2/HOXA13/ALX4/PLXNA2/ZNF358/RUNX2/DLX6/HOXA11/BMP4/TBX2/MSX2/PCSK5/TGFB2/HOXD9/TBX4/RSPO2/NOG/FGFR2/EN1
GO:0035108	limb morphogenesis	134	0.461618	1.63347	0.00142857	0.00487057	0.00143788	4069	tags=40%, list=20%, signal=32%	GJA1/CRABP2/NOTCH1/SEMA3C/ROR2/CHST11/SOX4/MSX1/TP63/CYP26B1/COL2A1/AFF3/FZD6/MEGF8/PITX1/LRP5/FMN1/FRAS1/RECK/FREM2/DKK1/LRP4/PRRX1/HAND2/SALL4/SHH/WNT3/LEF1/BMP7/HOXD13/DLX5/PKDCC/COL3A1/TBC1D32/FBN2/HOXA13/ALX4/PLXNA2/ZNF358/RUNX2/DLX6/HOXA11/BMP4/TBX2/MSX2/PCSK5/TGFB2/HOXD9/TBX4/RSPO2/NOG/FGFR2/EN1
GO:0010959	regulation of metal ion transport	364	0.416131	1.63095	0.00124378	0.00487057	0.00143788	4695	tags=37%, list=23%, signal=29%	SCN1B/HSPA2/CORO1A/JPH3/SPTBN4/MYLK/TSPAN13/PDGFRB/KCNH2/PTPN3/STAC2/WNK2/GRIN1/PLCG2/PKP2/SERPINE2/ADORA2A/JAK3/SLC8B1/OPRL1/EPB41/ANK2/SESTD1/TESC/KCNG1/FKBP1B/ATP1B2/KCNC1/CNTN1/GPER1/JPH1/AKAP6/GCK/EHD3/RGS4/HECW2/FYN/HAP1/SLC8A1/ATP7A/CAMK2B/CXCR4/LYN/ACE/GLRX/HOMER3/NKAIN1/SCN5A/F2R/NKX2-5/ADORA1/WFS1/TRPV3/FGF12/KCNAB2/ANK3/CAMK2A/SCN4B/FXYD1/GNB5/ATP2B1/PDE4D/NETO2/HPCA/BCL2/RNF207/TRPC3/…
GO:0030900	forebrain development	352	0.416439	1.63035	0.00123916	0.00487057	0.00143788	3075	tags=32%, list=15%, signal=28%	NOTCH3/CHD5/LAMB1/ADGRG1/NOTCH1/EPHB2/AKNA/SHANK3/ALDH1A3/SRC/WNT7B/RTN4R/FEZ1/SLIT1/DAB2IP/EFNA2/LHX6/SSTR2/OXTR/NEUROD1/SMO/DRAXIN/SEMA7A/MSX1/APLP1/SEMA6B/NRGN/NRP2/SEMA3A/AQP1/GLI2/NDNF/ATP1B2/SLIT2/KCNC1/EPHB3/PITX2/POU4F1/RTN4RL1/PITX1/TMEM108/CDH2/LHX2/CSF1R/DIXDC1/WNT2B/FYN/HAP1/SLC8A1/ATP7A/CDK5R2/HTR6/CXCR4/DKK1/PLXNA3/NR4A2/MDGA1/FEZF1/SLC7A11/RAC3/SCN5A/TYRO3/FOXP2/BTG2/NR2E1/MFSD2A/S…
GO:1902904	negative regulation of supramolecular fiber organization	154	0.453992	1.62885	0.00140647	0.00487057	0.00143788	2574	tags=27%, list=12%, signal=23%	TUBB4A/CAMSAP3/MAP2/SPTBN2/CORO1A/APOE/ADD2/MAP1B/SPTBN4/PLEKHH2/TMOD2/CGNL1/SHANK3/ARPIN/DMTN/F11R/TMEFF2/EML2/CLU/ADD3/INPP5J/EPS8/HIP1R/ARAP1/SLIT2/SPTB/PRKCD/CLIP3/KANK3/APC2/PHLDB2/RHPN2/CORO2B/TMSB15A/SCIN/MID1/GMFG/STMN2/SHANK1/MET/CAPG
GO:0048738	cardiac muscle tissue development	220	0.435443	1.62842	0.00131752	0.00487057	0.00143788	4279	tags=36%, list=21%, signal=29%	DSP/CACNA1G/GJA1/DSG2/CALR/NDRG4/NOTCH1/ANKRD1/PDGFRB/PKP2/HEY1/SGCB/BVES/ERBB3/MSX1/LY6E/EFNB2/RGS2/PPP1R13L/DLL1/POU4F1/AKAP6/TP73/PDGFRA/RGS4/SLC8A1/DKK1/TGFBR2/ASB2/SCN5A/NKX2-5/DLL4/HEG1/OBSL1/PDLIM5/NEBL/LRP2/EDNRA/BMP7/ERBB4/ENG/WNT3A/ALPK2/CXADR/GATA5/PI16/COL11A1/HCN4/XIRP2/MYLK3/HEY2/S1PR1/BMP5/BMP2/FZD7/ZFPM2/MEF2C/MEF2A/PROX1/TNNI3/RYR2/FGF20/BMP4/TBX2/SORBS2/MSX2/TGFB2/JARID2/FOXC1/M…
GO:0050769	positive regulation of neurogenesis	216	0.43636	1.62788	0.00132275	0.00487057	0.00143788	3286	tags=35%, list=16%, signal=30%	PLXND1/MAPT/PTPRZ1/NTN1/CRABP2/L1CAM/NOTCH1/EPHB2/FN1/TNFRSF1B/PLXNC1/MME/MAP1B/SHANK3/TGM2/SOX8/SMO/SERPINE2/SEMA7A/SMARCD3/RGS14/MEGF8/SLIT2/GPER1/DIXDC1/TP73/PLXNB3/RND2/HAP1/CAMK2B/CXCR4/LYN/NEURL1/ARMCX5-GPRASP2/ACE/STAU2/PLXNA3/PRKCH/NKX2-2/NKX6-1/LPAR3/FZD3/ISLR2/SPINT1/TIAM2/OBSL1/SEMA4D/SHH/LRP2/WNT3/LIG4/VEGFC/NRP1/MDK/ROBO1/PLXNB1/MAP6/CUX2/CX3CL1/WNT3A/SLITRK1/POU4F2/TIAM1/OLIG2/RNF11…
GO:0050678	regulation of epithelial cell proliferation	342	0.416835	1.62757	0.00125786	0.00487057	0.00143788	4457	tags=35%, list=22%, signal=28%	NGFR/RAP1GAP/LAMB1/EGFL7/CLDN1/NOTCH1/APOE/IGF2/VASH1/SFRP1/FLT4/HTRA1/PGF/ITGB3/SPARC/DAB2IP/SCG2/SMO/ITGA4/NRARP/MTSS1/PTPRK/EFNB2/TP63/STOX1/NRP2/LIMS2/SFN/PIK3CD/PLXNB3/MCC/ATP7A/SYNJ2BP/PPARG/TGFA/MAGED1/CDH3/WNT10B/AREG/SCN5A/CDKN1C/ACVRL1/DAB2/CD109/DLL4/XDH/TNFAIP3/PPP1R16B/TBX1/EDNRB/VASH2/SHH/BCL11B/AGTR1/NR4A1/ZNF703/F3/CDKN2B/MMRN2/VEGFC/NRP1/AGGF1/GATA3/MDK/ROBO1/OVOL2/DLX5/APLN/WNT3…
GO:0050708	regulation of protein secretion	235	0.433481	1.62681	0.001321	0.00487057	0.00143788	3976	tags=33%, list=19%, signal=27%	SYT7/ANKRD1/APOE/SFRP1/LLGL2/ACHE/RAB11FIP1/APBB1/SOX4/SRCIN1/ACVR1C/BRSK2/NEUROD1/ADORA2A/SLC8B1/ATP13A2/KCNJ11/BAIAP3/ABAT/CYP51A1/FKBP1B/PPP3CB/GIPR/LLGL1/KCNB1/GPER1/LRP5/GCK/PPARG/TRPM4/NKX6-1/EXPH5/MYRIP/IRS1/F2R/ADCY5/NOS2/CHGA/TCIRG1/CD200/INHBB/VEGFC/ICA1/RAB11FIP5/SYTL4/TM7SF3/HNF4A/BLK/ABCG1/SSTR5/GPLD1/P2RX7/ANO1/ACSL4/ANG/BMP6/HMGN3/IL12A/OXCT1/RPH3AL/RFX6/RHBDF2/AACS/GIP/STXBP5/PIM3…
GO:0007015	actin filament organization	420	0.409313	1.62479	0.00121655	0.00487057	0.00143788	3172	tags=30%, list=15%, signal=26%	AIF1L/SYNPO/CYFIP2/SPTBN2/CORO1A/MYO6/ADD2/PPM1E/WIPF1/SPTBN4/RHOB/SFRP1/ARRB1/SAMD14/IQGAP2/PLEKHH2/TMOD2/CGNL1/PLS1/SHANK3/PREX1/HSP90B1/ARHGEF10/HIP1/SRC/ARPIN/LIMCH1/DMTN/PDLIM1/DPYSL3/EMP2/F11R/TMEFF2/ESAM/CDC42EP1/ADD3/MTSS1/HMCN1/WASF3/ARHGEF10L/SORBS1/EPS8/HIP1R/ELMO1/MYO5C/RAC2/ARAP1/SHROOM3/SLIT2/MYO7A/SPTB/PSTPIP2/ESPNL/MICALL2/PACSIN1/PRKCD/MARCKS/FAM107A/RGS4/RND2/FMN1/MYO5B/LPAR1/KA…
GO:0001503	ossification	387	0.411484	1.62441	0.00123457	0.00487057	0.00143788	3605	tags=35%, list=17%, signal=30%	FGFR3/COL1A1/COL6A1/GJA1/FSTL3/RASSF2/NOTCH1/IGF2/PHOSPHO1/MN1/SFRP1/AXIN2/KREMEN1/NOTUM/MRC2/CEBPA/SNX10/CREB3L1/LOX/ENPP1/CHRD/WNT7B/ROR2/ACHE/VCAN/SNAI1/COMP/SOX8/CTHRC1/SMO/SEMA7A/TNFRSF11A/FZD9/IL6R/SLC26A2/TP63/ADAMTS7/BMP8B/COL2A1/GLI2/MMP9/NPR2/NPNT/LRP5/LGR4/SLC8A1/PTHLH/LRP3/CSF1/PPARG/DCHS1/DKK1/TRPM4/FBXL15/LRP4/WNT10B/AREG/CYP24A1/GPM6B/HAND2/KREMEN2/HSD17B4/SEMA4D/SHH/FZD1/WNT4/ALOX…
GO:0090087	regulation of peptide transport	169	0.447361	1.62357	0.00139082	0.00487057	0.00143788	4057	tags=34%, list=20%, signal=27%	CA2/SYT7/SFRP1/SOX4/ACVR1C/BRSK2/NEUROD1/SLC8B1/KCNJ11/BAIAP3/ABAT/FKBP1B/PPP3CB/GIPR/KCNB1/GPER1/ADCYAP1/LRP5/GCK/TFR2/TRPM4/NKX6-1/MYRIP/IRS1/ADORA1/ADCY5/NOS2/CHGA/TCIRG1/INHBB/CD74/ICA1/SYTL4/TM7SF3/HNF4A/BLK/SSTR5/GPLD1/GABBR1/ANO1/ACSL4/HMGN3/OXCT1/RPH3AL/RFX6/AACS/GIP/PIM3/ABCC8/BMP8A/PDX1/CRH/DOC2B/CD38/PPARD/FGG/RAB8B
GO:0014706	striated muscle tissue development	233	0.432016	1.61972	0.001321	0.00487057	0.00143788	4279	tags=36%, list=21%, signal=29%	DSP/CACNA1G/GJA1/DSG2/CALR/NDRG4/NOTCH1/SEMA3C/ANKRD1/LOX/PDGFRB/PKP2/HEY1/SGCB/BVES/ERBB3/MSX1/LY6E/EFNB2/RGS2/PPP1R13L/DLL1/POU4F1/AKAP6/TP73/PDGFRA/RGS4/SLC8A1/DKK1/TGFBR2/ASB2/SCN5A/NKX2-5/DLL4/HEG1/OBSL1/PDLIM5/SHH/NEBL/LRP2/EDNRA/LEF1/BMP7/ERBB4/ENG/WNT3A/ALPK2/CXADR/GATA5/PI16/COL11A1/HCN4/XIRP2/MYLK3/HEY2/S1PR1/BMP5/BMP2/FZD7/ZFPM2/MEF2C/MEF2A/EYA2/PROX1/TNNI3/RYR2/FGF20/BMP4/TBX2/SORBS2/…
GO:0060485	mesenchyme development	280	0.42333	1.61855	0.00130208	0.00487057	0.00143788	4137	tags=42%, list=20%, signal=34%	COL1A1/NOTCH1/SEMA3C/FN1/GLIPR2/SEMA3F/ANXA6/AKNA/SFRP1/AXIN2/PTK7/KITLG/S100A4/PDGFRB/SNAI1/DAB2IP/IL17RD/SOX8/SMO/HEY1/SEMA6A/SEMA7A/SEMA4G/ERBB3/MSX1/SEMA3E/SEMA6B/EPB41L5/NRP2/SEMA3A/SEMA4F/PITX2/RET/CDH2/EPHA3/RBM24/HEYL/SEMA3G/DCHS1/PHLDB2/TGFBR2/SEMA3B/ACVRL1/DAB2/EFNB1/NKX2-5/HAND2/DACT3/TBX1/EDNRB/SEMA4D/SHH/WNT4/NRTN/RADIL/ZNF703/EDNRA/FOXF1/ACTA2/SEMA6C/BAMBI/FGF19/WNT11/LEF1/BCL2/NRP1…
GO:0007162	negative regulation of cell adhesion	280	0.423034	1.61742	0.00130208	0.00487057	0.00143788	3049	tags=27%, list=15%, signal=23%	COL1A1/PLXND1/PODXL/NOTCH1/EPHB2/PLXNC1/AKNA/ASS1/SRC/DMTN/LAPTM5/ANXA1/SERPINE2/ADORA2A/SEMA6A/JAK3/NRARP/ERBB3/SEMA3E/ABAT/EPB41L5/PDE5A/PAG1/SPINT2/ARHGDIB/PRKCD/FAM107A/CD9/BTN2A2/FZD4/PLXNB3/TNFRSF21/CD274/PHLDB2/PLXNA3/ADAM22/JAM3/ACVRL1/CORO2B/ILDR2/SEMA4D/SHH/ARHGDIG/ZNF703/LRRC32/IL4R/MIR675/FBLN1/CDH1/CD74/SPOCK1/SPN/TNFRSF14/MDK/PLXNB1/TBX21/ANGPT1/NCKAP1L/KLF4/CX3CL1/C1QTNF1/GPNMB/RUN…
GO:0048771	tissue remodeling	161	0.448903	1.61734	0.00140647	0.00487057	0.00143788	4788	tags=42%, list=23%, signal=32%	GJA1/RASSF2/SYT7/SEMA3C/SFRP1/SNX10/RAB3D/EPAS1/SRC/FLT4/ITGB3/EFNA2/CTHRC1/TNFRSF11A/IL18/CSPG4/CSF1R/LIPA/LRP5/LGR4/ATP7A/PPARG/ACE/F2R/ACVRL1/DLL4/HAND2/TNFAIP3/TMEM119/GPR137B/EDNRA/TCIRG1/MDK/PTH1R/P2RX7/GPNMB/RSPO3/ELF3/IL20RA/BCR/S1PR1/TIE1/IGFBP5/UBASH3B/MEF2C/CST3/HTR1B/CEACAM1/NOS3/MDM2/CD38/FOXC1/IL15/PTN/MC4R/PDK4/PRKCA/P3H4/SIGLEC15/DBH/SPP1/AGT/PTK2B/IHH/TGFB1/IL7/TNFRSF11B
GO:0032102	negative regulation of response to external stimulus	384	0.410122	1.61729	0.00123609	0.00487057	0.00143788	4836	tags=39%, list=23%, signal=31%	PADI2/SERPINB9/NOTCH1/SEMA3C/APOE/TNFRSF1B/SEMA3F/HLA-B/KREMEN1/SYT11/SRC/METRNL/HTRA1/HLA-F/RTN4R/OAS3/SLIT1/PLAT/PTPRS/SERPINE2/ADORA2A/SEMA6A/SEMA7A/SEMA4G/SIRPA/CLDN3/SEMA3E/HLA-E/ABAT/SEMA6B/SMPDL3B/SUSD4/PDGFA/MICB/NLRC5/DPP4/SEMA3A/SEMA4F/SLIT2/RTN4RL1/PRKCD/ADA/GPER1/CD9/FNDC4/SAMHD1/PDGFRA/PTGIS/FYN/LYN/CALCRL/SEMA3G/PPARG/PHLDB2/PLXNA3/KIAA0319/SEMA3B/TYRO3/CD109/ADORA1/C5/SERPING1/TNFA…
GO:0060562	epithelial tube morphogenesis	316	0.416884	1.61541	0.00127389	0.00487057	0.00143788	3605	tags=36%, list=17%, signal=30%	PLXND1/GJA1/PODXL/NTN1/NDRG4/NOTCH1/RHOB/SFRP1/PTK7/SRC/SOX4/CELSR1/SOX8/CTHRC1/CTSH/SMO/NRARP/EPHA7/MTSS1/EFNB2/SEMA3E/CTSZ/STOX1/GREB1L/SPINT2/GLI2/FZD6/MEGF8/DLL1/SHROOM3/SLIT2/RET/LHX2/CSF1R/NPNT/PIK3CD/LRP5/LGR4/WNT2B/FMN1/CXCR4/CSF1/DCHS1/MAGED1/TGFBR2/ASB2/FZD3/AREG/ACVRL1/NKX2-5/DLL4/HAND2/SPINT1/KIF26B/SALL4/FOXN4/SHH/FZD1/WNT4/LRP2/GRHL3/PAK1/WNT6/EDNRA/RASIP1/FOXF1/MMRN2/WNT11/LEF1/KRA…
GO:0050867	positive regulation of cell activation	329	0.416065	1.61393	0.00128205	0.00487057	0.00143788	4345	tags=33%, list=21%, signal=27%	FCHO1/CORO1A/EPHB2/CDKN1A/IGF2/CD24/CEBPA/EFNB3/SRC/PDGFRB/HLA-F/IGFBP2/SOX4/CD83/CD70/GAS6/ANXA1/TNFSF9/JAK3/RAG1/SIRPA/GAB2/EFNB2/HLA-E/IL27RA/DPP4/GLI2/STXBP1/IL18/EBI3/ADA/CD40/BTN2A2/CCDC88B/GP1BB/FYN/CD274/ICOSLG/PRKCQ/LYN/RASGRP1/TGFBR2/TLR6/MYB/NCK2/RPS6KA1/EFNB1/ZP3/HLA-DQB1/SHH/HLA-DPA1/ACTA2/IL4R/LEF1/BCL2/LRRK2/CD74/CTSC/TNFRSF14/GATA3/MDK/TBX21/NCKAP1L/WNT3A/CD55/RUNX3/PLA2G4A/PRKCZ/…
GO:0010469	regulation of signaling receptor activity	150	0.452319	1.61336	0.00142857	0.00487057	0.00143788	3717	tags=37%, list=18%, signal=30%	NPTX1/EPHB2/CACNG7/SHANK3/NPTXR/ADRA2C/MAPK8IP2/SRC/DKK3/CACNG4/LY6E/LYPD6/DLGAP3/ARC/PRKCD/SHISA7/CNIH2/PPARG/TGFA/NEURL1/DKK1/BEGAIN/NCK2/AREG/PINK1/ADORA1/LYNX1/RASGRF2/ADRA2B/P2RY1/SHISA8/NPTX2/PDE4D/NETO2/DKK2/DLGAP1/NRP1/CNRIP1/SHANK1/PPP2R5B/NLGN1/CACNG5/GREM2/NETO1/MEF2C/MUC4/RASGRF1/SLC24A4/ZFYVE28/BTC/PHLDA2/DAPK1/GSG1L/NLGN3/CRH
GO:0060348	bone development	213	0.432514	1.61151	0.00132275	0.00487057	0.00143788	4011	tags=33%, list=19%, signal=27%	FGFR3/COL1A1/GJA1/SH3PXD2B/PHOSPHO1/ANXA6/AXIN2/NOTUM/SNX10/LOX/SRC/COMP/ZNF385A/TGM2/MSX1/COL27A1/CYP26B1/FOXN3/ADAMTS7/COL2A1/MEGF8/PITX2/INSIG1/NPR2/LRP5/DCHS1/TTC9/TGFBR2/FBN1/SP5/SEMA4D/ATG9B/PAPSS2/TMEM119/FLI1/ALPL/RYR1/STC1/PLXNB1/RAB23/NPPC/DLX5/ENG/COL3A1/TAPT1/BMPR1B/KDR/SULF2/BMP6/FGF18/TSKU/BMP2/TRPV4/WNT1/MEF2C/RUNX2/FAM20C/SFRP4/HOXA11/BMP4/MAP2K6/MATN1/LTF/MSX2/GHR/CSGALNACT1/FOXC…
GO:0048754	branching morphogenesis of an epithelial tube	146	0.452221	1.61082	0.00143266	0.00487057	0.00143788	5013	tags=51%, list=24%, signal=39%	PLXND1/NOTCH1/SRC/CELSR1/SOX8/CTSH/SMO/NRARP/SEMA3E/CTSZ/GREB1L/GLI2/SLIT2/NPNT/LRP5/LGR4/WNT2B/CSF1/DCHS1/MAGED1/TGFBR2/AREG/DLL4/SHH/WNT4/PAK1/WNT6/EDNRA/RASIP1/FOXF1/LEF1/KRAS/BCL2/NRP1/BMP7/MDK/FOXA1/ENG/MET/NKX2-1/DDR1/KDR/SIX2/TIE1/GDNF/CITED1/BMP2/LAMA5/WNT1/HOXD11/PAX2/HOXA11/BMP4/TBX2/LHX1/MSX2/RSPO2/NOG/FGFR2/SIRT6/EDN1/NOTCH4/HHIP/PKD2/NKX3-1/PGR/AGT/TBX3/IHH/EGF/TCF21/TBX20/WNT2/GLI3
GO:0030308	negative regulation of cell growth	174	0.442233	1.61015	0.00137931	0.00487057	0.00143788	2660	tags=31%, list=13%, signal=27%	GJA1/NTN1/MAP2/SEMA3C/CDKN1A/SEMA3F/SFRP1/NPR1/ENPP1/RTN4R/SLIT3/SLIT1/PTPRS/GNG4/SERPINE2/DRAXIN/SEMA6A/SEMA7A/EPHA7/SEMA4G/MSX1/SEMA3E/OSGIN1/SEMA6B/ULK2/RGS2/SEMA3A/SEMA4F/SLIT2/RGS4/SEMA3G/PLXNA3/KIAA0319/MT3/SEMA3B/ACVRL1/DAB2/DACT3/SEMA4D/CDKN2D/WNT3/SEMA6C/CYP27B1/WNT11/RERG/BCL2/BST2/NRP1/CDHR2/CDK5R1/HNF4A/WNT3A/PI16/FHL1
GO:0006022	aminoglycan metabolic process	120	0.464141	1.61	0.00145349	0.00487057	0.00143788	4729	tags=45%, list=23%, signal=35%	DSEL/CHST2/HPSE/HS6ST1/PDGFRB/CHST11/PXYLP1/B3GNT3/CHST15/GLCE/IDS/NDNF/FUCA1/UST/CHST6/DSE/SPOCK3/EDNRB/EDNRA/XYLT2/CHST1/CTBS/B3GNT9/GUSB/ANGPT1/CHPF/B4GALT4/CEMIP/EGFLAM/NDST3/ITIH5/B3GNT2/CHST12/HEXB/CHSY3/CHST13/B3GAT3/B3GNT4/CSGALNACT2/CHI3L2/CSGALNACT1/ITIH4/FOXC1/IL15/EXT2/HS3ST5/BGN/TNFAIP6/HS3ST6/HS3ST3A1/HS2ST1/NDST4/EGF/TGFB1
GO:0007043	cell-cell junction assembly	140	0.454007	1.60981	0.00142857	0.00487057	0.00143788	3119	tags=31%, list=15%, signal=27%	GJA1/JUP/LSR/CLDN1/EPHB2/SNAI1/F11R/ESAM/PKP2/CLDN4/CLDN3/MPP7/ANK2/TLN2/CLDN10/MICALL2/CDH2/CD9/CDH18/DCHS1/ACE/CLDN23/GJD3/PRKCH/FSCN1/CDH22/JAM3/UGT8/ACTG1/HEG1/PIP5K1C/ZNF703/WNT11/OCLN/ARVCF/CNTNAP1/CNTNAP2/CLDN16/OCEL1/CDH12/PTPRO/TRPV4/CDH5/CTNND2
GO:0001935	endothelial cell proliferation	163	0.445352	1.60819	0.00140056	0.00487057	0.00143788	3236	tags=29%, list=16%, signal=25%	NGFR/EGFL7/APOE/IGF2/VASH1/FLT4/PGF/ITGB3/SPARC/SCG2/ITGA4/NRARP/NRP2/PIK3CD/PLXNB3/SYNJ2BP/PPARG/ACVRL1/DLL4/XDH/PPP1R16B/VASH2/AGTR1/NR4A1/PIK3CB/F3/MMRN2/VEGFC/NRP1/AGGF1/MDK/APLN/EMC10/KDR/ANG/VSTM4/BMP6/TIE1/BMP2/COL4A3/IL12A/PRKX/ATOH8/MEF2C/PROX1/CYBA/RGCC
GO:0014065	phosphatidylinositol 3-kinase signaling	135	0.455374	1.60798	0.00143266	0.00487057	0.00143788	2384	tags=27%, list=12%, signal=24%	FN1/SRC/PDGFRB/ROR2/UNC5B/NYAP1/PIK3AP1/DAB2IP/SERPINE2/PRR5/ERBB3/NTRK1/PDGFD/PDGFA/IL18/GPER1/BTN2A2/PIK3CD/PDGFRA/RASGRP1/IRS1/TYRO3/F2R/INSR/PLEKHA1/PIP5K1C/PPP1R16B/SEMA4D/PIK3CB/FLT3/PRR5L/GATA3/ERBB4/PLXNB1/PIK3CG/ANGPT1
GO:0007605	sensory perception of sound	143	0.451728	1.60797	0.0014245	0.00487057	0.00143788	3523	tags=34%, list=17%, signal=28%	COL1A1/MYO6/SPTBN4/COCH/EML2/TUB/KCNQ4/COL2A1/PDZD7/LHFPL4/MYO7A/ESPNL/FZD4/EYA4/MYH14/USH1G/WFS1/TBX1/CDKN2D/ESPN/LRP2/CRYM/TSPEAR/SCARB2/OTOF/COL11A2/SLC52A3/DCDC2/USH1C/SOBP/CEMIP/MYO7B/ATP2B2/SLC26A4/POU4F2/OTOA/COL11A1/ATP6V0A4/SLITRK6/P2RX2/HEXB/COL4A3/LRIG1/TMIE/CHRNB2/NAV2/OTOGL/TH
GO:0050673	epithelial cell proliferation	396	0.406661	1.60725	0.00123153	0.00487057	0.00143788	4326	tags=34%, list=21%, signal=28%	NGFR/RAP1GAP/LAMB1/EGFL7/CLDN1/NOTCH1/APOE/IGF2/VASH1/SFRP1/FLT4/IGFBP4/HTRA1/PGF/ITGB3/SPARC/DAB2IP/SCG2/SMO/ITGA4/NRARP/MTSS1/PTPRK/EFNB2/TP63/STOX1/NRP2/LIMS2/SFN/PIK3CD/PLXNB3/MCC/LGR4/ATP7A/SYNJ2BP/PPARG/TGFA/MAGED1/NKX6-1/RPS6KA1/CDH3/WNT10B/AREG/SCN5A/CDKN1C/ACVRL1/DAB2/CD109/DLL4/XDH/FERMT1/TNFAIP3/PPP1R16B/TBX1/EDNRB/VASH2/SHH/BCL11B/AGTR1/NR4A1/PIK3CB/ZNF703/F3/CDKN2B/MMRN2/VEGFC/NRP1/A…
GO:0030073	insulin secretion	165	0.444596	1.60624	0.00140647	0.00487057	0.00143788	3858	tags=35%, list=19%, signal=29%	SYT7/SFRP1/SOX4/ACVR1C/PCLO/BRSK2/MAFA/NEUROD1/ANXA1/SLC8B1/KCNJ11/BAIAP3/ABAT/FKBP1B/PPP3CB/GIPR/KCNB1/GPER1/ADCYAP1/LRP5/GCK/TRPM4/NKX6-1/MYRIP/IRS1/ADCY5/ILDR2/NOS2/CHGA/TCIRG1/INHBB/ICA1/RAB11FIP5/RAPGEF4/SYTL4/TM7SF3/HNF4A/VGF/BLK/SSTR5/GPLD1/PTPRN/ANO1/ACSL4/HMGN3/OXCT1/RPH3AL/RFX6/AACS/GIP/PIM3/GAL/ABCC8/BMP8A/PDX1/DOC2B/CD38/PPARD
GO:0007626	locomotory behavior	180	0.437517	1.60498	0.00136799	0.00487057	0.00143788	4925	tags=43%, list=24%, signal=33%	ABCA2/APOE/CEND1/SPTBN4/EFNB3/ALDH1A3/RASD2/NPY1R/ZNF385A/C1QL1/ADORA2A/OPRL1/EGR1/ABAT/GPR37/GRIN2D/EPS8/DPP4/PPP3CB/CNTN1/FZD4/MCOLN3/ATP7A/GLRB/SLC1A1/NR4A2/LGI4/APBA1/ADCY5/FGF12/NTF4/SCN1A/KCND2/LRRK2/AGTPBP1/USP2/RCAN1/SNCG/DMBX1/SOBP/ZIC1/SLITRK6/HEXB/GDNF/NPY2R/PITX3/GIP/CALB1/CHRNB2/TMOD1/NAV2/TH/SLC4A10/CRH/NTAN1/HOXD9/OPRD1/GBX1/ATP1A2/PDE1B/EN1/FXN/ID2/SLC6A3/FIG4/DBH/CHRNA3/GAA/ANKH/…
GO:0060284	regulation of cell development	473	0.401306	1.6047	0.00119617	0.00487057	0.00143788	3759	tags=35%, list=18%, signal=29%	PLXND1/MAPT/PTPRZ1/NTN1/MAP2/CRABP2/L1CAM/CALR/NOTCH1/EPHB2/SEMA3C/ADGRA2/FN1/TNFRSF1B/PLXNC1/MME/SEMA3F/MAP1B/AXIN2/SHANK3/PREX1/EFNB3/HES6/DMTN/RTN4R/SLIT1/F11R/PTPRS/TGM2/SOX8/CSPG5/SMO/HEY1/SERPINE2/DRAXIN/SEMA6A/SEMA7A/EPHA7/SEMA4G/SMARCD3/SEMA3E/RGS14/SEMA6B/ULK2/PDE5A/SEMA3A/LIMS2/SEMA4F/MEGF8/DLL1/SLIT2/POU4F1/RET/GPER1/LHX2/NPR2/DIXDC1/TP73/PLXNB3/RND2/HAP1/CAMK2B/HEYL/PTHLH/CXCR4/RECK/L…
GO:0072330	monocarboxylic acid biosynthetic process	201	0.432012	1.60147	0.0013369	0.00487057	0.00143788	5547	tags=42%, list=27%, signal=31%	FGFR4/ELOVL7/CRABP2/STARD4/MLXIPL/SCD5/ALDH1A3/PTGES/GATM/ELOVL4/GAMT/ABCD2/CBR1/ELOVL2/ANXA1/FADS3/SLC27A2/MGLL/GSTM4/ALOX12B/LIPG/INSIG1/PTGIS/ABHD3/PTGDS/OSBPL6/FA2H/ALOXE3/ALOX15/TRIB3/ACACB/CBR4/PTGS1/FGF19/CD74/SLC45A3/PRKAA2/AKR1C3/GSTM2/PLA2G4A/LIPH/ACSS1/ACADL/SDS/ELOVL3/AVPR1A/HACD1/ACSBG1/ABCD1/PROX1/GIP/CEACAM1/HSD3B7/ACOT4/FABP5/APOC1/LPL/EDN1/CYP39A1/PDK4/HOGA1/PNPLA8/INSIG2/NR1H4/W…
GO:0048736	appendage development	168	0.441714	1.60059	0.00140056	0.00487057	0.00143788	4232	tags=39%, list=20%, signal=31%	GJA1/CRABP2/NOTCH1/SEMA3C/KREMEN1/ITGB4/ROR2/CHST11/SOX4/COMP/MSX1/TP63/CYP26B1/COL2A1/AFF3/FZD6/MEGF8/PITX2/PITX1/LRP5/FMN1/FRAS1/RECK/FREM2/DKK1/LRP4/SLC7A11/PRRX1/HAND2/KREMEN2/SALL4/SHH/WNT3/HOXC13/LEF1/BMP7/BBS7/HOXD13/DLX5/PKDCC/COL3A1/TBC1D32/FBN2/HOXA13/ALX4/PLXNA2/ZNF358/RUNX2/SMOC1/DLX6/HOXA11/BMP4/TBX2/MSX2/PCSK5/TGFB2/IRF6/HOXD9/TBX4/RSPO2/NOG/FGFR2/EN1/MEOX2/ZNRF3
GO:0060173	limb development	168	0.441714	1.60059	0.00140056	0.00487057	0.00143788	4232	tags=39%, list=20%, signal=31%	GJA1/CRABP2/NOTCH1/SEMA3C/KREMEN1/ITGB4/ROR2/CHST11/SOX4/COMP/MSX1/TP63/CYP26B1/COL2A1/AFF3/FZD6/MEGF8/PITX2/PITX1/LRP5/FMN1/FRAS1/RECK/FREM2/DKK1/LRP4/SLC7A11/PRRX1/HAND2/KREMEN2/SALL4/SHH/WNT3/HOXC13/LEF1/BMP7/BBS7/HOXD13/DLX5/PKDCC/COL3A1/TBC1D32/FBN2/HOXA13/ALX4/PLXNA2/ZNF358/RUNX2/SMOC1/DLX6/HOXA11/BMP4/TBX2/MSX2/PCSK5/TGFB2/IRF6/HOXD9/TBX4/RSPO2/NOG/FGFR2/EN1/MEOX2/ZNRF3
GO:0046631	alpha-beta T cell activation	151	0.447972	1.60055	0.0014245	0.00487057	0.00143788	4496	tags=38%, list=22%, signal=30%	CD83/CTSL/ANXA1/ADORA2A/JAK3/IL6R/HLA-E/IL18/EBI3/ADA/DOCK2/MAPK8IP1/ATP7A/CD274/PRKCQ/TGFBR2/IL18R1/MYB/PRDM1/SHH/BCL11B/TCIRG1/IL4R/LEF1/BCL2/SPN/TNFRSF14/GATA3/TBX21/NCKAP1L/CD55/RUNX3/PRKCZ/EOMES/RIPK2/TOX/HLA-A/RELB/RASAL3/IL12A/ZAP70/HLA-DRA/RORC/LGALS7B/SEMA4A/NFKBIZ/NKX2-3/IL15/PTPN22/NLRP3/RORA/FUT7/IL12RB1/TNFSF4/PLA2G2D/HLA-DRB1/TWSG1
GO:0002791	regulation of peptide secretion	166	0.442372	1.59902	0.00140056	0.00487057	0.00143788	4057	tags=34%, list=20%, signal=27%	SYT7/SFRP1/SOX4/ACVR1C/BRSK2/NEUROD1/SLC8B1/KCNJ11/BAIAP3/ABAT/FKBP1B/PPP3CB/GIPR/KCNB1/GPER1/ADCYAP1/LRP5/GCK/TFR2/TRPM4/NKX6-1/MYRIP/IRS1/ADORA1/ADCY5/NOS2/CHGA/TCIRG1/INHBB/CD74/ICA1/SYTL4/TM7SF3/HNF4A/BLK/SSTR5/GPLD1/GABBR1/ANO1/ACSL4/HMGN3/OXCT1/RPH3AL/RFX6/AACS/GIP/PIM3/ABCC8/BMP8A/PDX1/CRH/DOC2B/CD38/PPARD/FGG/RAB8B
GO:0022612	gland morphogenesis	119	0.460251	1.59814	0.00144928	0.00487057	0.00143788	4134	tags=43%, list=20%, signal=35%	PLXND1/NTN1/NOTCH1/SEMA3C/SFRP1/SRC/TGM2/NTN4/TP63/PDGFA/SEMA3A/LIMS2/CSF1R/LRP5/HOXB13/CSF1/TGFA/TGFBR2/RPS6KA1/AREG/TNFAIP3/SHH/WNT4/BCL2/NRP1/BMP7/MDK/HOXD13/FOXA1/ID4/WNT3A/TNC/HOXA13/DDR1/ELF3/CEBPB/IGFBP5/LAMA5/PROX1/BMP4/CEACAM1/TBX2/MSX2/TGFB2/NKX2-3/NOG/HGF/HPN/FGFR2/PAX6/PTN
GO:0046890	regulation of lipid biosynthetic process	160	0.443716	1.59794	0.00140647	0.00487057	0.00143788	3754	tags=34%, list=18%, signal=28%	FGFR4/ABCA2/APOE/STARD4/MLXIPL/DKK3/SNAI1/ABCD2/IDH1/ANXA1/SPHK1/PLIN5/H6PD/EGR1/SORBS1/PDGFA/DGAT2/DHCR7/INSIG1/PRKCD/GPER1/ABCG4/GFI1/ASAH1/DAB2/MFSD2A/NR5A1/WNT4/TRIB3/C3/CYP27B1/FGF19/CD74/SLC45A3/ABCG1/GPLD1/AKR1C3/ACADL/ADM/BMP6/ABHD6/BMP5/ACSL3/BMP2/LPCAT1/AVPR1A/ABCD1/PROX1/GIP/FITM2/CEACAM1/FABP5/APOC1/ABCA3
GO:0001764	neuron migration	151	0.446476	1.5952	0.0014245	0.00487057	0.00143788	4388	tags=41%, list=21%, signal=33%	GJA1/TUBB2B/NTN1/CELSR2/ADGRG1/MAP1B/NEO1/TUBB2A/GPM6A/DAB2IP/CELSR1/LHX6/NRCAM/GAS6/SEMA6A/NRP2/SEMA3A/NDNF/NTNG2/FYN/CDK5R2/CAMK2B/CXCR4/LRP12/KIAA0319/NR4A2/MDGA1/FEZF1/NKX6-1/FZD3/BARHL2/DNER/TLX3/CAMK2A/NRP1/SPOCK1/GATA3/MDK/DCDC2/CDK5R1/POMGNT2/CX3CL1/COL3A1/VAX1/DCLK1/MEF2C/SDCCAG8/SHTN1/ACAP3/CCR4/LHX1/CDKL5/ASTN2/NSMF/PAX6/ATOH1/CCK/SCRT1/DISC1/CEP85L/MARK1/ADGRL3
GO:0046942	carboxylic acid transport	258	0.418539	1.59347	0.00130039	0.00487057	0.00143788	4701	tags=34%, list=23%, signal=27%	GJA1/SLC6A8/SLC6A17/PTGES/SLC17A7/SLC26A10/ANXA1/ADORA2A/TNFRSF11A/ABCG2/SLC10A4/SLC26A2/SLC7A2/ABAT/PLA2G12A/RGS2/STXBP1/SLC16A6/SLC16A12/RGS4/SLC46A1/SLC25A30/SLC35D3/SLC43A1/EMB/SLC1A4/SLC16A2/ACE/SLC1A1/SLC13A3/SLC16A3/SLC7A11/SLC16A9/APBA1/SLC6A12/ADORA1/NOS2/LRP2/PLA2R1/LRRC8E/SLC23A2/FGF19/SLC7A8/MFSD12/TRPC4/P2RX4/SLCO1A2/P2RX7/SLC26A4/PLA2G4A/MPC1/GABBR1/CD36/SLC1A2/ABCB4/SLC7A10/AVPR1A/…
GO:0008361	regulation of cell size	173	0.437604	1.59235	0.00138504	0.00487057	0.00143788	2616	tags=31%, list=13%, signal=28%	MAPT/SLC12A7/NTN1/MAP2/CRABP2/L1CAM/SEMA3C/APOE/FN1/SEMA3F/MAP1B/SHANK3/RTN4R/SLIT1/PTPRS/NRCAM/DRAXIN/SEMA6A/SEMA7A/EPHA7/SEMA4G/SEMA3E/SEMA6B/ULK2/SEMA3A/AQP1/SEMA4F/MEGF8/RET/RND2/ATP7A/SEMA3G/PLXNA3/KIAA0319/NKX6-1/LPAR3/MT3/SEMA3B/ISLR2/SEMA4D/BARHL2/XK/WNT3/LRRC8E/SEMA6C/DPYSL2/NRP1/CDK5R1/WNT3A/P2RX7/AQP11/VAV3/POU4F2/VAV1
GO:0060070	canonical Wnt signaling pathway	295	0.41353	1.59215	0.00127877	0.00487057	0.00143788	2785	tags=31%, list=13%, signal=27%	COL1A1/SDC1/JUP/PTPRU/NOTCH1/ADGRA2/APOE/SFRP1/AXIN2/KREMEN1/TLE2/NOTUM/PTK7/NKD2/GPRC5B/SRC/DKK3/IGFBP4/ANKRD6/WNT7B/ROR2/IGFBP2/SOX4/DAB2IP/WNK2/CTHRC1/NKD1/DRAXIN/TCF7L1/NRARP/FZD9/EGR1/TMEM170B/LYPD6/FZD6/CDK14/CDH2/FZD4/DIXDC1/LRP5/MCC/LGR4/WNT2B/BICC1/RECK/APC2/DKK1/PPM1N/TRPM4/NR4A2/LRP4/FZD3/CDH3/WNT10B/FOXO1/DAB2/NKX2-5/FERMT1/TPBG/DACT3/EDNRB/SHH/FZD1/WNT4/ZNF703/WNT6/EDNRA/WNT3/BAMBI/W…
GO:0042063	gliogenesis	275	0.416198	1.59035	0.00130039	0.00487057	0.00143788	4279	tags=37%, list=21%, signal=30%	MAPT/MYRF/PTPRZ1/TPPP/LAMB1/LRP1/ADGRG1/ABCA2/NOTCH1/TNFRSF1B/ARHGEF10/ITGB4/ROR2/SOX4/DAB2IP/GPC1/SOX8/CSPG5/CLU/SMO/ANXA1/SERPINE2/ADORA2A/ERBB3/LAMC3/WASF3/DLL1/ATP1B2/CSPG4/CDH2/CNTN1/CSF1R/CD9/TP73/TNFRSF21/CDK5R2/CXCR4/LYN/CSF1/PRKCH/NKX2-2/LGI4/NKX6-1/MT3/FA2H/AREG/NR2E1/SPINT1/SHH/P2RY1/LRP2/PHGDH/DNER/CDKN2B/LEF1/KRAS/HDAC11/SYNE2/SLC45A3/MDK/CNTNAP1/DUSP15/CDK5R1/POU3F2/TRPC4/P2RX4/ID4/…
GO:0006820	anion transport	482	0.396782	1.5892	0.00118765	0.00487057	0.00143788	4701	tags=34%, list=23%, signal=27%	GJA1/SLC12A7/CA2/SLC6A8/SLCO4C1/SLC6A17/GABRD/ABCB1/SLC4A3/ENPP1/PTGES/SLC17A7/SLC26A10/ANXA1/ADORA2A/TNFRSF11A/ABCG2/ANO8/CLDN4/SLC10A4/ANO9/SLC26A2/SLC7A2/SLC25A4/TTYH3/ABAT/PLA2G12A/RTBDN/TCAF1/RGS2/SLC37A4/STXBP1/SLC16A6/SLC4A8/NMUR1/SLC16A12/SLC27A6/RGS4/SLC46A1/SLC25A23/SLC9A3/GLRB/SLC25A30/SLC35D3/SLC43A1/EMB/SLC1A4/SLC39A14/SLC16A2/ACE/SLC1A1/SLC13A3/SLC16A3/SLC7A11/SLC16A9/CA4/PCYOX1/APB…
GO:0010038	response to metal ion	327	0.409218	1.58896	0.00127226	0.00487057	0.00143788	4848	tags=37%, list=23%, signal=29%	SDC1/MAPT/CACNA1G/HSPA5/NPTX1/CLDN1/CALR/CACNA1H/SYT7/ASS1/CEBPA/SYT11/AQP3/DMTN/SYT1/IGFBP2/SLC40A1/SYT17/RASGRP2/PLCG2/ADCY7/SYT12/SLC30A3/KHK/ATP13A2/ABAT/KCNMB4/AQP1/RASA4B/MMP9/KCNC1/GIPR/SLC25A23/ATP7A/SYT3/LGMN/TFR2/CPS1/CPNE2/ADAMTS13/SLC1A1/MT3/MAP1LC3A/SCN5A/RASA4/ACTG1/SHH/ALOX15/RASAL1/TCIRG1/ANK3/KCNK3/RYR1/LIG4/SYT15/INHBB/CDH1/HPCA/BCL2/LRRK2/TRPC3/ITPR3/PRKAA2/CPNE5/P2RX4/GPLD1/AK…
GO:0009636	response to toxic substance	216	0.425591	1.5877	0.00132275	0.00487057	0.00143788	3976	tags=31%, list=19%, signal=26%	DHRS2/SDC1/CLDN1/SCN9A/APOE/MAP1B/ASS1/ABCB1/SNN/PTGES/PDGFRB/GCH1/HBA1/ABCG2/AHR/HBA2/H19/FBLN5/KCNC1/PON2/ATP7A/GPX3/CPS1/LYN/ADAMTS13/GLRX/SLC7A11/MT3/PINK1/GSTM3/GPX8/TP53INP1/CERS1/SLC22A18/PTGS1/HBQ1/PRKCG/MIR675/GSTO2/SLC7A8/INHBB/CDH1/TRPM6/BCL2/ALDH1A1/BMP7/EPHX2/SRXN1/AKR1A1/GSTM2/SLC22A5/CD36/TTPA/NEFL/MT1X/SLC6A1/SLC30A4/BPHL/TH/NOS3/MT2A/MPST/SLC47A1/TXNRD3/OPRD1/CPOX/CYGB/TLR2
GO:0002819	regulation of adaptive immune response	166	0.438982	1.58676	0.00140056	0.00487057	0.00143788	4738	tags=37%, list=23%, signal=29%	EPHB2/TNFRSF1B/HLA-B/HLA-F/IL1R1/ANXA1/JAK3/ADCY7/HLA-E/AHR/IL27RA/SUSD4/PPP3CB/IL18/ADA/CD40/CD274/IRF7/PRKCQ/STX7/TRPM4/IL18R1/ZP3/TNFAIP3/ALOX15/FCER2/IL4R/C3/TNFRSF14/GATA3/TBX21/NCKAP1L/CD55/P2RX7/PVR/PLA2G4A/PRKCZ/ARID5A/RIPK2/HLA-A/IL6ST/CLEC4G/IL12A/IL7R/MEF2C/HLA-DRA/SKAP1/CEACAM1/HAVCR2/NFKBIZ/DUSP22/NLRP3/FUT7/IL12RB1/AZGP1/TNFSF4/HLA-DRB1/NOD2/DENND1B/TGFB1/APLF
GO:0045834	positive regulation of lipid metabolic process	140	0.447309	1.58606	0.00142857	0.00487057	0.00143788	3876	tags=31%, list=19%, signal=26%	FGFR3/AGAP2/APOE/STARD4/MLXIPL/EEF1A2/SRC/PDGFRB/ABCD2/ANXA1/LDLRAP1/PLIN5/SORBS1/DGAT2/TNFAIP8L3/PRKCD/ABCG4/PDGFRA/LYN/PPARG/IRS1/DAB2/MFSD2A/ADORA1/WNT4/AGTR1/FLT3/CD74/SLC45A3/ABCG1/GPLD1/VAV3/ADM/BMP6/ABHD6/ACSL3/AVPR1A/ABCD1/FLT1/EPHA8/APOC1/PRKD1/PPARD/NR4A3
GO:0071241	cellular response to inorganic substance	203	0.426267	1.58564	0.00132275	0.00487057	0.00143788	3326	tags=30%, list=16%, signal=25%	HSPA5/NPTX1/CLDN1/CALR/CACNA1H/SYT7/CEBPA/SYT11/DMTN/SYT1/SLC40A1/SYT17/RASGRP2/PLCG2/ADCY7/SYT12/ATP13A2/AQP1/RASA4B/MMP9/SLC25A23/ATP7A/SYT3/LGMN/TFR2/CPNE2/SLC1A1/MT3/FOXO1/MAP1LC3A/SCN5A/RASA4/SHH/ALOX15/RASAL1/ANK3/KCNK3/RYR1/LIG4/SYT15/INHBB/CDH1/HPCA/LRRK2/PRKAA2/CPNE5/P2RX4/GPLD1/AKR1C3/NLGN1/SYT2/NEUROD2/ADCY1/BMP6/KCNH1/MT1X/MEF2C/MEF2A/SYT5/CPNE4/CPNE9
GO:0048762	mesenchymal cell differentiation	230	0.423092	1.58396	0.00132626	0.00487057	0.00143788	4137	tags=42%, list=20%, signal=34%	COL1A1/NOTCH1/SEMA3C/FN1/GLIPR2/SEMA3F/ANXA6/AKNA/SFRP1/AXIN2/KITLG/S100A4/SNAI1/DAB2IP/IL17RD/SOX8/SMO/HEY1/SEMA6A/SEMA7A/SEMA4G/MSX1/SEMA3E/SEMA6B/EPB41L5/NRP2/SEMA3A/SEMA4F/PITX2/RET/CDH2/EPHA3/HEYL/SEMA3G/PHLDB2/TGFBR2/SEMA3B/DAB2/EFNB1/HAND2/DACT3/TBX1/EDNRB/SEMA4D/SHH/WNT4/NRTN/RADIL/ZNF703/EDNRA/SEMA6C/BAMBI/FGF19/WNT11/LEF1/BCL2/NRP1/BMP7/GATA3/MDK/ERBB4/OVOL2/FOXA1/LDLRAD4/ENG/NKX2-1/GAT…
GO:0090287	regulation of cellular response to growth factor stimulus	283	0.412177	1.58239	0.0012837	0.00487057	0.00143788	3500	tags=32%, list=17%, signal=27%	NGFR/FSTL3/HSPA5/PTP4A3/CYFIP2/NOTCH1/ADGRA2/SFRP1/FSTL1/LTBP1/CREB3L1/LOX/NEO1/CHRD/DKK3/HTRA1/ITGB3/TSPAN12/CHST11/DAB2IP/CCBE1/PEG10/GPC1/IL17RD/ONECUT2/SEMA6A/MSX1/CADM4/DLL1/SLIT2/TMEM108/FGFBP3/FZD4/RBPMS2/NPNT/PPARG/DKK1/FBN1/FBXL15/MT3/CDKN1C/ACVRL1/DAB2/CD109/XDH/FERMT1/WASF1/FZD1/WNT4/LRP2/PIK3CB/ZNF703/SMAD6/CDKN2B/BAMBI/MMRN2/VEGFC/ZEB2/GATA3/ROBO1/LDLRAD4/ENG/APLN/LTBP4/NKX2-1/FBN2/P…
GO:0002443	leukocyte mediated immunity	346	0.404611	1.58167	0.00124844	0.00487057	0.00143788	5215	tags=40%, list=25%, signal=30%	SERPINB9/CORO1A/ICAM1/TNFRSF1B/HLA-B/LAT2/HLA-F/STXBP2/EMP2/BTN3A2/PLCG2/CD70/IL1R1/CLU/CTSH/JAK3/ULBP1/GAB2/HLA-E/AHR/IL27RA/SUSD4/STXBP1/RAC2/PPP3CB/IL18/PRKCD/ADGRE2/IL21R/CD40/PIK3CD/IRF7/LYN/RASGRP1/STX7/ACE/PTGDS/TRPM4/IL18R1/ULBP3/IL13RA2/ZP3/C5/SERPING1/HLA-DQB1/NOS2/ULBP2/CHGA/RAET1E/HLA-DPA1/FCER2/TCIRG1/FOXF1/IL4R/LIG4/C3/RFTN1/BST2/CD74/CTSC/GATA3/PIK3CG/TBX21/NCKAP1L/BLK/CD55/P2RX7/P…
GO:0042110	T cell activation	461	0.395622	1.58121	0.00119474	0.00487057	0.00143788	4095	tags=31%, list=20%, signal=26%	JAG2/GJA1/FCHO1/CORO1A/ICAM1/IGF2/TNFRSF1B/CD24/LFNG/PREX1/EFNB3/SRC/IGFBP2/SOX4/CD83/CD70/LAPTM5/CTSL/ANXA1/TNFSF9/ADORA2A/JAK3/NRARP/RAG1/SIRPA/IL6R/EFNB2/EGR1/HLA-E/IL27RA/PDE5A/CYP26B1/PAG1/MICB/DPP4/GLI2/FKBP1B/RAC2/PPP3CB/IL18/EBI3/ADA/DOCK2/MAPK8IP1/BTN2A2/PIK3CD/CCDC88B/TNFRSF21/FYN/ATP7A/CD274/ICOSLG/KIF13B/PRKCQ/LYN/RASGRP1/TGFBR2/IL18R1/MYB/NCK2/EFNB1/DLL4/ZP3/HLA-DQB1/PRDM1/CAMK4/ILDR…
GO:0051216	cartilage development	177	0.432446	1.58063	0.00136799	0.00487057	0.00143788	4158	tags=40%, list=20%, signal=32%	FGFR3/COL1A1/ANXA6/AXIN2/WNT7B/ROR2/SNAI1/CHST11/COMP/MSX1/COL27A1/ADAMTS7/BMP8B/COL2A1/MATN3/PITX1/WNT2B/ATP7A/GDF6/PTHLH/SLC39A14/EFEMP1/TGFBR2/PRRX1/WNT10B/ACVRL1/HAND2/SCIN/WNT11/BMP7/COL11A2/MDK/STC1/NKX3-2/NPPC/PKDCC/GPLD1/PTH1R/RUNX3/COL3A1/CREB3L2/ARID5A/TAPT1/COL11A1/BMPR1B/SULF2/THRA/BMP3/SIX2/BMP6/FGF18/BMP5/TSKU/BMP2/TRPV4/TRPS1/UNCX/MEF2C/RUNX2/HOXA11/BMP4/BMP8A/MATN1/MSX2/GHR/CSGALN…
GO:0048562	embryonic organ morphogenesis	286	0.41102	1.57881	0.0012837	0.00487057	0.00143788	5362	tags=45%, list=26%, signal=34%	GJA1/NTN1/NDRG4/MYO6/NOTCH1/EPHB2/PTK7/PLS1/ALDH1A3/ROR2/CHST11/FOXI1/CTHRC1/NEUROD1/SMO/KCNQ4/MSX1/STOX1/COL2A1/PDZD7/FZD6/MEGF8/DLL1/MYO7A/INSIG1/RBPMS2/PDGFRA/FOXE1/USH1G/EFEMP1/TGFBR2/FBN1/ASB2/FZD3/PRRX1/NKX2-5/HAND2/MFAP2/TBX1/FOXN4/SHH/GRHL3/EDNRA/FOXF1/WNT11/RNF207/BMP7/BBS7/GATA3/STRA6/MDFI/NKX3-2/USH1C/OVOL2/DLX5/ENG/WNT3A/SOBP/PAX5/FBN2/COL11A1/ZIC1/FZD2/SLITRK6/MICAL2/ALX4/SIX2/BCR/CR…
GO:0010001	glial cell differentiation	209	0.4236	1.57751	0.00132626	0.00487057	0.00143788	4279	tags=37%, list=21%, signal=30%	MAPT/MYRF/PTPRZ1/TPPP/LRP1/ABCA2/NOTCH1/TNFRSF1B/ARHGEF10/ITGB4/ROR2/SOX4/GPC1/SOX8/CSPG5/CLU/SMO/SERPINE2/ADORA2A/ERBB3/LAMC3/WASF3/DLL1/CDH2/CNTN1/TP73/TNFRSF21/CXCR4/LYN/NKX2-2/LGI4/NKX6-1/MT3/FA2H/NR2E1/SPINT1/SHH/PHGDH/DNER/LEF1/KRAS/HDAC11/SLC45A3/MDK/CNTNAP1/DUSP15/POU3F2/TRPC4/ID4/EMX1/GAP43/NDRG1/OLIG2/RNF112/IL6ST/BMP2/ZNF488/METRN/EGR2/PAX2/POU3F1/C5AR1/GPR37L1/ZNF365/ROR1/IL34/NOG/TLR…
GO:0022408	negative regulation of cell-cell adhesion	179	0.429826	1.57749	0.0013587	0.00487057	0.00143788	4729	tags=36%, list=23%, signal=28%	PODXL/NOTCH1/AKNA/ASS1/LAPTM5/ANXA1/SERPINE2/ADORA2A/JAK3/NRARP/ABAT/EPB41L5/PDE5A/PAG1/SPINT2/PRKCD/CD9/BTN2A2/TNFRSF21/CD274/ILDR2/SHH/ZNF703/LRRC32/IL4R/CDH1/CD74/SPN/TNFRSF14/MDK/TBX21/NCKAP1L/KLF4/C1QTNF1/GPNMB/RUNX3/CCL28/CEBPB/CLEC4G/BMP6/LGALS3/ADAMTS18/BMP2/TRPV4/UBASH3B/WNT1/RGCC/EPCAM/BMP4/CEACAM1/LGALS7B/HAVCR2/DUSP22/FGG/PTPN22/TIGIT/NOTCH4/TNFSF4/PELI1/PLA2G2D/HLA-DRB1/TWSG1/PPARA/I…
GO:1901342	regulation of vasculature development	297	0.409943	1.57729	0.0012837	0.00487057	0.00143788	4532	tags=34%, list=22%, signal=27%	PLXND1/JUP/ADGRB2/ADGRA2/VASH1/RHOB/SFRP1/CREB3L1/ADGRB1/NPR1/PGF/EMILIN2/TSPAN12/SPARC/EMP2/DAB2IP/CCBE1/CTSH/SPHK1/SEMA6A/SEMA3E/AQP1/DLL1/ISM1/TBXA2R/CD40/PIK3CD/PTGIS/CXCR4/RECK/ADM2/SYNJ2BP/PPARG/NINJ1/TGFBR2/ACVRL1/GPR4/NR2E1/C5/TNFAIP3/PPP1R16B/CXCL8/VASH2/WNT4/PIK3CB/F3/AMOT/HSPB1/C3/EFNA3/VEGFC/CHRNA7/NRP1/AGGF1/MDK/ADGRB3/SASH1/KLF4/ENG/GPNMB/EMC10/ADM/KDR/ITGAX/FGF18/TIE1/COL4A3/CDH5/E…
GO:0002696	positive regulation of leukocyte activation	315	0.407062	1.57636	0.00127714	0.00487057	0.00143788	4345	tags=33%, list=21%, signal=27%	FCHO1/CORO1A/EPHB2/CDKN1A/IGF2/CD24/CEBPA/EFNB3/SRC/HLA-F/IGFBP2/SOX4/CD83/CD70/GAS6/ANXA1/TNFSF9/JAK3/RAG1/SIRPA/GAB2/EFNB2/HLA-E/IL27RA/DPP4/GLI2/STXBP1/IL18/EBI3/ADA/CD40/BTN2A2/CCDC88B/FYN/CD274/ICOSLG/PRKCQ/LYN/RASGRP1/TGFBR2/TLR6/MYB/NCK2/EFNB1/ZP3/HLA-DQB1/SHH/HLA-DPA1/IL4R/LEF1/BCL2/LRRK2/CD74/CTSC/TNFRSF14/GATA3/MDK/TBX21/NCKAP1L/WNT3A/CD55/RUNX3/PLA2G4A/PRKCZ/VAV3/VAV1/CD47/RIPK2/TOX/HL…
GO:0045765	regulation of angiogenesis	293	0.409286	1.57617	0.00127551	0.00487057	0.00143788	4532	tags=34%, list=22%, signal=27%	PLXND1/JUP/ADGRB2/ADGRA2/VASH1/RHOB/SFRP1/CREB3L1/ADGRB1/NPR1/PGF/EMILIN2/TSPAN12/SPARC/EMP2/DAB2IP/CCBE1/CTSH/SPHK1/SEMA6A/SEMA3E/AQP1/DLL1/ISM1/TBXA2R/CD40/PIK3CD/PTGIS/CXCR4/RECK/ADM2/SYNJ2BP/PPARG/NINJ1/TGFBR2/ACVRL1/GPR4/NR2E1/C5/TNFAIP3/PPP1R16B/CXCL8/VASH2/PIK3CB/F3/AMOT/HSPB1/C3/EFNA3/VEGFC/CHRNA7/NRP1/AGGF1/MDK/ADGRB3/SASH1/KLF4/ENG/GPNMB/EMC10/ADM/KDR/ITGAX/FGF18/TIE1/COL4A3/CDH5/EPHA1/…
GO:0051146	striated muscle cell differentiation	254	0.41505	1.57363	0.00130719	0.00487057	0.00143788	3860	tags=36%, list=19%, signal=30%	SDC1/CALR/CACNA1H/NOTCH1/ANKRD1/IGF2/TMOD2/ADGRB1/GDF15/PDGFRB/CSRP2/SMO/MYL9/MYPN/SGCB/OBSCN/BVES/MSX1/EFNB2/CYP26B1/RGS2/DLL1/CDH2/AKAP6/CD9/PDGFRA/RGS4/SLC8A1/RBM24/TNNT1/EHD2/DKK1/KLF5/TANC1/ASB2/WNT10B/NKX2-5/ACTG1/MYEF2/OBSL1/PDLIM5/JAM2/TBX1/SHH/NEBL/TMEM119/XK/DNER/IL4R/RYR1/KRAS/KRT19/BCL2/PLEKHO1/BHLHA15/RCAN1/KLHL41/BHLHE41/CNTNAP1/SORT1/ADGRB3/WNT3A/ALPK2/CXADR/ADAMTS15/PI16/MYLK3/HEY…
GO:0050953	sensory perception of light stimulus	207	0.421931	1.57289	0.00131752	0.00487057	0.00143788	6246	tags=43%, list=30%, signal=31%	COL1A1/EPAS1/EML2/GJA3/HMCN1/LAMC3/COL2A1/ABLIM1/MYO7A/RGS9/GLRB/EYA4/USH1G/EFEMP1/CDH3/REEP6/NR2E1/DLL4/WFS1/RIMS1/PDE6B/LRAT/BBS7/USH1C/CNGB1/CYP4V2/CNNM4/COL11A1/CNGA1/SLITRK6/RGS9BP/CRB2/CABP1/GRM8/ABCA4/SIX3/ARL6/PAX2/CHRNB2/CRYBB1/TH/SLC4A10/VSX2/ABCC6/PAX6/SEMA5B/NDP/SFRP5/GUCY2D/MYO3B/POU6F2/RGS16/MFRP/ROM1/GNAT1/BBS10/AIPL1/BBS5/TGFBI/BBS2/IRX5/ADGRV1/RAX/CRYBA4/CPLX3/ATP8A2/RDH10/BBS9/P…
GO:0051494	negative regulation of cytoskeleton organization	150	0.440777	1.57219	0.00142857	0.00487057	0.00143788	2574	tags=26%, list=12%, signal=23%	TUBB4A/CAMSAP3/MAP2/SPTBN2/CORO1A/ADD2/MAP1B/SPTBN4/PLEKHH2/TMOD2/CGNL1/SHANK3/ARPIN/DMTN/F11R/TMEFF2/EML2/ADD3/INPP5J/EPS8/HIP1R/ARAP1/SLIT2/SPTB/PRKCD/CLIP3/KANK3/APC2/PHLDB2/RHPN2/CORO2B/TMSB15A/SCIN/MID1/GMFG/STMN2/SHANK1/MET/CAPG
GO:0061351	neural precursor cell proliferation	139	0.443243	1.57219	0.00142248	0.00487057	0.00143788	5136	tags=53%, list=25%, signal=40%	NES/PTPRZ1/ADGRG1/NOTCH1/CEND1/AKNA/EML1/SMO/FZD9/SMARCD3/TRNP1/SPINT2/FZD6/LIMS2/CDH2/LHX2/ZNF503/DIXDC1/LYN/SLC16A2/FZD3/FOXO1/BTG2/NR2E1/DLL4/SPINT1/SHH/TEAD3/LRP2/VEGFC/LEF1/LRRK2/MDK/POU3F2/ID4/EMX1/CX3CL1/WNT3A/VAX1/TOX/LHX5/EMX2/DMRTA2/SIX3/WNT1/PITX3/DAGLA/PROX1/LHX1/CEP120/DCT/GPR37L1/KCNA1/FGFR2/RORA/PAX6/PTN/SOX5/HHIP/DISC1/ID2/INSM1/EGF/PLXNB2/SLC6A4/CX3CR1/WNT2/GLI3/TRIM71/FOXG1/EPHB…
GO:0048469	cell maturation	169	0.433115	1.57187	0.00139082	0.00487057	0.00143788	4668	tags=40%, list=23%, signal=31%	GJA1/SPTBN4/L3MBTL3/CEBPA/EPAS1/TFCP2L1/TDRD7/LHX6/SOX8/NRCAM/C1QL1/NTN4/RET/NPR2/HOXB13/PPARG/NR4A2/LGI4/NKX6-1/RAC3/TRIM58/CDKN1C/AKR1B1/PDE3A/EDNRB/EDNRA/C3/BCL2/LRRK2/BHLHA15/GATA3/CNTNAP2/NPPC/ADGRB3/FOXA1/GDF11/CX3CL1/AGRN/PTH1R/FAM210B/BNC1/DMC1/KDR/ANG/SIX3/SOX18/IQCF1/RUNX2/BCL11A/FAM20C/EPHA8/CABYR/ROPN1B/IL15/FGG/TDRD5/RPS6KA2/EDN1/ERCC2/ANKS1A/PGR/ACTL6B/TBX6/KCNIP2/MAP3K13/PTK2B/IHH
GO:0001558	regulation of cell growth	383	0.39893	1.57176	0.00123916	0.00487057	0.00143788	2719	tags=27%, list=13%, signal=24%	CLSTN3/MAPT/GJA1/NTN1/MAP2/KIF26A/CRABP2/L1CAM/IGFBPL1/SEMA3C/CDKN1A/APOE/FN1/SEMA3F/MAP1B/CACNG7/SFRP1/NPR1/ENPP1/IGFBP4/SYT1/RTN4R/SLIT3/SGK1/SLIT1/PTPRS/SYT17/RASGRP2/TMC8/NRCAM/GNG4/SPHK1/SERPINE2/DRAXIN/SEMA6A/RNF157/SEMA7A/EPHA7/SEMA4G/MSX1/SEMA3E/OSGIN1/SEMA6B/ULK2/CXCL16/RGS2/SEMA3A/SEMA4F/MEGF8/SLIT2/FBLN5/FAM107A/AKAP6/SFN/RGS4/RND2/SYT3/CXCR4/PLCE1/PRKCQ/SEMA3G/PLXNA3/KIAA0319/NKX6-1/L…
GO:0016049	cell growth	449	0.394681	1.57133	0.00120482	0.00487057	0.00143788	2719	tags=27%, list=13%, signal=24%	CLSTN3/MAPT/GJA1/CYFIP2/NTN1/MAP2/KIF26A/CRABP2/L1CAM/IGFBPL1/SEMA3C/CDKN1A/APOE/FN1/SEMA3F/MAP1B/CACNG7/SFRP1/NPR1/ENPP1/IGFBP4/SYT1/RTN4R/SLIT3/SGK1/SLIT1/PTPRS/SYT17/RASGRP2/TMC8/NRCAM/GNG4/SPHK1/SERPINE2/ALCAM/ITGA4/DRAXIN/SEMA6A/RNF157/SEMA7A/EPHA7/SEMA4G/MSX1/SEMA3E/OSGIN1/SEMA6B/ULK2/EPB41L5/CXCL16/FLRT1/RGS2/NRP2/SEMA3A/SEMA4F/MEGF8/PPP3CB/SLIT2/FBLN5/TMEM108/LHX2/FAM107A/AKAP6/SFN/RGS4/R…
GO:0051251	positive regulation of lymphocyte activation	276	0.410299	1.57082	0.00129199	0.00487057	0.00143788	4263	tags=33%, list=21%, signal=27%	FCHO1/CORO1A/EPHB2/CDKN1A/IGF2/CD24/EFNB3/SRC/HLA-F/IGFBP2/SOX4/CD83/CD70/GAS6/ANXA1/TNFSF9/JAK3/RAG1/SIRPA/EFNB2/HLA-E/IL27RA/DPP4/GLI2/IL18/EBI3/ADA/CD40/BTN2A2/CCDC88B/FYN/CD274/ICOSLG/PRKCQ/LYN/RASGRP1/TGFBR2/MYB/NCK2/EFNB1/ZP3/HLA-DQB1/SHH/HLA-DPA1/IL4R/LEF1/BCL2/CD74/TNFRSF14/GATA3/MDK/TBX21/NCKAP1L/WNT3A/CD55/RUNX3/PRKCZ/VAV3/VAV1/CD47/RIPK2/TOX/HLA-A/IL6ST/IL15RA/RASAL3/HLA-DMB/HLA-DMA/IL…
GO:0019722	calcium-mediated signaling	190	0.42573	1.57011	0.00135135	0.00487057	0.00143788	5238	tags=42%, list=25%, signal=32%	MAPT/ADGRB2/SAMD14/TRPM8/LAT2/DMTN/GRIN1/PLCG2/SPHK1/SLC8A2/ERBB3/ANK2/GRIN2D/FKBP1B/PPP3CB/ADGRL1/NMUR1/ADA/AKAP6/CCL20/CAMTA1/SLC8A1/CXCR4/PLCE1/TRPM4/HOMER3/NR5A2/RCAN3/CXCL8/EDNRB/AGTR1/PTGFR/HPCA/KSR2/GRIN2C/LRRK2/BHLHA15/RCAN1/P2RX4/LMCD1/PPP1R9A/GSTM2/NCALD/P2RX7/MCTP1/KDR/NEUROD2/NFATC1/TMEM38A/ITPR1/P2RX2/AVPR1A/ZAP70/TNNI3/SLC24A4/RYR2/AZU1/CCR4/CCR10/GBP1/TMEM38B/ATP1A2/EDN1/CD22/RCAN2…
GO:1903034	regulation of response to wounding	151	0.439112	1.5689	0.0014245	0.00487057	0.00143788	3547	tags=36%, list=17%, signal=30%	CLDN1/EPHB2/APOE/MYLK/KREMEN1/HPSE/DMTN/RTN4R/PLAT/PTPRS/ANXA1/SERPINE2/CLDN4/CLDN3/CADM4/ABAT/PDGFA/FKBP1B/RTN4RL1/PRKCD/CD9/TBXA2R/PDGFRA/ATP7A/CXCR4/PHLDB2/KIAA0319/F2R/CD109/ACTG1/FERMT1/SERPING1/TNFAIP3/F12/WNT4/ACTA2/F3/OCLN/MDK/ENPP4/KLF4/C1QTNF1/EPPK1/CD36/RGMA/ADAMTS18/UBASH3B/WFDC1/PROS1/SERPINF2/CEACAM1/PROC/NOS3/ABCC8
GO:0002449	lymphocyte mediated immunity	257	0.411862	1.56835	0.00129702	0.00487057	0.00143788	5215	tags=39%, list=25%, signal=29%	SERPINB9/CORO1A/ICAM1/TNFRSF1B/HLA-B/HLA-F/EMP2/BTN3A2/CD70/IL1R1/CLU/CTSH/ULBP1/HLA-E/AHR/IL27RA/SUSD4/PPP3CB/IL18/PRKCD/IL21R/CD40/IRF7/RASGRP1/STX7/TRPM4/IL18R1/ULBP3/IL13RA2/ZP3/C5/SERPING1/HLA-DQB1/ULBP2/RAET1E/HLA-DPA1/FCER2/TCIRG1/IL4R/LIG4/C3/RFTN1/CD74/CTSC/GATA3/TBX21/NCKAP1L/CD55/P2RX7/PVR/PRKCZ/ARID5A/VAV1/TRAF3IP2/C1RL/HLA-A/CLEC4G/GZMM/HLA-DMB/HLA-DMA/IL12A/IL7R/C1R/BTN3A3/HLA-DRA/R…
GO:0001501	skeletal system development	497	0.390863	1.56756	0.00119048	0.00487057	0.00143788	4169	tags=34%, list=20%, signal=28%	FGFR3/COL1A1/JAG2/GJA1/RASSF2/SH3PXD2B/NPR3/PHOSPHO1/ANXA6/SFRP1/AXIN2/NOTUM/SNX10/HAPLN3/LOX/SRC/CHRD/WNT7B/ROR2/VCAN/SNAI1/CHST11/SOX4/COMP/ARID5B/ZNF385A/TGM2/NCAN/MSX1/TP63/COL27A1/CYP26B1/FOXN3/ADAMTS7/BMP8B/COL2A1/MATN3/GLI2/FGFRL1/MEGF8/MMP9/PITX2/INSIG1/PITX1/NPR2/LRP5/PDGFRA/WNT2B/FMN1/ATP7A/GDF6/PTHLH/DCHS1/TTC9/SLC39A14/EFEMP1/TGFBR2/FBN1/HOXD8/SP5/PRRX1/WNT10B/CDKN1C/ACVRL1/HAND2/PLEK…
GO:0043547	positive regulation of GTPase activity	244	0.414474	1.56755	0.0013089	0.00487057	0.00143788	3919	tags=38%, list=19%, signal=31%	RAP1GAP/ARHGEF16/ADAP1/RASGEF1A/DOCK6/SFRP1/PREX1/ARHGEF10/NGEF/ARAP3/RALGPS1/RTN4R/TBC1D2B/PRTN3/F11R/RASGRP2/RALGPS2/SGSM1/TGM2/ADAP2/RGS14/NTRK1/DOCK11/ARAP1/IQSEC1/ARHGAP27/TBC1D1/DOCK10/CCL20/CD40/ADCYAP1/RGS4/ELMOD1/RASGRP1/APC2/SIPA1L2/TBC1D8B/F2R/TBC1D16/SH3BP1/TIAM2/RASGRF2/CCDC125/SEMA4D/ASAP3/WNT4/RGL1/TBC1D30/GRHL3/GNB5/RALGAPA2/C9orf72/WNT11/ARAP2/PLXNB1/WDR41/RAPGEF4/TBC1D5/CX3CL1/A…
GO:0090276	regulation of peptide hormone secretion	164	0.43463	1.56739	0.00140845	0.00487057	0.00143788	4057	tags=33%, list=20%, signal=27%	SYT7/SFRP1/SOX4/ACVR1C/BRSK2/NEUROD1/SLC8B1/KCNJ11/BAIAP3/ABAT/FKBP1B/PPP3CB/GIPR/KCNB1/GPER1/ADCYAP1/LRP5/GCK/TFR2/TRPM4/NKX6-1/MYRIP/IRS1/ADCY5/NOS2/CHGA/TCIRG1/INHBB/ICA1/SYTL4/TM7SF3/HNF4A/BLK/SSTR5/GPLD1/GABBR1/ANO1/ACSL4/HMGN3/OXCT1/RPH3AL/RFX6/AACS/GIP/PIM3/ABCC8/BMP8A/PDX1/CRH/DOC2B/CD38/PPARD/FGG/RAB8B
GO:0071674	mononuclear cell migration	167	0.432488	1.56626	0.00140056	0.00487057	0.00143788	5238	tags=46%, list=25%, signal=34%	PADI2/CALR/ICAM1/F11R/GAS6/ANXA1/ITGA4/TNFRSF11A/SLC8B1/SIRPA/IL6R/IL27RA/PDGFD/CXCL16/EPS8/SLIT2/RET/CSF1R/CCL20/PIK3CD/LGMN/CXCR4/TMEM102/LYN/CSF1/TRPM4/ASB2/JAM2/CD200/SPN/TNFRSF14/GATA3/MDK/PIK3CG/TBX21/ITGAL/CX3CL1/PLCB1/CD47/PTPRO/S1PR1/BMP5/LGALS3/MADCAM1/TRPV4/IL12A/ZAP70/CD99L2/CCL22/STK39/NBL1/FLT1/HSD3B7/PECAM1/C5AR1/IL34/FUT7/SLAMF8/CCL26/CCL24/ECM1/SLC12A2/PTK2B/MOSPD2/TRPM2/SAA1/CX3…
GO:0060537	muscle tissue development	379	0.397685	1.56573	0.00123609	0.00487057	0.00143788	4309	tags=36%, list=21%, signal=29%	DSP/CACNA1G/GJA1/DSG2/CALR/NDRG4/NOTCH1/SEMA3C/ANKRD1/IGF2/MYLK/IGSF8/LOX/PDGFRB/GPC1/SOX8/PKP2/CSRP2/SMO/HEY1/SGCB/BVES/ERBB3/MSX1/LY6E/EFNB2/EGR1/CYP26B1/RGS2/PPP1R13L/DLL1/POU4F1/PITX1/AKAP6/TLL2/TP73/PDGFRA/RGS4/SLC8A1/RBM24/HEYL/MYH14/NEURL1/DKK1/TGFBR2/KLF5/ITGA7/ASB2/WNT10B/SCN5A/BTG2/NKX2-5/DLL4/HEG1/OBSL1/PDLIM5/TBX1/SHH/ATF3/NEBL/XK/LRP2/NR4A1/DNER/EDNRA/RYR1/LEF1/BCL2/BMP7/RCAN1/KLHL41…
GO:0032956	regulation of actin cytoskeleton organization	328	0.403389	1.56557	0.00127877	0.00487057	0.00143788	3172	tags=30%, list=15%, signal=26%	SYNPO/CYFIP2/SPTBN2/LRP1/CORO1A/ADD2/PPM1E/SPTBN4/RHOB/SFRP1/IQGAP2/PLEKHH2/TMOD2/CGNL1/SHANK3/ARHGEF10/ARPIN/LIMCH1/PDGFRB/DMTN/CELSR1/F11R/TMEFF2/ESAM/CDC42EP1/ADD3/MTSS1/SEMA3E/WASF3/ARHGEF10L/EPS8/HIP1R/PDGFA/RAC2/ARAP1/ARHGDIB/SLIT2/SPTB/PRKCD/FAM107A/CSF1R/EPHA3/DIXDC1/PDGFRA/RGS4/RND2/FMN1/LPAR1/KANK3/PHLDB2/STAU2/NCK2/FSCN1/RND3/RAC3/JAM3/SH3BP1/GPM6B/ACTG1/RHPN2/WASF1/CORO2B/EVL/ASAP3/WN…
GO:0030509	BMP signaling pathway	148	0.437619	1.56295	0.00142857	0.00487057	0.00143788	4042	tags=39%, list=19%, signal=32%	FSTL3/NOTCH1/SFRP1/FSTL1/NEO1/GDF15/CHRD/ROR2/HTRA1/COMP/MSX1/EGR1/BMP8B/MEGF8/RBPMS2/GDF6/PPARG/DKK1/FBN1/FBXL15/ACVRL1/FZD1/LRP2/GDF1/SMAD6/BAMBI/LEF1/BMP7/SMAD9/DLX5/ENG/HOXA13/BMPR1B/SCUBE3/FST/KDR/RGMA/BMP6/BMP5/CRB2/BMP2/CDH5/GREM2/WNT1/SKIL/RUNX2/SFRP4/NBL1/BMP4/RGMB/BMP8A/MSX2/TGFB2/PCSK6/NOG/TMPRSS6/DAND5/FAM83G
GO:0016358	dendrite development	230	0.417477	1.56294	0.00132626	0.00487057	0.00143788	3131	tags=31%, list=15%, signal=27%	KIF1A/NTN1/MAP2/CELSR2/EPHB2/APOE/MAP1B/SHANK3/MAPK8IP2/NGEF/DAB2IP/PTPRS/SRCIN1/GPR37/TMEFF1/FLRT1/SEMA3A/LAMC2/IQSEC1/ARC/EPHB3/PACSIN1/DOCK10/CAMK1D/HECW2/FYN/CAMK2B/FOXO6/TANC2/NEURL1/ARMCX5-GPRASP2/STAU2/KIAA0319/LRP4/NCK2/PPFIA2/SARM1/IGSF9/NR2E1/MFSD2A/LZTS3/OBSL1/KNDC1/TPBG/PDLIM5/TMEM106B/SEMA4D/SDC2/CAMK2A/CHRNA7/LRRK2/NRP1/BMP7/DCDC2/ADGRB3/RAB17/CDK5R1/MAP6/CUX2/SHANK1/DNM3/LZTS1/NLGN…
GO:0010720	positive regulation of cell development	285	0.407092	1.56238	0.00128535	0.00487057	0.00143788	3286	tags=32%, list=16%, signal=27%	PLXND1/MAPT/PTPRZ1/NTN1/CRABP2/L1CAM/CALR/NOTCH1/EPHB2/FN1/TNFRSF1B/PLXNC1/MME/MAP1B/SHANK3/PREX1/DMTN/F11R/TGM2/SOX8/CSPG5/SMO/SERPINE2/SEMA7A/SMARCD3/RGS14/PDE5A/LIMS2/MEGF8/SLIT2/RET/GPER1/DIXDC1/TP73/PLXNB3/RND2/HAP1/CAMK2B/CXCR4/LYN/NEURL1/ARMCX5-GPRASP2/ACE/STAU2/PLXNA3/PRKCH/NKX2-2/NKX6-1/LPAR3/S1PR2/FZD3/RAC3/ISLR2/DAB2/SPINT1/TIAM2/OBSL1/PDE3A/SEMA4D/SHH/LRP2/WNT3/LIG4/VEGFC/BCL2/NRP1/MD…
GO:0043087	regulation of GTPase activity	334	0.401272	1.56171	0.00125945	0.00487057	0.00143788	3302	tags=32%, list=16%, signal=27%	PLXND1/RAP1GAP/ARHGEF16/ADAP1/RASGEF1A/DOCK6/PLXNC1/SFRP1/IQGAP2/PREX1/ARHGEF10/NGEF/ARAP3/RALGPS1/RTN4R/TBC1D2B/PRTN3/DAB2IP/F11R/RASGRP2/FGD4/RALGPS2/SGSM1/TGM2/BVES/ADAP2/RGS14/GPSM1/NTRK1/DOCK11/RASA4B/ARAP1/IQSEC1/EPHB3/ARHGAP27/TBC1D1/DOCK10/CCL20/EPHA3/CD40/ADCYAP1/PLXNB3/RGS4/ELMOD1/RASGRP1/APC2/PLXNA3/SIPA1L2/TBC1D8B/FGD3/F2R/TBC1D16/SH3BP1/RASA4/TIAM2/RASGRF2/CCDC125/SEMA4D/ASAP3/WNT4/R…
GO:0060828	regulation of canonical Wnt signaling pathway	246	0.412179	1.55941	0.00130378	0.00487057	0.00143788	2481	tags=28%, list=12%, signal=25%	COL1A1/JUP/PTPRU/NOTCH1/ADGRA2/APOE/SFRP1/AXIN2/KREMEN1/TLE2/NOTUM/PTK7/NKD2/GPRC5B/SRC/DKK3/IGFBP4/ANKRD6/ROR2/IGFBP2/SOX4/DAB2IP/WNK2/CTHRC1/NKD1/DRAXIN/NRARP/FZD9/EGR1/TMEM170B/LYPD6/FZD6/CDK14/CDH2/FZD4/MCC/LGR4/BICC1/RECK/APC2/DKK1/PPM1N/TRPM4/LRP4/CDH3/WNT10B/FOXO1/DAB2/NKX2-5/FERMT1/TPBG/DACT3/SHH/FZD1/ZNF703/BAMBI/WNT11/DKK2/LRRK2/PLEKHA4/ZEB2/RSPO1/TPBGL/MDK/TMEM9/DLX5/WNT3A/TLE6
GO:0032535	regulation of cellular component size	330	0.400991	1.55888	0.00127065	0.00487057	0.00143788	2616	tags=26%, list=13%, signal=23%	MAPT/CYFIP2/SLC12A7/NTN1/MAP2/SPTBN2/CRABP2/L1CAM/CORO1A/SEMA3C/APOE/FN1/ADD2/SEMA3F/MAP1B/SPTBN4/PLEKHH2/RAB3B/TMOD2/PLS1/SHANK3/DMTN/WNT7B/RTN4R/SLIT1/PTPRS/ESAM/CDC42EP1/NRCAM/DRAXIN/SEMA6A/SEMA7A/ADD3/EPHA7/SEMA4G/ATP13A2/SEMA3E/SEMA6B/ULK2/EPS8/HIP1R/SEMA3A/AQP1/SEMA4F/MEGF8/SLIT2/SPTB/PRKCD/RET/RND2/FMN1/ATP7A/KANK3/SEMA3G/PLXNA3/KIAA0319/NKX6-1/LPAR3/MT3/NCK2/SEMA3B/ISLR2/SH3BP1/EVL/SEMA4D…
GO:0050679	positive regulation of epithelial cell proliferation	196	0.420714	1.55734	0.0013459	0.00487057	0.00143788	4754	tags=38%, list=23%, signal=29%	LAMB1/EGFL7/CLDN1/NOTCH1/IGF2/SFRP1/FLT4/HTRA1/PGF/ITGB3/SCG2/SMO/ITGA4/NRARP/TP63/STOX1/NRP2/PIK3CD/PLXNB3/ATP7A/TGFA/CDH3/AREG/SCN5A/ACVRL1/TNFAIP3/PPP1R16B/TBX1/VASH2/SHH/AGTR1/NR4A1/ZNF703/F3/VEGFC/NRP1/AGGF1/MDK/DLX5/APLN/WNT3A/PTPRN/EMC10/KDR/ANG/BMP6/BMP5/BMP2/FZD7/PROX1/CYBA/C5AR2/PAX2/DLX6/BMP4/C5AR1/PRKD1/NR4A3/NOG/HPN/FGFR2/SIRT6/PTN/PRKCA/VIP/LRG1/CCL26/CCL24/ECM1/NOD2/IHH/FGFBP1/EGF/…
GO:0006694	steroid biosynthetic process	161	0.432103	1.55681	0.00140647	0.00487057	0.00143788	4086	tags=30%, list=20%, signal=24%	FGFR4/CACNA1H/APOE/STARD4/DKK3/SNAI1/SLC27A2/H6PD/EGR1/HMGCS1/DHCR24/CYP51A1/MSMO1/DHCR7/INSIG1/ABCG4/GFI1/OSBPL6/ASAH1/DAB2/AKR1B1/NR5A1/WNT4/SRD5A3/CYP27B1/FGF19/HSD17B6/PRKAA2/ABCG1/AKR1C3/SC5D/MVD/ADM/FDXR/BMP6/BMP5/BMP2/PRLR/PROX1/CYP2R1/MVK/HSD3B7/CYP11A1/CRH/IDI1/NPC1L1/FDX1/CYP39A1
GO:0051051	negative regulation of transport	411	0.392932	1.5566	0.00122249	0.00487057	0.00143788	3551	tags=28%, list=17%, signal=24%	GJA1/CORO1A/ABCA2/NOTCH1/EPHB2/APOE/ATP9A/TNFRSF1B/MAP1B/SFRP1/SCAMP5/ABCA7/ADRA2C/SYT11/ENPP1/DMTN/HLA-F/RAB11FIP1/KCNH2/ASIC1/ITGB3/PRTN3/WNK2/SRCIN1/ACVR1C/OXTR/ANXA1/SERPINE2/PKIA/SIRPA/ANO9/ERBB3/KCNJ11/OPRL1/ABAT/SESTD1/RGS2/CYP51A1/FKBP1B/MMP9/PACSIN1/INSIG1/KCNB1/ADA/EPHA3/RGS4/NECAB2/HECW2/ATP7A/SLC43A1/CNIH2/DYSF/ACE/IL11/IL13RA2/IRS1/F2R/GPM6B/FERMT1/ADORA1/ADRA2B/SHH/P2RY1/CHGA/PLA2R1…
GO:0035265	organ growth	162	0.431038	1.55396	0.00140647	0.00487057	0.00143788	5098	tags=40%, list=25%, signal=30%	FGFR3/NDRG4/NOTCH1/IGF2/ANXA6/PDGFRB/COMP/PSAPL1/SMO/DUSP9/LY6E/WWC1/COL27A1/RGS2/DLL1/AKAP6/TP73/RGS4/TGFBR2/NKX2-5/HEG1/PDLIM5/SHH/ACACB/BCL2/STC1/ERBB4/NPPC/WWC3/DUSP6/PI16/HEY2/S1PR1/TSKU/ZFPM2/PRLR/MEF2C/PROX1/FGF20/TBX2/SORBS2/MATN1/MSX2/TGFB2/JARID2/FOXC1/MESP1/RSPO2/TMEM38B/NOG/FGFR2/EDN1/FXN/CDK1/ECM1/AGT/PPARA/CGA/IL7/SLC6A4/TBX20/WNT2/CITED2/BNC2/ARX
GO:0050906	detection of stimulus involved in sensory perception	177	0.425029	1.55352	0.00136799	0.00487057	0.00143788	6151	tags=26%, list=30%, signal=18%	SERPINE2/NTRK1/PDZD7/ITGA2/FYN/CXCR4/REEP6/ADORA1/SCN1A/GRIK2/CNGB1/COL11A1/ANO1/RGS9BP/PLCB2/PHF24/SLC24A4/RTP5/BACE1/KCNA1/PIEZO2/HPN/PIGR/SEMA5B/AZGP1/PRDM12/ROM1/GNAT1/LXN/ADGRV1/LPO/KCNQ1/TRPA1/EPHB1/ATP8A2/ARRB2/PPEF1/CHRNA9/RPE65/STRC/CACNA1F/TNF/TULP1/OR2W3/RTP3/OR3A2
GO:0090257	regulation of muscle system process	224	0.415584	1.55313	0.00131926	0.00487057	0.00143788	4576	tags=40%, list=22%, signal=32%	DSP/JUP/DSG2/NOTCH1/TNFRSF1B/ANXA6/ADRA2C/CNN1/PKP2/SSTR2/OXTR/MYL9/SPHK1/ABAT/ANK2/PDE5A/RGS2/FKBP1B/ITGA2/ADA/GPER1/AKAP6/TBXA2R/NPNT/EHD3/RGS4/SLC8A1/CAMK2B/PLCE1/CALCRL/PPARG/TNNT1/TRPM4/GTF2IRD1/FOXO1/SCN5A/F2R/NKX2-5/HAND2/ADORA1/ADRA2B/DOCK4/CHGA/NR4A1/ATP2B1/PDE4D/DSC2/RNF207/TRPC3/STC1/SCN4A/PIK3CG/P2RX4/LMCD1/GSTM2/GATA5/PI16/HCN4/SPX/NMU/TMEM38A/IL6ST/TNNT3/IGFBP5/TRPV4/MEF2A/TNNI3/RYR…
GO:0007601	visual perception	204	0.417404	1.55231	0.001321	0.00487057	0.00143788	6246	tags=43%, list=30%, signal=30%	COL1A1/EPAS1/EML2/GJA3/HMCN1/LAMC3/COL2A1/ABLIM1/MYO7A/RGS9/GLRB/EYA4/EFEMP1/CDH3/REEP6/NR2E1/DLL4/WFS1/RIMS1/PDE6B/LRAT/BBS7/CNGB1/CYP4V2/CNNM4/COL11A1/CNGA1/SLITRK6/RGS9BP/CRB2/CABP1/GRM8/ABCA4/SIX3/ARL6/PAX2/CHRNB2/CRYBB1/TH/SLC4A10/VSX2/ABCC6/PAX6/SEMA5B/NDP/SFRP5/GUCY2D/MYO3B/POU6F2/RGS16/MFRP/ROM1/GNAT1/BBS10/AIPL1/BBS5/TGFBI/BBS2/IRX5/ADGRV1/RAX/CRYBA4/CPLX3/ATP8A2/RDH10/BBS9/PRCD/PDE6A/RP…
GO:0002822	regulation of adaptive immune response based on somatic recombination of immune receptors built from immunoglobulin superfamily domains	151	0.434333	1.55182	0.0014245	0.00487057	0.00143788	4738	tags=36%, list=23%, signal=28%	EPHB2/TNFRSF1B/HLA-B/HLA-F/IL1R1/ANXA1/JAK3/HLA-E/AHR/IL27RA/SUSD4/PPP3CB/IL18/ADA/CD40/CD274/PRKCQ/STX7/TRPM4/IL18R1/ZP3/TNFAIP3/FCER2/IL4R/C3/GATA3/TBX21/NCKAP1L/CD55/P2RX7/PVR/PLA2G4A/PRKCZ/ARID5A/RIPK2/HLA-A/CLEC4G/IL12A/IL7R/MEF2C/HLA-DRA/CEACAM1/HAVCR2/NFKBIZ/DUSP22/NLRP3/FUT7/IL12RB1/AZGP1/TNFSF4/HLA-DRB1/NOD2/DENND1B/TGFB1/APLF
GO:0015711	organic anion transport	335	0.398111	1.54975	0.00125945	0.00487057	0.00143788	4701	tags=33%, list=23%, signal=26%	GJA1/SLC6A8/SLCO4C1/SLC6A17/SLC4A3/PTGES/SLC17A7/SLC26A10/ANXA1/ADORA2A/TNFRSF11A/ABCG2/SLC10A4/SLC26A2/SLC7A2/SLC25A4/ABAT/PLA2G12A/RTBDN/RGS2/STXBP1/SLC16A6/SLC4A8/SLC16A12/SLC27A6/RGS4/SLC46A1/SLC25A23/SLC25A30/SLC35D3/SLC43A1/EMB/SLC1A4/SLC16A2/ACE/SLC1A1/SLC13A3/SLC16A3/SLC7A11/SLC16A9/CA4/APBA1/SLC6A12/MFSD2A/ADORA1/NOS2/SLC2A6/LRP2/PLA2R1/LRRC8E/SLC23A2/FGF19/SLC7A8/MFSD12/SLC39A8/SLC52A3/…
GO:0048732	gland development	414	0.389698	1.54572	0.00121655	0.00487057	0.00143788	4326	tags=36%, list=21%, signal=29%	PLXND1/IGSF3/GJA1/LSR/RAP1GAP/NTN1/CLDN1/NOTCH1/SEMA3C/IGF2/SFRP1/ASS1/CEBPA/ALDH1A3/SRC/TFCP2L1/DKK3/WNT7B/PTPN3/PSAPL1/ARID5B/ONECUT2/TGM2/OXTR/SMO/ANXA1/SERPINE2/TNFRSF11A/RAG1/MSX1/LY6E/NTN4/TP63/PDGFA/SEMA3A/GLI2/SLC29A2/LIMS2/EPHB3/PITX2/PITX1/ITGA2/ADA/CSF1R/LRP5/PDGFRA/CDO1/ATP7A/FOXE1/HOXB13/CPS1/CSF1/TGFA/NEURL1/TGFBR2/FA2H/RPS6KA1/AREG/CDKN1C/INSR/NKX2-5/XDH/HAND2/NR5A1/TNFAIP3/TBX1/SH…
GO:0051249	regulation of lymphocyte activation	425	0.389125	1.54488	0.00121359	0.00487057	0.00143788	4756	tags=34%, list=23%, signal=26%	FCHO1/CORO1A/EPHB2/CDKN1A/IGF2/TNFRSF1B/SFRP1/CD24/EFNB3/SRC/HLA-F/IGFBP2/SOX4/CD83/CD70/LAPTM5/GAS6/ANXA1/THEMIS2/TNFSF9/ADORA2A/JAK3/NRARP/RAG1/SIRPA/EFNB2/HLA-E/AHR/IL27RA/PDE5A/CYP26B1/PAG1/DPP4/GLI2/RAC2/IL18/EBI3/ADA/MAPK8IP1/CD40/BTN2A2/CCDC88B/TNFRSF21/FYN/CD274/ICOSLG/PRKCQ/LYN/RASGRP1/TGFBR2/MYB/NCK2/TYRO3/EFNB1/ZP3/HLA-DQB1/TNFAIP3/PRDM1/CAMK4/ILDR2/SHH/HLA-DPA1/LRRC32/IL4R/LEF1/TCF7/B…
GO:0046578	regulation of Ras protein signal transduction	179	0.420671	1.54389	0.0013587	0.00487057	0.00143788	2990	tags=33%, list=14%, signal=28%	RASGEF1A/ADGRG1/NOTCH1/EPHB2/APOE/ARRB1/KITLG/ARHGEF10/PDGFRB/RALGPS1/RTN4R/DAB2IP/F11R/RALGPS2/ARFGEF3/CADM4/NTRK1/EPS8/PSD2/RASA4B/IQSEC1/ARHGDIB/CYTH3/GPR20/PLCE1/LPAR1/CSF1/RASGRP1/MCF2L/F2R/GPR4/SH3BP1/RASA4/ARHGEF25/HEG1/PSD4/RASGRF2/CYTH4/CCDC125/RASAL1/PSD/PIK3CB/RASIP1/EPS8L1/IQSEC3/KRAS/NRP1/STARD8/ROBO1/PIK3CG/IQSEC2/GPR17/COL3A1/MET/ARHGAP24/BCR/MMD2/RASAL3/F2RL2
GO:0019216	regulation of lipid metabolic process	308	0.397439	1.53709	0.00127389	0.00487057	0.00143788	3893	tags=31%, list=19%, signal=25%	FGFR3/FGFR4/AGAP2/ABCA2/APOE/STARD4/MLXIPL/EEF1A2/ABCA7/C1QTNF2/SRC/PDGFRB/DKK3/SNAI1/ABCD2/DAB2IP/IDH1/PSAPL1/PLCG2/ANXA1/SPHK1/LDLRAP1/PLIN5/H6PD/EGR1/PDK3/SORBS1/PDGFA/DGAT2/DHCR7/TNFAIP8L3/INSIG1/PRKCD/GPER1/ABCG4/GOLM1/PDGFRA/GFI1/LYN/PPARG/IRS1/ASAH1/DAB2/MFSD2A/ADORA1/NR5A1/SERPINA3/WNT4/BCL11B/TRIB3/ACACB/AGTR1/C3/CYP27B1/FGF19/FLT3/CD74/SLC45A3/EPHX2/PIK3CG/HNF4A/ABCG1/GPLD1/AKR1C3/VAV3/…
GO:0006959	humoral immune response	171	0.42242	1.53499	0.00139082	0.00487057	0.00143788	3604	tags=23%, list=17%, signal=19%	NOTCH1/CFD/PRTN3/CD83/CLU/POU2F2/HLA-E/SUSD4/EBI3/TNFRSF21/ZP3/C5/SERPING1/HLA-DQB1/CXCL8/ST6GAL1/FCER2/DMBT1/C3/CFHR1/BCL2/GATA3/PDCD1/CFH/CD55/PAX5/CXCL1/TRAF3IP2/ELANE/C1RL/HLA-A/ANG/MEF2C/TFEB/RGCC/C1R/A2M/AZU1/LTF
GO:0007264	small GTPase mediated signal transduction	486	0.383178	1.53441	0.0011919	0.00487057	0.00143788	3086	tags=29%, list=15%, signal=25%	NGFR/RAP1GAP/NTN1/RASGEF1A/DOCK6/ADGRG1/NOTCH1/EPHB2/CDKN1A/APOE/RHOB/ARRB1/CGNL1/PREX1/KITLG/ARHGEF10/SRC/NGEF/PDGFRB/RALGPS1/RTN4R/ARHGEF4/MRAS/DAB2IP/PLEKHG1/CELSR1/F11R/RASGRP2/FGD4/RALGPS2/CDC42EP1/TGM2/SH2D3C/SH2D3A/RAB15/OBSCN/ARFGEF3/CADM4/NTRK1/ARHGEF10L/EPS8/ELMO1/PSD2/DHCR24/DOCK11/RASA4B/RAC2/ARAP1/IQSEC1/ARHGDIB/SLIT2/ARHGAP27/CYTH3/DOCK2/DOCK10/GPR20/RND2/PLCE1/LPAR1/CSF1/RASGRP1/SY…
GO:0018212	peptidyl-tyrosine modification	362	0.390915	1.53278	0.00123762	0.00487057	0.00143788	4016	tags=31%, list=19%, signal=25%	FGFR3/FGFR4/MATK/CRLF1/EPHB2/IGF2/DLG3/SFRP1/CD24/KITLG/GPRC5B/SRC/FLT4/PDGFRB/DMTN/ROR2/AATK/ITGB3/SRCIN1/PLCG2/GAS6/JAK3/EPHA7/ERBB3/IL6R/CADM4/NTRK1/PDGFD/EPHA10/PDGFA/STYK1/EPHB6/IL18/EPHB3/CSPG4/PRKCD/RET/CNTN1/CSF1R/EPHA3/CD40/PDGFRA/FYN/AFAP1L2/TMEM102/LYN/TGFA/NEURL1/ACE/IL11/EFEMP1/LRP4/NCK2/AREG/TYRO3/INSR/ADORA1/DOK7/SEMA4D/TPST2/FLT3/CD74/NRP1/TNFRSF14/SRMS/ERBB4/ANGPT1/PARP14/BLK/WNT…
GO:0002040	sprouting angiogenesis	156	0.425001	1.53172	0.00138889	0.00487057	0.00143788	2888	tags=23%, list=14%, signal=20%	NGFR/NOTCH1/ADGRA2/CREB3L1/FLT4/PGF/CCBE1/ANXA1/SEMA6A/NRARP/EFNB2/SEMA3E/DLL1/SLIT2/TBXA2R/RECK/SYNJ2BP/ACVRL1/NR2E1/DLL4/PPP1R16B/E2F7/AGTR1/NR4A1/PIK3CB/MMRN2/VEGFC/LEF1/NRP1/ROBO1/ANGPT1/KLF4/GPLD1/RSPO3/KDR/VSTM4
GO:0006869	lipid transport	361	0.389117	1.52534	0.00123762	0.00487057	0.00143788	4522	tags=32%, list=22%, signal=25%	CRABP2/LRP1/SYT7/ABCA2/APOE/ATP9A/STARD4/ABCB1/ABCA7/PTGES/ITGB3/ABCD2/CLU/ANXA1/SLC27A2/TNFRSF11A/LDLRAP1/ABCG2/SLC10A4/ANO9/GRAMD1C/PITPNM3/PLA2G12A/OSBPL5/OSBP2/LIPG/TNFAIP8L3/PRKCD/FZD4/SLC27A6/SERPINA5/GRAMD1A/PPARG/ACE/GRAMD1B/OSBPL6/SPNS3/DAB2/MFSD2A/NOS2/ATG9B/ANO4/LRAT/AGTR1/PLA2R1/SGPP1/ABCA5/RBP7/PLSCR4/FGF19/STARD10/ACSL1/SCARB2/STRA6/ATP8B4/P2RX4/XKR8/ABCG1/C1QTNF1/ATP10D/SLCO1A2/P2R…
GO:0010876	lipid localization	414	0.384117	1.52358	0.00121655	0.00487057	0.00143788	4522	tags=31%, list=22%, signal=25%	CRABP2/LRP1/SYT7/ABCA2/APOE/ATP9A/STARD4/ABCB1/ABCA7/ENPP1/PTGES/MEST/ITGB3/ABCD2/B4GALNT1/CDS1/ACVR1C/CLU/ANXA1/SLC27A2/TNFRSF11A/LDLRAP1/ABCG2/SLC10A4/ANO9/PLIN5/GRAMD1C/PITPNM3/PLA2G12A/OSBPL5/DGAT2/OSBP2/LIPG/TNFAIP8L3/PRKCD/FZD4/SLC27A6/SERPINA5/GRAMD1A/PPARG/ACE/GRAMD1B/OSBPL6/SPNS3/DAB2/MFSD2A/NOS2/ATG9B/ANO4/ACACB/LRAT/AGTR1/PLA2R1/SGPP1/ABCA5/C3/RBP7/PLSCR4/FGF19/STARD10/ACSL1/SCARB2/STR…
GO:0018108	peptidyl-tyrosine phosphorylation	359	0.38877	1.52243	0.00124224	0.00487057	0.00143788	4016	tags=30%, list=19%, signal=25%	FGFR3/FGFR4/MATK/CRLF1/EPHB2/IGF2/DLG3/SFRP1/CD24/KITLG/GPRC5B/SRC/FLT4/PDGFRB/DMTN/ROR2/AATK/ITGB3/SRCIN1/PLCG2/GAS6/JAK3/EPHA7/ERBB3/IL6R/CADM4/NTRK1/PDGFD/EPHA10/PDGFA/STYK1/EPHB6/IL18/EPHB3/CSPG4/PRKCD/RET/CNTN1/CSF1R/EPHA3/CD40/PDGFRA/FYN/AFAP1L2/TMEM102/LYN/TGFA/NEURL1/ACE/IL11/EFEMP1/LRP4/NCK2/AREG/TYRO3/INSR/ADORA1/DOK7/SEMA4D/FLT3/CD74/NRP1/TNFRSF14/SRMS/ERBB4/ANGPT1/PARP14/BLK/WNT3A/PKD…
GO:0010721	negative regulation of cell development	169	0.419384	1.52204	0.00139082	0.00487057	0.00143788	2802	tags=28%, list=14%, signal=25%	NTN1/MAP2/NOTCH1/EPHB2/SEMA3C/SEMA3F/EFNB3/DMTN/RTN4R/SLIT1/PTPRS/DRAXIN/SEMA6A/SEMA7A/EPHA7/SEMA4G/SEMA3E/SEMA6B/ULK2/SEMA3A/SEMA4F/LHX2/NPR2/PTHLH/SEMA3G/PLXNA3/FBN1/KIAA0319/LRP4/NKX6-1/MT3/SEMA3B/NR2E1/EDNRB/SEMA4D/WNT3/CDKN2B/SEMA6C/FBLN1/NRP1/BMP7/NPPC/CDK5R1/ID4/WNT3A/VAX1/TTPA/DLL3
GO:0015698	inorganic anion transport	172	0.41792	1.52193	0.00137931	0.00487057	0.00143788	4601	tags=37%, list=22%, signal=29%	SLC12A7/CA2/GABRD/ABCB1/SLC4A3/ENPP1/SLC17A7/SLC26A10/ANO8/CLDN4/ANO9/SLC26A2/TTYH3/SLC37A4/SLC4A8/NMUR1/GLRB/SLC25A30/SLC1A4/SLC39A14/SLC1A1/PCYOX1/OSTM1/ANO4/CLIC3/CLCNKB/ADAMTS8/TTYH2/LRRC8E/CLCNKA/LRRC8B/FXYD1/SLC39A8/SLC5A5/SLC4A4/SLC26A4/PRKG2/ANO1/CEBPB/SLC37A1/CLCN4/LRRC8C/ABCC2/SLC6A1/SFRP4/SLC26A7/SLC12A8/SLC4A10/ABCC9/TTYH1/SLC12A5/ABCC3/GABRG1/ABCC6/SLC34A2/P2RY6/GABRQ/GABRB3/SLC4A9/G…
GO:0034764	positive regulation of transmembrane transport	193	0.411298	1.52138	0.00135135	0.00487057	0.00143788	4878	tags=40%, list=24%, signal=31%	CA2/HSPA2/EPHB2/ABCB1/SHANK3/KCNH2/STAC2/WNK2/PLCG2/CACNG4/ANK2/SORBS1/TCAF1/TESC/ATP1B2/ARC/KCNC1/GPER1/AKAP6/EHD3/HAP1/CLIP3/GLRX/IRS1/F2R/PINK1/INSR/RNASEL/EDNRA/ANK3/FXYD1/C3/FGF19/OCLN/RNF207/ACSL1/CX3CL1/CACNB3/CEMIP/GSTM2/P2RX7/POU4F2/RHOQ/SLC1A2/MEF2A/TMSB4X/STK39/RYR2/GIP/GAL/ABCC8/ACSL5/NLGN3/AMIGO1/NR4A3/KCNA1/RGS7/P2RY6/EDN1/KCNJ2/JPH2/AZIN2/PKD2/LRRC55/STAC/LRRC26/ACTN2/STAC3/STIM1/A…
GO:0030111	regulation of Wnt signaling pathway	316	0.392253	1.51997	0.00127389	0.00487057	0.00143788	3119	tags=31%, list=15%, signal=26%	COL1A1/JUP/LRP1/PTPRU/NOTCH1/ADGRA2/APOE/SFRP1/AXIN2/KREMEN1/TLE2/NOTUM/PTK7/NKD2/GPRC5B/SRC/DKK3/IGFBP4/ANKRD6/ROR2/IGFBP2/SOX4/DAB2IP/WNK2/CTHRC1/NKD1/DRAXIN/TCF7L1/NRARP/FZD9/TRABD2A/EGR1/TMEM170B/LYPD6/FZD6/CDK14/HIC1/CDH2/FZD4/DIXDC1/MCC/LGR4/BICC1/RECK/APC2/DKK1/PPM1N/TRPM4/LRP4/CXXC4/CDH3/WNT10B/FOXO1/DAB2/NKX2-5/FERMT1/TNFAIP3/TPBG/DACT3/SHH/FZD1/ZNF703/WNT3/BAMBI/WWOX/WNT11/DKK2/LEF1/TME…
GO:0042692	muscle cell differentiation	347	0.389157	1.51906	0.00125628	0.00487057	0.00143788	3514	tags=31%, list=17%, signal=27%	SDC1/CALR/CACNA1H/NOTCH1/ANKRD1/IGF2/SPEG/TMOD2/LOX/ADGRB1/OLFM2/GDF15/PDGFRB/COMP/CSRP2/SMO/MYL9/HEY1/MYPN/SGCB/OBSCN/BVES/SYNE1/MSX1/SMARCD3/EFNB2/ANK2/CYP26B1/RGS2/DLL1/CDH2/GPER1/AKAP6/CD9/RBPMS2/NPNT/PDGFRA/RGS4/SLC8A1/RBM24/DYSF/TNNT1/EHD2/DKK1/NINJ1/KLF5/TANC1/ASB2/WNT10B/NKX2-5/ACTG1/MYEF2/OBSL1/PDLIM5/JAM2/TBX1/EDNRB/SHH/NEBL/WNT4/TMEM119/XK/SYPL2/DNER/EDNRA/FOXF1/IL4R/RYR1/KRAS/KRT19/BC…
GO:0055001	muscle cell development	171	0.417049	1.51547	0.00139082	0.00487057	0.00143788	4656	tags=42%, list=22%, signal=32%	SDC1/NOTCH1/ANKRD1/TMOD2/LOX/PDGFRB/COMP/CSRP2/SMO/MYL9/MYPN/SGCB/OBSCN/BVES/ANK2/RGS2/AKAP6/PDGFRA/RGS4/SLC8A1/DYSF/TNNT1/ASB2/WNT10B/NKX2-5/ACTG1/OBSL1/PDLIM5/NEBL/XK/SYPL2/DNER/EDNRA/RYR1/KRT19/BCL2/RCAN1/KLHL41/CNTNAP1/ENG/ALPK2/CXADR/PI16/ADM/MYLK3/HEY2/P2RX2/TNNT3/MEF2A/PROX1/CSRP1/TMOD1/BMP4/SORBS2/PGM5/TMEM182/TPM1/EDN1/SYNPO2L/ALPK3/MEGF10/MYOM2/CDK1/WFIKKN2/ACTN2/STAC3/AGT/MYL2/PPARA/TB…
GO:0002695	negative regulation of leukocyte activation	174	0.416057	1.51484	0.00137931	0.00487057	0.00143788	5239	tags=37%, list=25%, signal=28%	SFRP1/SYT11/HLA-F/LAPTM5/ANXA1/ADORA2A/JAK3/NRARP/PDE5A/PAG1/GPER1/BTN2A2/TNFRSF21/CD274/LYN/IL13RA2/TYRO3/TNFAIP3/ILDR2/SHH/FOXF1/LRRC32/IL4R/CD200/CD74/SPN/TNFRSF14/MDK/TBX21/NCKAP1L/BLK/CX3CL1/GPNMB/RUNX3/CEBPB/LRFN5/CLEC4G/BCR/LGALS3/FER/BMP4/CEACAM1/GAL/LGALS7B/HAVCR2/DUSP22/PTPN22/TIGIT/ENPP3/TNFSF4/ID2/PELI1/PLA2G2D/HLA-DRB1/TWSG1/IHH/TSPAN32/TYROBP/CBLB/GLI3/FGR/INPP5D/PDCD1LG2/BTK/HLX
GO:0031032	actomyosin structure organization	194	0.408894	1.51452	0.00134228	0.00487057	0.00143788	3481	tags=32%, list=17%, signal=27%	EPB41L1/CDC42BPG/ANKRD1/PPM1E/SFRP1/ARRB1/TMOD2/CGNL1/ARHGEF10/CNN1/SRC/LIMCH1/PDGFRB/PDLIM1/EPB41L4B/F11R/TMEFF2/CSRP2/MYL9/MYPN/OBSCN/EPB41/EPB41L5/ARHGEF10L/SORBS1/ARAP1/PDGFRA/MYH14/LPAR1/TNNT1/PHLDB2/NKX2-5/ACTG1/FRMD3/OBSL1/RHPN2/CORO2B/EVL/ASAP3/NEBL/WNT4/PAK1/WNT11/KRT19/NRP1/KLHL41/FHDC1/ELN/MET/ARHGEF15/CD47/MYLK3/S1PR1/FAM171A1/TNNT3/EPHA1/MEF2A/PROX1/RGCC/CSRP1/TMOD1/RAPGEF3/SERPINF2
GO:0050727	regulation of inflammatory response	343	0.384007	1.5	0.00125628	0.00487057	0.00143788	4522	tags=34%, list=22%, signal=27%	APOE/TNFRSF1B/AKNA/CEBPA/GPRC5B/SYT11/SRC/PTGES/METRNL/PIK3AP1/CAMK2N1/PLCG2/IL1R1/ANXA1/SPHK1/ADORA2A/SEMA7A/TNFRSF11A/PDE2A/SIRPA/MGLL/HLA-E/SMPDL3B/IL18/MMP9/PRKCD/ITGA2/ADA/GPER1/FNDC4/PTGIS/FYN/LYN/CALCRL/PPARG/ACE/NINJ1/TYRO3/BIRC3/GPR4/ZP3/ADORA1/CREB3L3/TNFAIP3/F12/EDNRB/ALOX15/USP18/LACC1/AGTR1/FOXF1/C3/CD200/BCL6B/LRRK2/CTSC/GATA3/MDK/PIK3CG/GGT1/KLF4/CX3CL1/NAPEPLD/TLR10/CD47/ELANE/CEB…
GO:0010632	regulation of epithelial cell migration	254	0.39226	1.48723	0.00130719	0.00487057	0.00143788	3793	tags=29%, list=18%, signal=24%	JUP/CALR/NOTCH1/ADGRA2/APOE/GLIPR2/VASH1/RHOB/ADGRB1/SRC/FLT4/ITGB3/EPB41L4B/SPARC/EMP2/DAB2IP/CCBE1/PLCG2/PTPRR/CTSH/ANXA1/EPB41L5/NRP2/SEMA3A/IQSEC1/MMP9/SLIT2/ITGA2/TBXA2R/CD40/PIK3CD/MCC/LGMN/SYNJ2BP/PPARG/TGFBR2/ACVRL1/SH3BP1/NR2E1/DLL4/EVL/PIK3CB/HSPB1/MMRN2/VEGFC/NRP1/GATA3/STC1/PIK3CG/SASH1/ANGPT1/P2RX4/KLF4/GPLD1/MET/EMC10/EPPK1/KDR/FGF18/ATOH8/MEF2C/TMSB4X/PROX1/RGCC/GADD45A/PRCP/BMP4/C…
GO:0090130	tissue migration	327	0.382526	1.48532	0.00127226	0.00487057	0.00143788	3868	tags=29%, list=19%, signal=24%	PLXND1/JUP/PTP4A3/CALR/NOTCH1/ADGRA2/APOE/GLIPR2/VASH1/RHOB/FSTL1/ADGRB1/SRC/FLT4/ITGB3/EPB41L4B/SPARC/EMP2/DAB2IP/SCG2/CCBE1/PLCG2/PTPRR/CTSH/ANXA1/EFNB2/EPB41L5/DPP4/NRP2/SEMA3A/IQSEC1/MMP9/SLIT2/ITGA2/TBXA2R/CD40/PIK3CD/MCC/LGMN/SYNJ2BP/PPARG/TGFBR2/ACVRL1/SH3BP1/NR2E1/DLL4/FERMT1/EVL/NR4A1/PIK3CB/FOXF1/ACTA2/AMOT/HSPB1/MMRN2/VEGFC/PKN3/NRP1/ZEB2/GATA3/ROBO1/STC1/PIK3CG/SASH1/ANGPT1/P2RX4/KLF4…
GO:0045927	positive regulation of growth	234	0.394773	1.48141	0.00131752	0.00487057	0.00143788	4292	tags=35%, list=21%, signal=28%	MAPT/NTN1/CRABP2/L1CAM/NOTCH1/FN1/IGF2/MAP1B/CACNG7/SPTBN4/SFRP1/PLS1/TFCP2L1/SYT1/SYT17/SMO/SPHK1/RNF157/SEMA7A/CXCL16/MEGF8/DLL1/AKAP6/SFN/RND2/SYT3/CXCR4/CSF1/TGFBR2/LPAR3/RPS6KA1/ISLR2/INSR/MFSD2A/ZP3/WFS1/RIMS1/SEMA4D/RASAL1/ACACB/WNT3/SLC23A2/RFTN1/BCL2/NRP1/ERBB4/POU3F2/CPNE5/AGRN/UNC13A/WNT3A/PLCB1/POU4F2/SYT2/HEY2/AVPR1A/ZFPM2/MEF2C/PROX1/CYBA/BDNF/CPNE9/SHTN1/TBX2/CDKL5/TGFB2/DNPH1/GHR/…
GO:0060541	respiratory system development	193	0.399258	1.47685	0.00135135	0.00487057	0.00143788	4169	tags=35%, list=20%, signal=28%	NOTCH1/MME/CRISPLD2/ASS1/PTK7/CEBPA/ALDH1A3/LOX/EPAS1/FLT4/HS6ST1/PDGFRB/WNT7B/CCBE1/CELSR1/RCN3/CTSH/CTSZ/PDGFA/GLI2/FGFRL1/ADA/LIPA/PDGFRA/WNT2B/ATP7A/ACE/TGFBR2/SLC7A11/HEG1/SHH/LHX3/SIM2/FOXF1/WNT11/LEF1/KRAS/STRA6/FOXA1/DLX5/PKDCC/COL3A1/NKX2-1/RAB3A/KDR/THRA/FGF18/LTA4H/IGFBP5/LAMA5/ZFPM2/PROX1/ADAMTSL2/BMP4/TBX2/ADAMTS2/NOS3/CRH/ABCA3/TBX4/RSPO2/TMEM38B/NOG/NKX2-8/FGFR2/ITGB6/THRB/HHIP
GO:0010631	epithelial cell migration	319	0.380367	1.47573	0.00127389	0.00487057	0.00143788	3868	tags=29%, list=19%, signal=24%	PLXND1/JUP/PTP4A3/CALR/NOTCH1/ADGRA2/APOE/GLIPR2/VASH1/RHOB/FSTL1/ADGRB1/SRC/FLT4/ITGB3/EPB41L4B/SPARC/EMP2/DAB2IP/SCG2/CCBE1/PLCG2/PTPRR/CTSH/ANXA1/EFNB2/EPB41L5/DPP4/NRP2/SEMA3A/IQSEC1/MMP9/SLIT2/ITGA2/TBXA2R/CD40/PIK3CD/MCC/LGMN/SYNJ2BP/PPARG/TGFBR2/ACVRL1/SH3BP1/NR2E1/DLL4/FERMT1/EVL/NR4A1/PIK3CB/AMOT/HSPB1/MMRN2/VEGFC/PKN3/NRP1/ZEB2/GATA3/ROBO1/STC1/PIK3CG/SASH1/ANGPT1/P2RX4/KLF4/GPLD1/MET/E…
GO:0048568	embryonic organ development	432	0.371769	1.47482	0.00121951	0.00487057	0.00143788	5239	tags=43%, list=25%, signal=33%	GJA1/TUBB2B/NES/NTN1/NDRG4/MYO6/NOTCH1/EPHB2/IGF2/VASH1/PLCD3/PTK7/PLS1/CEBPA/ALDH1A3/KITLG/EPAS1/HS6ST1/WNT7B/ROR2/SNAI1/CHST11/FOXI1/CTHRC1/NEUROD1/SMO/HEY1/KCNQ4/MSX1/STOX1/PDGFA/COL2A1/SPINT2/PPP1R13L/GLI2/PDZD7/FZD6/MEGF8/DLL1/MYO7A/PITX2/INSIG1/ADA/RBPMS2/PDGFRA/FOXE1/USH1G/EFEMP1/TGFBR2/FBN1/ASB2/FZD3/PRRX1/CDKN1C/NKX2-5/HAND2/SPINT1/CXCL8/PRDM1/MFAP2/TBX1/VASH2/FOXN4/SHH/TEAD3/E2F7/GRHL3/…
GO:0090132	epithelium migration	322	0.37959	1.47389	0.00127389	0.00487057	0.00143788	3868	tags=29%, list=19%, signal=24%	PLXND1/JUP/PTP4A3/CALR/NOTCH1/ADGRA2/APOE/GLIPR2/VASH1/RHOB/FSTL1/ADGRB1/SRC/FLT4/ITGB3/EPB41L4B/SPARC/EMP2/DAB2IP/SCG2/CCBE1/PLCG2/PTPRR/CTSH/ANXA1/EFNB2/EPB41L5/DPP4/NRP2/SEMA3A/IQSEC1/MMP9/SLIT2/ITGA2/TBXA2R/CD40/PIK3CD/MCC/LGMN/SYNJ2BP/PPARG/TGFBR2/ACVRL1/SH3BP1/NR2E1/DLL4/FERMT1/EVL/NR4A1/PIK3CB/AMOT/HSPB1/MMRN2/VEGFC/PKN3/NRP1/ZEB2/GATA3/ROBO1/STC1/PIK3CG/SASH1/ANGPT1/P2RX4/KLF4/GPLD1/MET/E…
GO:0016055	Wnt signaling pathway	429	0.370003	1.4683	0.00121655	0.00487057	0.00143788	3119	tags=30%, list=15%, signal=26%	COL1A1/SDC1/JUP/LRP1/CELSR2/PTPRU/NOTCH1/ADGRA2/APOE/SFRP1/AXIN2/KREMEN1/CD24/TLE2/NOTUM/PTK7/NKD2/GPRC5B/SRC/DKK3/IGFBP4/ANKRD6/WNT7B/ROR2/IGFBP2/SOX4/DAB2IP/WNK2/CELSR1/CPE/PLCG2/CTHRC1/NKD1/NDRG2/DRAXIN/TCF7L1/NRARP/FZD9/TRABD2A/EGR1/TMEM170B/LYPD6/FZD6/CDK14/HIC1/CDH2/FZD4/DIXDC1/LRP5/MCC/LGR4/WNT2B/BICC1/RECK/APC2/DKK1/PPM1N/TRPM4/NR4A2/LRP4/CXXC4/FZD3/CDH3/WNT10B/RAC3/FOXO1/DAB2/NKX2-5/FERM…
GO:0198738	cell-cell signaling by wnt	431	0.368638	1.46115	0.00122249	0.00487057	0.00143788	3119	tags=29%, list=15%, signal=26%	COL1A1/SDC1/JUP/LRP1/CELSR2/PTPRU/NOTCH1/ADGRA2/APOE/SFRP1/AXIN2/KREMEN1/CD24/TLE2/NOTUM/PTK7/NKD2/GPRC5B/SRC/DKK3/IGFBP4/ANKRD6/WNT7B/ROR2/IGFBP2/SOX4/DAB2IP/WNK2/CELSR1/CPE/PLCG2/CTHRC1/NKD1/NDRG2/DRAXIN/TCF7L1/NRARP/FZD9/TRABD2A/EGR1/TMEM170B/LYPD6/FZD6/CDK14/HIC1/CDH2/FZD4/DIXDC1/LRP5/MCC/LGR4/WNT2B/BICC1/RECK/APC2/DKK1/PPM1N/TRPM4/NR4A2/LRP4/CXXC4/FZD3/CDH3/WNT10B/RAC3/FOXO1/DAB2/NKX2-5/FERM…
GO:0009410	response to xenobiotic stimulus	385	0.369504	1.45734	0.00123457	0.00487057	0.00143788	3921	tags=29%, list=19%, signal=24%	COL1A1/HSPA5/CALR/ABCA2/SEMA3C/ANKRD1/MAP1B/PPM1E/SFRP1/ASS1/ABCB1/LOX/SRC/KCNH2/PGF/IGFBP2/CBR1/GRIN1/GAS6/OXTR/NEUROD1/CYP2U1/ADORA2A/KCNJ11/ABAT/AHR/NTRK1/CYP26B1/PDGFA/GSTM4/AOX1/KCNC1/RET/ITGA2/TBXA2R/TP73/BCHE/SLC8A1/CYP26A1/CXCR4/CPS1/LYN/TGFA/ACE/SLC1A1/TGFBR2/NKX6-1/CYP2J2/FZD3/CDH3/GSTM3/HSD11B2/PDE3A/GSTA4/NOS2/CERS1/FZD1/CMBL/ACACB/KCNK3/GSTO2/VEGFC/CDH1/BCL2/ACSL1/ADCYAP1R1/PRKAA2/GA…
GO:0009100	glycoprotein metabolic process	356	0.370744	1.45247	0.00123609	0.00487057	0.00143788	5008	tags=38%, list=24%, signal=29%	DSEL/ITM2C/GALNT16/MAN1A1/ABCA2/MGAT3/HPSE/ABCA7/MGAT5/HS6ST1/GFPT2/FBXO2/GNPTAB/CHST11/PXYLP1/B3GNT3/GPC1/CHST15/CTSL/JAK3/ST8SIA4/TMTC3/GLCE/ADAMTS7/COL2A1/MAN1C1/NDNF/MGAT5B/MGAT4A/GFPT1/NECAB2/UST/ATP7A/ST6GALNAC3/NCCRP1/GCNT1/GALNT14/ADAMTS13/GALNT12/DSE/ST3GAL5/GALNT6/MT3/FBXO44/GALNT10/GALNT18/SPOCK3/ST6GAL1/PGM3/ST8SIA1/AGA/XYLT2/GALNT1/SRD5A3/ST8SIA5/ST6GALNAC5/ENGASE/BCL2/FBXO6/NUDT14/G…
GO:0033674	positive regulation of kinase activity	456	0.362651	1.44643	0.00120337	0.00487057	0.00143788	3034	tags=25%, list=15%, signal=22%	FGFR3/MAPT/FGFR4/RASSF2/AGAP2/EPHB2/CDKN1A/IGF2/DLG3/TPD52L1/AXIN2/EEF1A2/CD24/MMD/ADRA2C/KITLG/GPRC5B/SRC/FLT4/PDGFRB/ROR2/ITGB3/EMP2/DAB2IP/SRCIN1/CLU/GAS6/SLC8A2/TNFRSF11A/EPHA7/ERBB3/IL6R/EGR1/NTRK1/PDGFD/STOX1/PDE5A/EPHA10/PDGFA/EPHB6/IL18/TNFAIP8L3/EPHB3/PRKCD/RET/MAP4K2/CSF1R/EPHA3/CD40/FZD4/ADCYAP1/PDGFRA/CDK5R2/AFAP1L2/LYN/CSF1/CCND2/RASGRP1/TGFA/NEURL1/ACE/DKK1/MAGED1/SLC1A1/TGFBR2/TLR6…
GO:0051493	regulation of cytoskeleton organization	495	0.358849	1.44056	0.00118483	0.00487057	0.00143788	3172	tags=27%, list=15%, signal=23%	MAPT/TUBB4A/SYNPO/NES/CYFIP2/CAMSAP3/TPPP/MAP2/SPTBN2/FSD1/LRP1/CORO1A/ADD2/MAP1B/PPM1E/SPTBN4/RHOB/SFRP1/IQGAP2/PLEKHH2/TMOD2/CGNL1/SHANK3/ARHGEF10/ARPIN/LIMCH1/PDGFRB/DMTN/CELSR1/F11R/TMEFF2/EML2/ESAM/CDC42EP1/ADD3/MTSS1/SEMA3E/WASF3/GNAI1/INPP5J/ARHGEF10L/EPS8/HIP1R/PDGFA/RAC2/ARAP1/ARHGDIB/SLIT2/CDK2AP2/SPTB/PRKCD/FAM107A/CSF1R/EPHA3/DIXDC1/PDGFRA/RGS4/RND2/FMN1/CLIP3/LPAR1/KANK3/APC2/PHLDB2/…
GO:1902903	regulation of supramolecular fiber organization	349	0.368315	1.43975	0.00124844	0.00487057	0.00143788	3236	tags=28%, list=16%, signal=24%	MAPT/TUBB4A/SYNPO/CYFIP2/CAMSAP3/MAP2/SPTBN2/CORO1A/APOE/ADD2/MAP1B/PPM1E/SPTBN4/SFRP1/PLEKHH2/TMOD2/CGNL1/SHANK3/ARHGEF10/ARPIN/LIMCH1/DMTN/F11R/TMEFF2/EML2/ESAM/CDC42EP1/CLU/ADD3/MTSS1/WASF3/INPP5J/ARHGEF10L/EPS8/HIP1R/ARAP1/SLIT2/SPTB/PRKCD/RGS4/FMN1/CLIP3/LPAR1/KANK3/APC2/PHLDB2/NCK2/SH3BP1/ACTG1/RHPN2/WASF1/CORO2B/SLAIN1/EVL/ASAP3/WNT4/ALOX15/TNXB/MAPRE3/TMSB15A/PAK1/SYNPO2/SCIN/C9orf72/WNT1…
GO:0002683	negative regulation of immune system process	388	0.363761	1.43612	0.00123305	0.00487057	0.00143788	5332	tags=37%, list=26%, signal=28%	FSTL3/PADI2/SERPINB9/SFRP1/HLA-B/KITLG/SYT11/SRC/HLA-F/OAS3/LAPTM5/ANXA1/ADORA2A/JAK3/NRARP/HLA-E/AHR/IL27RA/PDE5A/PAG1/SUSD4/NLRC5/DPP4/PPP3CB/SLIT2/ADA/GPER1/BTN2A2/SAMHD1/TNFRSF21/FYN/CD274/LYN/PPARG/FBN1/IL13RA2/TYRO3/ADORA1/C5/SERPING1/TNFAIP3/ILDR2/SHH/ALOX15/USP18/GPR137B/FOXF1/LRRC32/IL4R/CD200/BST2/CD74/SPN/TNFRSF14/MDK/PDCD1/TBX21/ANGPT1/ZBTB46/OAS1/NCKAP1L/PARP14/BLK/CX3CL1/CD55/GPNMB/…
GO:0010035	response to inorganic substance	493	0.356772	1.43235	0.00118064	0.00487057	0.00143788	4315	tags=31%, list=21%, signal=25%	COL1A1/SDC1/MAPT/CACNA1G/HSPA5/NPTX1/CLDN1/CALR/CACNA1H/SYT7/MAP1B/RHOB/ASS1/CEBPA/SYT11/SRC/PDGFRB/AQP3/DMTN/SYT1/IGFBP2/SLC40A1/SYT17/RASGRP2/PLCG2/GCH1/ANXA1/SPHK1/HBA1/ADCY7/SYT12/SLC30A3/SIRPA/KHK/ATP13A2/ABAT/GPR37/NTRK1/PDGFD/KCNMB4/HBA2/PDGFA/H19/AQP1/RASA4B/FKBP1B/MMP9/LRP11/FBLN5/KCNC1/GIPR/PRKCD/SLC25A23/FYN/SLC8A1/ATP7A/SYT3/LGMN/TFR2/CPS1/CPNE2/ADAMTS13/SLC1A1/MT3/AREG/FOXO1/MAP1LC3A…
GO:0070997	neuron death	335	0.367271	1.4297	0.00125945	0.00487057	0.00143788	2479	tags=25%, list=12%, signal=22%	MAPT/NGFR/HSPA5/NES/PTPRZ1/CRLF1/AGAP2/CORO1A/APOE/TNFRSF1B/SNCB/HLA-F/UNC5B/VSTM2L/DPYSL4/CLU/ADORA2A/DRAXIN/EPHA7/FZD9/ERBB3/ATP13A2/EFNB2/CTSZ/TP63/EGR1/NTRK1/IL27RA/DHCR24/STXBP1/ITGA1/NDNF/TRIM2/POU4F1/KCNB1/SCN2A/TNFRSF21/FYN/LGMN/CSF1/ARMCX5-GPRASP2/DKK1/SLC1A1/NCOA7/NR4A2/TLR6/SLC7A11/MT3/ADARB1/SARM1/TYRO3/F2R/PINK1/BTG2/ADORA1/WFS1/CNTFR/FZD1/CHGA/GRM4/LANCL1/PRKCG/NTF4/SLC23A2/RAB29/LI…
GO:0061458	reproductive system development	404	0.354668	1.40505	0.00121803	0.00487057	0.00143788	3143	tags=27%, list=15%, signal=24%	SDC1/GJA1/HSPA5/ADGRG1/NOTCH1/IGF2/MME/VASH1/SFRP1/ADAM19/PLCD3/LFNG/CEBPA/KITLG/EPAS1/SRC/HS6ST1/PDGFRB/WNT7B/ROR2/HTRA1/SLIT3/SNAI1/IDH1/PSAPL1/ARID5B/SOX8/COL9A3/ANXA1/HEY1/SERPINE2/TP63/NTRK1/GREB1L/PDGFA/DHCR24/SEMA3A/SPINT2/PLEKHA5/TEX19/SLIT2/ADA/FZD4/LGR4/PDGFRA/WNT2B/HOXB13/PPARG/ACE/ETNK2/BIK/TYRO3/CDKN1C/INSR/ZP3/PLEKHA1/SPINT1/HSD17B4/NR5A1/PLAC1/PRDM1/VASH2/SHH/MAMLD1/WNT4/LHX3/E2F7/…
GO:0048608	reproductive structure development	401	0.354769	1.4069	0.00241546	0.00791986	0.00233809	3143	tags=27%, list=15%, signal=24%	SDC1/GJA1/HSPA5/ADGRG1/NOTCH1/IGF2/MME/VASH1/SFRP1/ADAM19/PLCD3/LFNG/CEBPA/KITLG/EPAS1/SRC/HS6ST1/PDGFRB/WNT7B/ROR2/HTRA1/SLIT3/SNAI1/IDH1/PSAPL1/ARID5B/SOX8/COL9A3/ANXA1/HEY1/SERPINE2/TP63/NTRK1/GREB1L/PDGFA/DHCR24/SEMA3A/SPINT2/TEX19/SLIT2/ADA/FZD4/LGR4/PDGFRA/WNT2B/HOXB13/PPARG/ACE/ETNK2/BIK/TYRO3/CDKN1C/INSR/ZP3/PLEKHA1/SPINT1/HSD17B4/NR5A1/PLAC1/PRDM1/VASH2/SHH/MAMLD1/WNT4/LHX3/E2F7/LHX9/LRP…
GO:0150063	visual system development	365	0.358404	1.4045	0.00248139	0.00811428	0.00239549	4521	tags=36%, list=22%, signal=28%	GJA1/NES/SH3PXD2B/EPHB2/MEIS3/ALDH1A3/TDRD7/PDGFRB/WNT7B/ACHE/GPM6A/TSPAN12/SLC17A7/SOX8/NEUROD1/TUB/LAMC3/SMARCD3/ZHX2/PPP1R13L/DLL1/MYO7A/PITX2/TENM3/RET/LHX2/FZD4/LRP5/SALL2/PDGFRA/WNT2B/FREM2/MEIS3P1/SLC1A1/STAU2/EFEMP1/TGFBR2/FBN1/SLC7A11/CDKN1C/ACVRL1/NR2E1/DLL4/MFSD2A/MEGF11/OBSL1/PRDM1/MFAP2/FOXN4/SHH/PDE6B/BCL11B/PRSS56/GRHL3/WNT6/TCIRG1/ATP2B1/C3/HPCA/BCL2/NRP1/AGTPBP1/SDK2/BMP7/BBS7/GA…
GO:0022618	ribonucleoprotein complex assembly	167	-0.745663	-3.03114	0.00347222	0.00822649	0.00242862	3314	tags=68%, list=16%, signal=57%	MRPS11/TXNL4A/PTBP2/TAF9/BOP1/SCAF11/COIL/RPL23A/SRSF6/NUFIP1/SRPK1/PRPF18/RRS1/DDX20/NLE1/SNRPE/TGS1/RPL38/RPS5/PRMT7/USP39/RPL24/ATR/AAR2/SNRPF/RPSA/RPL13A/SNRPD2/YTHDC1/RPS14/SNRPG/FASTKD2/RPS19/LUC7L3/RPL10/RPL3/SNRPC/RPL11/SMN1/SMN2/PPAN/RPL5/RUVBL1/CRNKL1/SFSWAP/EIF2S3/ABT1/MRPL20/POLR2D/SF3A2/SNRPD1/PWP2/RRP7A/CPSF6/RPF2/DDX1/EIF5/SRSF10/CLNS1A/PRPF19/SRSF5/PRPF3/MDN1/RPL6/BRIX1/GEMIN4/XRC…
GO:0002181	cytoplasmic translation	142	-0.73577	-2.92819	0.00331126	0.00822649	0.00242862	3220	tags=72%, list=16%, signal=61%	RPS17/RPLP1/RPS3A/RPL31/RPL23A/RPL22L1/RPLP2/RPL26L1/RPL23/RPS20/RPS23/RPS18/RPL37A/RPS24/RPL38/EIF3D/RPL27/RPS5/RPL28/RPS3/RPS10/RPL37/RPL24/YTHDF2/RPL34/RPS21/RPS12/RPS16/RPL18/RPL36/RPS25/RPL26/RPS15A/RPSA/RPL13A/RPS7/EIF4A2/RPS8/RPS6/RPL32/RPS4X/RPS14/RPL35A/RPS11/NEMF/RPS19/RPL10/RPL35/RPL29/RPL3/RPL30/RPL27A/RPS13/RPL7A/MTOR/RPS9/METTL3/RPL10A/RPL12/RPL11/RPL17/EIF3M/RPL5/RPL19/UBA52/EIF2S3…
GO:0051168	nuclear export	149	-0.691822	-2.79406	0.00326797	0.00822649	0.00242862	3317	tags=65%, list=16%, signal=55%	PCID2/PRKACA/NXT1/TXN/PKD1/TPR/NRDE2/PHAX/EIF4ENIF1/NUP133/NUTF2/NUP62/MALT1/NUP93/RAE1/RRS1/UPF2/XPO7/CHP1/IWS1/UHMK1/PTPN11/NCBP2/SARNP/EMD/XPO1/RANBP3/CTDSPL2/THOC2/NOP9/TCF7L2/SSB/YTHDC1/XPO6/NEMF/DESI1/THOC1/SDAD1/DDX19A/PARK7/GLE1/RBM15B/SRSF3/SMG6/RBM22/XPO4/YWHAE/POLR2D/NUP155/NUP160/AKAP8L/CPSF6/SUPT6H/NUP153/ZC3H11A/TSC1/SMURF1/SETD2/ABCE1/NUP107/LSG1/LTV1/NUP85/SMG7/UPF1/SMG1/MCM3AP/CS…
GO:0043484	regulation of RNA splicing	149	-0.684829	-2.76582	0.00326797	0.00822649	0.00242862	3066	tags=60%, list=15%, signal=51%	TRA2A/TIA1/SRSF6/JMJD6/FASTK/SRPK1/RBM15/SRSF2/HSPA8/FAM50A/REST/FXR1/RBM3/RRP1B/HABP4/HNRNPH2/ZNF326/DYRK1A/YTHDC1/PTBP1/WTAP/CLK1/SMU1/RPS13/FXR2/ZPR1/RBM15B/CWC22/SNW1/SRSF3/RBM22/SAP18/SFSWAP/RAVER1/C1QBP/CCNL1/PRDX6/TMBIM6/RBM42/SRSF10/PRPF19/DDX17/SRSF5/RBM12/CLK3/PQBP1/MAGOH/SRSF7/METTL16/RBM5/CCNL2/SRSF9/RBM8A/DAZAP1/KHDRBS1/POLR2A/NUP98/SRSF4/THRAP3/SRRM1/HNRNPF/TRA2B/HNRNPA1/HNRNPU/RPS2…
GO:0050657	nucleic acid transport	149	-0.682346	-2.75579	0.00326797	0.00822649	0.00242862	3516	tags=71%, list=17%, signal=60%	NCBP1/AAAS/UPF3B/TNKS/PCID2/NXT1/G3BP2/TPR/NRDE2/PHAX/SNUPN/NUP133/NUTF2/SIDT2/NUP62/NUP43/NUP93/ZFP36/RAE1/UPF2/NUP54/NDC1/IWS1/IGF2BP2/NCBP2/SARNP/XPO1/THOC2/SSB/YTHDC1/SEC13/ATXN2/HSF1/THOC1/MYO1C/DDX19A/GLE1/RBM15B/ZC3H3/PNPT1/CETN2/SRSF3/SMG6/RANBP2/AHCTF1/POLR2D/NUP155/NUP160/AKAP8L/NUP205/CPSF6/FLOT1/SUPT6H/NUP153/ZC3H11A/TSC1/IGF2BP3/NUP50/HNRNPA1L2/SETD2/NUP107/SLBP/MRPL18/NUP85/SRSF7/SM…
GO:0050658	RNA transport	149	-0.682346	-2.75579	0.00326797	0.00822649	0.00242862	3516	tags=71%, list=17%, signal=60%	NCBP1/AAAS/UPF3B/TNKS/PCID2/NXT1/G3BP2/TPR/NRDE2/PHAX/SNUPN/NUP133/NUTF2/SIDT2/NUP62/NUP43/NUP93/ZFP36/RAE1/UPF2/NUP54/NDC1/IWS1/IGF2BP2/NCBP2/SARNP/XPO1/THOC2/SSB/YTHDC1/SEC13/ATXN2/HSF1/THOC1/MYO1C/DDX19A/GLE1/RBM15B/ZC3H3/PNPT1/CETN2/SRSF3/SMG6/RANBP2/AHCTF1/POLR2D/NUP155/NUP160/AKAP8L/NUP205/CPSF6/FLOT1/SUPT6H/NUP153/ZC3H11A/TSC1/IGF2BP3/NUP50/HNRNPA1L2/SETD2/NUP107/SLBP/MRPL18/NUP85/SRSF7/SM…
GO:0050684	regulation of mRNA processing	134	-0.701452	-2.74847	0.00331126	0.00822649	0.00242862	3105	tags=63%, list=15%, signal=54%	SLTM/TRA2A/TIA1/SRSF6/JMJD6/SRPK1/PAPOLA/RBM15/PAF1/SRSF2/HSPA8/REST/IWS1/FXR1/RBM3/NCBP2/ZC3H14/CCNT1/DYRK1A/LEO1/SNRPA/YTHDC1/PTBP1/WTAP/HSF1/SMU1/NELFE/FXR2/RBM15B/ZC3H3/CWC22/SNW1/CDK11A/SRSF3/SAFB2/SAP18/SFSWAP/RAVER1/C1QBP/PRDX6/CPSF6/RBM42/SUPT6H/SRSF10/PRPF19/DDX17/MAGOH/SUPT5H/SRSF7/CPSF7/SAFB/METTL16/RBM5/SRSF9/RBM8A/DAZAP1/KHDRBS1/NUP98/SRSF4/THRAP3/SRRM1/CDK11B/TRA2B/HNRNPA1/HNRNPU/CE…
GO:0051236	establishment of RNA localization	152	-0.678766	-2.73428	0.00344828	0.00822649	0.00242862	3516	tags=70%, list=17%, signal=59%	NCBP1/AAAS/UPF3B/TNKS/PCID2/NXT1/G3BP2/TPR/NRDE2/PHAX/SNUPN/NUP133/NUTF2/SIDT2/NUP62/NUP43/NUP93/ZFP36/RAE1/UPF2/NUP54/NDC1/IWS1/IGF2BP2/NCBP2/ATR/SARNP/XPO1/THOC2/SSB/YTHDC1/SEC13/ATXN2/HSF1/THOC1/MYO1C/DDX19A/GLE1/RBM15B/ZC3H3/PNPT1/CETN2/SRSF3/SMG6/RANBP2/AHCTF1/POLR2D/NUP155/NUP160/AKAP8L/NUP205/CPSF6/FLOT1/SUPT6H/NUP153/ZC3H11A/TSC1/IGF2BP3/NUP50/HNRNPA1L2/SETD2/NUP107/SLBP/MRPL18/NUP85/SRSF…
GO:0006413	translational initiation	113	-0.700073	-2.69808	0.00304878	0.00822649	0.00242862	3516	tags=67%, list=17%, signal=56%	NCBP1/EIF2B5/EIF1B/ALKBH1/RPS17/YTHDF3/PPP1R15B/RPS3A/TPR/BZW2/EIF2B2/EIF2A/UHMK1/EIF3D/POLR2G/HABP4/NCBP2/RPS5/EIF2AK1/RPS3/EIF2AK4/ATF4/EIF1AX/YTHDF2/EIF3H/AGO2/RPL13A/EIF4A2/PAIP2/MTOR/METTL3/EIF2B1/GLE1/EIF3L/EIF3K/YTHDF1/EIF3M/MTIF2/EIF2S3/EIF3E/POLR2D/PPP1CA/DDX1/EIF5/EIF2S1/EIF1AD/ABCE1/SLBP/DENR/DHX33/EIF2B4/TMED2/CDC123/EIF3C/EIF3CL/KHDRBS1/COPS5/EIF5B/EIF4B/EIF3I/BZW1/EIF3J/LARP1/EIF2S2…
GO:0000956	nuclear-transcribed mRNA catabolic process	114	-0.694308	-2.67928	0.00302115	0.00822649	0.00242862	3896	tags=69%, list=19%, signal=57%	RC3H1/UPF3A/LSM4/SAMD4A/PAIP1/MTPAP/DXO/AGO1/NCBP1/NBAS/UPF3B/CNOT3/PCID2/TOB1/EXOSC8/DCP2/EXOSC3/EIF4ENIF1/EXOSC4/PRPF18/PARN/ZFP36/UPF2/EDC3/LSM7/XRN2/CNOT2/POLR2G/NCBP2/DCP1A/SMG8/AGO2/TNRC6A/SSB/CNOT6/TNRC6B/CASC3/CNOT8/PAN3/LSM1/SMG6/EXOSC7/PATL1/EIF3E/POLR2D/CNOT7/GSPT1/MAGOHB/DHX34/SKIV2L/EXOSC2/EXOSC5/MAGOH/SMG7/UPF1/SMG1/CNOT1/PNRC2/RBM8A/THRAP3/HNRNPU/EXOSC10/EIF4A3/YBX1/HNRNPAB/PABPC1/…
GO:0051028	mRNA transport	119	-0.684097	-2.62881	0.00320513	0.00822649	0.00242862	3596	tags=72%, list=17%, signal=60%	NUP37/NCBP1/AAAS/UPF3B/TNKS/PCID2/NXT1/G3BP2/TPR/NUP133/NUTF2/NUP62/NUP43/NUP93/ZFP36/RAE1/UPF2/NUP54/NDC1/IWS1/IGF2BP2/NCBP2/SARNP/XPO1/THOC2/YTHDC1/SEC13/HSF1/THOC1/MYO1C/DDX19A/GLE1/RBM15B/ZC3H3/CETN2/SRSF3/SMG6/RANBP2/AHCTF1/POLR2D/NUP155/NUP160/AKAP8L/NUP205/SUPT6H/NUP153/ZC3H11A/IGF2BP3/NUP50/HNRNPA1L2/SETD2/NUP107/SLBP/NUP85/SRSF7/SMG7/UPF1/EIF5AL1/SMG1/MCM3AP/KHSRP/THOC5/LRPPRC/NSUN2/POLD…
GO:0031123	RNA 3'-end processing	107	-0.675093	-2.57046	0.003125	0.00822649	0.00242862	4405	tags=62%, list=21%, signal=49%	EXOSC9/TRNT1/ERI3/INTS1/LSM10/TRMT10C/GRSF1/CSTF3/INTS2/MTPAP/NCBP1/CSTF2/EXOSC8/ERI1/EXOSC3/INTS6/EXOSC4/PAPOLA/CLP1/CPSF4/PARN/PAF1/POLR3K/SCAF8/NCBP2/ZC3H14/RPS21/CCNT1/INTS5/CPSF3/LEO1/SSB/RPRD1B/SNRPA/YTHDC1/TOE1/HSF1/NELFE/WDR33/RPRD2/ZC3H3/SUPV3L1/PNPT1/HSD17B10/EXOSC7/PCF11/CPSF2/PTCD1/POLR2D/CPSF6/SYMPK/ELAC2/EXOSC2/EXOSC5/FBL/SLBP/SUPT5H/CPSF7/CPSF1/SSU72/EXOSC10/NUDT21/PABPC1/RNF40/DKC…
GO:1903313	positive regulation of mRNA metabolic process	118	-0.651022	-2.50756	0.00315457	0.00822649	0.00242862	4053	tags=64%, list=20%, signal=51%	NT5C3B/ZC3HAV1/DND1/RC3H1/TTC5/SNRNP70/SAMD4A/PAIP1/NCBP1/CNOT3/TOB1/EXOSC8/YTHDF3/DCP2/TRA2A/EXOSC3/EIF4ENIF1/PARN/ZFP36/PAF1/HSPA8/RBM3/CNOT2/POLR2G/NCBP2/DCP1A/YTHDF2/AGO2/LEO1/TNRC6A/CNOT6/TNRC6B/CNOT8/HSF1/PAN3/LSM1/METTL3/SNW1/PNPT1/YTHDF1/EXOSC7/MOV10/PATL1/POLR2D/PRDX6/CNOT7/PUM1/TARDBP/EXOSC2/PRPF19/EXOSC5/GTPBP1/GIGYF2/UPF1/CNOT1/METTL16/KHSRP/DAZAP1/NUP98/THRAP3/TRA2B/HNRNPU/CELF1/NUDT…
GO:0006399	tRNA metabolic process	160	-0.618926	-2.50059	0.00343643	0.00822649	0.00242862	4607	tags=59%, list=22%, signal=47%	FARS2/RPP40/RPP38/PUSL1/EXOSC9/TRMT11/TRNT1/TRIT1/TYW5/TRMT13/METTL6/ZBTB8OS/TRMT10C/GRSF1/POP1/WARS2/EARS2/THG1L/POP7/LSM6/TYW3/TRMT2B/ALKBH1/POLR2L/EXOSC8/ALKBH8/EXOSC3/PUS1/RARS2/RPP21/CLP1/METTL1/TSEN2/DICER1/THUMPD1/POLR3K/DALRD3/TRMT12/PUS7/RPP30/AARS2/MARS2/DUS2/TRMT112/METTL2A/TPRKB/TARS2/POP4/DUS3L/GTF3C2/TRMT61A/CTU2/RPP14/TSEN34/ADAT2/CDK5RAP1/GATB/GTF3C6/METTL2B/SSB/YARS2/TRMT6/THADA/…
GO:0045727	positive regulation of translation	126	-0.64649	-2.49542	0.00333333	0.00822649	0.00242862	2446	tags=50%, list=12%, signal=44%	UHMK1/GUF1/FXR1/RBM3/EIF3D/POLR2G/HABP4/EIF2AK4/YTHDF2/ELAVL1/CDK5RAP1/COA3/AGO2/RPL26/RPS4X/FASTKD2/NGRN/USP16/FXR2/MTOR/RPS9/METTL3/YTHDF1/RPL5/EIF2S3/EEF2/EIF3E/C1QBP/POLR2D/RPUSD4/TRUB2/LARP4B/RHOA/EIF5AL1/MRPS27/CDC123/EIF3C/KHDRBS1/POLDIP3/YBX3/PRKDC/HNRNPU/EIF4A3/CYP1B1/LARP1/YBX1/PABPC1/TARBP2/VIM/DHX9/EIF4G1/PKM/EIF5A/IGF2BP1/CSDE1/NPM1/CNBP/NAT10/SYNCRIP/EIF6/HNRNPD/EIF4G2/DDX3X
GO:0000070	mitotic sister chromatid segregation	161	-0.603232	-2.44168	0.00343643	0.00822649	0.00242862	4864	tags=63%, list=23%, signal=49%	ZWILCH/NCAPG/NSMCE2/NEK2/ATM/INO80/DYNC1LI1/MAD1L1/ANAPC15/ATRX/TUBG2/ANAPC11/CHMP3/CENPK/GEN1/CHMP7/MIS12/TUBG1/SMARCA5/NDC80/KNTC1/MAD2L1BP/DLGAP5/DCTN2/PTTG1/UBE2C/NEK6/RAB11A/REC8/NCAPG2/XRCC3/PSRC1/TNKS/PCID2/KIFC1/CDC27/PRC1/BUB1B/TPR/MAD2L1/RACGAP1/BOD1/PPP2R1A/SMC4/NUP62/NCAPH2/RRS1/VPS4B/NCAPD3/KIF2C/SMC3/CHMP1A/PHF13/CDC6/BECN1/CUL3/ANAPC5/NIPBL/PSMG2/PDS5A/VPS4A/CHMP5/RAD21/CENPF/NAA50…
GO:0006352	DNA-templated transcription, initiation	114	-0.620484	-2.3944	0.00302115	0.00822649	0.00242862	4307	tags=54%, list=21%, signal=43%	GTF2E2/MED26/ZNF451/SETX/SMARCA5/MED27/ERCC1/GTF2E1/TAF11/TAF13/CAND1/TAF9/BDP1/MED17/SNAPC5/TAF2/GTF2H2/MED4/TAF6L/SUB1/ERCC3/CDK7/POLR2G/TAF5/TAF8/BRF2/DR1/SMARCA4/TBP/MED13/TFB2M/TFAM/TAF4/TAF1/TAF1C/POLR3H/CRCP/SMARCB1/GTF3C1/GTF3C4/RSF1/POLR2D/POLR1E/MED12/PSMC6/SRF/GTF3C5/NCOA6/E2F3/HMGB1/MYC/MED24/TAF6/MED1/MAZ/RRN3/CDK4/GTF2F1/BAZ2A/BCLAF1/UBTF/FOSL1
GO:0006261	DNA-templated DNA replication	153	-0.591873	-2.38828	0.00343643	0.00822649	0.00242862	5186	tags=59%, list=25%, signal=45%	POLE2/FEN1/WRN/BCL6/SMARCAL1/E2F8/METTL4/MGME1/FANCM/GINS1/CDT1/RECQL4/GINS2/REV3L/EME1/TERF2/POLG2/INO80/TICRR/ATRX/ORC6/GEN1/WDHD1/TRAIP/RRM1/ZGRF1/TERF1/POLA1/RECQL/RAD51/RPA1/MUS81/WIZ/POLD3/CDK2/RRM2B/PCNA/CDC45/ATAD5/POLD4/ORC3/WDR18/RFC1/NUCKS1/MCM10/NOC3L/ORC1/CDC6/ZNF830/DONSON/ATR/BAZ1A/CDK2AP1/POLD2/ZMPSTE24/THOC1/CDC34/POLG/MCM9/ZPR1/RECQL5/DDX11/TIMELESS/KAT7/DBF4B/BOD1L1/ENDOG/SSBP1…
GO:0071824	protein-DNA complex subunit organization	152	-0.592343	-2.38614	0.00344828	0.00822649	0.00242862	4239	tags=57%, list=20%, signal=46%	SPTY2D1/SHPRH/MIS18A/MIS12/SMARCA5/KNTC1/TERF1/DLGAP5/KAT6A/RAD51/GTF2E1/TAF11/TAF13/CAND1/TAF9/CENPN/CENPT/CDC45/CENPO/BDP1/SMARCE1/TAF2/CHD1/RPL23/DNAJC9/TAF6L/SOX9/PSME4/CHRAC1/TAF5/CHD2/TAF8/BAZ1A/BRF2/HMGB2/ANP32E/SENP6/DR1/SMARCA4/TBP/TAF4/CENPF/TAF1/NAP1L4/NAP1L1/ZNHIT1/TAF1C/SMARCC2/HP1BP3/CHAF1A/SMARCD2/SMARCB1/VPS72/RSF1/ARID2/NAA60/SUPT6H/POLR1E/DAXX/SMARCD1/GRWD1/PSMC6/SETD2/RNF4/SSRP…
GO:0070646	protein modification by small protein removal	147	-0.591007	-2.38228	0.00325733	0.00822649	0.00242862	4785	tags=57%, list=23%, signal=44%	ZC3H12A/ENY2/USP13/USP8/USP1/USP32/USP30/OTULIN/USP47/USP3/EIF3F/TAF5L/COPS8/USP38/ATXN7/USP49/USP4/OTUD5/TNIP1/UIMC1/USP37/BRCC3/TRRAP/TAF9/USP12/OTUD6B/HINT1/SPATA2/COPS7A/TAF2/COPS4/OTUD3/SENP5/USP54/TAF6L/WDR48/VCPIP1/ZRANB1/TAF5/USP39/USP14/GPS1/SUPT7L/SENP6/SF3B5/PSMD14/USP9X/DESI1/BABAM1/KAT2A/USP16/TAF4/SENP1/PARK7/COPS7B/USP34/TOR1A/COPS6/USP19/OTUD7B/TADA2B/USP11/UBXN1/OTUD4/COPS2/ATXN7…
GO:0032200	telomere organization	132	-0.609085	-2.37895	0.00326797	0.00822649	0.00242862	5182	tags=64%, list=25%, signal=49%	FEN1/WRN/NAF1/SMARCAL1/DHX36/SLX1A/SLX1B/RECQL4/NSMCE2/NEK2/TERF2/ATM/HMBOX1/DCLRE1C/NOP10/ATRX/TNKS1BP1/SIRT2/MAP2K7/EZH2/SMC6/TERF1/RAD51/TELO2/ERCC1/RPA1/TEN1/XRCC3/PARP1/XRCC1/PARP3/TNKS/PCNA/ZBTB48/DCP2/PML/RIF1/PARN/RFC1/YLPM1/PPP1R10/CTNNB1/MAPKAPK5/TPRKB/RPA2/EZH1/WRAP53/ATR/MAPK1/TERF2IP/TFIP11/SMG6/DOT1L/CCT4/GAR1/NHP2/RTEL1/GNL3L/XRCC5/UPF1/CCT7/APEX1/MYC/SMG1/PTGES3/PRKDC/CCT2/HNRNPA1…
GO:0034250	positive regulation of cellular amide metabolic process	149	-0.587169	-2.3714	0.00326797	0.00822649	0.00242862	2446	tags=46%, list=12%, signal=41%	UHMK1/GUF1/FXR1/RBM3/EIF3D/POLR2G/HABP4/SIRT3/EIF2AK4/YTHDF2/ELAVL1/CDK5RAP1/COA3/RELA/AGO2/RPL26/RPS4X/FASTKD2/NGRN/USP16/FXR2/MTOR/RPS9/METTL3/CASP3/YTHDF1/RPL5/EIF2S3/EEF2/EIF3E/C1QBP/POLR2D/NFE2L2/RPUSD4/TRUB2/LARP4B/RHOA/EIF5AL1/MRPS27/CDC123/EIF3C/KHDRBS1/POLDIP3/YBX3/PRKDC/HNRNPU/EIF4A3/CYP1B1/GSK3A/LARP1/YBX1/PABPC1/TARBP2/VIM/DHX9/EIF4G1/PKM/EIF5A/IGF2BP1/CSDE1/NPM1/CNBP/NAT10/SYNCRIP/EI…
GO:0000723	telomere maintenance	128	-0.605001	-2.35094	0.00331126	0.00822649	0.00242862	5182	tags=63%, list=25%, signal=48%	FEN1/WRN/NAF1/SMARCAL1/DHX36/SLX1A/SLX1B/RECQL4/NSMCE2/NEK2/TERF2/ATM/HMBOX1/DCLRE1C/NOP10/ATRX/TNKS1BP1/MAP2K7/SMC6/TERF1/RAD51/TELO2/ERCC1/RPA1/TEN1/XRCC3/PARP1/XRCC1/PARP3/TNKS/PCNA/ZBTB48/DCP2/PML/RIF1/PARN/RFC1/YLPM1/PPP1R10/CTNNB1/MAPKAPK5/TPRKB/RPA2/WRAP53/ATR/MAPK1/TERF2IP/TFIP11/SMG6/CCT4/GAR1/NHP2/RTEL1/GNL3L/XRCC5/UPF1/CCT7/APEX1/MYC/SMG1/PTGES3/PRKDC/CCT2/HNRNPA1/HNRNPU/EXOSC10/CCT3/C…
GO:0006997	nucleus organization	127	-0.606141	-2.34352	0.00333333	0.00822649	0.00242862	3969	tags=61%, list=19%, signal=49%	ATXN7/LPIN1/DCTN1/CHEK1/NEK6/SUV39H1/SUMO1/PYGO2/SPAG4/LEMD2/TPR/NUP133/PHF8/SRPK1/PML/RRP8/NUP93/NDEL1/VPS4B/NUP54/NDC1/PSME4/TMF1/WRAP53/CHMP1A/HABP4/POLR1B/EMD/BANF1/HMGB2/VPS4A/ZMPSTE24/CHMP5/RPS19/ZPR1/TOR1AIP1/DDX11/UBE2I/TOR1A/PITPNB/SUN1/CHMP4B/CHMP4A/PLEC/ANKLE2/AHCTF1/DMPK/NUP155/WDR73/ETS1/AKAP8L/NUP205/TARDBP/NEMP1/NUP153/PLK1/NUMA1/CHMP1B/RTN4/KDM3A/NSFL1C/NUP107/PAFAH1B1/SERBP1/NUP9…
GO:0008033	tRNA processing	116	-0.607635	-2.33356	0.0031348	0.00822649	0.00242862	4607	tags=59%, list=22%, signal=46%	FARS2/RPP40/RPP38/PUSL1/TRMT11/TRNT1/TRIT1/TYW5/TRMT13/METTL6/ZBTB8OS/TRMT10C/GRSF1/POP1/THG1L/POP7/LSM6/TYW3/TRMT2B/ALKBH1/ALKBH8/PUS1/RPP21/CLP1/METTL1/TSEN2/THUMPD1/POLR3K/DALRD3/TRMT12/PUS7/RPP30/AARS2/DUS2/TRMT112/METTL2A/TPRKB/POP4/DUS3L/TRMT61A/CTU2/RPP14/TSEN34/ADAT2/CDK5RAP1/METTL2B/SSB/TRMT6/THADA/TRMT44/TYW1/HSD17B10/RTCB/PTCD1/ELP5/QTRT1/DDX1/MTO1/ELAC2/WDR4/RPUSD4/DUS1L/NSUN2/URM1/WD…
GO:0018393	internal peptidyl-lysine acetylation	164	-0.573349	-2.33081	0.00342466	0.00822649	0.00242862	4291	tags=56%, list=21%, signal=45%	MBD3/EPC2/MAP3K7/ZNF451/TAF5L/MBIP/ATXN7/KAT6A/CHEK1/KANSL1/EP400/ING4/HAT1/CTBP1/ATAT1/KAT5/PYGO2/EPC1/BRD7/TRRAP/TAF9/MSL2/MORF4L2/SMAD4/MLLT1/MEAF6/TAF2/KANSL3/TAF6L/IWS1/MRGBP/TAF5/ACTL6A/NAA40/SUPT7L/DR1/BRD1/WBP2/ZMPSTE24/BRCA1/KAT2A/TAF4/BRPF1/KANSL2/PARK7/TAF1/NAA50/MBTD1/FLCN/RUVBL1/KAT7/SMARCB1/VPS72/OGT/GTF3C4/CTCF/TADA2B/NAA60/MORF4L1/NFYA/LDB1/ATXN7L3/LIF/KMT2A/PCGF2/ING5/BRPF3/EP300…
GO:0061013	regulation of mRNA catabolic process	158	-0.579089	-2.32392	0.00348432	0.00822649	0.00242862	4053	tags=58%, list=20%, signal=47%	NT5C3B/ZC3HAV1/DND1/RC3H1/TTC5/SAMD4A/PAIP1/RBM10/NBAS/E2F1/CNOT3/PCID2/TOB1/EXOSC8/YTHDF3/DCP2/EXOSC3/EIF4ENIF1/FASTK/MAPKAPK2/PARN/ZFP36/FXR1/CNOT2/POLR2G/DCP1A/TAF15/ZC3H14/FASTKD5/YTHDF2/ELAVL1/AGO2/TNRC6A/TRAF2/CNOT6/TNRC6B/CASC3/CNOT8/FASTKD2/FXR2/PUM2/PAN3/LSM1/METTL3/PNPT1/YTHDF1/EXOSC7/MOV10/PATL1/HNRNPA0/POLR2D/TBRG4/CNOT7/PUM1/TARDBP/DHX34/EXOSC2/EXOSC5/GTPBP1/MAGOH/LARP4B/GIGYF2/AKT1/…
GO:0043488	regulation of mRNA stability	143	-0.57987	-2.3134	0.00333333	0.00822649	0.00242862	3397	tags=52%, list=16%, signal=44%	E2F1/CNOT3/PCID2/TOB1/EXOSC8/YTHDF3/DCP2/EXOSC3/EIF4ENIF1/FASTK/MAPKAPK2/PARN/ZFP36/FXR1/CNOT2/POLR2G/DCP1A/TAF15/ZC3H14/FASTKD5/YTHDF2/ELAVL1/AGO2/TNRC6A/TRAF2/CNOT6/TNRC6B/CNOT8/FASTKD2/FXR2/PUM2/PAN3/LSM1/METTL3/PNPT1/YTHDF1/EXOSC7/MOV10/PATL1/HNRNPA0/POLR2D/TBRG4/CNOT7/PUM1/TARDBP/EXOSC2/EXOSC5/LARP4B/GIGYF2/AKT1/UPF1/APEX1/CNOT1/METTL16/KHSRP/SERBP1/PABPC4/YBX3/THRAP3/HNRNPU/CELF1/LARP1/YBX1…
GO:0043487	regulation of RNA stability	154	-0.573935	-2.30955	0.00343643	0.00822649	0.00242862	3705	tags=55%, list=18%, signal=46%	SAMD4A/PAIP1/DXO/RBM10/E2F1/CNOT3/PCID2/TOB1/ZCCHC17/EXOSC8/YTHDF3/DCP2/EXOSC3/PHAX/EIF4ENIF1/FASTK/MAPKAPK2/PARN/ZFP36/FXR1/CNOT2/POLR2G/DCP1A/TAF15/ZC3H14/FASTKD5/YTHDF2/ELAVL1/AGO2/TNRC6A/TRAF2/CNOT6/TNRC6B/CNOT8/FASTKD2/FXR2/PUM2/PAN3/LSM1/METTL3/PNPT1/YTHDF1/EXOSC7/MOV10/PATL1/HNRNPA0/POLR2D/TBRG4/CNOT7/PUM1/TARDBP/EXOSC2/EXOSC5/LARP4B/GIGYF2/AKT1/UPF1/APEX1/CNOT1/METTL16/KHSRP/SERBP1/PABPC4…
GO:0016573	histone acetylation	159	-0.572135	-2.30125	0.00346021	0.00822649	0.00242862	4291	tags=57%, list=21%, signal=45%	MBD3/EPC2/MAP3K7/ZNF451/TAF5L/MBIP/ATXN7/KAT6A/CHEK1/KANSL1/EP400/ING4/HAT1/CTBP1/KAT5/PYGO2/EPC1/BRD7/TRRAP/TAF9/MSL2/MORF4L2/SMAD4/MLLT1/MEAF6/TAF2/KANSL3/TAF6L/IWS1/MRGBP/TAF5/ACTL6A/NAA40/SUPT7L/DR1/BRD1/WBP2/ZMPSTE24/BRCA1/KAT2A/TAF4/BRPF1/KANSL2/PARK7/TAF1/NAA50/MBTD1/FLCN/RUVBL1/KAT7/SMARCB1/VPS72/OGT/GTF3C4/CTCF/TADA2B/NAA60/MORF4L1/NFYA/LDB1/ATXN7L3/LIF/KMT2A/PCGF2/ING5/BRPF3/EP300/MCRS1…
GO:0016571	histone methylation	145	-0.57529	-2.29801	0.00337838	0.00822649	0.00242862	4263	tags=56%, list=21%, signal=45%	KDM6A/JMJD4/CXXC1/EZH2/CARM1/TET2/CHTOP/SETD3/RBBP5/SUZ12/PRDM4/KANSL1/EED/PRMT2/SUV39H1/PYGO2/SMAD4/RRP8/RLF/MTF2/RIF1/SUV39H2/ZNF304/KDM4A/KANSL3/PAF1/COPRS/CTNNB1/NELFA/TRMT112/IWS1/EZH1/PRMT7/MEN1/MLLT6/ARID4A/SETDB1/BRCA1/NELFE/KANSL2/BCOR/ZNF335/SNW1/WDR61/PAXBP1/DOT1L/EHMT1/KMT2E/SMARCB1/OGT/CTCF/NTMT1/NFYA/SUPT6H/PWP1/KMT2A/KDM3A/BRD4/FBL/SETD2/TET3/MCRS1/PRMT1/SETD5/RTF1/DNMT1/SETD1A/ASH…
GO:0009451	RNA modification	153	-0.563555	-2.27402	0.00343643	0.00822649	0.00242862	4184	tags=49%, list=20%, signal=39%	TRIT1/MRM1/TYW5/TRMT13/METTL6/TRMT10C/THG1L/CMTR1/DIMT1/RPUSD2/TYW3/TRMT2B/ZCCHC4/ALKBH1/ALKBH8/JMJD6/PUS1/METTL1/RBM15/PARN/THUMPD1/DALRD3/TRMT12/PUS7/TSR3/AARS2/DUS2/TRMT112/METTL2A/TPRKB/TGS1/ZC3H13/DUS3L/TRMT61A/CTU2/ADAT2/TRMT2A/RNMT/CDK5RAP1/METTL2B/SSB/TRMT6/THADA/WTAP/TFB2M/METTL3/RBM15B/CBLL1/TRMT44/TYW1/HSD17B10/ADAR/ELP5/QTRT1/MTO1/MEPCE/GAR1/WDR4/RPUSD4/DUS1L/NHP2/TRUB2/FBL/METTL16/NS…
GO:0065004	protein-DNA complex assembly	121	-0.583179	-2.25032	0.00320513	0.00822649	0.00242862	4239	tags=54%, list=20%, signal=43%	CENPK/SPTY2D1/SHPRH/MIS18A/MIS12/SMARCA5/KNTC1/TERF1/DLGAP5/KAT6A/RAD51/TAF11/TAF13/CAND1/TAF9/CENPN/CENPT/CDC45/CENPO/BDP1/TAF2/DNAJC9/TAF6L/SOX9/CHRAC1/TAF5/TAF8/BAZ1A/BRF2/HMGB2/SENP6/DR1/SMARCA4/TBP/TAF4/CENPF/TAF1/NAP1L4/NAP1L1/TAF1C/HP1BP3/CHAF1A/SMARCB1/RSF1/NAA60/POLR1E/DAXX/GRWD1/PSMC6/RNF4/HMGB1/HJURP/KAT6B/TAF6/RRN3/MCM2/SART3/ANP32B/NASP/BAZ2A/NPM1/POLE3/BRD2/SET/UBTF
GO:0000725	recombinational repair	152	-0.554277	-2.23279	0.00344828	0.00822649	0.00242862	5478	tags=62%, list=26%, signal=46%	RMI1/RAD52/HUS1/HELQ/TONSL/SWSAP1/POGZ/FEN1/WRN/FANCM/SLX1A/SLX1B/RECQL4/GINS2/NSMCE2/RMI2/SWI5/REV3L/KLHL15/ATM/INO80/RAD54L/XRCC2/GEN1/EPC2/RAD51AP1/SMC6/MCM8/RECQL/PPP4R2/CHEK1/RAD51/RPA1/MUS81/EP400/REC8/XRCC3/PARP1/KAT5/XRCC1/EPC1/TRRAP/CDC45/ERCC5/MORF4L2/SMCHD1/MEAF6/MMS19/RIF1/WDR48/NUCKS1/RNF138/RPA2/WRAP53/MRGBP/PALB2/ACTL6A/NIPBL/PSMD14/POLL/TERF2IP/RAD21/BRCA1/UBE2N/MCM9/RECQL5/MBTD1/…
GO:0000724	double-strand break repair via homologous recombination	151	-0.552039	-2.23277	0.00333333	0.00822649	0.00242862	5478	tags=62%, list=26%, signal=46%	RMI1/RAD52/HUS1/HELQ/TONSL/SWSAP1/POGZ/FEN1/WRN/FANCM/SLX1A/SLX1B/RECQL4/GINS2/NSMCE2/RMI2/SWI5/REV3L/KLHL15/ATM/INO80/RAD54L/XRCC2/GEN1/EPC2/RAD51AP1/SMC6/MCM8/RECQL/PPP4R2/CHEK1/RAD51/RPA1/MUS81/EP400/REC8/XRCC3/PARP1/KAT5/XRCC1/EPC1/TRRAP/CDC45/ERCC5/MORF4L2/SMCHD1/MEAF6/MMS19/RIF1/WDR48/NUCKS1/RNF138/RPA2/WRAP53/MRGBP/PALB2/ACTL6A/NIPBL/PSMD14/POLL/TERF2IP/RAD21/BRCA1/UBE2N/MCM9/RECQL5/MBTD1/…
GO:0006475	internal protein amino acid acetylation	166	-0.549808	-2.2313	0.00347222	0.00822649	0.00242862	4291	tags=56%, list=21%, signal=45%	MBD3/EPC2/MAP3K7/ZNF451/TAF5L/MBIP/ATXN7/KAT6A/CHEK1/KANSL1/EP400/ING4/HAT1/CTBP1/ATAT1/KAT5/PYGO2/EPC1/BRD7/TRRAP/TAF9/MSL2/MORF4L2/SMAD4/MLLT1/MEAF6/TAF2/KANSL3/TAF6L/IWS1/MRGBP/TAF5/ACTL6A/NAA40/SUPT7L/DR1/BRD1/WBP2/ZMPSTE24/BRCA1/KAT2A/TAF4/BRPF1/KANSL2/PARK7/TAF1/NAA50/MBTD1/FLCN/NAA10/RUVBL1/KAT7/SMARCB1/VPS72/OGT/GTF3C4/CTCF/TADA2B/NAA60/MORF4L1/NFYA/LDB1/ATXN7L3/LIF/KMT2A/PCGF2/ING5/BRPF3…
GO:0034968	histone lysine methylation	115	-0.574086	-2.21608	0.00308642	0.00822649	0.00242862	2840	tags=45%, list=14%, signal=39%	RLF/MTF2/RIF1/SUV39H2/ZNF304/KDM4A/KANSL3/CTNNB1/NELFA/TRMT112/IWS1/EZH1/MEN1/MLLT6/ARID4A/SETDB1/BRCA1/NELFE/KANSL2/BCOR/ZNF335/SNW1/WDR61/DOT1L/EHMT1/KMT2E/SMARCB1/OGT/NFYA/SUPT6H/PWP1/KMT2A/KDM3A/BRD4/SETD2/TET3/MCRS1/SETD5/RTF1/DNMT1/SETD1A/ASH1L/SMYD5/SETD1B/PHF1/WDR5/KMT2B/HCFC1/KMT2D/WDR82/LMNA/PHF19
GO:0000075	cell cycle checkpoint signaling	161	-0.546367	-2.21151	0.00343643	0.00822649	0.00242862	4864	tags=56%, list=23%, signal=43%	ZWILCH/PLK3/RAD1/EME1/ATM/DYNC1LI1/TICRR/MAD1L1/CRY1/ANAPC15/CASP2/GEN1/MDC1/CLSPN/NDC80/KNTC1/NEK11/MAD2L1BP/CHEK1/RINT1/MUS81/FBXO31/XRCC3/E2F1/UIMC1/CDK2/PCID2/DTL/BRCC3/FZR1/CDC45/BUB1B/TPR/MAD2L1/PML/ATRIP/NAE1/PPP1R10/CDK5RAP3/RPA2/ORC1/RAD9A/GTSE1/PTPN11/CDC6/ZNF830/EIF2AK4/DONSON/ATR/HINFP/RPL26/PSMG2/SDE2/VPS4A/THOC1/BABAM1/BRCA1/TAOK1/TAOK2/CENPF/TRIP13/DOT1L/TIMELESS/CCNG1/TRIAP1/BUB3/…
GO:0006282	regulation of DNA repair	135	-0.559945	-2.199	0.00328947	0.00822649	0.00242862	3814	tags=51%, list=18%, signal=42%	PPP4R2/ZCWPW1/CHEK1/RAD51/EP400/MIR221/PARP1/KAT5/XRCC1/PARP3/UIMC1/EPC1/PCNA/BRCC3/TRRAP/EYA3/MORF4L2/NUDT16L1/SMCHD1/PML/MEAF6/RNF169/MMS19/RIF1/WDR48/RPA2/WRAP53/MRGBP/RPS3/ACTL6A/FOXM1/TERF2IP/HSF1/BABAM1/BRCA1/UBE2N/RECQL5/TFIP11/DDX11/MBTD1/TIMELESS/RUVBL1/KAT7/VPS72/ARID2/MORF4L1/PPP4R3B/HDAC10/RTEL1/UBR5/TP53BP1/SETD2/UBQLN4/HMGB1/UBE2V1/PRKDC/SIRT7/RUVBL2/ACTR2/TRIP12/DEK/BRD8/CUL4A/OTUB…
GO:0031570	DNA integrity checkpoint signaling	115	-0.567698	-2.19142	0.00308642	0.00822649	0.00242862	3778	tags=59%, list=18%, signal=49%	CLOCK/CDT1/PLK3/RAD1/EME1/ATM/TICRR/CRY1/CASP2/MDC1/CLSPN/NEK11/CHEK1/RINT1/MUS81/FBXO31/E2F1/UIMC1/CDK2/DTL/BRCC3/FZR1/CDC45/PML/ATRIP/NAE1/PPP1R10/CDK5RAP3/RPA2/ORC1/RAD9A/GTSE1/PTPN11/CDC6/ZNF830/EIF2AK4/DONSON/ATR/HINFP/RPL26/SDE2/THOC1/BABAM1/BRCA1/TAOK1/TAOK2/DOT1L/TIMELESS/CCNG1/TRIAP1/WAC/TRIM39/RHNO1/PLK1/CDKN1B/PRPF19/TOPBP1/SYF2/TP53BP1/GIGYF2/CCND1/THOC5/PRKDC/CUL4A/RFWD3/DDX39B/CCAR2…
GO:0018022	peptidyl-lysine methylation	121	-0.567856	-2.1912	0.00320513	0.00822649	0.00242862	2840	tags=44%, list=14%, signal=38%	RLF/MTF2/RIF1/SUV39H2/ZNF304/KDM4A/KANSL3/CTNNB1/NELFA/TRMT112/IWS1/EZH1/EEF2KMT/MEN1/MLLT6/ARID4A/SETDB1/BRCA1/NELFE/KANSL2/BCOR/ZNF335/SNW1/WDR61/DOT1L/EHMT1/KMT2E/SMARCB1/OGT/NFYA/SUPT6H/PWP1/KMT2A/KDM3A/BRD4/SETD2/TET3/MCRS1/SETD5/RTF1/DNMT1/SETD1A/ASH1L/SMYD5/SETD1B/PHF1/WDR5/KMT2B/HCFC1/KMT2D/WDR82/LMNA/PHF19
GO:0090501	RNA phosphodiester bond hydrolysis	139	-0.553194	-2.18769	0.00334448	0.00822649	0.00242862	3516	tags=48%, list=17%, signal=40%	NCBP1/POP7/CSTF2/ISG20L2/RNASEH1/EXOSC8/ERI1/BOP1/DCP2/EXOSC3/EXOSC4/RPP21/PLD6/CPSF4/TSEN2/PARN/DICER1/POLR3K/RRS1/RPP30/EDC3/XRN2/POP4/CNOT2/NCBP2/BMS1/RPP14/TSEN34/RPS21/NOP9/AGO2/KHNYN/CPSF3/DROSHA/TOE1/CNOT6/CNOT8/KRI1/PAN3/NOL9/PNPT1/SMG6/EXOSC7/PCF11/CPSF2/ENDOG/TBL3/ABT1/CNOT7/RNASEK/CPSF6/NOB1/RRP36/ELAC2/EXOSC2/EXOSC5/NHP2/CPSF7/APEX1/CNOT1/CPSF1/PPP1R8/EXOSC10/NUDT21/NOP14/TSR1/UTP20
GO:0016579	protein deubiquitination	129	-0.564153	-2.18664	0.0033557	0.00822649	0.00242862	4785	tags=53%, list=23%, signal=41%	ZC3H12A/ENY2/USP13/USP8/USP1/USP32/USP30/OTULIN/USP47/USP3/EIF3F/TAF5L/USP38/ATXN7/USP49/USP4/OTUD5/TNIP1/UIMC1/USP37/BRCC3/TRRAP/TAF9/USP12/OTUD6B/SPATA2/TAF2/OTUD3/USP54/TAF6L/WDR48/VCPIP1/ZRANB1/TAF5/USP39/USP14/SUPT7L/SF3B5/PSMD14/USP9X/BABAM1/KAT2A/USP16/TAF4/PARK7/USP34/USP19/OTUD7B/TADA2B/USP11/UBXN1/OTUD4/ATXN7L3/MYSM1/ASXL1/USP24/USP10/USP21/COPS5/BAP1/TAF6/USP36/OTUB1/USP7/USP5/SART3/US…
GO:0072655	establishment of protein localization to mitochondrion	113	-0.563228	-2.17068	0.00304878	0.00822649	0.00242862	3843	tags=57%, list=19%, signal=46%	DNLZ/TIMM17A/CSNK2A2/CALM3/OXA1L/LEPROT/PMPCB/PRKAA1/DDIT3/PITRM1/TIMM10B/AIP/CHCHD4/TOMM7/FBXO7/PARL/HTRA2/TOMM34/BAG4/TIMM22/FIS1/SREBF1/UBE2J2/UBE2L3/ATG13/HPS4/TIMM21/MTERF4/UBE2D3/BCS1L/PDCD5/TIMM8B/ARIH2/TOMM5/BAX/TIMM17B/HUWE1/RNF31/BCAP31/TIMM44/NPEPPS/HK2/NMT1/SAMM50/HSPA4/SAE1/AIFM1/TIMM13/TOMM20/AKT1/VPS11/DNAJA1/BNIP3L/BAP1/USP36/GSK3A/HSPD1/GRPEL1/MFN2/TOMM22/BAG3/TIMM50/PMPCA/TOMM40
GO:0006275	regulation of DNA replication	126	-0.560577	-2.1638	0.00333333	0.00822649	0.00242862	5260	tags=58%, list=25%, signal=43%	TP53/ATF1/TSPYL2/BCL6/SMARCAL1/E2F8/METTL4/FAF1/GINS1/CDT1/GINS2/POLG2/INO80/EHMT2/TICRR/EGFR/ATRX/ESCO1/NFRKB/CDAN1/LPIN1/SMARCA5/TERF1/ANKRD17/BCAR3/WIZ/CDK2/USP37/PCNA/TNFAIP1/INO80D/ATAD5/PPP2R1A/ORC3/MEAF6/ZBTB38/NUCKS1/TTF1/SMC3/CHRAC1/CDC6/ZNF830/DONSON/ATR/ACTL6A/BAZ1A/ACTR8/PDS5A/ZMPSTE24/RBBP6/TIMELESS/RUVBL1/KAT7/DBF4B/CDC42/ENDOG/INO80B/SSBP1/CHTF8/CCNA2/PPP2CA/LIG3/YY1/ING5/BRPF3/MCR…
GO:0070585	protein localization to mitochondrion	116	-0.56195	-2.15811	0.0031348	0.00822649	0.00242862	3843	tags=56%, list=19%, signal=46%	DNLZ/TIMM17A/CSNK2A2/CALM3/OXA1L/LEPROT/PMPCB/PRKAA1/DDIT3/PITRM1/TIMM10B/AIP/CHCHD4/TOMM7/FBXO7/PARL/HTRA2/TOMM34/BAG4/TIMM22/FIS1/SREBF1/UBE2J2/UBE2L3/ATG13/HPS4/TIMM21/MTERF4/UBE2D3/BCS1L/MTCH2/PDCD5/TIMM8B/ARIH2/TOMM5/BAX/TIMM17B/HUWE1/RNF31/BCAP31/TIMM44/NPEPPS/HK2/NMT1/SAMM50/HSPA4/SAE1/AIFM1/TIMM13/TOMM20/AKT1/VPS11/DNAJA1/BNIP3L/BAP1/USP36/GSK3A/HSPD1/GRPEL1/MFN2/TOMM22/BAG3/TIMM50/PMPCA/…
GO:0000077	DNA damage checkpoint signaling	107	-0.562848	-2.14308	0.003125	0.00822649	0.00242862	4835	tags=57%, list=23%, signal=44%	PLK3/RAD1/EME1/ATM/TICRR/CRY1/CASP2/MDC1/CLSPN/NEK11/CHEK1/RINT1/MUS81/FBXO31/E2F1/UIMC1/CDK2/DTL/BRCC3/FZR1/PML/ATRIP/PPP1R10/CDK5RAP3/RPA2/RAD9A/GTSE1/PTPN11/ZNF830/EIF2AK4/DONSON/ATR/HINFP/RPL26/SDE2/THOC1/BABAM1/BRCA1/TAOK1/TAOK2/DOT1L/CCNG1/TRIAP1/WAC/TRIM39/RHNO1/PLK1/CDKN1B/PRPF19/TOPBP1/SYF2/TP53BP1/GIGYF2/CCND1/THOC5/PRKDC/CUL4A/RFWD3/DDX39B/CCAR2/HMGA2
GO:0031056	regulation of histone modification	166	-0.525895	-2.13426	0.00347222	0.00822649	0.00242862	3540	tags=45%, list=17%, signal=38%	SUV39H1/NCAPG2/CTBP1/PYGO2/BRD7/VEGFA/UBE2B/SMAD4/RRP8/MTF2/RIF1/ZBTB7B/WDR70/ZNF304/KDM4A/KANSL3/PAF1/CTNNB1/NELFA/IWS1/SREBF1/NIPBL/DR1/SKI/MLLT6/WBP2/ZMPSTE24/BRCA1/UBE2N/NELFE/KAT2A/KANSL2/PARK7/BCOR/ZNF335/SNW1/WDR61/PAXBP1/FLCN/SAP30BP/KAT7/KMT2E/SMARCB1/OGT/CTCF/TADA2B/AKAP8L/NFYA/SUPT6H/PPP4R3B/LIF/KMT2A/KDM3A/BRD4/UBR5/MCRS1/AKAP8/SETD5/RTF1/DNMT1/GLYR1/RUVBL2/TRIP12/PHF1/WDR5/OTUB1/SIN3…
GO:0031497	chromatin assembly	122	-0.543444	-2.09153	0.00326797	0.00822649	0.00242862	4333	tags=52%, list=21%, signal=42%	HDAC1/MBD3/SIRT2/SPTY2D1/SHPRH/EZH2/MIS18A/CDAN1/SMARCA5/KAT6A/MORC2/SUV39H1/HAT1/CTBP1/CDK2/UBR2/TPR/SMCHD1/PHF8/RRP8/RIF1/ZNF304/DNAJC9/CABIN1/SOX9/EZH1/CHRAC1/AXIN1/BAZ1A/HMGB2/UBN2/SETDB1/NAP1L4/NAP1L1/HP1BP3/CHAF1A/CTCF/RSF1/NAA60/ZNFX1/DAXX/CBX3/RBBP4/GRWD1/HJURP/DNMT1/KAT6B/HIRA/MCM2/SIN3A/UBN1/SART3/ANP32B/NOC2L/NASP/KMT2D/TRIM28/BAZ2A/NPM1/IPO4/POLE3/BRD2/SET/HMGA2
GO:0007093	mitotic cell cycle checkpoint signaling	122	-0.537029	-2.06684	0.00326797	0.00822649	0.00242862	4941	tags=58%, list=24%, signal=45%	CDT1/ZWILCH/PLK3/EME1/ATM/DYNC1LI1/TICRR/MAD1L1/ANAPC15/CASP2/GEN1/MDC1/CLSPN/NDC80/KNTC1/NEK11/MAD2L1BP/CHEK1/RINT1/MUS81/FBXO31/XRCC3/UIMC1/CDK2/PCID2/DTL/BRCC3/FZR1/BUB1B/TPR/MAD2L1/PML/NAE1/PPP1R10/CDK5RAP3/RPA2/ORC1/RAD9A/GTSE1/CDC6/ZNF830/DONSON/RPL26/PSMG2/SDE2/VPS4A/BABAM1/BRCA1/TAOK1/TAOK2/CENPF/TRIP13/CCNG1/TRIAP1/BUB3/WAC/TRIM39/PLK1/BUB1/CDKN1B/TOPBP1/SYF2/CCNB1/GIGYF2/CCND1/PRKDC/INT…
GO:0007052	mitotic spindle organization	118	-0.529141	-2.03811	0.00315457	0.00822649	0.00242862	3949	tags=53%, list=19%, signal=43%	TUBG1/STAG1/NDC80/DLGAP5/DCTN1/DCTN2/TACC2/NEK6/RAB11A/STMN1/AAAS/PSRC1/PARP3/TNKS/KIFC1/PKD1/PRC1/TPR/RACGAP1/CLASP1/NUP62/KIF2A/RAE1/VPS4B/SMC3/SBDS/CHMP1A/CEP192/CHMP5/MAP4/CHMP4B/CHMP4A/MYBL2/KIF4A/SMC1A/GOLGA2/PLK1/NUMA1/WDR62/CHMP1B/TACC3/KIF23/POLDIP2/CCNB1/DRG1/STAG2/BCCIP/RHOA/TPX2/CKAP5/RAN/HNRNPU/DYNC1H1/LSM14A/ZNF207/AURKA/RCC1/CLTC/NUDC/PCNT/KPNB1/VCP
GO:0051225	spindle assembly	115	-0.522659	-2.01756	0.00308642	0.00822649	0.00242862	4244	tags=53%, list=20%, signal=42%	CHMP3/CHMP7/HAUS5/HAUS2/STAG1/NDC80/TUBB1/TUBGCP4/NEK6/RAB11A/AAAS/INCENP/TNKS/HAUS6/KIFC1/PRC1/CCNB2/TPR/RACGAP1/HAUS8/CLASP1/KIF2A/VPS4B/SMC3/CHMP1A/CEP192/RPS3/SENP6/TUBGCP2/CHMP5/CHMP4B/CHMP4A/MYBL2/KIF4A/HAUS7/SMC1A/TUBGCP6/GOLGA2/PLK1/NUMA1/MAPRE1/CHMP1B/SPAG5/KIF23/POLDIP2/RNF4/DRG1/STAG2/BCCIP/RHOA/TPX2/HNRNPU/DYNC1H1/NCOR1/LSM14A/ZNF207/AURKA/CSNK1D/RCC1/TUBB/KPNB1
GO:1902850	microtubule cytoskeleton organization involved in mitosis	145	-0.504985	-2.01717	0.00337838	0.00822649	0.00242862	3949	tags=50%, list=19%, signal=41%	TUBG1/STAG1/NDC80/DLGAP5/DCTN1/DCTN2/TACC2/NEK6/RAB11A/STMN1/AAAS/PSRC1/PARP3/TNKS/KIFC1/PKD1/PRC1/TPR/MAD2L1/RACGAP1/CLASP1/NUP62/KIF2A/RAE1/NDEL1/VPS4B/SMC3/SBDS/FBXW11/CHMP1A/CEP192/NDE1/CHMP5/HTT/ITGB1/MAP4/CHMP4B/CHMP4A/MYBL2/KIF4A/SMC1A/GOLGA2/PLK1/NUMA1/WDR62/CHMP1B/TACC3/KIF23/NSFL1C/POLDIP2/CCNB1/SETD2/DRG1/STAG2/BCCIP/ESPL1/RHOA/PAFAH1B1/TPX2/CKAP5/RAN/HNRNPU/DYNC1H1/LSM14A/ZNF207/AURKA…
GO:0006606	protein import into nucleus	154	-0.498634	-2.00653	0.00343643	0.00822649	0.00242862	3416	tags=45%, list=16%, signal=38%	SUMO1/FAM53C/PIK3R1/STK4/NXT1/NF1/IPO9/TPR/EIF4ENIF1/SNUPN/NUP133/NUTF2/RANBP6/PML/NUP62/RPL23/NUP93/PPP1R10/NUP54/CHP1/TNPO3/ELAVL1/IPO11/SEC13/PSEN1/ZPR1/IPO13/KPNA1/MAVS/RBM22/KPNA2/RANBP2/IPO7/NUP155/TARDBP/NUP153/TSC2/TNPO1/NUP50/RPAIN/UBR5/NUP107/E2F3/IPO5/NUP85/AKT1/PHB2/KPNA4/CSE1L/NUP98/RAN/MED1/NUP214/KPNA6/NUP88/NUP188/TNPO2/SQSTM1/PTTG1IP/TRIM28/BAG3/IPO4/POM121/LMNA/NOLC1/POM121C/HSP…
GO:1903008	organelle disassembly	112	-0.515793	-1.99097	0.00303951	0.00822649	0.00242862	5296	tags=62%, list=26%, signal=46%	BNIP3/TP53/ZFAND1/ATG2A/MAP1LC3B2/EIF2D/PLK3/DNM1L/MCTS1/HAX1/AMBRA1/USP30/DDRGK1/RNF41/FBXW7/GABARAPL2/VPS13D/TEX264/ATG7/KIF9/CSNK2A2/MUL1/WIPI1/MRRF/TOMM7/GBF1/FBXO7/MAP1LC3B/SLC25A5/PARL/HTRA2/ATG3/MARK2/FIS1/SREBF1/BECN1/ATG4B/ATG13/KLC1/WIPI2/UFC1/WDR45/GABARAP/HTT/PARK7/RB1CC1/GBA/MTIF2/STX5/ATG9A/HUWE1/HIF1A/GOLGA2/TSC2/KIF5B/HK2/DENR/ATG14/WDR45B/PHB2/BNIP3L/VDAC1/USP36/GSK3A/CDC37/CTTN/…
GO:0031058	positive regulation of histone modification	100	-0.530662	-1.98951	0.00316456	0.00822649	0.00242862	3540	tags=48%, list=17%, signal=40%	SUV39H1/CTBP1/BRD7/VEGFA/SMAD4/RRP8/MTF2/RIF1/ZBTB7B/ZNF304/KANSL3/PAF1/CTNNB1/NELFA/SREBF1/NIPBL/WBP2/BRCA1/UBE2N/NELFE/KAT2A/KANSL2/SNW1/WDR61/PAXBP1/SAP30BP/KAT7/KMT2E/SMARCB1/OGT/TADA2B/AKAP8L/LIF/KMT2A/BRD4/MCRS1/AKAP8/RTF1/DNMT1/GLYR1/RUVBL2/PHF1/WDR5/SART3/HCFC1/RNF40/LMNA/PHF19
GO:0051170	import into nucleus	158	-0.493783	-1.98159	0.00348432	0.00822649	0.00242862	3416	tags=44%, list=16%, signal=37%	SUMO1/FAM53C/PIK3R1/STK4/NXT1/NF1/IPO9/TPR/EIF4ENIF1/SNUPN/NUP133/NUTF2/RANBP6/PML/NUP62/RPL23/NUP93/PPP1R10/NUP54/CHP1/TNPO3/ELAVL1/IPO11/SEC13/PSEN1/ZPR1/IPO13/KPNA1/MAVS/RBM22/KPNA2/RANBP2/IPO7/NUP155/TARDBP/NUP153/TSC2/TNPO1/NUP50/RPAIN/UBR5/NUP107/E2F3/IPO5/NUP85/AKT1/PHB2/KPNA4/CSE1L/NUP98/RAN/MED1/HNRNPA1/NUP214/KPNA6/NUP88/NUP188/TNPO2/SQSTM1/PTTG1IP/TRIM28/BAG3/IPO4/POM121/LMNA/NOLC1/POM…
GO:0032434	regulation of proteasomal ubiquitin-dependent protein catabolic process	128	-0.499795	-1.94212	0.00331126	0.00822649	0.00242862	2401	tags=36%, list=12%, signal=32%	AXIN1/STUB1/USP14/EIF3H/XPO1/UBQLN1/PSEN1/RBX1/DESI1/GABARAP/ARIH2/HECTD1/PARK7/TAF1/RPL11/ZER1/GBA/OGT/WAC/SGTA/TRIM39/ZFAND2A/UBXN1/UBE2K/BCAP31/RAD23A/PLK1/NFE2L2/SUMO2/BAG5/KEAP1/UBQLN4/SMARCC1/AKT1/BAG6/CSNK1A1/RAD23B/GSK3A/AURKA/CSNK1D/USP7/USP5/CAV1/CCAR2/HSP90AB1/VCP
GO:0000910	cytokinesis	154	-0.476311	-1.9167	0.00343643	0.00822649	0.00242862	3686	tags=41%, list=18%, signal=34%	SPTBN1/CALM3/RAB11A/STMN1/INCENP/JTB/KIF20A/BIN3/SNX33/PRC1/RACGAP1/NUP62/PRKCE/DCTN3/RAB11FIP3/VPS4B/CHMP1A/CDC6/BECN1/CUL3/KIF20B/RASA1/PKN2/GIT1/VPS4A/CHMP5/RAB35/PRPF40A/CNTROB/CSPP1/FLCN/CETN2/CHMP4B/CHMP4A/PKP4/PLEC/KIF4A/IST1/CDC42/AHCTF1/BIRC6/PIK3R4/CUL7/PLK1/CHMP1B/KIF23/ACTR3/POLDIP2/SETD2/ESPL1/RHOA/CDC25B/KLHL21/ACTR2/RHOC/ANXA11/AURKA/ZFYVE26/ARF1/SVIL/MYH9/SON/CALM2
GO:0000018	regulation of DNA recombination	108	-0.503504	-1.91593	0.00316456	0.00822649	0.00242862	3922	tags=46%, list=19%, signal=38%	SMARCAD1/PPP4R2/ZCWPW1/CHEK1/RAD51/EP400/PARP1/KAT5/PARP3/EPC1/TRRAP/UBE2B/EXOSC3/MORF4L2/ATAD5/SMCHD1/MEAF6/MMS19/CLCF1/RIF1/WDR48/HMCES/RPA2/WRAP53/MRGBP/ACTL6A/TERF2IP/THOC1/RECQL5/KPNA1/MBTD1/TIMELESS/RUVBL1/KPNA2/VPS72/MSH6/ARID2/MORF4L1/SUPT6H/TFRC/RTEL1/TP53BP1/SETD2/UBQLN4/RUVBL2/ACTR2/BRD8/PPP4C/FUS/ALYREF
GO:1901989	positive regulation of cell cycle phase transition	113	-0.494769	-1.90684	0.00304878	0.00822649	0.00242862	4046	tags=46%, list=20%, signal=37%	MTBP/LSM10/RRM1/PLRG1/MAD2L1BP/DLGAP5/UBE2C/ANKRD17/RAB11A/MIR221/DTL/TFDP1/RRM2B/CDC27/ATAD5/ADAM17/PAF1/PPP1R10/VPS4B/KLHL18/CDC6/CUL3/ANAPC5/CPSF3/THOC1/CUL4B/KMT2E/DBF4B/ANAPC7/CDK10/CDC23/MEPCE/CDC25A/BRD4/CCNB1/RPTOR/ESPL1/AKT1/APEX1/PHB2/CCND1/THOC5/CDC25B/CDCA5/CUL4A/SIN3A/EIF4G1/CDK4/RCC2/NPM1/DDX39B/DDX3X
GO:2001022	positive regulation of response to DNA damage stimulus	114	-0.492898	-1.90205	0.00302115	0.00822649	0.00242862	3627	tags=47%, list=17%, signal=39%	EP400/ING4/PIAS4/PARP1/KAT5/XRCC1/PARP3/UIMC1/EPC1/PCNA/BRCC3/TRRAP/EYA3/MORF4L2/SMCHD1/MEAF6/MMS19/RIF1/WDR48/RAD9A/FXR1/WRAP53/MRGBP/RPS3/ATR/ACTL6A/FOXM1/RPL26/BABAM1/BRCA1/UBE2N/FXR2/DDX11/MBTD1/TIMELESS/RUVBL1/VPS72/ENDOG/ARID2/MORF4L1/HDAC10/HMGB1/MYC/PRKDC/RUVBL2/ACTR2/BRD8/DHX9/DDX5/TRIM28/BCLAF1/CCAR2/FUS/HMGA2
GO:0051053	negative regulation of DNA metabolic process	125	-0.49101	-1.89416	0.00331126	0.00822649	0.00242862	3778	tags=40%, list=18%, signal=33%	CHEK1/ERCC1/TEN1/MIR221/PARP1/XRCC1/PARP3/TNKS/DCP2/NUDT16L1/SMCHD1/RNF169/RIF1/SUB1/TTF1/RPS3/CDC6/ZNF830/DONSON/ATR/MEN1/PDS5A/TERF2IP/HSF1/THOC1/RECQL5/TFIP11/FLCN/SMG6/TIMELESS/MSH6/KMT2A/LIG3/RTEL1/UBR5/TP53BP1/GNL3L/XRCC5/UBQLN4/TRIP12/HNRNPA1/HNRNPU/EXOSC10/DNAJC2/OTUB1/GTPBP4/HNRNPC/TRIM28/NAT10/HMGA2
GO:0006888	endoplasmic reticulum to Golgi vesicle-mediated transport	126	-0.488352	-1.88502	0.00333333	0.00822649	0.00242862	4704	tags=44%, list=23%, signal=35%	KDELR2/YIF1A/WHAMM/MIA3/PGAP1/YIPF4/TMED5/CNIH4/TMED1/COG3/TBC1D20/PPP6C/TICAM2/TMED4/RINT1/ERGIC3/TFG/ARF4/ERGIC2/KDELR1/SEC24A/LMAN2/GBF1/COPA/RNF139/COPE/GOSR1/COPG1/TRAPPC8/SAR1A/VTI1A/TMED9/SEC24C/TMED10/CUL3/COPB2/VAPA/SEC13/SEC24B/TRAPPC4/STX5/TRAPPC2L/TEX261/LMAN2L/GOLGA2/BCAP31/RAB1B/SEC23IP/PEF1/SEC16A/YKT6/TMED2/NRBP1/PDCD6/CSNK1D/VCP
GO:0046822	regulation of nucleocytoplasmic transport	103	-0.49798	-1.87901	0.00316456	0.00822649	0.00242862	3507	tags=48%, list=17%, signal=40%	AAAS/SUMO1/PIK3R1/PRKACA/NF1/TXN/TPR/NRDE2/NUP54/CHP1/IWS1/UHMK1/NEDD4/PTPN11/NCBP2/EMD/XPO1/CTDSPL2/TCF7L2/PSEN1/ZPR1/PARK7/PPP1CC/MAVS/RBM22/XPO4/YWHAE/AKAP8L/CPSF6/TARDBP/SUPT6H/NUP153/UBR5/SETD2/IPO5/KHDRBS1/NSUN2/RANGAP1/SIRT7/RAN/NUP214/DHX9/RBM4/ANP32B/TRIM28/BAG3/NOLC1/HSP90AB1/SMAD3
GO:1900180	regulation of protein localization to nucleus	126	-0.471945	-1.82169	0.00333333	0.00822649	0.00242862	2601	tags=37%, list=13%, signal=32%	NUP54/CDK5RAP3/CHP1/GLIS2/LAMTOR5/CTNNA1/PSEN1/BYSL/ORMDL3/ZPR1/PARK7/LATS1/FLCN/MAVS/RBM22/CCT4/KAT7/OTUD7B/TARDBP/MEPCE/PLK1/LIF/TFRC/TRIM8/UBR5/MCRS1/IPO5/AKT1/CCT7/RAN/CCT2/POLR1A/CCT3/CCT8/TCP1/SIN3A/WWTR1/TRIM28/BAG3/CCT6A/CCT5/LMNA/NOLC1/DKC1/HSP90AB1/SMAD3
GO:0045931	positive regulation of mitotic cell cycle	119	-0.471093	-1.81029	0.00320513	0.00822649	0.00242862	4046	tags=47%, list=20%, signal=38%	MTBP/LSM10/EIF4EBP1/RRM1/PLRG1/MAD2L1BP/DLGAP5/UBE2C/ANKRD17/RAB11A/ABL1/MIR221/CCDC57/DTL/TFDP1/RRM2B/CDC27/ADAM17/EIF4E/PPP1R10/VPS4B/KLHL18/PTPN11/CDC6/CUL3/ANAPC5/PKN2/CPSF3/HSF1/CUL4B/KMT2E/DBF4B/ANAPC7/CDK10/CDC23/MEPCE/CDC25A/BRD4/POLDIP2/CCNB1/RPTOR/ESPL1/AKT1/APEX1/PAFAH1B1/PHB2/CCND1/CDC25B/CDCA5/CUL4A/SIN3A/EIF4G1/CDK4/RCC2/USP22/DDX3X
GO:1901991	negative regulation of mitotic cell cycle phase transition	166	-0.444512	-1.80398	0.00347222	0.00822649	0.00242862	4665	tags=45%, list=23%, signal=35%	ATM/DYNC1LI1/TICRR/MAD1L1/ANAPC15/CASP2/USP47/GEN1/EZH2/CLSPN/NDC80/KNTC1/MAD2L1BP/CHEK1/RINT1/FBXO31/PRMT2/XRCC3/UIMC1/CDK2/PCID2/DTL/BRD7/BRCC3/FZR1/FBXO7/WEE1/BUB1B/TPR/MAD2L1/PML/NAE1/CDK5RAP3/RPA2/ORC1/GTSE1/CDC6/ZNF830/DONSON/RPL26/AVEN/PSMG2/SDE2/VPS4A/RAD21/BABAM1/BRCA1/TAOK1/TAOK2/CENPF/TRIP13/TPRA1/CCNG1/TRIAP1/ZNF655/BUB3/WAC/TRIM39/PLK1/BUB1/CDKN1B/TOPBP1/SYF2/CCNB1/GIGYF2/CCND1/PRKDC…
GO:1902749	regulation of cell cycle G2/M phase transition	100	-0.474687	-1.77965	0.00316456	0.00822649	0.00242862	3778	tags=45%, list=18%, signal=37%	CHEK1/RINT1/ING4/RAB11A/UIMC1/CDK2/DTL/RRM2B/BRCC3/FZR1/ATAD5/NAE1/VPS4B/CDK5RAP3/ORC1/CDC6/ZNF830/DONSON/AVEN/VPS4A/RAD21/BABAM1/BRCA1/TAOK1/TAOK2/CENPF/ATF5/CCNG1/DBF4B/TRIM39/PLK1/TOPBP1/CDC25A/SYF2/BRD4/CCNB1/CCND1/CDC25B/INTS3/AURKA/SIN3A/CDK4/RCC2/NPM1/HMGA2
GO:2000278	regulation of DNA biosynthetic process	115	-0.458962	-1.77168	0.00308642	0.00822649	0.00242862	3366	tags=38%, list=16%, signal=32%	PARP3/TNKS/TFDP1/PCNA/DCP2/MEAF6/PARN/CTNNB1/MAPKAPK5/WRAP53/ATR/MEN1/MAPK1/SMG6/CCT4/KAT7/GFER/CHTF8/PARP4/ING5/GNL3L/XRCC5/CCT7/MYC/PTGES3/CCT2/HNRNPA1/HNRNPU/EXOSC10/CYP1B1/DNAJC2/CCT3/CCT8/TCP1/HNRNPA2B1/HNRNPC/CCT6A/JADE2/CCT5/NAT10/SMG5/DKC1/HNRNPD/HSP90AB1
GO:0031023	microtubule organizing center organization	139	-0.446187	-1.76452	0.00334448	0.00822649	0.00242862	4763	tags=42%, list=23%, signal=33%	MCPH1/CEP152/NEK2/HAUS3/XRCC2/CHMP3/GEN1/HAUS5/HAUS2/NDC80/DCTN1/PLK4/CHEK1/PPP1R12A/CCDC57/XRCC3/CDK2/HAUS6/TMEM67/HAUS8/CLASP1/NUP62/SLC16A1/NDEL1/VPS4B/CTNNB1/FBXW11/CHMP1A/CEP192/XPO1/CCNF/RANBP1/NDE1/CHMP5/BRCA1/KAT2A/ALMS1/CNTROB/ATF5/CETN2/CHMP4B/HAUS7/GOLGA2/PCM1/PLK1/WDR62/CHMP1B/NSFL1C/CHD3/PAFAH1B1/KIAA0753/CKAP5/RBM14/AURKA/ODF2/CEP250/NPM1/E2F4/NAT10
GO:2001242	regulation of intrinsic apoptotic signaling pathway	157	-0.438349	-1.76364	0.00344828	0.00822649	0.00242862	3276	tags=38%, list=16%, signal=32%	RRM2B/TAF9/BCL2L2/ERP29/PARL/SOD1/ATAD5/HTRA2/ARMC10/IVNS1ABP/SYVN1/UBB/RAD9A/FIS1/PTPN1/RPS3/BECN1/SERINC3/TPT1/RPL26/RPS7/UBQLN1/NDUFS3/STYXL1/PTPN2/PARK7/BAX/FLCN/P4HB/MAPK7/PLAGL2/TRIAP1/ARHGEF2/HIF1A/VDAC2/PPIA/TMBIM6/BCAP31/NFE2L2/BAG5/TRAP1/AKT1/MYC/SFPQ/DNAJA1/ENO1/MCL1/YBX3/MAGEA3/RRN3/NONO/NOC2L/EIF5A/CAV1/PTTG1IP/BCLAF1/HNRNPK/CCAR2/CD44/DDX3X
GO:0006119	oxidative phosphorylation	105	-0.462849	-1.75565	0.00318471	0.00822649	0.00242862	5581	tags=60%, list=27%, signal=44%	NDUFB4/COX5A/UQCRB/UQCRFS1/CYCS/NDUFB6/NDUFC1/NDUFA4/SLC25A33/COX5B/DNAJC30/NDUFA1/NDUFB1/COX6A1/NDUFS1/NDUFB10/COX7A2/NDUFA7/NDUFAB1/NDUFA5/UQCRC1/NDUFB2/NDUFA2/COQ9/NDUFB8/NDUFS5/COA6/UQCRQ/NDUFC2-KCTD14/NDUFA12/NDUFA6/NDUFV2/NDUFB5/COX7A2L/UQCR10/NDUFA10/NDUFS6/NDUFS8/NDUFC2/SDHC/SDHAF2/ISCU/NDUFS2/UQCRH/NDUFV3/SDHD/NDUFB9/NDUFA9/NDUFV1/COX15/NDUFS3/CYC1/COX4I1/SDHA/PARK7/GHITM/UQCRC2/AK4/CCNB…
GO:0032411	positive regulation of transporter activity	107	0.502741	1.73315	0.00293255	0.00822649	0.00242862	4694	tags=47%, list=23%, signal=36%	HSPA2/EPHB2/ABCB1/SHANK3/SYNGR3/STAC2/SGK1/WNK2/PLCG2/CACNG4/ANK2/RXRA/TCAF1/TESC/ATP1B2/ARC/KCNC1/PRKCD/AKAP6/EHD3/HAP1/GLRX/PINK1/EDNRA/ANK3/RNF207/CACNB3/GSTM2/TMSB4X/STK39/RYR2/GAL/ABCC8/NLGN3/AMIGO1/KCNA1/P2RY6/EDN1/JPH2/PKD2/LRRC55/STAC/LRRC26/ACTN2/STAC3/STIM1/NOS1AP/KCNIP2/CACNA2D1/STIM2
GO:0042770	signal transduction in response to DNA damage	162	-0.426272	-1.72601	0.00343643	0.00822649	0.00242862	4478	tags=48%, list=22%, signal=38%	SPRED2/CRY1/EEF1E1/ATRX/CASP2/MDC1/CLSPN/SESN2/TFAP4/BCL3/NEK11/CHEK1/RINT1/MUS81/FBXO31/ING4/ABL1/E2F1/KAT5/UIMC1/CDK2/DTL/BRCC3/FZR1/MDM4/ATAD5/PML/ATRIP/PPP1R10/CDK5RAP3/RPA2/RAD9A/GTSE1/PTPN11/ZNF830/EIF2AK4/DONSON/ATR/FOXM1/HINFP/GRB2/RPL26/DYRK1A/SDE2/ZMPSTE24/THOC1/BABAM1/BRCA1/TAOK1/TAOK2/DOT1L/CCNG1/TRIAP1/WAC/TRIM39/RHNO1/PLK1/CDKN1B/PRPF19/TOPBP1/SYF2/TP53BP1/GIGYF2/COPS3/USP10/CCND1/T…
GO:1901800	positive regulation of proteasomal protein catabolic process	107	-0.452618	-1.72337	0.003125	0.00822649	0.00242862	2401	tags=34%, list=12%, signal=30%	AXIN1/PSMC1/STUB1/TMEM259/UBQLN1/PSEN1/RBX1/GABARAP/ARIH2/HECTD1/TAF1/PSMC2/ZER1/GBA/SGTA/ZFAND2A/BCAP31/RAD23A/PLK1/NFE2L2/SUMO2/PSMC5/PSMC6/KEAP1/AKT1/PSMC3/BAG6/CSNK1A1/GSK3A/AURKA/CSNK1D/USP5/CAV1/PSMC4/RNF40/VCP
GO:0021782	glial cell development	108	0.494255	1.7066	0.00291545	0.00822649	0.00242862	2401	tags=28%, list=12%, signal=25%	MAPT/MYRF/TPPP/LRP1/ABCA2/ARHGEF10/ITGB4/ROR2/SOX4/CSPG5/CLU/SMO/ADORA2A/LAMC3/WASF3/DLL1/CNTN1/LYN/NKX2-2/LGI4/MT3/FA2H/SHH/PHGDH/KRAS/HDAC11/MDK/CNTNAP1/POU3F2/ID4
GO:0071621	granulocyte chemotaxis	102	0.497174	1.70655	0.00291545	0.00822649	0.00242862	5494	tags=51%, list=27%, signal=38%	PREX1/SCG2/ANXA1/DPP4/ITGA1/RAC2/SLIT2/ADGRE2/CSF1R/CCL20/PIK3CD/CAMK1D/CSF1/JAM3/PIP5K1C/CXCL8/HRH1/DAPK2/CD74/MDK/PIK3CG/NCKAP1L/CX3CL1/CXADR/VAV3/VAV1/CXCL1/ITGA9/LGALS3/TRPV4/C5AR2/CCL22/C5AR1/TGFB2/MPP1/IL34/EDN1/CCL26/CCL24/TNFAIP6/NOD2/MOSPD2/ITGB2/SAA1/CXCR2/CXCL10/MAPK3/CMKLR1/CXCL3/EDN2/THBS1/LBP
GO:1990266	neutrophil migration	102	0.497128	1.70639	0.00291545	0.00822649	0.00242862	4956	tags=46%, list=24%, signal=35%	PREX1/PRTN3/IL1R1/DPP4/ITGA1/RAC2/SLIT2/CCL20/PIK3CD/CAMK1D/JAM3/PIP5K1C/CXCL8/DAPK2/CD74/MDK/PIK3CG/NCKAP1L/CX3CL1/CXADR/VAV3/VAV1/CXCL1/MCOLN2/ITGA9/LGALS3/C5AR2/CD99L2/CCL22/PECAM1/C5AR1/IRAK4/TGFB2/CD177/MPP1/EDN1/FUT7/SLAMF8/CCL26/CCL24/TNFAIP6/NOD2/MOSPD2/ITGB2/SAA1/CXCR2/CXCL10
GO:0007098	centrosome cycle	126	-0.441146	-1.70281	0.00333333	0.00822649	0.00242862	4763	tags=44%, list=23%, signal=34%	MCPH1/CEP152/NEK2/HAUS3/XRCC2/CHMP3/GEN1/HAUS5/HAUS2/NDC80/DCTN1/PLK4/CHEK1/PPP1R12A/CCDC57/XRCC3/CDK2/HAUS6/TMEM67/HAUS8/NUP62/SLC16A1/NDEL1/VPS4B/CTNNB1/CHMP1A/CEP192/XPO1/CCNF/RANBP1/NDE1/CHMP5/BRCA1/KAT2A/ALMS1/CNTROB/ATF5/CETN2/CHMP4B/HAUS7/GOLGA2/PCM1/PLK1/WDR62/CHMP1B/NSFL1C/CHD3/KIAA0753/CKAP5/RBM14/AURKA/ODF2/CEP250/NPM1/NAT10
GO:0018958	phenol-containing compound metabolic process	107	0.493559	1.7015	0.00293255	0.00822649	0.00242862	4407	tags=41%, list=21%, signal=33%	MOXD1/SNCB/EPAS1/NPR1/GCH1/LY6E/ABAT/GPR37/ATP7A/FOXE1/SLC16A2/SLC1A1/ALDH2/NR4A2/SLC7A11/CDH3/HAND2/SLC16A10/OCA2/EDNRA/CRYM/BCL2/MFSD12/PNMT/ZEB2/GATA3/SLC24A5/PMEL/SLC5A5/SNCAIP/MAOA/CITED1/CHRNB2/TH/TGFB2/DCT/GCNT4/PNKD/HPN/ITGAM/PDE1B/SLC6A3/INSM1/DBH
GO:0045446	endothelial cell differentiation	109	0.491778	1.6968	0.00294118	0.00822649	0.00242862	4104	tags=45%, list=20%, signal=36%	CLDN1/ICAM1/NOTCH1/TJP3/FSTL1/HPSE/F11R/HEY1/PDE2A/CLDN3/TJP2/DLL1/CXCR4/S1PR2/ACVRL1/XDH/GSTM3/HEG1/PPP1R16B/EDNRB/EDNRA/PDE4D/NRP1/HAPLN2/STC1/SCUBE1/PLCB1/MET/HOXA13/KDR/HEY2/S1PR1/BMP6/TIE1/CDH5/SOX18/ATOH8/PROX1/ROBO4/RAPGEF3/BMP4/CEACAM1/PROC/PECAM1/ZDHHC21/MESP1/ARHGEF26/APOLD1/NOTCH4
GO:0007006	mitochondrial membrane organization	104	-0.447618	-1.69437	0.00319489	0.00822649	0.00242862	4269	tags=42%, list=21%, signal=34%	ROMO1/SLC25A6/NDUFA13/NOL3/CHCHD3/CALM3/OXA1L/MUL1/CNP/MTX3/TIMM10B/ARHGAP11B/BCL2L2/SLC25A5/IMMT/BLOC1S2/PEX5/TIMM22/RHOT2/SLC35F6/BCS1L/PDCD5/TIMM8B/BAX/GHITM/MTX1/VDAC2/TMEM11/HK2/NMT1/SAMM50/AFG3L2/HSPA4/TIMM13/MYC/BNIP3L/HSPA9/GSK3A/DNAJC11/MFN2/SPG7/LETM1/TOMM22/TIMM50
GO:0014066	regulation of phosphatidylinositol 3-kinase signaling	102	0.492361	1.69003	0.00291545	0.00822649	0.00242862	3992	tags=36%, list=19%, signal=29%	FN1/SRC/PDGFRB/ROR2/UNC5B/PIK3AP1/DAB2IP/SERPINE2/PRR5/ERBB3/NTRK1/PDGFD/PDGFA/IL18/GPER1/BTN2A2/PDGFRA/RASGRP1/F2R/INSR/PIP5K1C/PPP1R16B/SEMA4D/FLT3/PRR5L/ERBB4/PLXNB1/ANGPT1/KDR/FBXL2/CEACAM1/FLT1/TGFB2/PIP5K1B/PPARD/ROR1/HGF
GO:0009060	aerobic respiration	151	-0.417233	-1.68754	0.00333333	0.00822649	0.00242862	5581	tags=61%, list=27%, signal=45%	NDUFB4/COX5A/UQCRB/UQCRFS1/CYCS/MRPS36/NDUFB6/BNIP3/NDUFC1/NDUFA4/BLOC1S1/SLC25A33/COX5B/SUCLG2/SLC25A14/DNAJC30/NDUFA1/NDUFB1/SURF1/COX6A1/DLST/DLAT/NDUFS1/NDUFB10/SUCLG1/COX7A2/FH/NDUFA7/IDH3A/NDUFAB1/NDUFA5/MTFR1L/UQCRC1/NDUFB2/NDUFA2/COQ9/PDHB/SDHB/MTFR2/PANK2/IDH3G/NDUFB8/NDUFS5/COA6/UQCRQ/OXA1L/NDUFC2-KCTD14/NDUFA12/NDUFA6/NDUFV2/NDUFB5/COX7A2L/UQCR10/NDUFA10/NDUFS6/NDUFS8/COX10/NDUFC2/SDHC…
GO:0010927	cellular component assembly involved in morphogenesis	105	0.485296	1.67174	0.00290698	0.00822649	0.00242862	4668	tags=45%, list=23%, signal=35%	TPPP/ABCA2/ANKRD1/PMP22/TMOD2/ITGB4/PDGFRB/GPC1/CSRP2/MYL9/MYPN/OBSCN/CCDC136/ANK2/CNTN1/CD9/PDGFRA/TNNT1/PHLDB2/UGT8/NKX2-5/ACTG1/OBSL1/NEBL/KRT19/KLHL41/CNTNAP1/SPINK2/MYLK3/RFX2/TNNT3/MEF2A/PROX1/CSRP1/TMOD1/PGM5/TPM1/TLR2/EDN1/ERCC2/SYNPO2L/MYOM2/FIG4/ACTN2/MYL2/MYOZ2/IHH
GO:0001824	blastocyst development	112	-0.432881	-1.67092	0.00303951	0.00822649	0.00242862	3983	tags=40%, list=19%, signal=33%	NDUFA2/RPL7L1/CHEK1/YAP1/STMN3/NCAPG2/DAD1/CNOT3/TEAD4/CCNB1IP1/NDEL1/GABPA/NLE1/SBDS/CNOT2/SP3/TTLL4/ZNF830/TAF8/PALB2/ACTL6A/CUL3/SLC35E2B/UBE2A/BYSL/ZPR1/BCOR/LATS1/SMARCB1/TBL1XR1/RRP7A/SUPT6H/COPS2/RTN4/SRF/RTF1/CNOT1/XAB2/CAPN2/MFN2/WDR74/NASP/PSMC4/EMG1/TM4SF1
GO:0090316	positive regulation of intracellular protein transport	152	-0.413927	-1.66742	0.00344828	0.00822649	0.00242862	2499	tags=34%, list=12%, signal=30%	CHP1/FIS1/SAR1A/UBE2J2/UBE2L3/ATG13/EMD/HPS4/CTDSPL2/KIF20B/TCF7L2/PSEN1/UBE2D3/ICE1/PDCD5/OAZ1/ARIH2/MYO1C/ZPR1/OAZ3/MAVS/RBM22/CDC42/HUWE1/XPO4/YWHAE/RNF31/TARDBP/CIB1/BCAP31/PCM1/NPEPPS/NMT1/UBR5/IPO5/SAE1/VPS11/MIEF1/STOM/RAN/TM9SF4/BAP1/USP36/AKT2/GSK3A/ANP32B/TRIM28/BAG3/PCNT/HSP90AB1/SMAD3
GO:0040029	regulation of gene expression, epigenetic	121	-0.430821	-1.66242	0.00320513	0.00822649	0.00242862	3848	tags=42%, list=19%, signal=35%	SUZ12/EIF1/CHEK1/MTA1/MORC2/TRIM27/SUV39H1/CTBP1/TDG/CDK2/EPC1/UBR2/TPR/SMCHD1/PHF8/RRP8/RBM15/RIF1/ZNF304/EZH1/CREBZF/AXIN1/PRMT7/YTHDC1/ARID1B/WBP2/ARID4A/SETDB1/BRCA1/METTL3/RBM15B/ZNF335/RLIM/CTCF/ZNFX1/CBX3/SMARCD1/EP300/UPF1/DNMT1/SMYD5/HNRNPU/EXOSC10/SIN3A/RFWD3/KMT2D/TRIM28/BAZ2A/ARID1A/POLE3/HMGA2
GO:0042303	molting cycle	106	0.482859	1.66241	0.00293686	0.00822649	0.00242862	4147	tags=44%, list=20%, signal=36%	NGFR/NOTCH1/HPSE/SNAI1/SMO/TP63/PDGFA/PPP1R13L/GLI2/FZD6/LHX2/LGR4/ATP7A/FOXE1/DKK1/LRP4/FZD3/FA2H/CDH3/WNT10B/CD109/FERMT1/MPZL3/SHH/TRPV3/TNFRSF19/HOXC13/TSPEAR/BCL2/FST/ALX4/TSKU/IGFBP5/LRIG1/LAMA5/SOX18/GAL/ZDHHC21/MSX2/TGFB2/WNT10A/KRT17/KRT83/FOXQ1/LGR5/FGFR2/ERCC2
GO:0042633	hair cycle	106	0.482859	1.66241	0.00293686	0.00822649	0.00242862	4147	tags=44%, list=20%, signal=36%	NGFR/NOTCH1/HPSE/SNAI1/SMO/TP63/PDGFA/PPP1R13L/GLI2/FZD6/LHX2/LGR4/ATP7A/FOXE1/DKK1/LRP4/FZD3/FA2H/CDH3/WNT10B/CD109/FERMT1/MPZL3/SHH/TRPV3/TNFRSF19/HOXC13/TSPEAR/BCL2/FST/ALX4/TSKU/IGFBP5/LRIG1/LAMA5/SOX18/GAL/ZDHHC21/MSX2/TGFB2/WNT10A/KRT17/KRT83/FOXQ1/LGR5/FGFR2/ERCC2
GO:0006821	chloride transport	107	0.475917	1.64068	0.00293255	0.00822649	0.00242862	4459	tags=36%, list=22%, signal=29%	SLC12A7/CA2/GABRD/ABCB1/SLC26A10/ANO8/CLDN4/ANO9/SLC26A2/TTYH3/SLC4A8/NMUR1/GLRB/SLC1A1/PCYOX1/OSTM1/ANO4/CLIC3/CLCNKB/TTYH2/CLCNKA/FXYD1/SLC26A4/PRKG2/ANO1/CLCN4/SLC6A1/SLC26A7/SLC12A8/SLC4A10/TTYH1/SLC12A5/GABRG1/P2RY6/GABRQ/GABRB3/GABRB2/ANO2/SLC12A2
GO:0030148	sphingolipid biosynthetic process	101	0.47589	1.63403	0.00290276	0.00822649	0.00242862	2880	tags=33%, list=14%, signal=28%	ELOVL7/ABCA2/ELOVL4/CERS4/B4GALNT1/ELOVL2/SPHK1/ST8SIA4/A4GALT/SPTSSB/ALOX12B/PRKCD/ST6GALNAC3/CYP4F22/ST3GAL5/DEGS2/FA2H/ASAH1/UGT8/ALOXE3/CERKL/CERS1/CERS6/ST8SIA1/SGPP1/ST8SIA5/ST6GALNAC5/GAL3ST1/FUT9/B4GALT4/P2RX7/SPTLC3/ELOVL3
GO:0006476	protein deacetylation	111	-0.423921	-1.63293	0.0030581	0.00822649	0.00242862	4531	tags=49%, list=22%, signal=38%	HDAC5/SPRED2/HDAC1/MBD3/SIRT2/PER2/GATAD2A/KDM5A/MBIP/CHD4/SMARCAD1/MTA1/SUV39H1/PRKAA1/NCAPG2/CTBP1/VEGFA/TBL1X/HDAC2/ELK4/MORF4L2/RBBP7/RRP8/ZBTB7B/FNTA/GATAD2B/REST/SREBF1/SIRT3/NIPBL/DYRK1A/DR1/SKI/KAT2A/SAP30BP/TBL1XR1/AKAP8L/MORF4L1/HDAC10/RBBP4/EP300/CHD3/AKAP8/SFPQ/PER1/RBM14/SIRT7/MTA2/WDR5/HDAC7/BRMS1/SIN3A/BAZ2A/CCAR2
GO:0044839	cell cycle G2/M phase transition	146	-0.403552	-1.61927	0.00328947	0.00822649	0.00242862	3778	tags=42%, list=18%, signal=34%	CHEK1/RINT1/CALM3/ING4/RAB11A/CCDC57/UIMC1/CDK2/DTL/RRM2B/BRCC3/CCNY/FZR1/WEE1/CCNB2/ATAD5/TAF2/NAE1/DNM2/VPS4B/CDK5RAP3/BACH1/ORC1/CDC6/ZNF830/DONSON/FOXM1/AVEN/VPS4A/RAD21/BABAM1/BRCA1/TAOK1/TAOK2/CENPF/LATS1/ENSA/ATF5/CCNG1/DBF4B/TRIM39/AKAP8L/CCNA2/PLK1/TOPBP1/CDC25A/SYF2/BRD4/CCNB1/AKAP8/CCND1/CDC25B/KHDRBS1/INTS3/AURKA/SIN3A/CDK4/RCC2/CALM2/NPM1/HMGA2
GO:1903052	positive regulation of proteolysis involved in cellular protein catabolic process	123	-0.420273	-1.6151	0.00331126	0.00822649	0.00242862	2401	tags=31%, list=12%, signal=27%	AXIN1/PSMC1/STUB1/TMEM259/UBQLN1/PSEN1/RBX1/GABARAP/ARIH2/HECTD1/TAF1/PSMC2/ZER1/GBA/SGTA/ZFAND2A/BCAP31/RAD23A/PLK1/NFE2L2/SUMO2/SMURF1/PTK2/PSMC5/PSMC6/KEAP1/AKT1/PSMC3/BAG6/CSNK1A1/GSK3A/AURKA/CSNK1D/USP5/CAV1/PSMC4/RNF40/VCP
GO:0030203	glycosaminoglycan metabolic process	111	0.467852	1.61277	0.00296296	0.00822649	0.00242862	4729	tags=46%, list=23%, signal=36%	DSEL/CHST2/HPSE/HS6ST1/PDGFRB/CHST11/PXYLP1/B3GNT3/CHST15/GLCE/IDS/NDNF/FUCA1/UST/CHST6/DSE/SPOCK3/EDNRB/EDNRA/XYLT2/CHST1/GUSB/ANGPT1/CHPF/B4GALT4/CEMIP/EGFLAM/NDST3/ITIH5/B3GNT2/CHST12/HEXB/CHSY3/CHST13/B3GAT3/B3GNT4/CSGALNACT2/CSGALNACT1/ITIH4/FOXC1/IL15/EXT2/HS3ST5/BGN/TNFAIP6/HS3ST6/HS3ST3A1/HS2ST1/NDST4/EGF/TGFB1
GO:0030278	regulation of ossification	109	0.466921	1.61104	0.00294118	0.00822649	0.00242862	3691	tags=39%, list=18%, signal=33%	GJA1/NOTCH1/PHOSPHO1/SFRP1/KREMEN1/NOTUM/ENPP1/COMP/FZD9/SLC8A1/CSF1/DKK1/TRPM4/LRP4/WNT10B/GPM6B/KREMEN2/WNT4/TMEM119/SMAD6/ATP2B1/CYP27B1/BCL2/BMP7/MDK/PKDCC/P2RX7/FBN2/BMPR1B/SRGN/SIX2/S1PR1/BMP6/BMP2/MEF2C/EGR2/RUNX2/FAM20C/BMP4/BMP2K/MATN1/LTF/TGFB2
GO:0002062	chondrocyte differentiation	100	0.469269	1.6076	0.00291545	0.00822649	0.00242862	3605	tags=42%, list=17%, signal=35%	FGFR3/ANXA6/AXIN2/CHST11/COMP/COL27A1/ADAMTS7/COL2A1/WNT2B/GDF6/PTHLH/SLC39A14/EFEMP1/TGFBR2/WNT10B/ACVRL1/SCIN/MDK/NKX3-2/NPPC/PKDCC/GPLD1/PTH1R/RUNX3/COL3A1/CREB3L2/ARID5A/COL11A1/BMPR1B/SULF2/SIX2/BMP6/FGF18/TSKU/BMP2/TRPS1/MEF2C/RUNX2/HOXA11/BMP4/MATN1/MSX2
GO:0002526	acute inflammatory response	103	0.467325	1.60701	0.00291545	0.00822649	0.00242862	4584	tags=39%, list=22%, signal=30%	FN1/ASS1/SERPINA1/PTGES/TNFRSF11A/IL6R/HLA-E/TFR2/ZP3/ADORA1/CREB3L3/F12/F8/SERPINA3/EDNRB/F3/C3/GATA3/PIK3CG/SIGIRR/ELANE/MYLK3/CEBPB/PTGER3/IL6ST/A2M/PRCP/SERPINF2/NLRP6/ITIH4/CD163/NLRP3/FUT7/VNN1/TNFSF4/NUPR1/PLA2G2D/ADRA2A/CD6/ORM2
GO:0001909	leukocyte mediated cytotoxicity	118	0.463107	1.6048	0.00291971	0.00822649	0.00242862	5153	tags=42%, list=25%, signal=32%	SERPINB9/CORO1A/ICAM1/HLA-B/HLA-F/STXBP2/EMP2/CTSH/ULBP1/HLA-E/PPP3CB/IL18/RASGRP1/STX7/ULBP3/NOS2/ULBP2/RAET1E/CTSC/NCKAP1L/P2RX7/PVR/VAV1/ELANE/HLA-A/GZMM/IL12A/IL7R/HLA-DRA/RAET1G/CEACAM1/AZU1/SCNN1B/NLRP6/HAVCR2/STAT5B/PIK3R6/ITGAM/IL12RB1/AZGP1/HLA-DRB1/RAB27A/TYROBP/CX3CR1/KLRC3/HLA-H/IL12B/UNC13D/ARRB2/TUBB4B
GO:0043406	positive regulation of MAP kinase activity	111	0.465336	1.6041	0.00296296	0.00822649	0.00242862	4729	tags=41%, list=23%, signal=32%	TPD52L1/CD24/KITLG/SRC/PDGFRB/ROR2/DAB2IP/TNFRSF11A/PDGFD/PDE5A/PDGFA/MAP4K2/CD40/FZD4/RASGRP1/TGFA/DKK1/MAGED1/TLR6/MAP3K10/INSR/PAK1/FLT3/LRRK2/ROBO1/PIK3CG/SASH1/P2RX7/FZD8/PIK3R5/ELANE/DUSP19/FGF18/FGD2/FLT1/MAP2K6/GHR/IL34/PIK3R6/EDN1/ADRA2A/MAP3K13/PTK2B/NOD2/EGF/TGFB1
GO:0014074	response to purine-containing compound	130	0.453312	1.60239	0.00282486	0.00822649	0.00242862	2997	tags=30%, list=14%, signal=26%	COL1A1/SDC1/HSPA5/ASS1/HSP90B1/DMTN/HCN2/CIB2/PLAT/P2RY2/ADORA2A/PDE2A/KCNJ11/AHR/AQP1/AKAP6/CDO1/SLC8A1/CPS1/TRPM4/WNT10B/AREG/PDE3A/P2RY1/RYR1/INHBB/TRPC3/STC1/PIK3CG/P2RX4/SLC5A5/VGF/GSTM2/P2RX7/HCN4/TMEM38A/P2RX2/CITED1/IGFBP5
GO:0034308	primary alcohol metabolic process	100	0.466835	1.59926	0.00291545	0.00822649	0.00242862	3799	tags=29%, list=18%, signal=24%	CACNA1H/ALDH1A3/DKK3/DHRS7/H6PD/DGAT2/GDPD1/ALDH2/DAB2/AKR1B1/HSD11B2/EDNRB/WNT4/LRAT/CBR4/ALDH1A1/AKR1A1/NAPEPLD/AKR1C3/ACSS1/RETSAT/BMP6/BMP5/BMP2/ALDH1B1/ALDH3B1/SCNN1B/CYP11A1/PLB1
GO:0035270	endocrine system development	126	0.45359	1.59545	0.002849	0.00822649	0.00242862	4076	tags=42%, list=20%, signal=34%	RAP1GAP/DKK3/SOX4/ARID5B/ONECUT2/NEUROD1/SMO/ANXA1/LY6E/IL6R/GLI2/DLL1/PITX2/GIPR/PITX1/CDH2/PDGFRA/FOXE1/NKX2-2/NKX6-1/CDKN1C/INSR/NKX2-5/NR5A1/TBX1/SHH/WNT4/LHX3/EDNRA/WNT11/INHBB/CDH1/GATA3/MDK/STRA6/MNX1/POU3F2/HNF4A/NKX2-1/THRA/BMP6/BMP5/BMP2/SIX3/RFX6/GIP/BMP4/PDX1/CRH/NOG/SOX2/PAX6/EDN1
GO:0050796	regulation of insulin secretion	137	0.449652	1.59461	0.00283286	0.00822649	0.00242862	3858	tags=35%, list=19%, signal=29%	SYT7/SFRP1/SOX4/ACVR1C/BRSK2/NEUROD1/SLC8B1/KCNJ11/BAIAP3/ABAT/FKBP1B/PPP3CB/GIPR/KCNB1/GPER1/LRP5/GCK/TRPM4/NKX6-1/MYRIP/IRS1/ADCY5/NOS2/CHGA/TCIRG1/INHBB/ICA1/SYTL4/TM7SF3/HNF4A/BLK/SSTR5/GPLD1/ANO1/ACSL4/HMGN3/OXCT1/RPH3AL/RFX6/AACS/GIP/PIM3/ABCC8/BMP8A/PDX1/DOC2B/CD38/PPARD
GO:0007612	learning	136	0.446919	1.58052	0.00285307	0.00822649	0.00242862	4134	tags=42%, list=20%, signal=34%	NDRG4/EPHB2/JPH3/SHANK3/ABCA7/MAPK8IP2/SYT11/ASIC1/PRKAR2B/GRIN1/C1QL1/SLC8A2/RAG1/RGS14/OPRL1/NRGN/PPP3CB/ARC/NRXN2/BCHE/FYN/LGMN/DKK1/SLC1A1/TANC1/SLC7A11/BTG2/INSR/TPBG/HRH1/NPTX2/KRAS/STRA6/CNTNAP2/ADGRB3/BRSK1/JPH4/SHANK1/PLCB1/NRXN1/ATP8A1/NEUROD2/NETO1/SLC6A1/CHRNB2/RAPGEF3/LRRN4/TH/ABCC8/NLGN3/SLC12A5/ATP1A2/TLR2/CHST10/PDE1B/EN1/PTN
GO:1903364	positive regulation of cellular protein catabolic process	145	-0.394082	-1.57417	0.00337838	0.00822649	0.00242862	2471	tags=31%, list=12%, signal=28%	LDLR/AXIN1/PSMC1/STUB1/TMEM259/UBQLN1/PSEN1/RBX1/GABARAP/ARIH2/HECTD1/TAF1/PSMC2/MSN/ZER1/GBA/FBXL5/SGTA/ZFAND2A/BCAP31/RAD23A/PLK1/NFE2L2/SUMO2/SMURF1/PTK2/PSMC5/PSMC6/KEAP1/AKT1/VPS11/VPS35/PSMC3/BAG6/CSNK1A1/EZR/GSK3A/AURKA/CSNK1D/USP5/CAV1/PTTG1IP/PSMC4/RNF40/VCP
GO:0098732	macromolecule deacylation	126	-0.40744	-1.5727	0.00333333	0.00822649	0.00242862	4333	tags=45%, list=21%, signal=36%	HDAC1/MBD3/SIRT2/PER2/GATAD2A/KDM5A/MBIP/CHD4/SMARCAD1/MTA1/ABHD17B/SUV39H1/PRKAA1/NCAPG2/CTBP1/VEGFA/TBL1X/HDAC2/ELK4/MORF4L2/RBBP7/RRP8/ZBTB7B/FNTA/GATAD2B/REST/ABHD16A/SREBF1/SIRT3/PPT2/NIPBL/DYRK1A/DR1/SKI/KAT2A/SAP30BP/PPT1/LYPLA2/TBL1XR1/AKAP8L/MORF4L1/HDAC10/RBBP4/EP300/CHD3/AKAP8/SFPQ/PER1/RBM14/SIRT7/MTA2/WDR5/HDAC7/BRMS1/SIN3A/BAZ2A/CCAR2
GO:2000045	regulation of G1/S transition of mitotic cell cycle	141	-0.396466	-1.57219	0.00334448	0.00822649	0.00242862	4046	tags=36%, list=20%, signal=29%	MTBP/LSM10/RRM1/PLRG1/ANKRD17/FBXO31/PRMT2/MIR221/E2F1/CDK2/TFDP1/BRD7/PKD1/FBXO7/WEE1/ADAM17/PML/CDK7/RPA2/GTSE1/CDKN2C/CDC6/RPL26/TMEM14B/CPSF3/SDE2/CUL4B/PSME1/KMT2E/TRIAP1/ECD/ZNF655/WAC/CDK10/MEPCE/PPP2CA/CDKN1B/PSME2/RPTOR/GIGYF2/AKT1/APEX1/CCND1/PRKDC/CTDSP2/CUL4A/EIF4G1/CTDSP1/PSME3/RFWD3/DDX3X
GO:0051897	positive regulation of protein kinase B signaling	110	0.456347	1.5719	0.00296736	0.00822649	0.00242862	2674	tags=30%, list=13%, signal=26%	IGF2/MEIS3/HPSE/HIP1/SRC/GDF15/RASD2/GAS6/STOX1/PDGFA/H19/IL18/TNFAIP8L3/RET/PIK3CD/PINK1/INSR/TPBG/TSPYL5/LRP2/PIK3CB/F3/MIR675/GATA3/PIK3CG/ANGPT1/P2RX4/ENG/CX3CL1/C1QTNF1/AKR1C3/MET/PIK3R5
GO:0019827	stem cell population maintenance	133	-0.398742	-1.56146	0.00324675	0.00822649	0.00242862	2980	tags=35%, list=14%, signal=30%	EIF4ENIF1/SS18/BCL9/MTF2/RIF1/EIF4E/PAF1/TAF6L/CTNNB1/SOX9/SMC3/REST/ZC3H13/CNOT2/ELAVL1/TPT1/NIPBL/LEO1/SKI/RAF1/KAT2A/LSM1/METTL3/MED6/MED15/VPS72/SMC1A/KLF10/PCM1/LDB1/LIF/MED12/KDM3A/TRIM8/RTF1/MYC/CNOT1/MED28/DDX6/CUL4A/WDR43/SRRT/GNL3/IGF2BP1/PHF19/HMGA2
GO:0098727	maintenance of cell number	135	-0.396198	-1.55593	0.00328947	0.00822649	0.00242862	2980	tags=34%, list=14%, signal=29%	EIF4ENIF1/SS18/BCL9/MTF2/RIF1/EIF4E/PAF1/TAF6L/CTNNB1/SOX9/SMC3/REST/ZC3H13/CNOT2/ELAVL1/TPT1/NIPBL/LEO1/SKI/RAF1/KAT2A/LSM1/METTL3/MED6/MED15/VPS72/SMC1A/KLF10/PCM1/LDB1/LIF/MED12/KDM3A/TRIM8/RTF1/MYC/CNOT1/MED28/DDX6/CUL4A/WDR43/SRRT/GNL3/IGF2BP1/PHF19/HMGA2
GO:0048660	regulation of smooth muscle cell proliferation	144	0.43514	1.55392	0.00282885	0.00822649	0.00242862	4076	tags=34%, list=20%, signal=28%	NOTCH3/GJA1/NDRG4/CDKN1A/APOE/NPR3/CNN1/NPR1/PDGFRB/IGFBP3/NDRG2/LDLRAP1/IL6R/PDGFD/IL18/MMP9/ITGA2/GPER1/RBPMS2/CALCRL/PPARG/TGFBR2/S1PR2/TNFAIP3/NPPC/ELN/CX3CL1/APLN/PTGIR/ELANE/ANG/S1PR1/IGFBP5/BMP2/IL12A/MEF2C/HTR1B/CYBA/BMP4/SERPINF2/NOS3/IRAK4/PPARD/TPM1/NR4A3/IL15/P2RY6/FGFR2/EDN1
GO:0061041	regulation of wound healing	121	0.446486	1.55159	0.00289855	0.00822649	0.00242862	3547	tags=36%, list=17%, signal=30%	CLDN1/EPHB2/APOE/MYLK/HPSE/DMTN/PLAT/ANXA1/SERPINE2/CLDN4/CLDN3/CADM4/ABAT/PDGFA/PRKCD/CD9/TBXA2R/PDGFRA/CXCR4/PHLDB2/F2R/CD109/ACTG1/FERMT1/SERPING1/TNFAIP3/F12/WNT4/ACTA2/F3/OCLN/ENPP4/C1QTNF1/EPPK1/CD36/ADAMTS18/UBASH3B/WFDC1/PROS1/SERPINF2/CEACAM1/PROC/NOS3/ABCC8
GO:0046683	response to organophosphorus	122	0.445178	1.55154	0.00287356	0.00822649	0.00242862	2997	tags=29%, list=14%, signal=25%	COL1A1/SDC1/HSPA5/ASS1/HSP90B1/DMTN/HCN2/CIB2/PLAT/P2RY2/PDE2A/KCNJ11/AHR/AQP1/AKAP6/CDO1/SLC8A1/CPS1/TRPM4/WNT10B/AREG/PDE3A/P2RY1/INHBB/TRPC3/STC1/PIK3CG/P2RX4/SLC5A5/VGF/P2RX7/HCN4/P2RX2/CITED1/IGFBP5
GO:0050905	neuromuscular process	144	0.434094	1.55019	0.00282885	0.00822649	0.00242862	5121	tags=44%, list=25%, signal=33%	JPH3/NPAS1/ALDH1A3/STAC2/COMP/GCH1/ADORA2A/GRIN2D/MYO7A/POU4F1/TMEM150C/CAMTA1/GLRB/MYH14/USH1G/TNNT1/RAC3/ADARB1/ADCY5/FGF12/NR4A1/EDNRA/SCN1A/IGDCC3/GRIN2C/AGTPBP1/STRA6/SCN4A/CNTNAP1/USH1C/JPH4/GSTM2/SHANK1/POU4F2/NRXN1/SLITRK6/CHRND/ITPR1/HEXB/BCR/NEFL/TNNT3/TNNI3/HMX3/GM2A/BACE1/GBX1/TNNC1/KCNA1/PNKD/FXN/KCNJ2/SLC6A3/STAC/GAA/STAC3/GPR88/GRID2/KCNQ1/CTNNA2/TCF15/DMD/ATP8A2
GO:1903322	positive regulation of protein modification by small protein conjugation or removal	129	-0.399747	-1.54941	0.0033557	0.00822649	0.00242862	4530	tags=51%, list=22%, signal=40%	DCUN1D2/CDK9/CHFR/DCUN1D3/PSMD10/FANCM/MYCBP2/ARNT/RNF111/ZC3H12A/BTRC/AMER1/HSPBP1/CRY1/BIRC2/DCUN1D5/DCUN1D1/NMI/FBXW7/TOLLIP/MTA1/UBE2C/MUL1/PIAS4/RPS2/DCUN1D4/TNIP1/BCL10/TOPORS/FZR1/UBE3A/MALT1/WDR48/UBB/CDK5RAP3/AXIN1/STUB1/UBE2L3/CUL3/UBQLN1/RBX1/BRCA1/UBE2N/GABARAP/WBP1L/SKP1/ARRDC3/HUWE1/PIAS3/PLK1/PEF1/SAE1/UBE2V1/PDCD6/GSK3A/MAGEA2B/MAGEA2/GNL3/SART3/PHF23/CAV1/PTTG1IP/UBA2/RNF40/DDX3X…
GO:0035601	protein deacylation	122	-0.401641	-1.54578	0.00326797	0.00822649	0.00242862	4333	tags=45%, list=21%, signal=36%	HDAC1/MBD3/SIRT2/PER2/GATAD2A/KDM5A/MBIP/CHD4/SMARCAD1/MTA1/ABHD17B/SUV39H1/PRKAA1/NCAPG2/CTBP1/VEGFA/TBL1X/HDAC2/ELK4/MORF4L2/RBBP7/RRP8/ZBTB7B/FNTA/GATAD2B/REST/SREBF1/SIRT3/NIPBL/DYRK1A/DR1/SKI/KAT2A/SAP30BP/PPT1/LYPLA2/TBL1XR1/AKAP8L/MORF4L1/HDAC10/RBBP4/EP300/CHD3/AKAP8/SFPQ/PER1/RBM14/SIRT7/MTA2/WDR5/HDAC7/BRMS1/SIN3A/BAZ2A/CCAR2
GO:0002687	positive regulation of leukocyte migration	127	0.437711	1.54295	0.002849	0.00822649	0.00242862	5824	tags=50%, list=28%, signal=36%	CALR/ICAM1/KITLG/PGF/IL1R1/GAS6/ITGA4/IL6R/PDGFD/RAC2/ITGA2/CSF1R/CCL20/CAMK1D/LGMN/TMEM102/CSF1/JAM3/ZP3/CXCL8/JAM2/PRSS56/DAPK2/VEGFC/CD74/SPN/TNFRSF14/MDK/P2RX4/NCKAP1L/CX3CL1/CD47/LGALS3/MADCAM1/TRPV4/IL12A/CD99L2/PLVAP/STK39/C5AR1/IL34/EDN1/FUT7/PTN/TNFRSF18/CCL24/PTK2B/MOSPD2/CX3CR1/DOCK8/CXCL10/WNT5A/SWAP70/MAPK3/CMKLR1/PLA2G7/EDN2/THBS1/LBP/TNF/LGALS9/GPSM3/ADAM8
GO:0022900	electron transport chain	148	-0.381988	-1.53951	0.00331126	0.00822649	0.00242862	4746	tags=43%, list=23%, signal=33%	NDUFB1/SURF1/POLG2/COX6A1/NDUFS1/NDUFB10/NDUFA7/NDUFAB1/NDUFA5/NDUFA13/NDUFB2/ETFB/NDUFA2/COQ9/SDHB/SOD2/NDUFB8/ETFA/NDUFS5/COA6/UQCRQ/NDUFC2-KCTD14/NDUFA12/NDUFA6/NDUFV2/AIFM2/NDUFB5/COX7A2L/UQCR10/NDUFA10/NDUFS6/NDUFS8/NDUFC2/SDHC/SDHAF2/ISCU/SLC25A13/NDUFS2/DHRS3/UQCRH/NDUFV3/SDHD/NDUFB9/ADH5/NDUFA9/NDUFV1/COX15/NDUFS3/CYC1/COX4I1/SDHA/PARK7/PLEC/GBA/GHITM/NDOR1/CIAPIN1/GLDC/GSR/CCNB1/SLC25A22…
GO:0008277	regulation of G protein-coupled receptor signaling pathway	130	0.434859	1.53716	0.00282486	0.00822649	0.00242862	3319	tags=30%, list=16%, signal=25%	ARRB1/TMOD2/GNG7/GNG4/TUB/RNF157/MGLL/APLP1/RGS14/OPRL1/RGS2/SYP/RGS11/GIPR/ADA/GPER1/RGS9/ADCYAP1/RGS4/NECAB2/GPRASP1/PLCE1/SLC39A14/RGS5/MRAP2/CXCL8/CHGA/CAMK2A/C3/FRMPD1/APLN/PLCB1/MET/ADM/ABHD6/HTR1B/RPH3AL/PHF24/SLC24A4
GO:0002688	regulation of leukocyte chemotaxis	110	0.446183	1.53689	0.00296736	0.00822649	0.00242862	5494	tags=47%, list=27%, signal=35%	PADI2/CALR/PGF/GAS6/SLC8B1/IL6R/DPP4/MTUS1/RAC2/SLIT2/CSF1R/CAMK1D/LGMN/TMEM102/LYN/CSF1/JAM3/C5/CXCL8/PRSS56/DAPK2/VEGFC/CD74/MDK/NCKAP1L/RIN3/TRPV4/IL12A/C5AR2/STK39/NBL1/C5AR1/MPP1/IL34/EDN1/PTN/SLAMF8/TNFAIP6/PTK2B/NOD2/MOSPD2/CX3CR1/CXCL10/WNT5A/SWAP70/MAPK3/CMKLR1/MMP28/PLA2G7/EDN2/THBS1/LBP
GO:0034101	erythrocyte homeostasis	127	-0.396184	-1.53177	0.00333333	0.00822649	0.00242862	3770	tags=35%, list=18%, signal=29%	HMOX1/G6PD/TMEM14C/NCAPG2/MIR221/VEGFA/RPS17/SLC25A5/JMJD6/ALAS1/ZFP36/CDK5RAP3/RPS24/SP3/GPI/HMGB2/RPS6/RPS14/BRD1/ARID4A/RPS19/MAEA/PTPN2/CASP3/IREB2/KAT7/KMT2E/ADAR/HIF1A/CDK6/ETS1/PRDX1/LDB1/SRF/PRMT1/SLC25A38/PRKDC/MED1/HSPA9/HIPK2/LYAR/AXL/ACIN1/ZFP36L1
GO:0030326	embryonic limb morphogenesis	113	0.444327	1.53046	0.00296736	0.00822649	0.00242862	3933	tags=38%, list=19%, signal=31%	GJA1/CRABP2/NOTCH1/ROR2/CHST11/MSX1/TP63/CYP26B1/AFF3/FZD6/MEGF8/PITX1/LRP5/FRAS1/RECK/FREM2/DKK1/LRP4/PRRX1/HAND2/SALL4/SHH/WNT3/LEF1/BMP7/HOXD13/DLX5/TBC1D32/FBN2/HOXA13/ALX4/ZNF358/RUNX2/DLX6/HOXA11/BMP4/TBX2/MSX2/TGFB2/HOXD9/TBX4/RSPO2/NOG
GO:0035113	embryonic appendage morphogenesis	113	0.444327	1.53046	0.00296736	0.00822649	0.00242862	3933	tags=38%, list=19%, signal=31%	GJA1/CRABP2/NOTCH1/ROR2/CHST11/MSX1/TP63/CYP26B1/AFF3/FZD6/MEGF8/PITX1/LRP5/FRAS1/RECK/FREM2/DKK1/LRP4/PRRX1/HAND2/SALL4/SHH/WNT3/LEF1/BMP7/HOXD13/DLX5/TBC1D32/FBN2/HOXA13/ALX4/ZNF358/RUNX2/DLX6/HOXA11/BMP4/TBX2/MSX2/TGFB2/HOXD9/TBX4/RSPO2/NOG
GO:0007266	Rho protein signal transduction	130	0.431427	1.52503	0.00282486	0.00822649	0.00242862	2990	tags=30%, list=14%, signal=26%	NGFR/NTN1/ADGRG1/APOE/RHOB/ARRB1/ARHGEF10/PDGFRB/RTN4R/CELSR1/F11R/CDC42EP1/EPS8/ARHGDIB/GPR20/LPAR1/SYNJ2BP/RHOV/MCF2L/F2R/GPR4/ARHGEF25/HEG1/RASGRF2/CCDC125/AGTR1/ARHGDIG/RASIP1/EPS8L1/NRP1/STARD8/ROBO1/GPR17/COL1A2/COL3A1/MET/CDC42EP5/BCR/F2RL2
GO:0009411	response to UV	139	-0.384106	-1.51901	0.00334448	0.00822649	0.00242862	3536	tags=36%, list=17%, signal=30%	CHEK1/ERCC1/PRKAA1/STK11/PARP1/POLD3/SDF4/REV1/DTL/PIK3R1/PCNA/UBE2B/ERCC5/PML/GTF2H2/ERCC3/UBE4B/NEDD4/EIF2AK4/ATF4/ATR/RELA/RPL26/MEN1/SDE2/UBE2A/CUL4B/ZBTB1/METTL3/TAF1/CASP3/BMF/BAX/TRIAP1/MSH6/RHNO1/EIF2S1/CDC25A/YY1/EP300/AKT1/MYC/CCND1/RUVBL2/CREBBP/USF1/DDB1/NOC2L/NPM1/CCAR2
GO:0070304	positive regulation of stress-activated protein kinase signaling cascade	128	0.430349	1.51612	0.00285714	0.00822649	0.00242862	4074	tags=35%, list=20%, signal=28%	RASSF2/TPD52L1/MAPK8IP2/FLT4/ANKRD6/WNT7B/DAB2IP/SPHK1/SEMA3A/MAP4K2/MTURN/MAPK8IP1/DIXDC1/GDF6/LYN/RASGRP1/MAP3K10/XDH/HAND2/SH3RF3/TNFRSF19/FGF19/MID1/RELL2/DUSP15/SASH1/PLCB1/EMC10/RIPK2/DUSP19/BMP2/TRPV4/FZD7/BIRC7/GADD45A/STK39/TLR3/BMP4/SERPINF2/IGFBP6/TGFB2/DUSP22/TRAF3/LTBR/PJA2
GO:0019079	viral genome replication	124	-0.393338	-1.51547	0.00330033	0.00822649	0.00242862	3800	tags=38%, list=18%, signal=31%	PPIE/INPP5K/MORC2/TRIM38/HACD3/MIR221/CTBP1/RAB5A/TNIP1/TMEM39A/SRPK1/PPIH/NUCKS1/HSPA8/PI4KA/ATG16L1/EIF2AK4/LAMTOR5/VAPA/BANF1/PKN2/SETDB1/CCNK/STAU1/MAVS/TOP2B/SMARCB1/PCBP1/ADAR/CDC42/CNOT7/PPIA/ZNFX1/RAD23A/PCBP2/STOM/KPNA6/DEK/LARP1/PABPC1/TARBP2/DDB1/TRIM28/ILF3/DDX3X/VCP/HMGA2
GO:0006909	phagocytosis	220	0.404239	1.51173	0.00263505	0.00822649	0.00242862	2903	tags=25%, list=14%, signal=22%	LRP1/CALR/CORO1A/SYT7/ABCA7/ADGRB1/SYT11/SRC/IL2RB/ITGB3/PRTN3/CD302/PLCG2/TGM2/GAS6/ANXA1/SPHK1/TUB/ADORA2A/SIRPA/ELMO1/COLEC12/RAC2/MYO7A/PRKCD/ITGA2/DOCK2/MFGE8/CAMK1D/FYN/LYN/DYSF/TYRO3/SH3BP1/ADORA1/PIP5K1C/ALOX15/PAK1/PRKCG/C3/XKR8/NCKAP1L/ITGAL/RHOBTB1/P2RX7/MET/VAV3/VAV1/RAB20/CD47/CD36/ELANE/BIN2/IL15RA/BCR
GO:0033002	muscle cell proliferation	198	0.401929	1.48909	0.00268456	0.00822649	0.00242862	4287	tags=34%, list=21%, signal=27%	NOTCH3/GJA1/NDRG4/NOTCH1/CDKN1A/APOE/NPR3/CNN1/NPR1/PDGFRB/IGFBP3/NDRG2/LDLRAP1/IL6R/PDGFD/IL18/MMP9/ITGA2/GPER1/RBPMS2/TP73/CALCRL/PPARG/TGFBR2/S1PR2/NKX2-5/TNFAIP3/SHH/ERBB4/NPPC/ANGPT1/ELN/CX3CL1/APLN/PTGIR/ELANE/HEY2/ANG/S1PR1/IGFBP5/BMP2/ZFPM2/IL12A/MEF2C/HTR1B/CYBA/FGF20/BMP4/SERPINF2/TBX2/NOS3/IRAK4/TGFB2/JARID2/FOXC1/PPARD/TPM1/NR4A3/NOG/IL15/P2RY6/FGFR2/EDN1/MEGF10/CDK1/ID2/VIP
GO:0072331	signal transduction by p53 class mediator	161	-0.367245	-1.48648	0.00343643	0.00822649	0.00242862	3457	tags=39%, list=17%, signal=33%	STK11/E2F1/KAT5/RNF34/RRM2B/TOPORS/TAF9/BOP1/MDM4/HINT1/ATAD5/ARMC10/PML/RRP8/SHISA5/RPL23/RPS20/RRS1/MAPKAPK5/UBB/URB2/CDK5RAP3/GTSE1/PAK1IP1/RPL37/ATR/FOXM1/RPL26/DYRK1A/RPS7/ZMPSTE24/MTOR/TAF1/RPL11/SNW1/BAX/RPL5/TRIAP1/RPF2/CDKN1B/RFFL/AEN/EP300/AKT1/MYC/COPS3/C16orf72/USP10/BAG6/RRN3/HIPK2/AURKA/MAGEA2B/USP7/NOP2/MAGEA2/DDX5/MYBBP1A/EIF5A/PTTG1IP/PRMT5/HNRNPK/CD44
GO:0016482	cytosolic transport	153	-0.367191	-1.48166	0.00343643	0.00822649	0.00242862	3639	tags=41%, list=18%, signal=34%	SNX1/MAP2K2/TRIM27/WIPI1/VPS51/VPS29/RAB5A/STX6/ARL8B/GBF1/GAK/WASH3P/MAP2K1/GOSR1/PLEKHJ1/VPS26B/TBC1D23/PIKFYVE/SNX5/RBSN/VTI1A/VPS26A/PTPN23/UBE2O/BECN1/AP4M1/SNX8/TRAPPC10/MAPK1/VTI1B/TBC1D10B/MSN/TMEM87A/ANKFY1/VPS53/TBC1D14/STX5/STX16/AP1G1/BET1L/PIK3R4/LAMP1/RAB14/SRSF10/RAB7A/KIF5B/SNX12/SYS1/YKT6/VPS11/DNAJC13/ATG14/VPS35/VAMP3/WDR81/ACTR2/VPS52/EZR/SGSM2/USP7/CLTC/RHOBTB3/KIF1C
GO:0043542	endothelial cell migration	242	0.391491	1.47949	0.00260756	0.00822649	0.00242862	3532	tags=28%, list=17%, signal=23%	PLXND1/JUP/PTP4A3/CALR/NOTCH1/ADGRA2/APOE/VASH1/RHOB/FSTL1/ADGRB1/FLT4/ITGB3/SPARC/EMP2/DAB2IP/SCG2/CCBE1/ANXA1/EFNB2/DPP4/NRP2/SLIT2/TBXA2R/CD40/PIK3CD/LGMN/SYNJ2BP/PPARG/ACVRL1/SH3BP1/NR2E1/DLL4/NR4A1/PIK3CB/AMOT/HSPB1/MMRN2/VEGFC/NRP1/GATA3/ROBO1/STC1/PIK3CG/SASH1/ANGPT1/P2RX4/KLF4/GPLD1/MET/EMC10/KDR/VSTM4/FGF18/CDH5/SOX18/PRKX/ATOH8/MEF2C/TMSB4X/PROX1/RGCC/GADD45A/PRCP/BMP4/CEACAM1/NOS3
GO:0060401	cytosolic calcium ion transport	174	0.405722	1.47721	0.00275862	0.00822649	0.00242862	3349	tags=29%, list=16%, signal=25%	ATP2A3/CORO1A/JPH3/CACNA1B/GRIN1/PLCG2/SLC8A2/SLC8B1/ANK2/GRIN2D/FKBP1B/GPER1/JPH1/CACNA1A/AKAP6/GP1BB/SLC25A23/FYN/HAP1/SLC8A1/MCOLN3/LYN/F2R/TRPV3/RYR1/ATP2B1/PDE4D/GRIN2C/BCL2/TRPC3/ITPR3/ADCYAP1R1/P2RX4/CX3CL1/CACNB3/CEMIP/JPH4/GSTM2/P2RX7/MICU3/MCOLN2/TMEM38A/ITPR1/P2RX2/MCUR1/TRPV4/UBASH3B/CYBA/SLC24A4/RYR2/TPCN1
GO:0016053	organic acid biosynthetic process	291	0.382517	1.47253	0.00255428	0.00822649	0.00242862	3661	tags=25%, list=18%, signal=21%	FGFR4/ELOVL7/CRABP2/STARD4/MLXIPL/ASS1/SCD5/ALDH1A3/BCAT1/PTGES/GATM/ELOVL4/GAMT/ABCD2/CBR1/ELOVL2/ANXA1/FADS3/SLC27A2/MGLL/ABAT/GSTM4/GGT7/ALOX12B/LIPG/INSIG1/ASNS/PTGIS/CDO1/CPS1/ABHD3/PTGDS/CARNS1/PLOD2/OSBPL6/FA2H/GLS2/ALOXE3/ALOX15/TRIB3/ACACB/CBR4/PTGS1/PHGDH/FGF19/CD74/ALDH1A1/SLC45A3/PRKAA2/CBS/SDSL/GGT1/AKR1A1/AKR1C3/GSTM2/PLA2G4A/LIPH/ACSS1/ACADL/SDS/ELOVL3/LTA4H/AVPR1A/HACD1/ACSBG1/ABC…
GO:0002697	regulation of immune effector process	312	0.380107	1.4724	0.0025413	0.00822649	0.00242862	5139	tags=36%, list=25%, signal=28%	SERPINB9/ICAM1/EPHB2/TNFRSF1B/HLA-B/GPRC5B/HLA-F/STXBP2/PLCG2/IL1R1/LAPTM5/ANXA1/SEMA7A/JAK3/GAB2/HLA-E/AHR/IL27RA/HK1/SUSD4/STXBP1/RAC2/PPP3CB/IL18/ADGRE2/CD40/LYN/RASGRP1/STX7/TRPM4/IL18R1/MYB/IL13RA2/ZP3/SERPING1/NOS2/TRIM6/LACC1/RAET1E/FCER2/FOXF1/IL4R/C3/BST2/CD74/TNFRSF14/GATA3/CFH/TBX21/ANGPT1/NCKAP1L/BLK/CD55/P2RX7/PVR/PRKCZ/ARID5A/VAV1/CD47/RIPK2/CD36/HLA-A/CLEC4G/BCR/LGALS3/HLA-DMB/IL12…
GO:0009913	epidermal cell differentiation	183	0.397853	1.4656	0.0027137	0.00822649	0.00242862	4147	tags=30%, list=20%, signal=24%	DSP/JAG2/MYO6/NOTCH1/PLS1/AQP3/PALLD/PPL/KRT80/ANXA1/TP63/CYP26B1/SULT2B1/MYCL/PDZD7/DLL1/MYO7A/PITX2/SFN/MCOLN3/PRKCH/GRHL1/EXPH5/EVPL/FA2H/CDH3/ASAH1/CD109/CNFN/BCL11B/SGPP1/CYP27B1/TCHH/USH1C/OVOL2/KRT81/KLF4/KRT86/AKR1C3/SLITRK6/HEY2/BCR/KAZN/SFRP4/POU3F1/BMP4/MSX2/KRT17/IRF6/FOXC1/KRT83/ESRP1/PAX6/ATOH1/ERCC2
GO:0046394	carboxylic acid biosynthetic process	289	0.380748	1.46465	0.0025641	0.00822649	0.00242862	3661	tags=25%, list=18%, signal=21%	FGFR4/ELOVL7/CRABP2/STARD4/MLXIPL/ASS1/SCD5/ALDH1A3/BCAT1/PTGES/GATM/ELOVL4/GAMT/ABCD2/CBR1/ELOVL2/ANXA1/FADS3/SLC27A2/MGLL/ABAT/GSTM4/GGT7/ALOX12B/LIPG/INSIG1/ASNS/PTGIS/CPS1/ABHD3/PTGDS/CARNS1/PLOD2/OSBPL6/FA2H/GLS2/ALOXE3/ALOX15/TRIB3/ACACB/CBR4/PTGS1/PHGDH/FGF19/CD74/ALDH1A1/SLC45A3/PRKAA2/CBS/SDSL/GGT1/AKR1A1/AKR1C3/GSTM2/PLA2G4A/LIPH/ACSS1/ACADL/SDS/ELOVL3/LTA4H/AVPR1A/HACD1/ACSBG1/ABCD1/PR…
GO:1902806	regulation of cell cycle G1/S phase transition	165	-0.360913	-1.46331	0.00343643	0.00822649	0.00242862	4183	tags=36%, list=20%, signal=29%	EZH2/FBXW7/MTBP/LSM10/RRM1/PLRG1/ANKRD17/FBXO31/PRMT2/MIR221/E2F1/CDK2/TFDP1/BRD7/PKD1/FBXO7/WEE1/ADAM17/PML/PAF1/CDK7/RPA2/GTSE1/CDKN2C/CDC6/RPL26/TMEM14B/MEN1/CPSF3/SDE2/CUL4B/TAF1/PSME1/KMT2E/TRIAP1/ECD/ZNF655/WAC/TRIM39/CDK10/MEPCE/PPP2CA/CDKN1B/ATP2B4/METTL13/PSME2/RPTOR/GIGYF2/AKT1/APEX1/PHB2/CCND1/PRKDC/CTDSP2/CUL4A/EIF4G1/CTDSP1/PSME3/RFWD3/DDX3X
GO:0060491	regulation of cell projection assembly	183	0.396436	1.46038	0.0027137	0.00822649	0.00242862	2754	tags=28%, list=13%, signal=24%	PODXL/PALM/RAP1GAP/ICAM1/EPHB2/SRC/DMTN/GPM6A/MARK4/DPYSL3/TENM2/CDC42EP1/EPS8/RAB3IP/DOCK11/RAC2/ARAP1/SLIT2/PRKCD/PLXNB3/HAP1/ATP7A/PLCE1/NEURL1/STAU2/CROCC/KLF5/FNBP1L/FSCN1/MAPK15/PPP1R16B/EVL/TBC1D30/KCTD17/EPS8L1/PLD1/MNS1/OCLN/NRP1/SYNE2/DCDC2/RAB17/AGRN/DNM3/P2RX7/EVI5L/TAPT1/GAP43/RHOQ/ARHGAP24/NLGN1
GO:0030323	respiratory tube development	173	0.400878	1.45871	0.00277008	0.00822649	0.00242862	4169	tags=38%, list=20%, signal=30%	NOTCH1/MME/CRISPLD2/PTK7/CEBPA/LOX/EPAS1/FLT4/HS6ST1/PDGFRB/WNT7B/CCBE1/CELSR1/RCN3/CTSH/CTSZ/PDGFA/GLI2/ADA/LIPA/PDGFRA/WNT2B/ATP7A/ACE/TGFBR2/SLC7A11/HEG1/SHH/LHX3/HECA/SIM2/FOXF1/WNT11/KRAS/STRA6/FOXA1/PKDCC/COL3A1/NKX2-1/RAB3A/KDR/THRA/FGF18/LTA4H/IGFBP5/LAMA5/ZFPM2/PROX1/ADAMTSL2/BMP4/TBX2/ADAMTS2/NOS3/PCSK5/CRH/ABCA3/TBX4/RSPO2/TMEM38B/NOG/NKX2-8/FGFR2/ITGB6/THRB/HHIP
GO:0050730	regulation of peptidyl-tyrosine phosphorylation	248	0.384197	1.45278	0.00263158	0.00822649	0.00242862	4996	tags=34%, list=24%, signal=26%	FGFR3/CRLF1/IGF2/DLG3/SFRP1/CD24/KITLG/GPRC5B/SRC/DMTN/ITGB3/SRCIN1/PLCG2/GAS6/EPHA7/ERBB3/IL6R/CADM4/PDGFD/PDGFA/IL18/CSPG4/PRKCD/CNTN1/CSF1R/CD40/FYN/AFAP1L2/TMEM102/LYN/TGFA/NEURL1/ACE/IL11/LRP4/NCK2/AREG/ADORA1/DOK7/SEMA4D/FLT3/CD74/NRP1/TNFRSF14/ERBB4/ANGPT1/PARP14/WNT3A/PRKCZ/PPP2R5B/RIPK2/CD36/IL6ST/BMP6/DOCK3/IL12A/GFRA1/ZFYVE28/BTC/PARP9/PECAM1/PTK6/GHR/DUSP22/IL34/IL15/HGF/SH3BP5/TNFRSF…
GO:0016241	regulation of macroautophagy	155	-0.443491	-1.77614	0.00352113	0.00829738	0.00244954	3323	tags=37%, list=16%, signal=31%	PAFAH1B2/ATP6V1E1/TBK1/RAB3GAP1/TRIM13/PRKACA/SLC25A5/RALB/TMEM39A/VPS26B/IKBKG/SNX5/NEDD4/VPS26A/ATP6V1H/BECN1/RHEB/UBQLN1/WDR45/ATP6V0C/MTOR/HTT/CASP3/GNAI3/CHMP4B/CHMP4A/GBA/WAC/HIF1A/RNF31/CAPNS1/PIK3R4/PIP4K2B/TSC2/TSC1/ATP6V1D/POLDIP2/ATP6V1G1/UBQLN4/SUPT5H/AKT1/SMG1/SPTLC1/ATG14/VPS35/BNIP3L/VDAC1/ATP6V1C1/GAPDH/USP36/LARP1/EXOC7/CAPN1/ATP6V0D1/SMCR8/PHF23/BAG3
GO:0006839	mitochondrial transport	171	-0.457328	-1.86747	0.00353357	0.00831068	0.00245347	4269	tags=48%, list=21%, signal=38%	ROMO1/SLC25A6/NDUFA13/FBXW7/UBL5/NOL3/STARD3/CPT1A/DNLZ/TIMM17A/CSNK2A2/OXA1L/MUL1/LEPROT/CNP/PMPCB/PRKAA1/PITRM1/TIMM10B/AIP/CHCHD4/TOMM7/ARHGAP11B/BCL2L2/FBXO7/SLC25A5/PARL/HTRA2/BLOC1S2/TOMM34/BAG4/TIMM22/SLC25A24/SLC25A13/FIS1/SREBF1/RHOT2/SLC35F6/UBE2J2/UBE2L3/ATG13/HPS4/TIMM21/PSEN1/MTERF4/UBE2D3/BCS1L/PDCD5/TIMM8B/ARIH2/TOMM5/BAX/TIMM17B/HUWE1/RNF31/VDAC2/BCAP31/TIMM44/NPEPPS/HK2/NMT1/SAMM…
GO:2000058	regulation of ubiquitin-dependent protein catabolic process	156	-0.477841	-1.91202	0.0035461	0.00832414	0.00245744	3416	tags=40%, list=16%, signal=34%	SUMO1/CDK2/TAF9/FZR1/UBE3A/MKRN2/RNF139/PML/RPL23/TLK2/AXIN1/STUB1/USP14/EIF3H/XPO1/RPS7/UBQLN1/PSEN1/RBX1/DESI1/GABARAP/ARIH2/HECTD1/PARK7/TAF1/RPL11/LATS1/RPL5/ZER1/GBA/OGT/WAC/SGTA/TRIM39/ZFAND2A/UBXN1/UBE2K/BCAP31/RAD23A/PLK1/NFE2L2/SUMO2/BAG5/SMURF1/PTK2/CSNK2A1/KEAP1/UBQLN4/SMARCC1/AKT1/BAG6/CSNK1A1/RAD23B/HIPK2/GSK3A/AURKA/CSNK1D/USP7/USP5/CAV1/CCAR2/HSP90AB1/VCP
GO:0006479	protein methylation	174	-0.552515	-2.26495	0.00361011	0.00844199	0.00249224	4441	tags=55%, list=21%, signal=43%	ATRX/VCPKMT/ARID4B/KDM6A/JMJD4/CXXC1/FBXO11/EZH2/CARM1/TET2/CHTOP/SETD3/RBBP5/SUZ12/PRDM4/NDUFAF7/KANSL1/EED/BTG1/PRMT2/SUV39H1/FAM98B/PRMT3/PYGO2/PCMTD2/SMAD4/RRP8/RLF/MTF2/RIF1/SUV39H2/ZNF304/KDM4A/KANSL3/PAF1/COPRS/CTNNB1/NELFA/TRMT112/IWS1/EZH1/PRMT7/EEF2KMT/MEN1/MLLT6/ARID4A/SETDB1/BRCA1/NELFE/KANSL2/BCOR/ZNF335/SNW1/WDR61/PAXBP1/DOT1L/EHMT1/KMT2E/SMARCB1/OGT/CTCF/GSPT1/NTMT1/NFYA/SUPT6H/PWP…
GO:0008213	protein alkylation	174	-0.552515	-2.26495	0.00361011	0.00844199	0.00249224	4441	tags=55%, list=21%, signal=43%	ATRX/VCPKMT/ARID4B/KDM6A/JMJD4/CXXC1/FBXO11/EZH2/CARM1/TET2/CHTOP/SETD3/RBBP5/SUZ12/PRDM4/NDUFAF7/KANSL1/EED/BTG1/PRMT2/SUV39H1/FAM98B/PRMT3/PYGO2/PCMTD2/SMAD4/RRP8/RLF/MTF2/RIF1/SUV39H2/ZNF304/KDM4A/KANSL3/PAF1/COPRS/CTNNB1/NELFA/TRMT112/IWS1/EZH1/PRMT7/EEF2KMT/MEN1/MLLT6/ARID4A/SETDB1/BRCA1/NELFE/KANSL2/BCOR/ZNF335/SNW1/WDR61/PAXBP1/DOT1L/EHMT1/KMT2E/SMARCB1/OGT/CTCF/GSPT1/NTMT1/NFYA/SUPT6H/PWP…
GO:0050821	protein stabilization	178	-0.432362	-1.77907	0.00362319	0.00845641	0.00249649	3881	tags=45%, list=19%, signal=37%	SUGT1/FBXW7/PARVA/RAB21/COG3/TBRG1/MCM8/PDCL3/DNLZ/TELO2/MUL1/TMEM88/WIZ/SUMO1/AAK1/PIK3R1/STK4/TAF9/TBL1X/UBE2B/MDM4/GRN/OTUD3/BAG4/RPL23/SYVN1/TNIP2/CDK7/CHP1/NCLN/HPS4/RPS7/HYPK/USP9X/DVL3/PEX19/NAA15/GLMP/BAG1/PARK7/TAF1/RPL11/USP19/RPL5/CCT4/TRIM39/COG7/MAPK8IP3/FLOT1/LAMP1/PFN1/BAG5/TSC1/RTN4/CTNND1/EP300/SEC16A/CCT7/PTGES3/PHB2/WDR81/BAG6/CCT2/MFSD1/GAPDH/CCT3/CCT8/USP36/CDC37/ZNF207/HSPD1…
GO:0071826	ribonucleoprotein complex subunit organization	175	-0.746163	-3.05665	0.00364964	0.00846965	0.0025004	3314	tags=67%, list=16%, signal=57%	MRPS11/TXNL4A/PTBP2/TAF9/BOP1/SCAF11/COIL/RPL23A/SRSF6/NUFIP1/SRPK1/PRPF18/RRS1/DDX20/NLE1/SNRPE/TGS1/RPL38/RPS5/PRMT7/USP39/RPL24/ATR/AAR2/SNRPF/KLC1/RPSA/RPL13A/SNRPD2/YTHDC1/RPS14/SNRPG/FASTKD2/RPS19/LUC7L3/RPL10/RPL3/SNRPC/TFIP11/RPL11/SMN1/SMN2/DHX8/PPAN/RPL5/RUVBL1/CRNKL1/SFSWAP/EIF2S3/ABT1/MRPL20/POLR2D/SF3A2/SNRPD1/PWP2/RRP7A/CPSF6/RPF2/DDX1/EIF5/SRSF10/CLNS1A/KIF5B/PRPF19/SRSF5/PRPF3/MDN…
GO:0018394	peptidyl-lysine acetylation	175	-0.554206	-2.2703	0.00364964	0.00846965	0.0025004	4291	tags=55%, list=21%, signal=44%	MBD3/EPC2/MAP3K7/ZNF451/TAF5L/MBIP/ATXN7/KAT6A/CHEK1/KANSL1/EP400/ING4/PRKAA1/HAT1/CTBP1/ATAT1/KAT5/PYGO2/EPC1/BRD7/TRRAP/TAF9/HDAC2/MSL2/MORF4L2/SMAD4/MLLT1/PML/MEAF6/TAF2/KANSL3/TAF6L/IWS1/MRGBP/TAF5/ACTL6A/NAA40/SUPT7L/DR1/BRD1/WBP2/ZMPSTE24/BRCA1/KAT2A/TAF4/BRPF1/KANSL2/PARK7/TAF1/NAA50/DIP2B/MBTD1/FLCN/RUVBL1/KAT7/SMARCB1/VPS72/OGT/GTF3C4/CTCF/TADA2B/NAA60/MORF4L1/NFYA/LDB1/ATXN7L3/LIF/KMT2A…
GO:0001819	positive regulation of cytokine production	433	0.347727	1.38053	0.0036452	0.00846965	0.0025004	4756	tags=33%, list=23%, signal=26%	EPHB2/SCAMP5/HPSE/GPRC5B/SRC/FLT4/HLA-F/OAS3/SERPINB7/CCBE1/BTN3A2/CD83/PLCG2/IL1R1/LAPTM5/CLU/ANXA1/SPHK1/SEMA7A/POU2F2/IL6R/EGR1/HLA-E/IL27RA/HK1/NLRP2/H19/IL18/EBI3/CSF1R/CD40/ADCYAP1/PIK3CD/CCDC88B/CD274/IRF7/PRKCQ/AFAP1L2/RASGRP1/IL18R1/TNFRSF8/TLR6/F2R/ZP3/FERMT1/C5/IRF5/HEG1/NOS2/TRIM6/LACC1/PANX2/HLA-DPA1/PLA2R1/IL4R/F3/HSPB1/MIR675/C3/PDE4D/CD200/RFTN1/POLR3G/WNT11/IFIH1/LRRK2/CD74/SPN/T…
GO:0061136	regulation of proteasomal protein catabolic process	177	-0.45849	-1.88109	0.00369004	0.00854719	0.00252329	2645	tags=36%, list=13%, signal=32%	OPHN1/TLK2/UBB/TMF1/AXIN1/PSMC1/STUB1/USP14/EIF3H/TMEM259/XPO1/PSMF1/PSMD14/UBQLN1/PSEN1/RBX1/DESI1/GABARAP/ARIH2/HECTD1/PARK7/TAF1/RPL11/PSMC2/PSME1/USP19/ZER1/GBA/OGT/WAC/SGTA/TRIM39/ZFAND2A/UBXN1/UBE2K/BCAP31/RAD23A/PLK1/NFE2L2/SUMO2/BAG5/PSME2/PSMC5/PSMC6/KEAP1/UBQLN4/SMARCC1/AKT1/PSMC3/BAG6/CSNK1A1/RAD23B/GSK3A/AURKA/CSNK1D/USP7/USP5/PSME3/CAV1/PSMC4/RNF40/CCAR2/HSP90AB1/VCP
GO:0001654	eye development	361	0.356045	1.39569	0.00371287	0.00858382	0.00253411	4521	tags=35%, list=22%, signal=28%	GJA1/NES/SH3PXD2B/EPHB2/MEIS3/ALDH1A3/TDRD7/PDGFRB/WNT7B/ACHE/GPM6A/TSPAN12/SLC17A7/SOX8/NEUROD1/TUB/LAMC3/SMARCD3/ZHX2/PPP1R13L/DLL1/MYO7A/PITX2/TENM3/RET/LHX2/FZD4/LRP5/SALL2/PDGFRA/WNT2B/FREM2/MEIS3P1/SLC1A1/STAU2/EFEMP1/TGFBR2/FBN1/SLC7A11/CDKN1C/ACVRL1/NR2E1/DLL4/MFSD2A/MEGF11/OBSL1/PRDM1/MFAP2/FOXN4/SHH/PDE6B/BCL11B/PRSS56/GRHL3/WNT6/TCIRG1/ATP2B1/HPCA/BCL2/NRP1/AGTPBP1/SDK2/BMP7/BBS7/GATA3…
GO:0048880	sensory system development	371	0.361717	1.41906	0.00372671	0.00859955	0.00253875	4521	tags=36%, list=22%, signal=28%	GJA1/NES/SH3PXD2B/EPHB2/MEIS3/ALDH1A3/TDRD7/PDGFRB/WNT7B/ACHE/GPM6A/TSPAN12/SLC17A7/SOX8/NEUROD1/TUB/LAMC3/SMARCD3/ZHX2/SEMA3A/PPP1R13L/DLL1/MYO7A/PITX2/POU4F1/TENM3/RET/LHX2/FZD4/LRP5/SALL2/PDGFRA/WNT2B/FREM2/MEIS3P1/SLC1A1/STAU2/EFEMP1/TGFBR2/FBN1/SLC7A11/CDKN1C/ACVRL1/NR2E1/DLL4/MFSD2A/MEGF11/OBSL1/PRDM1/MFAP2/FOXN4/SHH/PDE6B/BCL11B/PRSS56/GRHL3/WNT6/TCIRG1/ATP2B1/C3/HPCA/BCL2/NRP1/AGTPBP1/SDK…
GO:0006338	chromatin remodeling	183	-0.576923	-2.37708	0.00377358	0.00863721	0.00254987	4333	tags=57%, list=21%, signal=45%	HDAC1/CFDP1/HCFC2/MBD3/KDM6A/SPTY2D1/NFRKB/SHPRH/GATAD2A/MIS18A/KDM5A/CHD4/SMARCA5/SMARCAD1/KAT6A/MTA1/TTI1/MORC2/BRD3/SATB2/NPM3/HDAC2/SMARCE1/INO80D/RBBP7/MLLT1/NUDT5/CHD1/SUV39H2/DNAJC9/KDM4A/TAF6L/SOX9/GATAD2B/PSME4/EZH1/CHRAC1/CHD2/CHD8/ACTL6A/BAZ1A/HMGB2/ANP32E/DR1/ACTR8/SMARCA4/PBRM1/KAT2A/ZBTB1/KDM6B/NAP1L4/NAP1L1/ZNHIT1/SMARCC2/HP1BP3/CHAF1A/RUVBL1/SMARCD2/BPTF/SMARCB1/VPS72/TADA2B/RSF1/…
GO:0007051	spindle organization	179	-0.484236	-1.98272	0.0037594	0.00863721	0.00254987	3949	tags=48%, list=19%, signal=39%	TUBG1/STAG1/NDC80/TUBB1/DLGAP5/DCTN1/DCTN2/TUBGCP4/TACC2/NEK6/RAB11A/STMN1/AAAS/INCENP/PSRC1/PARP3/TNKS/HAUS6/KIFC1/PKD1/PRC1/CCNB2/TPR/RACGAP1/HAUS8/PPP2R1A/CLASP1/NUP62/KIF2A/RAE1/VPS4B/SMC3/SBDS/CHMP1A/CEP192/RPS3/SENP6/TUBGCP2/CHMP5/MAP4/CHMP4B/CHMP4A/MYBL2/KIF4A/HAUS7/KNSTRN/SMC1A/TUBGCP6/GOLGA2/NTMT1/PLK1/NUMA1/MAPRE1/WDR62/CHMP1B/TACC3/SPAG5/KIF23/POLDIP2/CCNB1/RNF4/DRG1/CHD3/STAG2/BCCIP/E…
GO:0071897	DNA biosynthetic process	179	-0.45908	-1.87972	0.0037594	0.00863721	0.00254987	3778	tags=41%, list=18%, signal=34%	TERF1/POLA1/CHEK1/TELO2/RPA1/TEN1/ING4/POLD3/PARP3/REV1/TNKS/DTL/TFDP1/PCNA/LIN9/DCP2/POLD4/MEAF6/PARN/RFC1/CTNNB1/MAPKAPK5/CHRAC1/WRAP53/ATR/MEN1/MAPK1/POLD2/POLL/TERF2IP/POLG/ZBTB1/CENPF/SMG6/CCT4/KAT7/GFER/CHTF8/GAR1/LIG3/NHP2/POLE/POLDIP2/PARP4/ING5/GNL3L/XRCC5/TYMS/CCT7/MYC/USP10/PTGES3/CCT2/HNRNPA1/HNRNPU/EXOSC10/CYP1B1/DNAJC2/CCT3/CCT8/TCP1/HNRNPA2B1/HNRNPC/CCT6A/JADE2/CCT5/NAT10/POLE3/SMG…
GO:0032388	positive regulation of intracellular transport	189	-0.408496	-1.68809	0.00377358	0.00863721	0.00254987	2538	tags=34%, list=12%, signal=30%	CAPN10/CHP1/FIS1/NEDD4/NCBP2/SAR1A/PTPN23/UBE2J2/UBE2L3/ATG13/EMD/HPS4/CTDSPL2/KIF20B/TCF7L2/PSEN1/UBE2D3/ICE1/PDCD5/OAZ1/ARIH2/MYO1C/ZPR1/OAZ3/MSN/MAVS/RBM22/CDC42/HUWE1/XPO4/YWHAE/RNF31/CPSF6/TARDBP/CIB1/BCAP31/PCM1/NUMA1/ANXA2/SPAG5/NPEPPS/NMT1/EHD1/UBR5/IPO5/SAE1/VPS11/MIEF1/KHDRBS1/STOM/RAN/TM9SF4/BAP1/EZR/DYNC1H1/USP36/AKT2/GSK3A/DHX9/ANP32B/TRIM28/BAG3/PCNT/HSP90AB1/SMAD3
GO:0007265	Ras protein signal transduction	334	0.353469	1.37566	0.00377834	0.00863721	0.00254987	2990	tags=27%, list=14%, signal=23%	NGFR/NTN1/RASGEF1A/ADGRG1/NOTCH1/EPHB2/CDKN1A/APOE/RHOB/ARRB1/KITLG/ARHGEF10/PDGFRB/RALGPS1/RTN4R/MRAS/DAB2IP/CELSR1/F11R/RASGRP2/RALGPS2/CDC42EP1/RAB15/ARFGEF3/CADM4/NTRK1/EPS8/ELMO1/PSD2/DHCR24/RASA4B/RAC2/IQSEC1/ARHGDIB/CYTH3/GPR20/PLCE1/LPAR1/CSF1/RASGRP1/SYNJ2BP/RAB39B/RHOV/MCF2L/F2R/GPR4/SH3BP1/RASA4/ARHGEF25/HEG1/PSD4/WASF1/RASGRF2/CYTH4/CCDC125/RGL1/RASAL1/AGTR1/ARHGDIG/PSD/PIK3CB/RASIP1/…
GO:0006403	RNA localization	186	-0.685535	-2.82692	0.00380228	0.00867573	0.00256124	3326	tags=68%, list=16%, signal=58%	TNKS/PCID2/NXT1/G3BP2/DCP2/TPR/NRDE2/PHAX/SNUPN/NUP133/NUTF2/SIDT2/NUP62/NUP43/PARN/NUP93/ZFP36/RAE1/UPF2/NUP54/NDC1/IWS1/IGF2BP2/WRAP53/NCBP2/ATR/SARNP/XPO1/THOC2/SSB/YTHDC1/SEC13/ATXN2/CASC3/HSF1/THOC1/MYO1C/DDX19A/GLE1/RBM15B/ZC3H3/PNPT1/CETN2/SRSF3/SMG6/RUVBL1/CCT4/RANBP2/AHCTF1/POLR2D/NUP155/NUP160/AKAP8L/NUP205/CPSF6/FLOT1/SUPT6H/NUP153/ZC3H11A/TSC1/IGF2BP3/NUP50/NHP2/YY1/HNRNPA1L2/FBL/SETD…
GO:0045333	cellular respiration	193	-0.412914	-1.70915	0.00381679	0.00867647	0.00256146	5581	tags=57%, list=27%, signal=42%	NDUFB4/COX5A/UQCRB/UQCRFS1/CYCS/MRPS36/NDUFB6/IFNAR1/BNIP3/NDUFC1/NDUFA4/SCO2/BLOC1S1/SLC25A33/COX5B/SUCLG2/SLC25A14/DNAJC30/PIK3CA/NDUFA1/NDUFB1/SURF1/POLG2/COX6A1/DLST/DLAT/NDUFS1/NDUFB10/SUCLG1/COX7A2/FH/NDUFA7/IDH3A/NDUFAB1/NDUFA5/MTFR1L/UQCRC1/NDUFB2/ETFB/NDUFA2/COQ9/PDHB/SDHB/SOD2/MTFR2/PANK2/IDH3G/NDUFB8/ETFA/NDUFS5/COA6/UQCRQ/OXA1L/NDUFC2-KCTD14/NDUFA12/NDUFA6/NDUFV2/AIFM2/NDUFB5/COX7A2L/…
GO:0006790	sulfur compound metabolic process	313	0.36969	1.43306	0.00381194	0.00867647	0.00256146	4097	tags=33%, list=20%, signal=27%	DSEL/ELOVL7/CHST2/HPSE/ENPP1/ELOVL4/CHST11/B3GNT3/IDH1/CHST15/ELOVL2/GDAP1/SLC26A2/PDK3/GLCE/HMGCS1/SLC19A3/GSTM4/SULT2B1/GGT7/DGAT2/NDNF/ACOT1/UST/CHST6/CDO1/CPS1/SLC1A1/DSE/SLC7A11/XDH/GSTM3/HSD17B4/GSTA4/SPOCK3/EDNRB/PAPSS2/OGDH/CLIC3/ACACB/TST/TPST2/PHGDH/MAT1A/EDNRA/XYLT2/NUDT7/CHST1/AADAT/GSTO2/CHAC2/ACSL1/ACSL6/CBS/FAR2/ANGPT1/GGT1/CHPF/B4GALT4/AKR1A1/HLCS/GSTM2/EGFLAM/ACOT2/NDST3/ACSS1/MV…
GO:0017148	negative regulation of translation	195	-0.57897	-2.39347	0.003861	0.00876068	0.00258632	4117	tags=48%, list=20%, signal=39%	SESN2/NT5C3B/EIF4EBP1/EIF4E2/DND1/RC3H1/DAPK3/SAMD4A/PAIP1/AGO1/MIR221/CNOT3/TOB1/EXOSC8/YTHDF3/DCP2/EXOSC3/TPR/TIA1/EIF4ENIF1/CAPRIN2/RARA/RNF139/PARN/EIF4E/ZFP36/MIR939/PUS7/IGF2BP2/FXR1/CNOT2/POLR2G/DCP1A/EIF2AK1/RPS3/EIF2AK4/ATF4/SRP9/YTHDF2/AGO2/RPL13A/TNRC6A/CNOT6/TNRC6B/CNOT8/PAIP2/FXR2/PAN3/LSM1/METTL3/PNPT1/IREB2/YTHDF1/EXOSC7/MOV10/PATL1/EIF3E/POLR2D/CNOT7/PUM1/TARDBP/EIF2S1/EXOSC2/TSC1…
GO:0000819	sister chromatid segregation	191	-0.575132	-2.37532	0.00387597	0.00877835	0.00259153	4864	tags=63%, list=23%, signal=49%	ZWILCH/NCAPG/NSMCE2/RMI2/NEK2/ATM/INO80/DYNC1LI1/TOP2A/MAD1L1/ANAPC15/ATRX/ESCO1/TUBG2/STAG3L4/ANAPC11/CHMP3/CENPK/GEN1/STAG3L2/CHMP7/FBXW7/MIS12/TUBG1/STAG1/SMARCA5/NDC80/KNTC1/MAD2L1BP/DLGAP5/DCTN2/PTTG1/UBE2C/NEK6/RAB11A/REC8/NCAPG2/XRCC3/PSRC1/TNKS/PCID2/KIFC1/CDC27/PRC1/BUB1B/TPR/MAD2L1/RACGAP1/BOD1/STAG3L1/PPP2R1A/SMC4/NUP62/NCAPH2/RRS1/VPS4B/CTNNB1/NCAPD3/KIF2C/SMC3/CHMP1A/STAG3L3/PHF13/CD…
GO:0033044	regulation of chromosome organization	198	-0.573397	-2.37172	0.00389105	0.00877999	0.00259202	5001	tags=65%, list=24%, signal=50%	DHX36/SLX1A/SLX1B/CDT1/ZWILCH/NCAPG/NSMCE2/MCPH1/RMI2/NEK2/TERF2/ATM/HMBOX1/PPHLN1/INO80/DYNC1LI1/TOP2A/MAD1L1/ANAPC15/ATRX/ANAPC11/GEN1/MAP2K7/NFRKB/SMARCA5/NDC80/KNTC1/TERF1/MAD2L1BP/DLGAP5/PTTG1/ERCC1/UBE2C/NEK6/TEN1/MORC2/XRCC3/PARP1/XRCC1/CDK2/TNKS/PCID2/CDC27/DCP2/INO80D/BUB1B/TPR/MAD2L1/PML/SMC4/GTF2H2/PARN/ZNF304/YLPM1/PPP1R10/CTNNB1/MAPKAPK5/CDC6/BECN1/ATR/ACTL6A/CUL3/ANAPC5/PSMG2/SENP6/…
GO:0006457	protein folding	194	-0.433846	-1.79241	0.00389105	0.00877999	0.00259202	3851	tags=42%, list=19%, signal=35%	PDCL3/DNLZ/PPIE/NGLY1/SNRNP70/UNC45A/PFDN4/SDF2/TBCC/AIP/TBCA/CHCHD4/TBCEL/GAK/TTC1/ERP29/VBP1/GRN/CWC27/DNAJC25/BAG4/PPIH/SACS/HSPA8/NKTR/QSOX2/PFDN2/DNAJB14/CCDC47/DNAJC21/PPIG/PDCD5/PEX19/BAG1/TOR1A/P4HB/CLPX/PFDN5/CCT4/DNAJC5/RANBP2/ST13/HSPA14/LMAN2L/DNAJB6/PPIL2/PFDN6/PPIA/TXNDC5/PFDN1/MOGS/BAG5/DNAJA3/HSPE1/WDR83OS/DNAJA2/TRAP1/AHSA1/CSNK2A1/HSPA4/CCT7/POFUT2/DNAJA1/DNAJB12/PTGES3/RUVBL2/C…
GO:0006364	rRNA processing	212	-0.744495	-3.10072	0.00408163	0.00881422	0.00260212	3540	tags=71%, list=17%, signal=59%	SUV39H1/POP7/PIN4/IMP3/DIMT1/RIOK1/LSM6/RPUSD2/MRPL1/NPM3/C1D/ZCCHC4/MRPS11/RPS17/EXOSC8/ERI1/WDR12/BOP1/EXOSC1/EXOSC3/WDR75/EXOSC4/KRR1/RRP8/DDX10/WDR18/RRS1/RPP30/TSR3/UTP14A/SBDS/TRMT112/RPS24/XRN2/POP4/ESF1/RRP1B/RPL27/BMS1/MAK16/DDX54/YTHDF2/UTP6/RPS21/RPS16/NOP9/RPS25/RPL26/RPS7/RPS8/RPS6/UTP18/RPS14/MTERF4/RPL35A/DCAF13/TFB2M/RPS19/MPHOSPH10/BYSL/RPL35/KRI1/RPL7A/RPL10A/NOL9/RPL11/RIOK3/TS…
GO:0006402	mRNA catabolic process	215	-0.595239	-2.49826	0.00403226	0.00881422	0.00260212	3934	tags=58%, list=19%, signal=48%	DND1/RC3H1/UPF3A/LSM4/TTC5/SAMD4A/PAIP1/MTPAP/DXO/RBM10/AGO1/NCBP1/NBAS/RNH1/UPF3B/LSM6/E2F1/CNOT3/PCID2/TOB1/EXOSC8/YTHDF3/DCP2/EXOSC3/EIF4ENIF1/FASTK/EXOSC4/MAPKAPK2/PRPF18/PARN/ZFP36/LSM5/UPF2/EDC3/LSM7/XRN2/FXR1/CNOT2/POLR2G/NCBP2/DCP1A/TAF15/ZC3H14/FASTKD5/YTHDF2/ELAVL1/SMG8/AGO2/TNRC6A/SSB/TRAF2/CNOT6/TNRC6B/CASC3/CNOT8/FASTKD2/FXR2/PUM2/PAN3/LSM1/METTL3/SUPV3L1/PNPT1/YTHDF1/SMG6/EXOSC7/MOV…
GO:0015931	nucleobase-containing compound transport	208	-0.58213	-2.41423	0.00409836	0.00881422	0.00260212	3596	tags=59%, list=17%, signal=49%	NUP37/SLC25A17/NCBP1/AAAS/SLC25A19/UPF3B/TNKS/PCID2/SLC25A32/NXT1/RSC1A1/SLC29A1/G3BP2/SLC25A5/TPR/NRDE2/PHAX/SNUPN/NUP133/NUTF2/SIDT2/NUP62/NUP43/SLC35B2/NUP93/ZFP36/RAE1/SLC25A24/UPF2/NUP54/SLC35A4/NDC1/IWS1/SLC35B1/IGF2BP2/NCBP2/SLC25A36/SLC35D2/SARNP/XPO1/THOC2/SSB/YTHDC1/SEC13/ATXN2/HSF1/THOC1/SLC35C2/MYO1C/DDX19A/GLE1/RBM15B/ZC3H3/PNPT1/CETN2/SRSF3/SMG6/RANBP2/AHCTF1/EPG5/POLR2D/NUP155/NUP1…
GO:2000113	negative regulation of cellular macromolecule biosynthetic process	217	-0.523562	-2.19773	0.00409836	0.00881422	0.00260212	4053	tags=45%, list=20%, signal=36%	NT5C3B/EIF4EBP1/EIF4E2/DND1/RC3H1/DAPK3/PASK/INPP5K/SAMD4A/PAIP1/AGO1/MIR221/DBI/CNOT3/TOB1/AATF/EXOSC8/YTHDF3/DCP2/EXOSC3/TPR/TIA1/EIF4ENIF1/CAPRIN2/RARA/RNF139/PARN/EIF4E/ZFP36/MIR939/PUS7/IGF2BP2/FXR1/CNOT2/POLR2G/DCP1A/EIF2AK1/RPS3/EIF2AK4/ATF4/SRP9/YTHDF2/AGO2/RPL13A/TNRC6A/CNOT6/TNRC6B/CNOT8/PAIP2/FXR2/PAN3/LSM1/METTL3/PNPT1/IREB2/YTHDF1/EXOSC7/MOV10/PATL1/EIF3E/POLR2D/CNOT7/PUM1/TARDBP/EIF…
GO:0006473	protein acetylation	205	-0.525774	-2.17765	0.00408163	0.00881422	0.00260212	4303	tags=53%, list=21%, signal=42%	NAA16/MBD3/EPC2/MAP3K7/ZNF451/NAA35/TAF5L/MBIP/ATXN7/KAT6A/CHEK1/KANSL1/EP400/ING4/PRKAA1/HAT1/CTBP1/ATAT1/KAT5/PYGO2/EPC1/BRD7/TRRAP/TAF9/HDAC2/MSL2/MORF4L2/SMAD4/MLLT1/PML/MEAF6/TAF2/KANSL3/TAF6L/IWS1/MRGBP/TAF5/ACTL6A/NAA40/SUPT7L/DR1/BRD1/WBP2/ZMPSTE24/TERF2IP/BRCA1/KAT2A/NAA15/TAF4/BRPF1/TAOK1/KANSL2/PARK7/TAF1/NAA50/DIP2B/MBTD1/FLCN/NAA10/RUVBL1/KAT7/SMARCB1/VPS72/OGT/GTF3C4/CTCF/TADA2B/NAA…
GO:0017038	protein import	204	-0.501878	-2.07914	0.00408163	0.00881422	0.00260212	3338	tags=44%, list=16%, signal=37%	FAM53C/CHCHD4/TOMM7/SNX33/PIK3R1/STK4/PEX16/NXT1/NF1/IPO9/TPR/EIF4ENIF1/SNUPN/NUP133/NUTF2/RANBP6/PEX5/PML/NUP62/RPL23/NUP93/PPP1R10/HSPA8/NUP54/CHP1/TNPO3/ELAVL1/TIMM21/IPO11/SEC13/PSEN1/PDCD5/PEX19/ZPR1/IPO13/KPNA1/PEX26/MAVS/TIMM17B/RBM22/KPNA2/RANBP2/IPO7/NUP155/TARDBP/NUP153/TSC2/TNPO1/TIMM44/NUP50/RPAIN/UBR5/SAMM50/NUP107/HSPA4/E2F3/IPO5/AIFM1/NUP85/TOMM20/AKT1/PHB2/KPNA4/CSE1L/NUP98/RAN/ME…
GO:0090305	nucleic acid phosphodiester bond hydrolysis	226	-0.490186	-2.06098	0.00411523	0.00881422	0.00260212	3900	tags=44%, list=19%, signal=36%	POP1/ASTE1/CSTF3/ERCC1/RCL1/DXO/NCBP1/POP7/MRPL44/CSTF2/ISG20L2/RNASEH1/ALKBH1/TDP2/EXOSC8/ERI1/BOP1/DCP2/EXOSC3/ERCC5/ATAD5/EXOSC4/RPP21/PLD6/APEX2/CPSF4/TSEN2/PARN/DICER1/ZFP36/POLR3K/TATDN1/RRS1/ERCC3/RPP30/EDC3/RAD9A/XRN2/POP4/CNOT2/NCBP2/DCP1A/RPS3/BMS1/RPP14/TSEN34/REXO1/RPS21/NOP9/AGO2/KHNYN/CPSF3/DROSHA/TOE1/CNOT6/CNOT8/POLG/KRI1/PAN3/NOL9/PNPT1/TDP1/SMG6/EXOSC7/PCF11/CPSF2/ENDOG/PMS2/TBL…
GO:2001020	regulation of response to DNA damage stimulus	223	-0.46495	-1.95096	0.00411523	0.00881422	0.00260212	3814	tags=45%, list=18%, signal=37%	PPP4R2/ZCWPW1/CHEK1/RAD51/ERCC1/EP400/ING4/PIAS4/ABL1/MIR221/PARP1/KAT5/XRCC1/PARP3/UIMC1/EPC1/PCNA/BRCC3/TRRAP/TAF9/EYA3/MORF4L2/NUDT16L1/ATAD5/SMCHD1/PML/MEAF6/RNF169/MMS19/NEK4/RIF1/WDR48/PPP1R10/RPA2/RAD9A/FXR1/WRAP53/MRGBP/RPS3/ATR/ACTL6A/FOXM1/TPT1/RPL26/DYRK1A/ZMPSTE24/TERF2IP/HSF1/THOC1/BABAM1/BRCA1/UBE2N/FXR2/RECQL5/TFIP11/DDX11/MBTD1/TIMELESS/RUVBL1/KAT7/VPS72/TRIAP1/ENDOG/ARID2/MORF4L1…
GO:1901988	negative regulation of cell cycle phase transition	233	-0.450937	-1.90505	0.00408163	0.00881422	0.00260212	3943	tags=39%, list=19%, signal=32%	NDC80/KNTC1/NEK11/MAD2L1BP/CHEK1/RINT1/MUS81/FBXO31/PRMT2/XRCC3/E2F1/UIMC1/CDK2/PCID2/DTL/BRD7/BRCC3/FZR1/FBXO7/CDC45/WEE1/BUB1B/TPR/MAD2L1/PML/ATRIP/NAE1/PPP1R10/CDK5RAP3/RPA2/ORC1/RAD9A/GTSE1/PTPN11/CDC6/ZNF830/EIF2AK4/DONSON/ATR/HINFP/RPL26/MEN1/AVEN/PSMG2/SDE2/VPS4A/RAD21/THOC1/BABAM1/BRCA1/TAOK1/TAOK2/CENPF/TRIP13/ATF5/DOT1L/TIMELESS/TPRA1/CCNG1/TRIAP1/ZNF655/BUB3/WAC/TRIM39/RHNO1/PLK1/BUB1/…
GO:1903050	regulation of proteolysis involved in cellular protein catabolic process	208	-0.44841	-1.85966	0.00409836	0.00881422	0.00260212	3416	tags=40%, list=16%, signal=34%	SUMO1/PITHD1/CDK2/PRKACA/TAF9/FZR1/PKD1/UBE3A/MKRN2/RNF139/PML/RPL23/OPHN1/TLK2/UBB/TMF1/AXIN1/PSMC1/STUB1/USP14/EIF3H/TMEM259/XPO1/RPS7/PSMF1/PSMD14/UBQLN1/PSEN1/RBX1/DESI1/GABARAP/ARIH2/HECTD1/PARK7/TAF1/RPL11/PSMC2/LATS1/PSME1/USP19/RPL5/ZER1/GBA/OGT/WAC/SGTA/TRIM39/ZFAND2A/UBXN1/UBE2K/BCAP31/RAD23A/PLK1/NFE2L2/SUMO2/BAG5/SMURF1/PTK2/PSME2/PSMC5/CSNK2A1/PSMC6/KEAP1/UBQLN4/SMARCC1/AKT1/PSMC3/BA…
GO:0000209	protein polyubiquitination	233	-0.436746	-1.8451	0.00408163	0.00881422	0.00260212	4719	tags=46%, list=23%, signal=36%	BTRC/RNF213/SHARPIN/RNF115/UBE4A/AMBRA1/RNF146/RNF14/LNPEP/ANKRD39/ANAPC11/BIRC2/RNF41/NMI/SHPRH/RNF6/RBCK1/AMFR/MKRN1/ERCC8/RNF19B/KBTBD6/ANAPC10/ARIH1/RC3H1/UBE2Q2/UBE2Q1/UBE2C/DCAF15/RNF166/MUL1/TRIM38/TRIM27/UBE2D2/TNKS/DTL/PLAA/RNF34/TOPORS/CDC27/FZR1/UBE2B/TRIM62/UBE3A/FBXO28/MKRN2/SYVN1/RNF26/UBE3C/CTNNB1/UBE2R2/FBXW11/UBE4B/AXIN1/CUL1/NEDD4/STUB1/UBE2O/UBE2J2/UBE2L3/CUL3/ANAPC13/ANAPC5/RN…
GO:0090068	positive regulation of cell cycle process	224	-0.427246	-1.79586	0.00409836	0.00881422	0.00260212	4525	tags=43%, list=22%, signal=34%	EGFR/MAD1L1/ATRX/DDRGK1/ANAPC11/GEN1/SIRT2/CXCR5/EZH2/RAD51AP1/MTBP/LSM10/RRM1/NDC80/PLRG1/MAD2L1BP/DLGAP5/PLK4/UBE2C/ANKRD17/RAB11A/MIR221/WIZ/XRCC3/PCID2/DTL/TFDP1/RRM2B/CDC27/UBE2B/TPR/ATAD5/MAD2L1/RACGAP1/PHIP/ADAM17/NUP62/PRKCE/PAF1/PPP1R10/VPS4B/KLHL18/CDC6/BECN1/CUL3/ANAPC5/KIF20B/PKN2/CPSF3/RANBP1/RAD21/THOC1/CUL4B/CSPP1/DDX11/USP19/PKP4/KMT2E/DBF4B/ANAPC7/CDC42/CDK10/RHNO1/CDC23/MEPCE/NU…
GO:1903320	regulation of protein modification by small protein conjugation or removal	230	-0.411415	-1.7347	0.00403226	0.00881422	0.00260212	3761	tags=39%, list=18%, signal=32%	USP4/MTA1/UBE2C/MUL1/PIAS4/ABL1/RPS2/PRMT3/DCUN1D4/TNIP1/BCL10/PLAA/TOPORS/FZR1/UBE3A/BUB1B/MAD2L1/IVNS1ABP/PRKCE/MALT1/WDR70/RPL23/RPS20/WDR48/CTNNB1/UBB/CDK5RAP3/CHP1/AXIN1/STUB1/RPS3/UBE2L3/RPL37/CUL3/RELA/RPS7/UBQLN1/PSEN1/RBX1/BRCA1/UBE2N/GABARAP/PARK7/TAF1/WBP1L/RPL11/UBE2I/RPL5/SKP1/ARRDC3/OGT/BUB3/HUWE1/HIF1A/PIAS3/PPIA/UBXN1/OTUD4/DAXX/PLK1/BAG5/PEF1/UBR5/GNL3L/SAE1/AKT1/UBE2V1/DNAJA1/SI…
GO:0000082	G1/S transition of mitotic cell cycle	205	-0.417608	-1.72965	0.00408163	0.00881422	0.00260212	4046	tags=39%, list=20%, signal=32%	MTBP/LSM10/EIF4EBP1/RRM1/CUL2/PPP6C/PLRG1/ANKRD17/FBXO31/PRMT2/MIR221/E2F1/CDK2/TFDP1/BRD7/USP37/PKD1/FBXO7/WEE1/ADAM17/PHF8/PML/EIF4E/CDK7/BACH1/RPA2/GTSE1/CUL1/CDKN2C/CDC6/CUL3/ZNF324/HINFP/RPL26/TMEM14B/CPSF3/SDE2/RPS6/CDC34/CUL4B/ZPR1/ITGB1/LATS1/PSME1/KMT2E/TRIAP1/ECD/ZNF655/WAC/CDK6/CDK10/GSPT1/MEPCE/PPP2CA/CDKN1B/CDK16/CDC25A/PSME2/BRD4/POLE/RPTOR/E2F3/GIGYF2/AKT1/APEX1/MYC/CCND1/KHDRBS1/P…
GO:0031396	regulation of protein ubiquitination	200	-0.406828	-1.6814	0.004	0.00881422	0.00260212	3412	tags=36%, list=16%, signal=30%	RPS2/PRMT3/DCUN1D4/BCL10/PLAA/TOPORS/FZR1/UBE3A/BUB1B/MAD2L1/IVNS1ABP/PRKCE/MALT1/WDR70/RPL23/RPS20/WDR48/UBB/CDK5RAP3/CHP1/AXIN1/STUB1/RPS3/UBE2L3/RPL37/CUL3/RPS7/UBQLN1/PSEN1/RBX1/BRCA1/UBE2N/GABARAP/PARK7/TAF1/WBP1L/RPL11/RPL5/SKP1/ARRDC3/OGT/BUB3/HUWE1/PPIA/UBXN1/DAXX/PLK1/BAG5/PEF1/UBR5/GNL3L/AKT1/UBE2V1/DNAJA1/SIRT7/PDCD6/TRIP12/GSK3A/OTUB1/MAGEA2B/MAGEA2/SQSTM1/SPRY2/GTPBP4/PHF23/CAV1/PTTG…
GO:0044843	cell cycle G1/S phase transition	231	-0.394393	-1.65993	0.00411523	0.00881422	0.00260212	4046	tags=39%, list=20%, signal=31%	MTBP/LSM10/EIF4EBP1/RRM1/CUL2/PPP6C/PLRG1/ANKRD17/FBXO31/PRMT2/MIR221/E2F1/CDK2/TFDP1/BRD7/MAP3K11/USP37/PKD1/FBXO7/WEE1/ADAM17/PHF8/PML/EIF4E/PAF1/CDK7/BACH1/RPA2/GTSE1/CUL1/CDKN2C/CDC6/CUL3/ZNF324/HINFP/RPL26/TMEM14B/MEN1/CPSF3/SDE2/RPS6/CDC34/CUL4B/ZPR1/ITGB1/TAF1/LATS1/PSME1/KMT2E/TRIAP1/ECD/ZNF655/WAC/TRIM39/CDK6/CDK10/GSPT1/MEPCE/CCNA2/PPP2CA/CDKN1B/ATP2B4/CDK16/METTL13/CDC25A/PSME2/BRD4/PO…
GO:0045930	negative regulation of mitotic cell cycle	213	-0.383641	-1.60039	0.00406504	0.00881422	0.00260212	4706	tags=42%, list=23%, signal=33%	EME1/ATM/DYNC1LI1/TICRR/MAD1L1/ANAPC15/CASP2/USP47/GEN1/ANGEL2/MDC1/EZH2/CLSPN/MTBP/NDC80/KNTC1/NEK11/MAD2L1BP/CHEK1/RINT1/MUS81/FBXO31/BTG1/PRMT2/ABL1/XRCC3/UIMC1/CDK2/PCID2/DTL/BRD7/BRCC3/NME6/FZR1/FBXO7/TOM1L2/WEE1/BUB1B/TPR/MAD2L1/PML/NAE1/PPP1R10/CTNNB1/CDK5RAP3/NLE1/RPA2/ORC1/RAD9A/GTSE1/CDC6/ZNF830/DONSON/RPL26/AVEN/PSMG2/SDE2/VPS4A/RAD21/BABAM1/BRCA1/TAOK1/TAOK2/CENPF/TRIP13/TPRA1/CCNG1/T…
GO:0046034	ATP metabolic process	230	-0.375939	-1.58512	0.00403226	0.00881422	0.00260212	4971	tags=46%, list=24%, signal=35%	SLC25A33/PFKM/COX5B/APP/DNAJC30/NDUFA1/ARNT/PGAM4/DNM1L/NDUFB1/VPS9D1/COX6A1/PARG/MYH3/BAD/NDUFS1/PFKP/NDUFB10/COX7A2/NDUFA7/PRKAG1/OLA1/NDUFAB1/NDUFA5/UQCRC1/GAPDHS/NDUFB2/NMNAT1/NDUFA2/COQ9/NUDT2/ADPGK/NDUFB8/NDUFS5/COA6/UQCRQ/FOXK2/PRKAA1/NDUFC2-KCTD14/PARP1/PGK1/NADK/NDUFA12/NDUFA6/NDUFV2/NDUFB5/COX7A2L/UQCR10/NDUFA10/NDUFS6/NDUFS8/PRKAG2/NUDT5/NDUFC2/SDHC/JMJD8/SDHAF2/HSPA8/ISCU/SLC25A13/FIS…
GO:0033157	regulation of intracellular protein transport	215	-0.377648	-1.58502	0.00403226	0.00881422	0.00260212	3755	tags=40%, list=18%, signal=33%	CSNK2A2/INPP5K/HRAS/ERGIC3/OS9/LEPROT/PRKAA1/SUMO1/PRNP/TOMM7/PIK3R1/PRKACA/NF1/TXN/PARL/TPR/HTRA2/ITGB1BP1/BAG4/NDEL1/NUP54/CHP1/UHMK1/FIS1/SREBF1/PTPN11/PTPN1/SAR1A/UBE2J2/UBE2L3/ATG13/EMD/XPO1/HPS4/CTDSPL2/KIF20B/TCF7L2/PSEN1/UBE2G2/UBE2D3/ICE1/PDCD5/OAZ1/ARIH2/MYO1C/ZPR1/PARK7/OAZ3/MAVS/DERL2/RBM22/CDC42/UBE2J1/HUWE1/XPO4/YWHAE/RNF31/TARDBP/CIB1/BCAP31/PCM1/NPEPPS/NMT1/UBR5/IPO5/SAE1/VPS11/MI…
GO:0016197	endosomal transport	211	-0.367349	-1.52784	0.00406504	0.00881422	0.00260212	3716	tags=37%, list=18%, signal=31%	TMEM50A/STAM/SNX1/TRIM27/LEPROT/RAB11A/VPS51/VPS29/STX6/SNX33/ARL8B/EPS15L1/GBF1/WASH3P/BLOC1S2/TOM1/GOSR1/PLEKHJ1/RAB11FIP3/VPS26B/VPS4B/TBC1D23/VPS50/PIKFYVE/SNX5/RBSN/CHMP1A/VTI1A/VPS26A/PTPN23/UBE2O/RAB13/ATP6AP1/SNX8/TRAPPC10/VPS4A/CHMP5/VTI1B/CORO1C/RAB35/ALMS1/TBC1D10B/CHMP4B/CHMP4A/TMEM87A/VPS39/ANKFY1/VPS53/TBC1D14/VPS25/STX5/STX16/EPG5/RAB11B/BET1L/RAB14/RAB7A/SNX17/CHMP1B/LAMTOR1/SNX12…
GO:0045732	positive regulation of protein catabolic process	218	-0.362873	-1.52423	0.00406504	0.00881422	0.00260212	2562	tags=28%, list=12%, signal=25%	SOX9/LDLR/AXIN1/NEDD4/PSMC1/STUB1/TMEM259/AREL1/UBQLN1/PSEN1/RBX1/CUL4B/OAZ1/ADAM9/GABARAP/ARIH2/HECTD1/TAF1/OAZ3/PSMC2/MSN/SMURF2/ZER1/GBA/STX5/FBXL5/HUWE1/SGTA/EGLN2/ZFAND2A/BCAP31/RAD23A/PLK1/NFE2L2/SUMO2/RAB7A/CDKN1B/SMURF1/TIPARP/PTK2/PSMC5/CSNK2A1/PSMC6/KEAP1/AKT1/GGA3/VPS11/VPS35/PSMC3/BAG6/CSNK1A1/EZR/GSK3A/AURKA/CSNK1D/USP5/DDB1/CAV1/PTTG1IP/PSMC4/RNF40/VCP
GO:0010810	regulation of cell-substrate adhesion	205	0.398237	1.48241	0.00396301	0.00881422	0.00260212	2834	tags=28%, list=14%, signal=25%	COL1A1/JUP/FBLN2/CAMSAP3/CALR/NOTCH1/NID1/FN1/SFRP1/PREX1/SRC/LIMCH1/DMTN/EMP2/ONECUT2/CSPG5/SEMA3E/COL16A1/EPB41L5/LIMS2/NDNF/RAC2/COL26A1/FAM107A/EPHA3/FZD4/NPNT/FMN1/CSF1/PHLDB2/RAC3/CCDC80/ACVRL1/DAB2/GPM6B/ACTG1/FERMT1/CORO2B/ST6GAL1/WNT4/ALOX15/PIK3CB/FOXF1/FBLN1/BCL2/NRP1/SPOCK1/MDK/RELL2/CX3CL1/EGFLAM/PRKCZ/CCL28/CD36/DDR1/KDR/PTPRO/ABI3BP
GO:2001234	negative regulation of apoptotic signaling pathway	218	-0.352819	-1.482	0.00406504	0.00881422	0.00260212	3279	tags=34%, list=16%, signal=29%	RNF34/RRM2B/TAF9/AATF/BCL2L2/SLC25A5/PARL/EYA3/ATAD5/HTRA2/PHIP/ARMC10/IVNS1ABP/PRELID1/SYVN1/CTNNB1/NLE1/ITGA6/GCLM/PTPN1/SLC35F6/PEA15/RELA/TPT1/TCF7L2/HMGB2/CTNNA1/ZC3HC1/PSEN1/RAF1/CFLAR/ZMYND11/NDUFS3/BRCA1/HTT/PARK7/GNAI3/BAX/GNAI2/RB1CC1/MAPK7/TRIAP1/ARHGEF2/GHITM/HIF1A/BIRC6/VDAC2/PPIA/TMBIM6/NFE2L2/RFFL/BAG5/TRAP1/PCGF2/CSNK2A1/ITPRIP/SERPINE1/AKT1/DNAJA1/ENO1/MCL1/YBX3/MAGEA3/MAZ/RRN3/C…
GO:0010594	regulation of endothelial cell migration	195	0.396834	1.46846	0.00403769	0.00881422	0.00260212	3773	tags=29%, list=18%, signal=24%	JUP/CALR/NOTCH1/ADGRA2/APOE/VASH1/RHOB/ADGRB1/FLT4/ITGB3/SPARC/EMP2/DAB2IP/CCBE1/ANXA1/NRP2/SLIT2/TBXA2R/CD40/PIK3CD/LGMN/SYNJ2BP/PPARG/ACVRL1/SH3BP1/NR2E1/DLL4/PIK3CB/HSPB1/MMRN2/VEGFC/NRP1/GATA3/STC1/PIK3CG/SASH1/ANGPT1/P2RX4/KLF4/GPLD1/MET/EMC10/KDR/FGF18/ATOH8/MEF2C/TMSB4X/PROX1/RGCC/GADD45A/PRCP/BMP4/CEACAM1/NOS3/PLK2/SEMA4A/PRKD1
GO:0090150	establishment of protein localization to membrane	235	-0.342031	-1.45041	0.00408163	0.00881422	0.00260212	3779	tags=35%, list=18%, signal=29%	GORASP2/INPP5K/HRAS/SPTBN1/CALM3/OXA1L/RAB11A/TIMM10B/SEC61G/SEC63/PRNP/RAB3GAP1/PEX16/GGA2/RSC1A1/RABGEF1/GORASP1/PEX5/ITGB1BP1/ATG3/TIMM22/UBL4A/SEC61B/PIKFYVE/CHP1/SEC62/ATAD1/FIS1/EMC4/SRP9/CSK/GET4/ATP6AP1/CCDC47/BCS1L/ZDHHC3/PDCD5/PEX19/EMC7/TIMM8B/MYO1C/TAOK2/PEX26/BAX/TRAM1/SSR2/CHMP4B/CHMP4A/ATP13A1/SRP14/SGTA/ARL6IP1/RAB11B/EMC8/ZDHHC7/ZDHHC18/CIB1/SRP72/EMC1/EMC3/RAB7A/NACA/WDR83OS/RAB…
GO:0034284	response to monosaccharide	181	0.391484	1.43908	0.00408163	0.00881422	0.00260212	3523	tags=28%, list=17%, signal=23%	COL6A2/NPTX1/ICAM1/MLXIPL/SOX4/ACVR1C/BRSK2/GAS6/MAFA/NEUROD1/KHK/BAIAP3/EGR1/PDK3/FKBP1B/PPP3CB/GIPR/KCNB1/ITGA2/GPER1/LRP5/GCK/SLC8A1/SLC39A14/ACE/TRPM4/GJD3/TGFBR2/NKX2-2/NKX6-1/SARM1/ADCY5/ILDR2/GRIK5/PRKAA2/RAB11FIP5/HNF4A/GPLD1/PLCB1/PTPRN/ANO1/HMGN3/COL4A3/OXCT1/CYBA/RFX6/PAX2/GIP/PIM3/TH
GO:0021537	telencephalon development	230	0.382803	1.43313	0.00397878	0.00881422	0.00260212	3075	tags=32%, list=15%, signal=27%	LAMB1/ADGRG1/EPHB2/SHANK3/ALDH1A3/RTN4R/FEZ1/DAB2IP/EFNA2/LHX6/OXTR/NEUROD1/SMO/DRAXIN/SEMA7A/SEMA6B/NRGN/SEMA3A/AQP1/ATP1B2/SLIT2/EPHB3/RTN4RL1/TMEM108/CDH2/LHX2/CSF1R/DIXDC1/SLC8A1/CDK5R2/HTR6/CXCR4/PLXNA3/MDGA1/FEZF1/SLC7A11/SCN5A/FOXP2/BTG2/NR2E1/MFSD2A/SHH/OGDH/BCL11B/LEF1/LRRK2/AGTPBP1/SYNE2/MDK/ROBO1/ERBB4/CNTNAP2/CDK5R1/DLX5/POU3F2/ID4/EMX1/WNT3A/PAX5/PLCB1/COL3A1/CCDC141/EOMES/SLC1A2/LHX…
GO:0043405	regulation of MAP kinase activity	176	0.392555	1.43275	0.00410959	0.00881422	0.00260212	3012	tags=27%, list=15%, signal=24%	APOE/TPD52L1/SFRP1/CD24/KITLG/SRC/PDGFRB/ROR2/DAB2IP/TNFRSF11A/RGS14/PDGFD/PDE5A/PDGFA/RGS2/PRKCD/MAP4K2/MAPK8IP1/CD40/FZD4/LYN/RASGRP1/PPARG/TGFA/DKK1/MAGED1/TLR6/MAP3K10/INSR/PAQR3/TNXB/TRIB3/PAK1/PIK3CB/FLT3/LRRK2/BMP7/ROBO1/PIK3CG/KSR1/SASH1/P2RX7/FZD8/PIK3R5/ELANE/DUSP19/FGF18/BMP2
GO:0120032	regulation of plasma membrane bounded cell projection assembly	181	0.388904	1.4296	0.00408163	0.00881422	0.00260212	2754	tags=28%, list=13%, signal=24%	PODXL/PALM/RAP1GAP/ICAM1/EPHB2/DMTN/GPM6A/MARK4/DPYSL3/TENM2/CDC42EP1/EPS8/RAB3IP/DOCK11/RAC2/ARAP1/SLIT2/PRKCD/PLXNB3/HAP1/ATP7A/PLCE1/NEURL1/STAU2/CROCC/KLF5/FNBP1L/FSCN1/MAPK15/PPP1R16B/EVL/TBC1D30/KCTD17/EPS8L1/PLD1/MNS1/OCLN/NRP1/SYNE2/DCDC2/RAB17/AGRN/DNM3/P2RX7/EVI5L/TAPT1/GAP43/RHOQ/ARHGAP24/NLGN1
GO:0006302	double-strand break repair	247	-0.558209	-2.36614	0.00416667	0.00887464	0.00261996	4815	tags=53%, list=23%, signal=41%	GINS2/NSMCE2/RMI2/SWI5/REV3L/EME1/KLHL15/ATM/INO80/DCLRE1C/RAD54L/XRCC2/IFFO1/GEN1/EPC2/TNKS1BP1/ERCC8/RAD51AP1/SMC6/SETX/SMARCAD1/POLA1/MCM8/RECQL/PPP4R2/ZCWPW1/CHEK1/RAD51/ERCC1/RPA1/MTA1/MUS81/EP400/PIAS4/PARP2/REC8/MIR221/XRCC3/PARP1/KAT5/XRCC1/PARP3/UIMC1/EPC1/BRCC3/TRRAP/TDP2/CDC45/EYA3/ERCC5/MORF4L2/NUDT16L1/SMCHD1/PML/MEAF6/RNF169/MMS19/RIF1/WDR70/WDR48/NUCKS1/HMCES/RNF138/RPA2/WRAP53/MRG…
GO:0034249	negative regulation of cellular amide metabolic process	221	-0.50764	-2.12801	0.00416667	0.00887464	0.00261996	4053	tags=44%, list=20%, signal=36%	NT5C3B/EIF4EBP1/EIF4E2/DND1/RC3H1/DAPK3/SAMD4A/PAIP1/AGO1/PRKAA1/MIR221/PRNP/CNOT3/TOB1/EXOSC8/YTHDF3/DCP2/EXOSC3/TPR/TIA1/EIF4ENIF1/CAPRIN2/RARA/RNF139/PARN/EIF4E/ZFP36/MIR939/PUS7/IGF2BP2/FXR1/CNOT2/POLR2G/DCP1A/EIF2AK1/RPS3/EIF2AK4/ATF4/SRP9/YTHDF2/AGO2/RPL13A/TNRC6A/CNOT6/TNRC6B/CNOT8/PAIP2/ORMDL3/FXR2/PAN3/LSM1/METTL3/PNPT1/IREB2/YTHDF1/EXOSC7/MOV10/PATL1/EIF3E/POLR2D/CNOT7/PUM1/TARDBP/EIF2S…
GO:0032984	protein-containing complex disassembly	221	-0.392035	-1.6434	0.00416667	0.00887464	0.00261996	3174	tags=37%, list=15%, signal=31%	GAK/NAPA/TWF2/CAMSAP1/MAP1LC3B/SMARCE1/TMEM39A/CLASP1/MTRF1L/RPL23/KIF2A/MCOLN1/HSPA8/VPS4B/KIF2C/SCAF8/CHMP1A/BECN1/KLC1/DSTN/UBQLN1/SMARCA4/VPS4A/ZMPSTE24/CHMP5/TFIP11/TAOK1/GLE1/WDR1/SMARCC2/DHX8/PPP1R9B/CHMP4B/CHMP4A/SMARCD2/CAPZB/GBA/SMARCB1/IST1/ARHGEF2/KATNB1/OGFOD1/EPG5/TWF1/ARID2/PPP1CA/PIK3R4/GSPT1/CIB1/KIF18B/SCAF4/KIF5B/CHMP1B/SH3GL1/SMARCD1/GRWD1/ABCE1/CFL1/UBQLN4/SSRP1/SMARCC1/UPF1/…
GO:0030324	lung development	169	0.398148	1.44497	0.00417246	0.00887464	0.00261996	4169	tags=37%, list=20%, signal=30%	NOTCH1/MME/CRISPLD2/PTK7/CEBPA/LOX/EPAS1/FLT4/HS6ST1/PDGFRB/WNT7B/CCBE1/CELSR1/RCN3/CTSH/CTSZ/PDGFA/GLI2/ADA/LIPA/PDGFRA/WNT2B/ATP7A/ACE/TGFBR2/SLC7A11/HEG1/SHH/LHX3/SIM2/FOXF1/WNT11/KRAS/STRA6/FOXA1/PKDCC/COL3A1/NKX2-1/RAB3A/KDR/THRA/FGF18/LTA4H/IGFBP5/LAMA5/ZFPM2/PROX1/ADAMTSL2/BMP4/TBX2/ADAMTS2/NOS3/CRH/ABCA3/TBX4/RSPO2/TMEM38B/NOG/NKX2-8/FGFR2/ITGB6/THRB/HHIP
GO:0016072	rRNA metabolic process	244	-0.720875	-3.05509	0.00420168	0.00889886	0.00262711	3540	tags=68%, list=17%, signal=57%	SUV39H1/POP7/MRPL44/PIN4/IMP3/DIMT1/RIOK1/LSM6/RPUSD2/MRPL1/IPPK/NPM3/C1D/ZCCHC4/MRPS11/RPS17/DEDD/EXOSC8/ERI1/WDR12/BOP1/EXOSC1/EXOSC3/WDR75/EXOSC4/KRR1/RRP8/DDX10/WDR18/RRS1/RPP30/TSR3/UTP14A/SBDS/TRMT112/RPS24/XRN2/POP4/ESF1/GTF3C2/RRP1B/RPL27/BMS1/MAK16/DDX54/POLR1B/YTHDF2/UTP6/RPS21/RPS16/NOP9/RPS25/RPL26/GTF3C6/RPS7/RPS8/DROSHA/RPS6/UTP18/RPS14/MTERF4/SMARCA4/RPL35A/DCAF13/TFB2M/RPS19/MPHOS…
GO:1903311	regulation of mRNA metabolic process	274	-0.634319	-2.72834	0.0042735	0.00889886	0.00262711	3155	tags=55%, list=15%, signal=48%	EXOSC8/YTHDF3/SLTM/DCP2/TRA2A/EXOSC3/TIA1/SRSF6/EIF4ENIF1/JMJD6/FASTK/MAPKAPK2/SRPK1/PAPOLA/RBM15/PARN/ZFP36/PAF1/SRSF2/HSPA8/REST/IWS1/FXR1/RBM3/CNOT2/POLR2G/NCBP2/DCP1A/TAF15/ZC3H14/FASTKD5/YTHDF2/ELAVL1/CCNT1/AGO2/DYRK1A/LEO1/TNRC6A/SNRPA/YTHDC1/TRAF2/PTBP1/CNOT6/TNRC6B/CASC3/CNOT8/FASTKD2/WTAP/HSF1/SMU1/NELFE/FXR2/PUM2/PAN3/LSM1/METTL3/RBM15B/ZC3H3/CWC22/SNW1/PNPT1/CDK11A/YTHDF1/SRSF3/EXOSC7/…
GO:0006401	RNA catabolic process	259	-0.582066	-2.48105	0.00421941	0.00889886	0.00262711	4061	tags=58%, list=20%, signal=47%	RNASEH2C/NT5C3B/ZC3HAV1/DND1/GRSF1/POP1/RC3H1/UPF3A/LSM4/TTC5/SAMD4A/PAIP1/MTPAP/DXO/RBM10/AGO1/NCBP1/MRPL44/NBAS/RNH1/UPF3B/LSM6/E2F1/CNOT3/PCID2/TOB1/RNASEH1/ZCCHC17/EXOSC8/YTHDF3/DCP2/EXOSC1/EXOSC3/NRDE2/PHAX/EIF4ENIF1/FASTK/EXOSC4/MAPKAPK2/SIDT2/PRPF18/PARN/DICER1/SLIRP/ZFP36/LSM5/UPF2/EDC3/LSM7/XRN2/FXR1/CNOT2/POLR2G/NCBP2/DCP1A/TAF15/ZC3H14/FASTKD5/YTHDF2/ELAVL1/SMG8/AGO2/TNRC6A/SSB/DROSHA/…
GO:0098813	nuclear chromosome segregation	259	-0.510852	-2.1775	0.00421941	0.00889886	0.00262711	4776	tags=53%, list=23%, signal=42%	NSMCE2/RMI2/NEK2/EME1/ATM/INO80/EHMT2/DYNC1LI1/TOP2A/MAD1L1/ANAPC15/ATRX/ESCO1/TUBG2/STAG3L4/ANAPC11/CHMP3/CENPK/GEN1/STAG3L2/SIRT2/CHMP7/FBXW7/MIS12/TUBG1/STAG1/SMARCA5/NDC80/KNTC1/TERF1/MAD2L1BP/DLGAP5/DCTN2/ZCWPW1/PTTG1/UBE2C/MUS81/NEK6/PSMC3IP/RAB11A/REC8/NCAPG2/INCENP/XRCC3/PSRC1/TNKS/PCID2/KIFC1/CDC27/UBE2B/PRC1/BUB1B/TPR/MAD2L1/CCNB1IP1/RACGAP1/BOD1/STAG3L1/PPP2R1A/SMC4/NUP62/NCAPH2/RRS1/V…
GO:0031330	negative regulation of cellular catabolic process	242	-0.48778	-2.06274	0.00425532	0.00889886	0.00262711	3001	tags=38%, list=14%, signal=33%	TMEM39A/NRDE2/PHAX/EIF4ENIF1/MAPKAPK2/PML/PARN/RPL23/KDM4A/SLIRP/ZFP36/OPHN1/TLK2/CDK5RAP3/FOXK1/TAF15/BECN1/USP14/EIF3H/ELAVL1/RPS7/PSMF1/TRAF2/PSEN1/MTOR/PARK7/TAF1/RPL11/BMF/USP19/CHMP4B/CHMP4A/RPL5/TBC1D14/OGT/WAC/SGTA/HNRNPA0/TRIM39/GOLGA2/TARDBP/DHX34/UBXN1/TSC2/BAG5/TSC1/ATP2B4/ANXA2/CSNK2A1/POLDIP2/RNF5/UBQLN4/LARP4B/SMARCC1/CTSA/AKT1/SMG1/METTL16/VPS35/LRPPRC/MAGEA6/MCL1/NSUN2/BAG6/YBX3/…
GO:0043543	protein acylation	245	-0.482749	-2.04277	0.00423729	0.00889886	0.00262711	4323	tags=48%, list=21%, signal=38%	PPM1A/NAA16/MBD3/EPC2/ZDHHC11/MAP3K7/ZNF451/NAA35/TAF5L/MBIP/ZDHHC6/ATXN7/KAT6A/CHEK1/KANSL1/ZDHHC16/EP400/ING4/PRKAA1/HAT1/CTBP1/ATAT1/KAT5/PYGO2/EPC1/BRD7/TRRAP/TAF9/HDAC2/MSL2/MORF4L2/SMAD4/MLLT1/PML/MEAF6/TAF2/KANSL3/TAF6L/IWS1/MRGBP/TAF5/ACTL6A/NAA40/SUPT7L/DR1/BRD1/WBP2/ZMPSTE24/TERF2IP/ZDHHC3/BRCA1/KAT2A/NAA15/TAF4/BRPF1/TAOK1/KANSL2/PARK7/TAF1/NAA50/DIP2B/MBTD1/FLCN/NAA10/RUVBL1/KAT7/SMAR…
GO:0051054	positive regulation of DNA metabolic process	246	-0.479498	-2.02891	0.00425532	0.00889886	0.00262711	3472	tags=39%, list=17%, signal=33%	BCAR3/WIZ/PARP1/KAT5/XRCC1/PARP3/UIMC1/CDK2/TNKS/EPC1/PCNA/BRCC3/TRRAP/UBE2B/TNFAIP1/EYA3/EXOSC3/MORF4L2/ATAD5/SMCHD1/PML/MEAF6/MMS19/CLCF1/RIF1/PARN/WDR48/PPP1R10/CTNNB1/MAPKAPK5/HMCES/WRAP53/MRGBP/RPS3/ATR/ACTL6A/FOXM1/BAZ1A/MAPK1/USP9X/HSF1/BABAM1/BRCA1/UBE2N/DDX11/BAX/MBTD1/TIMELESS/RUVBL1/CCT4/KAT7/VPS72/DBF4B/CDC42/ENDOG/GFER/ARID2/SSBP1/CHTF8/MORF4L1/OTUD4/TFRC/HDAC10/RTEL1/TP53BP1/BRPF3/X…
GO:0010948	negative regulation of cell cycle process	274	-0.437685	-1.88257	0.0042735	0.00889886	0.00262711	4710	tags=45%, list=23%, signal=35%	NEK2/EME1/TERF2/ATM/DYNC1LI1/TICRR/MAD1L1/CRY1/ANAPC15/ATRX/CASP2/USP47/GEN1/MDC1/EZH2/CLSPN/MTBP/SMARCA5/NDC80/KNTC1/TERF1/NEK11/MAD2L1BP/CHEK1/RINT1/PTTG1/MUS81/FBXO31/PRMT2/XRCC3/E2F1/UIMC1/CDK2/TNKS/PCID2/DTL/BRD7/BRCC3/NME6/FZR1/FBXO7/TOM1L2/CDC45/WEE1/BUB1B/TPR/MAD2L1/TMEM67/PML/ATRIP/NAE1/PPP1R10/CDK5RAP3/RPA2/ORC1/RAD9A/GTSE1/PTPN11/CDC6/ZNF830/EIF2AK4/DONSON/ATR/HINFP/CCNF/RPL26/MEN1/AVE…
GO:1903362	regulation of cellular protein catabolic process	242	-0.41843	-1.76947	0.00425532	0.00889886	0.00262711	3416	tags=38%, list=16%, signal=32%	SUMO1/PITHD1/CDK2/PRKACA/TAF9/FZR1/PKD1/UBE3A/MKRN2/RNF139/PML/RPL23/OPHN1/TLK2/UBB/CDK5RAP3/LDLR/TMF1/AXIN1/PSMC1/STUB1/USP14/EIF3H/TMEM259/XPO1/RPS7/PSMF1/PSMD14/UBQLN1/PSEN1/RBX1/DESI1/GABARAP/ARIH2/HECTD1/PARK7/TAF1/RPL11/PSMC2/LATS1/PSME1/MSN/USP19/RPL5/ZER1/GBA/FBXL5/OGT/WAC/SGTA/TRIM39/ZFAND2A/UBXN1/UBE2K/BCAP31/RAD23A/PLK1/NFE2L2/SUMO2/BAG5/SMURF1/ANXA2/PTK2/PSME2/PSMC5/CSNK2A1/PSMC6/KEAP…
GO:0008360	regulation of cell shape	140	0.436004	1.54597	0.00428571	0.00889886	0.00262711	2938	tags=33%, list=14%, signal=28%	PLXND1/PALM/CORO1A/FN1/FBLIM1/PLXNC1/RHOB/COCH/DMTN/FMNL1/F11R/FGD4/CDC42EP1/ANXA1/BVES/SEMA3E/WASF3/EPB41/EPS8/RAC2/ARAP1/SHROOM3/CSF1R/PLXNB3/RND2/FYN/MYH14/LPAR1/PLXNA3/FGD3/ITGA7/RND3/RAC3/SEMA4D/P2RY1/BAMBI/PLEKHO1/PLXNB1/RHOBTB1/RHOQ/STRIP2/KDR/CDC42EP5/HEXB/PLXNA2/FAM171A1
GO:0048813	dendrite morphogenesis	138	0.435223	1.54343	0.00426743	0.00889886	0.00262711	3367	tags=36%, list=16%, signal=30%	KIF1A/MAP2/CELSR2/EPHB2/SHANK3/MAPK8IP2/NGEF/SRCIN1/SEMA3A/ARC/EPHB3/DOCK10/HECW2/FYN/CAMK2B/TANC2/ARMCX5-GPRASP2/STAU2/LRP4/PPFIA2/SARM1/NR2E1/LZTS3/OBSL1/KNDC1/TPBG/PDLIM5/TMEM106B/SEMA4D/SDC2/CHRNA7/LRRK2/NRP1/DCDC2/ADGRB3/CDK5R1/MAP6/CUX2/SHANK1/DNM3/LZTS1/NLGN1/FARP1/DCLK1/SULT4A1/CTNND2/MEF2A/PTPRD/CHRNB2
GO:0030534	adult behavior	127	0.429412	1.51369	0.0042735	0.00889886	0.00262711	4970	tags=41%, list=24%, signal=31%	SPTBN2/CEND1/SPTBN4/SHANK3/EFNB3/ABAT/GRIN2D/EPS8/NRXN2/CHRNA4/GLRB/SLC1A1/NR4A2/LGI4/SLC7A11/FGF12/NTF4/SCN1A/AGTPBP1/SNCG/CNTNAP2/DMBX1/PAX5/SHANK1/SLITRK1/NRXN1/ZIC1/SLC1A2/SLITRK6/GDNF/GIP/CHRNB2/TMOD1/NLGN3/NTAN1/HOXD9/OPRD1/GBX1/ATP1A2/EN1/FXN/TPGS1/DBH/CHRNA3/HOMER2/PPARA/ABHD12/BBS2/INPP5F/CHRNB4/OXR1/ATP6V1B1
GO:0060538	skeletal muscle organ development	153	0.419941	1.50602	0.00421941	0.00889886	0.00262711	3249	tags=35%, list=16%, signal=29%	NOTCH1/ANKRD1/IGF2/ASS1/IGSF8/GPC1/SOX8/SMO/BVES/EGR1/CYP26B1/FGFRL1/DLL1/PITX1/TLL2/RBM24/HEYL/MYH14/NEURL1/KLF5/ITGA7/ASB2/WNT10B/BTG2/TBX1/CNTFR/SHH/ATF3/DES/XK/NR4A1/DNER/RYR1/BCL2/RCAN1/KLHL41/STRA6/CNTNAP1/HMG20B/ELN/WNT3A/PAX5/GPCPD1/VAX1/HLF/EOMES/CHRND/P2RX2/DMRTA2/VGLL2/MEF2C/EGR2/NR1D2
GO:0006633	fatty acid biosynthetic process	150	0.415801	1.48311	0.00428571	0.00889886	0.00262711	3661	tags=29%, list=18%, signal=24%	ELOVL7/MLXIPL/SCD5/PTGES/ELOVL4/ABCD2/CBR1/ELOVL2/ANXA1/FADS3/MGLL/GSTM4/ALOX12B/LIPG/INSIG1/PTGIS/ABHD3/PTGDS/FA2H/ALOXE3/ALOX15/TRIB3/ACACB/CBR4/PTGS1/CD74/SLC45A3/PRKAA2/AKR1C3/GSTM2/PLA2G4A/LIPH/ACSS1/ACADL/ELOVL3/AVPR1A/HACD1/ACSBG1/ABCD1/GIP/CEACAM1/ACOT4/FABP5/APOC1
GO:0048659	smooth muscle cell proliferation	146	0.424977	1.51378	0.00429799	0.00890923	0.00263017	4076	tags=34%, list=20%, signal=27%	NOTCH3/GJA1/NDRG4/CDKN1A/APOE/NPR3/CNN1/NPR1/PDGFRB/IGFBP3/NDRG2/LDLRAP1/IL6R/PDGFD/IL18/MMP9/ITGA2/GPER1/RBPMS2/CALCRL/PPARG/TGFBR2/S1PR2/TNFAIP3/NPPC/ELN/CX3CL1/APLN/PTGIR/ELANE/ANG/S1PR1/IGFBP5/BMP2/IL12A/MEF2C/HTR1B/CYBA/BMP4/SERPINF2/NOS3/IRAK4/PPARD/TPM1/NR4A3/IL15/P2RY6/FGFR2/EDN1
GO:0034767	positive regulation of ion transmembrane transport	149	0.416153	1.48408	0.00431034	0.00891972	0.00263327	5185	tags=42%, list=25%, signal=31%	HSPA2/EPHB2/ABCB1/SHANK3/KCNH2/STAC2/WNK2/PLCG2/CACNG4/ANK2/TCAF1/TESC/ATP1B2/ARC/KCNC1/GPER1/AKAP6/EHD3/HAP1/GLRX/F2R/PINK1/EDNRA/ANK3/FXYD1/RNF207/CX3CL1/CACNB3/CEMIP/GSTM2/P2RX7/TMSB4X/STK39/RYR2/GAL/ABCC8/NLGN3/AMIGO1/KCNA1/RGS7/P2RY6/EDN1/KCNJ2/JPH2/PKD2/LRRC55/STAC/LRRC26/ACTN2/STAC3/STIM1/AGT/NOS1AP/KCNIP2/CACNA2D1/STIM2/CTSS/KCNQ1/CXCL10/DMD/CNKSR3/CALM1
GO:0006260	DNA replication	269	-0.58881	-2.52178	0.004329	0.0089432	0.0026402	5271	tags=60%, list=25%, signal=45%	CDK9/TP53/ATF1/TSPYL2/POLE2/FEN1/WRN/BCL6/SMARCAL1/E2F8/METTL4/FAF1/MGME1/FANCM/GINS1/CDT1/RECQL4/GINS2/RMI2/REV3L/EME1/TERF2/POLG2/INO80/EHMT2/TICRR/EGFR/ATRX/ESCO1/NFIB/ORC6/GEN1/WDHD1/NFRKB/TRAIP/CDAN1/RRM1/ZGRF1/LPIN1/SMARCA5/TERF1/KIN/TBRG1/POLA1/RECQL/CHEK1/RAD51/RPA1/MUS81/ANKRD17/REPIN1/ING4/BCAR3/WIZ/POLD3/TOP1MT/REV1/CDK2/DTL/RNASEH1/RRM2B/USP37/PCNA/TNFAIP1/CDC45/INO80D/RBBP7/ATAD5/POL…
GO:1901890	positive regulation of cell junction assembly	101	0.46169	1.58527	0.00435414	0.00896277	0.00264598	4082	tags=41%, list=20%, signal=33%	CLSTN3/CLDN1/EPHB2/LRRC4B/SFRP1/ADGRB1/CBLN2/OXTR/CLDN3/NTRK1/COL16A1/EPB41L5/EPHB3/FMN1/FLRT3/ARMCX5-GPRASP2/STAU2/SLITRK3/SLITRK5/TPBG/SEMA4D/WNT4/NRP1/CNTNAP2/ADGRB3/CUX2/AGRN/SLITRK1/NRXN1/NLGN1/KDR/SLITRK6/CLSTN2/BDNF/PTPRD/NLGN3/SEMA4A/AMIGO1/IL1RAP/LRTM2/CRB3
GO:0046634	regulation of alpha-beta T cell activation	101	0.457272	1.5701	0.00435414	0.00896277	0.00264598	5239	tags=42%, list=25%, signal=31%	CD83/ANXA1/ADORA2A/JAK3/HLA-E/IL18/EBI3/ADA/MAPK8IP1/CD274/PRKCQ/TGFBR2/MYB/PRDM1/SHH/IL4R/TNFRSF14/GATA3/TBX21/NCKAP1L/CD55/RUNX3/PRKCZ/RIPK2/HLA-A/RASAL3/IL12A/ZAP70/HLA-DRA/LGALS7B/NFKBIZ/PTPN22/NLRP3/IL12RB1/TNFSF4/HLA-DRB1/TWSG1/IHH/CBLB/GLI3/IL12B/HLX
GO:0019751	polyol metabolic process	105	0.451831	1.55647	0.00436047	0.00896277	0.00264598	5176	tags=41%, list=25%, signal=31%	ABCA2/PLCG2/PPIP5K1/GCH1/SPHK1/INPP5J/SPTSSB/DGAT2/GPER1/IMPA2/DEGS2/ASAH1/HRH1/P2RY1/SGPP1/CYP27B1/ADCYAP1R1/PTH1R/PLCB1/NUDT11/PLA2G4A/PRKG2/INPP4A/GK5/GALK1/SPTLC3/CYP2R1/MINPP1/QDPR/ITPK1/TKFC/GK/OCRL/BPNT1/P2RY6/PTK2B/MOGAT3/PCK2/ACER3/IMPA1/ACER2/DHFR/IP6K3
GO:0140014	mitotic nuclear division	276	-0.489524	-2.10213	0.00438596	0.00900006	0.00265699	4442	tags=50%, list=21%, signal=40%	ANAPC15/ATRX/TUBG2/ANAPC11/CHMP3/CENPK/GEN1/SIRT2/CHMP7/ANLN/MIS12/MTBP/TUBG1/STAG1/SMARCA5/NDC80/KNTC1/MKI67/MAD2L1BP/CDK13/DAPK3/DLGAP5/DCTN2/CHEK1/PTTG1/UBE2C/NEK6/RAB11A/REC8/NCAPG2/AAAS/XRCC3/PSRC1/TNKS/PCID2/NME6/KIFC1/CDC27/PRC1/TOM1L2/CTDP1/BUB1B/TPR/MAD2L1/RACGAP1/PHIP/BOD1/PPP2R1A/SMC4/CLASP1/NUP62/NCAPH2/KIF2A/NDEL1/RRS1/VPS4B/NCAPD3/KIF2C/SMC3/CHMP1A/CEP192/PHF13/CDC6/BECN1/RPL24/CUL3…
GO:0097193	intrinsic apoptotic signaling pathway	277	-0.355688	-1.52702	0.00440529	0.00902456	0.00266422	3584	tags=40%, list=17%, signal=34%	NDUFA13/FBXW7/PTPMT1/CREB3/NOL3/DIABLO/BCL3/CUL2/PDK1/SOD2/STK25/HMOX1/HRAS/PPM1F/PIAS4/ABL1/DDIT3/TNFRSF10B/STK11/PARP1/E2F1/RRM2B/PIK3R1/TOPORS/TAF9/ZNF622/BCL2L2/ERP29/PARL/HINT1/SOD1/ATAD5/HTRA2/ARMC10/IVNS1ABP/PML/RRP8/SHISA5/SYVN1/UBB/CIDEB/RAD9A/FIS1/CUL1/PTPN1/RPS3/BECN1/ATF4/SERINC3/CUL3/TPT1/RPL26/RPS7/UBQLN1/TRAF2/NDUFS3/STK24/BRCA1/STYXL1/PTPN2/PARK7/CASP3/SNW1/BAX/FLCN/P4HB/MAPK7/PLA…
GO:0042254	ribosome biogenesis	284	-0.753973	-3.24573	0.0044843	0.00906497	0.00267615	3540	tags=72%, list=17%, signal=60%	SUV39H1/POP7/PIN4/IMP3/DIMT1/RIOK1/LSM6/RPUSD2/MRPL1/NPM3/ISG20L2/C1D/ZCCHC4/MRPS11/AATF/ZNF622/RPS17/EXOSC8/ERI1/WDR12/BOP1/EXOSC1/EXOSC3/GTPBP10/RPL23A/WDR75/EXOSC4/KRR1/GNL2/RRP8/RPL26L1/EIF2A/DDX10/WDR18/RRS1/RPP30/MRPL36/TSR3/MRPL22/URB2/UTP14A/NLE1/SBDS/TRMT112/RPS24/XRN2/POP4/RPL38/ESF1/RRP1B/PAK1IP1/RPL27/RPS5/BMS1/MAK16/DDX54/RPL24/YTHDF2/UTP6/RPS21/RPS16/XPO1/NOP9/RPS25/RPL26/RPSA/RPS7/…
GO:0000377	RNA splicing, via transesterification reactions with bulged adenosine as nucleophile	283	-0.733322	-3.15154	0.0044843	0.00906497	0.00267615	3088	tags=63%, list=15%, signal=54%	SCAF11/TRA2A/RBM6/COIL/TIA1/CWC27/SRSF6/JMJD6/SNIP1/SRPK1/CACTIN/PRPF18/RBM15/RALY/PPIH/SCNM1/LSM5/SRSF2/HSPA8/BUD13/DDX20/C9orf78/SNRPE/REST/LSM7/TGS1/FXR1/RBM3/NCBP2/PRMT7/USP39/AAR2/SNRPF/DYRK1A/SF3B5/AQR/SNRPD2/SNRPA/YTHDC1/PTBP1/CASC3/GPKOW/SNRPG/WTAP/LUC7L3/SMU1/RBM17/FXR2/SNRPC/METTL3/TFIP11/CWC15/PRPF40A/RBM15B/PPWD1/CWC22/SNW1/PAXBP1/SMN1/SMN2/DHX8/SRSF3/RBM22/SNRNP40/GPATCH1/CRNKL1/SAP1…
GO:0000398	mRNA splicing, via spliceosome	283	-0.733322	-3.15154	0.0044843	0.00906497	0.00267615	3088	tags=63%, list=15%, signal=54%	SCAF11/TRA2A/RBM6/COIL/TIA1/CWC27/SRSF6/JMJD6/SNIP1/SRPK1/CACTIN/PRPF18/RBM15/RALY/PPIH/SCNM1/LSM5/SRSF2/HSPA8/BUD13/DDX20/C9orf78/SNRPE/REST/LSM7/TGS1/FXR1/RBM3/NCBP2/PRMT7/USP39/AAR2/SNRPF/DYRK1A/SF3B5/AQR/SNRPD2/SNRPA/YTHDC1/PTBP1/CASC3/GPKOW/SNRPG/WTAP/LUC7L3/SMU1/RBM17/FXR2/SNRPC/METTL3/TFIP11/CWC15/PRPF40A/RBM15B/PPWD1/CWC22/SNW1/PAXBP1/SMN1/SMN2/DHX8/SRSF3/RBM22/SNRNP40/GPATCH1/CRNKL1/SAP1…
GO:0006310	DNA recombination	285	-0.480604	-2.07174	0.00446429	0.00906497	0.00267615	4815	tags=46%, list=23%, signal=36%	GINS2/NSMCE2/RMI2/SWI5/REV3L/EME1/TERF2/KLHL15/ATM/INO80/TOP2A/DCLRE1C/RAD54L/XRCC2/GEN1/EPC2/NFRKB/RAD51AP1/SMC6/SETX/SMARCAD1/KIN/MCM8/CNTD1/RECQL/PPP4R2/ZCWPW1/CHEK1/RAD51/ERCC1/RPA1/MUS81/PSMC3IP/EP400/REC8/XRCC3/PARP1/KAT5/XRCC1/PARP3/EPC1/TRRAP/UBE2B/CDC45/UBR2/EXOSC3/ERCC5/MORF4L2/INO80D/ATAD5/CCNB1IP1/SMCHD1/MEAF6/MMS19/APEX2/CLCF1/RIF1/WDR48/NUCKS1/HMCES/RNF138/TPRKB/RPA2/WRAP53/MRGBP/PA…
GO:0034504	protein localization to nucleus	281	-0.476692	-2.04838	0.00444444	0.00906497	0.00267615	3457	tags=44%, list=17%, signal=37%	STK11/PARP1/SUMO1/FAM53C/PIK3R1/STK4/TOPORS/NXT1/NF1/TXN/IPO9/TPR/EIF4ENIF1/SNUPN/NUP133/NUTF2/RANBP6/PML/NUP62/RPL23/NUP93/PAF1/PPP1R10/RRS1/NUP54/SOX9/CDK5RAP3/PIKFYVE/CHP1/TNPO3/WRAP53/GLIS2/TAF8/LAMTOR5/SUPT7L/XPO1/ELAVL1/IPO11/CTNNA1/SEC13/PSEN1/BYSL/ORMDL3/ZPR1/TOR1AIP1/PARK7/IPO13/RPL11/KPNA1/LATS1/TOR1A/FLCN/MAVS/SUN1/RBM22/KPNA2/SKP1/CCT4/KAT7/OTUD7B/RANBP2/IPO7/YWHAE/NUP155/DNAJB6/TARDB…
GO:0031647	regulation of protein stability	281	-0.424748	-1.82517	0.00444444	0.00906497	0.00267615	3463	tags=44%, list=17%, signal=37%	MORC3/USP47/DDRGK1/USP3/NAA16/SUGT1/FBXW7/PARVA/RAB21/RNF149/COG3/NDC80/TBRG1/MCM8/PDCL3/DNLZ/USP4/TELO2/MUL1/TMEM88/WIZ/DAD1/SUMO1/AAK1/DDI2/PRNP/TOMM7/PIK3R1/STK4/TAF9/TBL1X/UBE2B/FBXO7/MDM4/GRN/RNF139/OTUD3/BAG4/RPL23/SYVN1/UBL4A/TNIP2/HSPA8/DDOST/CDK7/CHP1/FBXW11/NCLN/SREBF1/STUB1/SERF2/CUL3/HPS4/GET4/TMEM183A/RPS7/HYPK/MAPK1/USP9X/DVL3/PEX19/KAT2A/NAA15/HTT/GLMP/BAG1/PARK7/TAF1/RPL11/CASP3/U…
GO:0048193	Golgi vesicle transport	282	-0.40527	-1.74164	0.00446429	0.00906497	0.00267615	4107	tags=37%, list=20%, signal=30%	ATP2C1/TMED1/GABARAPL2/EXOC8/COG3/TBC1D20/PPP6C/TICAM2/TMED4/RINT1/ERGIC3/RABEP1/TFG/SPTBN1/ARF4/SNX1/ERGIC2/WIPI1/KDELR1/NBAS/SEC24A/LMAN2/GOLGA5/VPS51/STX6/COG1/SCAMP2/GGA2/RSC1A1/GBF1/GAK/NAPA/COPA/RNF139/COPE/GOSR1/DNM2/COPG1/RBSN/TRAPPC8/TAPBP/SAR1A/VTI1A/TMED9/SEC24C/COG4/TMED10/CUL3/COPB2/RAB13/CSK/AP4M1/VAPA/SNX8/TRAPPC10/SEC13/TMEM115/SNAP23/SEC24B/VTI1B/HTT/TRAPPC4/PITPNB/RER1/ANKFY1/TB…
GO:0050868	negative regulation of T cell activation	113	0.441689	1.52138	0.00445104	0.00906497	0.00267615	5239	tags=37%, list=25%, signal=28%	LAPTM5/ANXA1/ADORA2A/JAK3/NRARP/PDE5A/PAG1/BTN2A2/TNFRSF21/CD274/ILDR2/SHH/LRRC32/IL4R/CD74/SPN/TNFRSF14/MDK/TBX21/NCKAP1L/GPNMB/RUNX3/CEBPB/CLEC4G/LGALS3/BMP4/CEACAM1/LGALS7B/HAVCR2/DUSP22/PTPN22/TIGIT/TNFSF4/PELI1/PLA2G2D/HLA-DRB1/TWSG1/IHH/CBLB/GLI3/PDCD1LG2/HLX
GO:0000375	RNA splicing, via transesterification reactions	287	-0.735432	-3.16418	0.0045045	0.00909077	0.00268377	3088	tags=63%, list=15%, signal=55%	SCAF11/TRA2A/RBM6/COIL/TIA1/CWC27/SRSF6/JMJD6/SNIP1/SRPK1/CACTIN/PRPF18/RBM15/RALY/PPIH/SCNM1/LSM5/SRSF2/HSPA8/BUD13/DDX20/C9orf78/SNRPE/REST/LSM7/TGS1/FXR1/RBM3/NCBP2/PRMT7/USP39/AAR2/SNRPF/DYRK1A/SF3B5/AQR/SNRPD2/SNRPA/YTHDC1/PTBP1/CASC3/GPKOW/SNRPG/WTAP/MPHOSPH10/LUC7L3/SMU1/RBM17/FXR2/SNRPC/LSM1/METTL3/TFIP11/CWC15/PRPF40A/RBM15B/PPWD1/CWC22/SNW1/PAXBP1/SMN1/SMN2/DHX8/SRSF3/RBM22/SNRNP40/GPAT…
GO:0035194	post-transcriptional gene silencing by RNA	321	-0.430469	-1.87065	0.00452489	0.00911686	0.00269147	3123	tags=18%, list=15%, signal=15%	EGFR/MIR22/FMR1/LIMD1/ZC3H7A/MIR611/MIR324/SMAD1/MIR25/DND1/RIPK1/MAP2K2/AGO1/MIR221/MIR632/HIF1A-AS2/NRDE2/SNIP1/MAP2K1/DICER1/ZFP36/MIR939/HELZ/FXR1/ELAVL1/AGO2/TNRC6A/DROSHA/CNOT6/TNRC6B/ZMPSTE24/CNOT8/PUM2/METTL3/MOV10/ADAR/CNOT7/DGCR8/PUM1/MIR22HG/CNOT1/RAN/ZC3H7B/XPO5/TSN/NCOR1/TIAL1/HNRNPA2B1/SRRT/TARBP2/DHX9/EIF4G1/DDX5/RBM4/EIF6/DDX3X/SMAD3
GO:1901990	regulation of mitotic cell cycle phase transition	295	-0.457616	-1.97902	0.00454545	0.00912823	0.00269482	4665	tags=47%, list=23%, signal=37%	ATM/INO80/DYNC1LI1/TICRR/AMBRA1/EGFR/MAD1L1/ANAPC15/CASP2/USP47/ANAPC11/GEN1/SIRT2/EZH2/CLSPN/ANLN/TFAP4/MTBP/LSM10/RRM1/NDC80/KNTC1/PLRG1/NEK11/MAD2L1BP/DLGAP5/CHEK1/RINT1/UBE2C/ANKRD17/FBXO31/NEK6/RAB11A/PRMT2/MIR221/XRCC3/E2F1/UIMC1/CDK2/PCID2/DTL/TFDP1/BRD7/RRM2B/BRCC3/CDC27/FZR1/PKD1/FBXO7/WEE1/BUB1B/TPR/ATAD5/MAD2L1/ADAM17/PML/NAE1/ERCC3/VPS4B/CDK7/CDK5RAP3/RPA2/ORC1/GTSE1/KLHL18/CDKN2C/CDC…
GO:1904951	positive regulation of establishment of protein localization	295	-0.313701	-1.35664	0.00454545	0.00912823	0.00269482	2538	tags=25%, list=12%, signal=23%	CAPN10/CHP1/FIS1/WRAP53/SAR1A/GLUD1/PTPN23/UBE2J2/UBE2L3/ATG13/OSBP/TMED10/EMD/HPS4/CTDSPL2/KIF20B/TCF7L2/PSEN1/UBE2D3/ICE1/PDCD5/OAZ1/ADAM9/ARIH2/MYO1C/ZPR1/OAZ3/MAVS/STX4/RBM22/CCT4/CDC42/HUWE1/HIF1A/XPO4/YWHAE/RNF31/PPIA/TARDBP/CIB1/BCAP31/PCM1/KCNN4/NPEPPS/NMT1/WLS/UBR5/IPO5/SAE1/CCT7/VPS11/VPS35/MIEF1/STOM/RAN/TM9SF4/CCT2/BAP1/ARF6/EZR/CCT3/CCT8/USP36/AKT2/GSK3A/TCP1/ANP32B/TRIM28/BAG3/CCT6A…
GO:0007059	chromosome segregation	315	-0.538004	-2.33683	0.00456621	0.00913696	0.0026974	4776	tags=57%, list=23%, signal=44%	NSMCE2/RMI2/NEK2/EME1/ATM/INO80/EHMT2/DYNC1LI1/TOP2A/MAD1L1/ANAPC15/ATRX/ESCO1/TUBG2/STAG3L4/ANAPC11/CHMP3/CENPK/GEN1/STAG3L2/SIRT2/RAD18/CHMP7/FBXW7/MIS18A/SMC6/MIS12/TUBG1/STAG1/SMARCA5/NDC80/KNTC1/TERF1/MKI67/SMARCAD1/NEK11/MAD2L1BP/DLGAP5/DCTN2/ZCWPW1/PTTG1/CSNK2A2/UBE2C/MUS81/NEK6/PSMC3IP/NUP37/RAB11A/REC8/NCAPG2/INCENP/XRCC3/PSRC1/TNKS/PCID2/ARL8B/CENPN/KIFC1/CDC27/UBE2B/PRC1/SLC25A5/CENPT/…
GO:0016441	post-transcriptional gene silencing	325	-0.441601	-1.91928	0.00458716	0.00913696	0.0026974	3123	tags=14%, list=15%, signal=12%	MIR632/HIF1A-AS2/NRDE2/SNIP1/MAP2K1/DICER1/ZFP36/MIR939/HELZ/FXR1/ELAVL1/AGO2/TNRC6A/DROSHA/CNOT6/TNRC6B/ZMPSTE24/CNOT8/PUM2/METTL3/MOV10/ADAR/CNOT7/DGCR8/PUM1/MIR22HG/GIGYF2/CNOT1/RAN/ZC3H7B/CELF1/XPO5/TSN/NCOR1/TIAL1/HNRNPA2B1/SRRT/TARBP2/DHX9/EIF4G1/DDX5/RBM4/EIF6/DDX3X/SMAD3
GO:0009895	negative regulation of catabolic process	298	-0.438156	-1.89857	0.00458716	0.00913696	0.0026974	3071	tags=36%, list=15%, signal=31%	TOB1/ZCCHC17/TAF9/DEDD/MDM4/SMAD4/TMEM39A/NRDE2/PHAX/EIF4ENIF1/MAD2L1/MAPKAPK2/PML/PARN/RPL23/KDM4A/SLIRP/ZFP36/OPHN1/TLK2/CDK5RAP3/FOXK1/TAF15/BECN1/USP14/EIF3H/ELAVL1/RELA/RPS7/PSMF1/GIT1/TRAF2/PSEN1/MTOR/PARK7/TAF1/RPL11/BMF/USP19/CHMP4B/CHMP4A/RPL5/TBC1D14/OGT/WAC/SGTA/HNRNPA0/TRIM39/ZDHHC7/GOLGA2/TARDBP/DHX34/UBXN1/TSC2/BAG5/TSC1/ATP2B4/ANXA2/CSNK2A1/SNX12/POLDIP2/AZIN1/RNF5/UBQLN4/LARP4B/SM…
GO:0035195	miRNA-mediated gene silencing	314	-0.425587	-1.84898	0.00458716	0.00913696	0.0026974	4525	tags=17%, list=22%, signal=14%	EGFR/MIR22/FMR1/LIMD1/ZC3H7A/MIR611/MIR324/SMAD1/MIR25/DND1/RIPK1/MAP2K2/AGO1/MIR221/MIR632/HIF1A-AS2/SNIP1/MAP2K1/DICER1/ZFP36/MIR939/FXR1/ELAVL1/AGO2/TNRC6A/DROSHA/CNOT6/TNRC6B/ZMPSTE24/CNOT8/PUM2/METTL3/MOV10/ADAR/CNOT7/DGCR8/PUM1/MIR22HG/CNOT1/RAN/ZC3H7B/XPO5/NCOR1/TIAL1/HNRNPA2B1/SRRT/TARBP2/DHX9/EIF4G1/DDX5/RBM4/EIF6/DDX3X/SMAD3
GO:0006605	protein targeting	298	-0.413582	-1.79209	0.00458716	0.00913696	0.0026974	3774	tags=43%, list=18%, signal=35%	TIMM17A/CSNK2A2/INPP5K/HRAS/OS9/YWHAG/PEX14/LEPROT/PMPCB/PRKAA1/PITRM1/TIMM10B/AP3M1/SEC61G/SEC63/AIP/PRNP/CHCHD4/TOMM7/PEX16/RABGEF1/WASH3P/SPCS1/FBXO7/PARL/MON1B/HTRA2/SPCS2/TOMM34/HACL1/PEX5/ITGB1BP1/ATG3/BAG4/TIMM22/UBL4A/SEC61B/HSPA8/NUP54/PIKFYVE/CHP1/SEC62/FIS1/NEDD4/SREBF1/UBE2J2/UBE2L3/SRP9/ATG13/HPS4/GET4/AP4M1/TIMM21/MTERF4/SRPRB/UBE2D3/VPS4A/ZDHHC3/PDCD5/PEX19/TIMM8B/GABARAP/ARIH2/MYO…
GO:0006913	nucleocytoplasmic transport	299	-0.559926	-2.42397	0.00462963	0.00914707	0.00270039	3338	tags=52%, list=16%, signal=44%	NCBP1/AAAS/UPF3B/SUMO1/FAM53C/PCID2/PIK3R1/STK4/PRKACA/NXT1/NF1/TXN/PKD1/IPO9/TPR/NRDE2/PHAX/EIF4ENIF1/SNUPN/NUP133/NUTF2/RANBP6/PML/NUP62/MALT1/RPL23/NUP93/RAE1/PPP1R10/RRS1/UPF2/NUP54/XPO7/CHP1/TNPO3/IWS1/UHMK1/AXIN1/NEDD4/PTPN11/NCBP2/SARNP/EMD/XPO1/ELAVL1/RANBP3/CTDSPL2/THOC2/NOP9/TCF7L2/IPO11/SSB/YTHDC1/SEC13/PSEN1/XPO6/NEMF/DESI1/THOC1/SDAD1/ZPR1/DDX19A/PARK7/IPO13/GLE1/RBM15B/KPNA1/PPP1CC/…
GO:0051169	nuclear transport	299	-0.559926	-2.42397	0.00462963	0.00914707	0.00270039	3338	tags=52%, list=16%, signal=44%	NCBP1/AAAS/UPF3B/SUMO1/FAM53C/PCID2/PIK3R1/STK4/PRKACA/NXT1/NF1/TXN/PKD1/IPO9/TPR/NRDE2/PHAX/EIF4ENIF1/SNUPN/NUP133/NUTF2/RANBP6/PML/NUP62/MALT1/RPL23/NUP93/RAE1/PPP1R10/RRS1/UPF2/NUP54/XPO7/CHP1/TNPO3/IWS1/UHMK1/AXIN1/NEDD4/PTPN11/NCBP2/SARNP/EMD/XPO1/ELAVL1/RANBP3/CTDSPL2/THOC2/NOP9/TCF7L2/IPO11/SSB/YTHDC1/SEC13/PSEN1/XPO6/NEMF/DESI1/THOC1/SDAD1/ZPR1/DDX19A/PARK7/IPO13/GLE1/RBM15B/KPNA1/PPP1CC/…
GO:0045787	positive regulation of cell cycle	302	-0.375906	-1.62991	0.00462963	0.00914707	0.00270039	4046	tags=37%, list=20%, signal=30%	MTBP/LSM10/EIF4EBP1/RRM1/NDC80/PLRG1/MAD2L1BP/DLGAP5/PLK4/CHEK1/UBE2C/ANKRD17/RAB11A/ABL1/MIR221/CCDC57/WIZ/XRCC3/PSRC1/PCID2/DTL/TFDP1/RRM2B/CCNY/CDC27/UBE2B/PKD1/TPR/ATAD5/MAD2L1/RACGAP1/PHIP/ADAM17/RARA/NUP62/PRKCE/EIF4E/PAF1/PPP1R10/VPS4B/KLHL18/PTPN11/CDC6/BECN1/CUL3/ANAPC5/CCNT2/KIF20B/CCNT1/RPS15A/PKN2/CPSF3/RANBP1/RAD21/HSF1/THOC1/CCNK/CUL4B/CSPP1/DDX11/USP19/PKP4/KMT2E/DBF4B/ANAPC7/CDC42…
GO:0010506	regulation of autophagy	327	-0.354504	-1.53738	0.00462963	0.00914707	0.00270039	4850	tags=43%, list=23%, signal=34%	DCAF12/PLK3/DNM1L/PIP4K2A/ZC3H12A/USP13/NPRL2/SNX4/ATP6V0B/ATM/EHMT2/SOGA1/OSBPL7/HAX1/SH3BP4/BAD/AMBRA1/USP30/MFSD8/RNF41/SIRT2/MAP3K7/MTMR3/DRAM2/FBXW7/SESN2/EXOC8/UBQLN2/VPS13D/TRIM65/ATG7/RRAGC/DAPK3/HMOX1/CSNK2A2/RRAGB/ATP6V0E1/SNRNP70/FOXK2/TRIM38/TRIM27/WIPI1/PRKAA1/ABL1/DDIT3/STK11/PAFAH1B2/KAT5/ATP6V1E1/TBK1/RAB3GAP1/TRIM13/PRKACA/FBXO7/SLC25A5/PARL/RALB/TMEM39A/PSAP/HTRA2/KDM4A/WDR24/TL…
GO:0032386	regulation of intracellular transport	316	-0.352278	-1.52788	0.00460829	0.00914707	0.00270039	3759	tags=40%, list=18%, signal=33%	RINT1/CSNK2A2/INPP5K/HRAS/ERGIC3/OS9/PPP1R12A/MAP2K2/LEPROT/PRKAA1/AAAS/STK11/SUMO1/PRNP/TOMM7/PIK3R1/PRKACA/NF1/TXN/PARL/TPR/NRDE2/HTRA2/RNF139/MAP2K1/ITGB1BP1/BAG4/NDEL1/NUP54/CAPN10/CHP1/IWS1/UHMK1/FIS1/NEDD4/SREBF1/PTPN11/NCBP2/PTPN1/SAR1A/PTPN23/UBE2J2/UBE2L3/ATG13/EMD/XPO1/HPS4/CTDSPL2/KIF20B/TCF7L2/MAPK1/PSEN1/UBE2G2/UBE2D3/ICE1/SEC24B/PDCD5/OAZ1/ARIH2/MYO1C/ZPR1/PARK7/OAZ3/PPP1CC/MSN/MAVS…
GO:0043414	macromolecule methylation	294	-0.525217	-2.26161	0.00465116	0.00916002	0.00270421	4441	tags=50%, list=21%, signal=40%	ATRX/VCPKMT/ARID4B/TRMT11/MBD3/KDM6A/JMJD4/CXXC1/FBXO11/EZH2/GATAD2A/CARM1/TET2/MRM1/MIS18A/TRMT13/CHTOP/METTL6/SETD3/TRMT10C/RBBP5/SUZ12/PRDM4/NDUFAF7/KANSL1/EED/BTG1/CMTR1/PRMT2/SUV39H1/FAM98B/DIMT1/PARP1/PRMT3/PYGO2/TYW3/TRMT2B/ZCCHC4/PCMTD2/ALKBH8/SMAD4/PLD6/RRP8/RLF/METTL1/MTF2/RBM15/RIF1/SUV39H2/ZNF304/KDM4A/KANSL3/PAF1/DALRD3/TRMT12/COPRS/CTNNB1/NELFA/TRMT112/METTL2A/IWS1/TGS1/EZH1/ZC3H13/…
GO:0016236	macroautophagy	294	-0.454974	-1.95914	0.00465116	0.00916002	0.00270421	4540	tags=48%, list=22%, signal=38%	AMBRA1/USP30/IFT20/RAB43/DDRGK1/ZFYVE1/CHMP3/MFSD8/RNF41/CHMP7/MAP3K7/MTMR3/SESN2/VPS36/GABARAPL2/EXOC8/EMC6/UBQLN2/VPS13D/TEX264/ATG7/SNF8/ATP2A2/HMOX1/ATP6V0E1/STAM/WIPI1/RAB5A/PAFAH1B2/TOMM7/ATP6V1E1/PLAA/LGALS8/TBK1/RAB3GAP1/TRIM13/ARL8B/PRKACA/PLEKHM1/MAP1LC3B/SLC25A5/RALB/TMEM39A/HTRA2/ATG3/MCOLN1/VPS26B/VPS4B/PIKFYVE/IKBKG/SNX5/ATG101/TRAPPC8/CHMP1A/NEDD4/VTI1A/VPS26A/ATP6V1H/ATG16L1/BECN1…
GO:0032259	methylation	334	-0.494142	-2.14599	0.00480769	0.00945307	0.00279072	4441	tags=46%, list=21%, signal=37%	ATRX/VCPKMT/ARID4B/TRMT11/MBD3/KDM6A/JMJD4/CXXC1/FBXO11/EZH2/GATAD2A/PEMT/CARM1/TET2/MRM1/MIS18A/LRTOMT/TRMT13/CHTOP/METTL6/METTL17/SETD3/TRMT10C/RBBP5/SUZ12/PRDM4/NDUFAF7/KANSL1/EED/BTG1/CMTR1/PRMT2/SUV39H1/FAM98B/DIMT1/PARP1/PRMT3/PYGO2/TYW3/TRMT2B/ZCCHC4/PCMTD2/ALKBH8/SMAD4/PRDM15/PLD6/RRP8/RLF/METTL1/MTF2/RBM15/RIF1/SUV39H2/ZNF304/KDM4A/KANSL3/PAF1/DALRD3/TRMT12/COPRS/CTNNB1/NELFA/TRMT112/MET…
GO:0009615	response to virus	347	-0.349911	-1.52882	0.00485437	0.00952952	0.00281329	2932	tags=24%, list=14%, signal=21%	EXOSC4/IVNS1ABP/PML/TRIM11/POLR3K/POLR3F/RNF26/IKBKG/TRAF3IP1/CREBZF/RRP1B/NFKB1/ATG16L1/EIF2AK4/BECN1/SERINC3/LAMTOR5/RNF216/RELA/TPT1/RPS15A/BANF1/POLR3E/ZMPSTE24/ZMYND11/ATAD3A/IFNGR2/PUM2/RIOK3/EEF1G/BAX/POLR3H/MAVS/POLR3C/SAP30BP/MOV10/CRCP/ADAR/EXT1/C1QBP/HIF1A/CDK6/CNOT7/ZNFX1/PUM1/IRF3/ABCF3/DDX1/TRIM41/DDX17/EXOSC5/GPATCH3/PSMA2/TRIM8/PQBP1/SETD2/CFL1/ZCCHC3/PCBP2/PHB2/HNRNPUL1/ENO1/BNIP…
GO:0031047	gene silencing by RNA	348	-0.396404	-1.73243	0.00487805	0.00956066	0.00282249	4525	tags=18%, list=22%, signal=15%	EGFR/MIR22/FMR1/LIMD1/ZC3H7A/MIR611/MIR324/SMAD1/MIR25/EIF4E2/DND1/RIPK1/MAP2K2/AGO1/MIR221/CNOT3/ERI1/MIR632/HIF1A-AS2/NRDE2/EIF4ENIF1/SNIP1/MAP2K1/DICER1/ZFP36/MIR939/HELZ/FXR1/CNOT2/ELAVL1/AGO2/TNRC6A/DROSHA/CNOT6/TNRC6B/ZMPSTE24/CNOT8/PUM2/METTL3/MOV10/ADAR/CNOT7/DGCR8/PUM1/DDX17/MIR22HG/CNOT1/RAN/ZC3H7B/XPO5/TSN/NCOR1/TIAL1/HNRNPA2B1/PABPC1/SRRT/TARBP2/DHX9/EIF4G1/DDX5/RBM4/EIF6/DDX3X/SMAD3
GO:2001233	regulation of apoptotic signaling pathway	346	-0.318832	-1.3875	0.00497512	0.00971977	0.00286946	3279	tags=32%, list=16%, signal=28%	RNF34/RRM2B/STK4/TAF9/TNFRSF12A/AATF/NF1/BCL2L2/SLC25A5/ERP29/PARL/EYA3/SOD1/ATAD5/HTRA2/PHIP/ARMC10/IVNS1ABP/PML/PPP2R1A/PPP2R1B/PRELID1/SYVN1/CTNNB1/UBB/NLE1/ITGA6/RAD9A/FIS1/GCLM/PTPN1/SLC35F6/RPS3/BECN1/SERINC3/PEA15/RELA/TPT1/RPL26/TCF7L2/RPS7/HMGB2/CTNNA1/UBQLN1/ZC3HC1/TRAF2/PSEN1/RAF1/CFLAR/ZMYND11/NDUFS3/BRCA1/STYXL1/G0S2/PTPN2/HTT/PARK7/GNAI3/BCL2L12/BAX/FLCN/P4HB/GNAI2/STX4/RB1CC1/MAPK7…
GO:0006631	fatty acid metabolic process	368	0.352803	1.38452	0.00496894	0.00971977	0.00286946	3960	tags=27%, list=19%, signal=23%	ELOVL7/MLXIPL/LPIN3/SCD5/PTGES/ELOVL4/ABCD2/CBR1/PRKAR2B/ALDH1L2/ELOVL2/ANXA1/CYP2U1/FADS3/SLC27A2/MGLL/PLIN5/PDK3/GSTM4/MSMO1/ACBD7/DGAT2/ALOX12B/LIPG/ACOT1/INSIG1/EHHADH/BDH2/SLC27A6/PTGIS/PPARG/ABHD3/PTGDS/CYP2J2/FA2H/IRS1/CYP24A1/ASAH1/MFSD2A/AKR1B1/HSD17B4/ALOXE3/ALOX15/TNXB/TRIB3/ACACB/CBR4/PTGS1/NUDT7/C3/CD74/ACAD11/ACSL1/THEM4/ACSL6/ACBD4/SLC45A3/PRKAA2/AIG1/PTGR1/ECHDC3/GGT1/CYP4V2/AKR1C…
GO:0042176	regulation of protein catabolic process	370	-0.371624	-1.63525	0.00510204	0.00995183	0.00293797	3416	tags=34%, list=16%, signal=29%	SUMO1/PITHD1/CDK2/DTL/SNX33/PRKACA/TAF9/DEDD/FZR1/PKD1/UBE3A/MDM4/SMAD4/MAD2L1/MKRN2/RNF139/PML/RPL23/OPHN1/FBXL20/TLK2/SOX9/UBB/CDK5RAP3/LDLR/TMF1/AXIN1/NEDD4/PSMC1/STUB1/USP14/EIF3H/TMEM259/XPO1/RELA/RPS7/PSMF1/AREL1/PSMD14/UBQLN1/PSEN1/RBX1/DESI1/CUL4B/OAZ1/ADAM9/GABARAP/ARIH2/HECTD1/PARK7/TAF1/RPL11/OAZ3/PSMC2/LATS1/PSME1/MSN/USP19/RPL5/SMURF2/ZER1/GBA/STX5/FBXL5/OGT/WAC/HUWE1/SGTA/TRIM39/EGL…
GO:0045786	negative regulation of cell cycle	351	-0.370571	-1.61285	0.00512821	0.00998693	0.00294833	3944	tags=35%, list=19%, signal=29%	SMARCA5/NDC80/KNTC1/TERF1/NEK11/MAD2L1BP/ZBTB17/CHEK1/RINT1/PTTG1/MUS81/FBXO31/BTG1/PRMT2/SUV39H1/ABL1/XRCC3/E2F1/UIMC1/CDK2/TNKS/PCID2/DTL/BRD7/BRCC3/NME6/FZR1/FBXO7/TOM1L2/CDC45/WEE1/BUB1B/TPR/MAD2L1/HTRA2/TMEM67/MAPK12/PML/RRP8/ATRIP/NAE1/PPP1R10/CTNNB1/CDK5RAP3/NLE1/RPA2/ORC1/RAD9A/GTSE1/PTPN11/CDKN2C/CDC6/ZNF830/EIF2AK4/DONSON/ATR/CDK5RAP1/HINFP/CCNF/RPL26/MEN1/AVEN/PSMG2/SDE2/VPS4A/RAD21/TH…
GO:0018205	peptidyl-lysine modification	360	-0.517196	-2.26487	0.00515464	0.0100065	0.00295412	4291	tags=51%, list=21%, signal=41%	MBD3/EPC2/SIRT2/KDM6A/CXXC1/MAP3K7/NDUFAB1/ZNF451/EZH2/TET2/TAF5L/MBIP/DOHH/TOLLIP/ATXN7/SETD3/RBBP5/KAT6A/SUMO3/CHEK1/KANSL1/EP400/MUL1/ING4/TRIM27/PIAS4/SUV39H1/PRKAA1/HAT1/CTBP1/SUMO1/ATAT1/KAT5/PYGO2/EPC1/BRD7/TRRAP/TOPORS/TAF9/HDAC2/MSL2/HINT1/MORF4L2/SMAD4/JMJD6/MLLT1/PML/MEAF6/RLF/TAF2/MTF2/VIPAS39/RIF1/SUV39H2/ZNF304/SENP5/KDM4A/KANSL3/UHRF2/TAF6L/CTNNB1/NELFA/TRMT112/IWS1/EZH1/MRGBP/SIRT…
GO:0140694	non-membrane-bounded organelle assembly	361	-0.456262	-1.99838	0.00515464	0.0100065	0.00295412	3980	tags=46%, list=19%, signal=38%	RRP7BP/STAG1/NDC80/AKAP13/KNTC1/ASAP1/RPLP0/TUBB1/RC3H1/KIF9/DLGAP5/LSM4/PLK4/TUBGCP4/NEK6/PRKAR1A/LSM3/RAB11A/PRKAA1/AAAS/CCDC57/INCENP/CDK2/TNKS/MRPS11/HAUS6/CENPN/G3BP2/KIFC1/YTHDF3/PRC1/CENPT/BOP1/CCNB2/TPR/TIA1/SMAD4/RPL23A/EIF4ENIF1/RACGAP1/HAUS8/CLASP1/NUP62/EIF2A/KIF2A/RPS23/RRS1/VPS4B/MRPL22/SMC3/NLE1/EDC3/SBDS/RPL38/CHMP1A/CNOT2/CEP192/RPS5/RPS3/RPL24/YTHDF2/RPSA/SENP6/CNOT6/ATXN2/RPS14…
GO:0034655	nucleobase-containing compound catabolic process	379	-0.486601	-2.14597	0.00518135	0.0100425	0.00296472	3934	tags=45%, list=19%, signal=37%	DND1/GRSF1/POP1/RC3H1/UPF3A/LSM4/TTC5/SAMD4A/MUS81/PAIP1/MTPAP/DXO/RBM10/CNP/AGO1/NCBP1/MRPL44/NBAS/RNH1/UPF3B/LSM6/TDG/E2F1/CNOT3/PCID2/TOB1/DNASE1/RNASEH1/ZCCHC17/NUDT4/EXOSC8/YTHDF3/DCP2/EXOSC1/EXOSC3/HINT1/NRDE2/PHAX/EIF4ENIF1/FASTK/EXOSC4/MAPKAPK2/NUDT5/SIDT2/NUDT1/ENTPD7/PRPF18/PARN/NUDT19/DICER1/SLIRP/ITPA/ZFP36/LSM5/HPRT1/UPF2/MGAT1/EDC3/LSM7/XRN2/FXR1/CNOT2/POLR2G/NCBP2/DCP1A/TAF15/ZC3H1…
GO:1901987	regulation of cell cycle phase transition	380	-0.440393	-1.94272	0.00520833	0.0100788	0.00297545	4598	tags=44%, list=22%, signal=35%	DYNC1LI1/TICRR/AMBRA1/EGFR/MAD1L1/CRY1/ANAPC15/CASP2/USP47/DDRGK1/ANAPC11/GEN1/SIRT2/MDC1/EZH2/FBXW7/CLSPN/ANLN/TFAP4/MTBP/LSM10/RRM1/NDC80/KNTC1/PLRG1/NEK11/MAD2L1BP/DLGAP5/CHEK1/RINT1/UBE2C/MUS81/ANKRD17/FBXO31/NEK6/ING4/RAB11A/PRMT2/MIR221/XRCC3/E2F1/UIMC1/CDK2/PCID2/DTL/TFDP1/BRD7/RRM2B/BRCC3/CDC27/FZR1/PKD1/FBXO7/CDC45/WEE1/BUB1B/TPR/ATAD5/MAD2L1/ADAM17/PML/ATRIP/NAE1/PAF1/PPP1R10/ERCC3/VPS4…
GO:0001649	osteoblast differentiation	221	0.384965	1.44034	0.00524934	0.0101261	0.00298942	3605	tags=36%, list=17%, signal=30%	COL1A1/COL6A1/GJA1/RASSF2/NOTCH1/IGF2/SFRP1/AXIN2/MRC2/CEBPA/CREB3L1/LOX/CHRD/WNT7B/ACHE/VCAN/SNAI1/SOX8/CTHRC1/SMO/SEMA7A/IL6R/TP63/GLI2/NPNT/LRP5/LGR4/PTHLH/LRP3/PPARG/TRPM4/WNT10B/AREG/CYP24A1/HAND2/HSD17B4/SEMA4D/SHH/FZD1/WNT4/TMEM119/WNT3/ALPL/TCIRG1/SMAD6/MIR675/BAMBI/WWOX/WNT11/VEGFC/LEF1/BMP7/NPPC/DLX5/ID4/FIGNL1/WNT3A/PTH1R/GABBR1/FBN2/TNC/BMPR1B/SCUBE3/CEBPB/IL6ST/BMP3/BMP6/CITED1/IGFBP…
GO:0007160	cell-matrix adhesion	227	0.384763	1.43977	0.00524934	0.0101261	0.00298942	2964	tags=29%, list=14%, signal=25%	JUP/CAMSAP3/L1CAM/NID1/FN1/BCAM/SFRP1/HPSE/SRC/ITGB4/LIMCH1/NID2/DMTN/ITGB3/EMP2/EPDR1/ITGA2B/ONECUT2/ITGA4/PTPRK/SEMA3E/COL16A1/EPB41L5/SORBS1/ITGA1/FBLN5/COL17A1/ITGA2/FAM107A/EPHA3/NPNT/FMN1/CSF1/PHLDB2/ADAMTS13/ITGA7/PPFIA2/JAM3/ACVRL1/GPM6B/ACTG1/FERMT1/THSD1/CORO2B/WNT4/TNXB/PIK3CB/COL5A3/BCL2/NRP1/ITGAL/CX3CL1/MSLN/COL3A1/PRKCZ/OTOA/TIAM1/ITGA9/CCL28/CD36/DDR1/KDR/ITGAX/BCR/MADCAM1
GO:0034470	ncRNA processing	391	-0.682697	-3.01369	0.00531915	0.0102285	0.00301964	4184	tags=63%, list=20%, signal=51%	TRIT1/NOC4L/INTS1/SMAD1/MRM1/TYW5/TRMT13/RBFA/RRP7BP/METTL6/ZBTB8OS/TRMT10C/RPL7L1/GRSF1/POP1/RPL7/INTS2/UTP14C/RIPK1/RCL1/THG1L/MAP2K2/AGO1/SUV39H1/POP7/PIN4/IMP3/DIMT1/RIOK1/LSM6/RPUSD2/MRPL1/NPM3/INTS10/C1D/TYW3/TRMT2B/ZCCHC4/MRPS11/ALKBH1/RPS17/INTS4/EXOSC8/ERI1/WDR12/ALKBH8/BOP1/EXOSC1/EXOSC3/INTS6/WDR75/SNIP1/PUS1/EXOSC4/KRR1/RPP21/MAP2K1/CLP1/RRP8/METTL1/TSEN2/PARN/DDX10/WDR18/DICER1/THUMP…
GO:0016032	viral process	391	-0.33344	-1.47193	0.00531915	0.0102285	0.00301964	2784	tags=27%, list=13%, signal=23%	CHD1/TRIM11/PPIH/ZFP36/NUCKS1/MAN1B1/HSPA8/VPS4B/MGAT1/PIKFYVE/REST/LDLR/PI4KA/EIF3D/CHMP1A/RRP1B/NEDD4/ATG16L1/EIF2AK4/LAMTOR5/MGAT4B/CCNT2/CCNT1/VAPA/RPSA/BANF1/PKN2/SSB/PTBP1/SMARCA4/VPS4A/MGAT2/CHMP5/SETDB1/CCNK/DAG1/ITGB1/EIF3L/SNW1/STAU1/MAVS/P4HB/CHMP4B/TOP2B/CHMP4A/KPNA2/SMARCB1/IST1/PCBP1/ADAR/CDC42/RSF1/CNOT7/RNASEK/IGF2R/PPIA/ZNFX1/TARDBP/LAMP1/RAB1B/NUP153/RAD23A/MOGS/RAB7A/SLC1A5/CHM…
GO:0006417	regulation of translation	397	-0.59746	-2.63605	0.00534759	0.010267	0.00303102	3516	tags=48%, list=17%, signal=41%	NCBP1/MIR221/EIF2B5/UPF3B/EIF1B/ZNF706/CNOT3/ZCCHC4/LARP4/TOB1/ALKBH1/RPLP1/EXOSC8/YTHDF3/DCP2/PPP1R15B/EXOSC3/TPR/TIA1/BZW2/EIF4ENIF1/CAPRIN2/RARA/RNF139/EIF2B2/PARN/EIF2A/EIF4E/ZFP36/MIR939/PUS7/ZNF598/MAPKAPK5/TACO1/UHMK1/GUF1/IGF2BP2/FXR1/RBM3/RPL38/EIF3D/CNOT2/POLR2G/HABP4/NCBP2/DCP1A/TSFM/EIF2AK1/RPS3/EIF2AK4/ATF4/SRP9/YTHDF2/EIF3H/SARNP/ELAVL1/CDK5RAP1/COA3/AGO2/RPL26/RPL13A/TNRC6A/EIF4A2/…
GO:0008380	RNA splicing	393	-0.730286	-3.22573	0.00537634	0.0102899	0.00303778	3088	tags=62%, list=15%, signal=54%	SCAF11/TRA2A/RBM6/COIL/TIA1/CWC27/SRSF6/NRDE2/JMJD6/SNIP1/FASTK/ARL6IP4/IVNS1ABP/SRPK1/ZRANB2/PPP2R1A/CLP1/CACTIN/PRPF18/RBM15/TSEN2/RALY/PPIH/SCNM1/LSM5/SRSF2/HSPA8/BUD13/DDX20/C9orf78/FAM50A/SNRPE/REST/IWS1/LSM7/TGS1/ZC3H13/FXR1/RBM3/RRP1B/HABP4/NCBP2/PRMT7/TAF15/HNRNPH2/ZNF830/TSEN34/USP39/AAR2/SNRPF/THOC2/ZNF326/DYRK1A/SF3B5/AQR/SNRPD2/SNRPA/YTHDC1/PTBP1/CASC3/GPKOW/SNRPG/WTAP/THOC1/MPHOSPH10…
GO:0043161	proteasome-mediated ubiquitin-dependent protein catabolic process	392	-0.432356	-1.90922	0.00537634	0.0102899	0.00303778	4229	tags=46%, list=20%, signal=37%	FBXO45/RBCK1/AMFR/FBXW7/ERCC8/RNF19B/KBTBD6/JKAMP/ARIH1/UBQLN2/CUL2/FEM1A/KCTD2/KLHDC10/PPP2R5C/KLHDC2/UBR3/HECTD3/OS9/MTA1/UBE2C/FBXO31/UBXN4/TRIM38/TRIP4/DDIT3/TRPC4AP/SUMO1/TMUB2/PCNP/KAT5/CDK2/DTL/PLAA/RNF34/TRIM13/TOPORS/TAF9/ARMC8/TBL1X/CDC27/FZR1/UBE2B/TNFAIP1/UBR2/FBXL19/UBXN7/TMEM67/CRBN/MKRN2/PML/SYVN1/FBXL20/MAN1B1/SEC61B/PSMD6/TLK2/CTNNB1/ZNF598/FBXW11/UBE4B/AXIN1/ANKZF1/CUL1/NEDD4/PS…
GO:0030705	cytoskeleton-dependent intracellular transport	188	0.381879	1.4081	0.00540541	0.0103294	0.00304943	2580	tags=27%, list=12%, signal=23%	KIF5C/MAPT/KIF1A/CAMSAP3/MAP2/MYO6/MAP1B/FEZ1/KLC3/HOOK1/TUB/KIF3C/MREG/HOOK2/MYO5C/SYBU/MYO7A/TMEM108/CCDC88B/TUBA1A/HAP1/CLIP3/MYO5B/TANC2/CNIH2/RASGRP1/KIF17/STAU2/FNBP1L/RAB27B/PPFIA2/AP3B2/APBA1/TRIM58/MYO1E/WASF1/NEFH/HSPB1/IFT46/MYO1B/AGTPBP1/SYNE2/KIFAP3/KLC2/FYCO1/CALY/MAP6/MYO1F/MYO7B/PRKCZ
GO:0072594	establishment of protein localization to organelle	406	-0.483734	-2.14045	0.00543478	0.0103371	0.0030517	3682	tags=47%, list=18%, signal=39%	CALM3/STAM/PEX14/OXA1L/LEPROT/PMPCB/RAB11A/PRKAA1/DDIT3/PITRM1/TIMM10B/AP3M1/SEC61G/SUMO1/SEC63/AIP/FAM53C/CHCHD4/TOMM7/PIK3R1/RAB3GAP1/STK4/PEX16/NXT1/NF1/WASH3P/SPCS1/FBXO7/PARL/IPO9/TPR/EIF4ENIF1/SNUPN/NUP133/NUTF2/MON1B/HTRA2/SPCS2/TOMM34/RANBP6/HACL1/PEX5/PML/NUP62/BAG4/RPL23/NUP93/TIMM22/PPP1R10/UBL4A/SEC61B/HSPA8/NUP54/CHP1/SEC62/TNPO3/FIS1/WRAP53/NEDD4/SREBF1/PTPN23/UBE2J2/UBE2L3/SRP9/ATG…
GO:0044772	mitotic cell cycle phase transition	411	-0.414077	-1.83133	0.00543478	0.0103371	0.0030517	4060	tags=41%, list=20%, signal=33%	TFAP4/MTBP/LSM10/EIF4EBP1/RRM1/CUL2/NDC80/PPP6C/KNTC1/PLRG1/NEK11/MAD2L1BP/DLGAP5/CHEK1/RINT1/UBE2C/ANKRD17/FBXO31/NEK6/CALM3/RAB11A/PRMT2/MIR221/CCDC57/XRCC3/E2F1/UIMC1/CDK2/PCID2/DTL/TFDP1/BRD7/RRM2B/USP37/BRCC3/CCNY/CDC27/FZR1/PKD1/FBXO7/WEE1/CTDP1/BUB1B/CCNB2/TPR/ATAD5/MAD2L1/ADAM17/PHF8/PML/CLASP1/TAF2/NAE1/DNM2/EIF4E/ERCC3/VPS4B/CDK7/CDK5RAP3/BACH1/RPA2/ORC1/GTSE1/KLHL18/CUL1/CDKN2C/CDC6/ZN…
GO:0000280	nuclear division	411	-0.382445	-1.69143	0.00543478	0.0103371	0.0030517	3949	tags=37%, list=19%, signal=31%	TUBG1/STAG1/SMARCA5/NDC80/KNTC1/TERF1/MKI67/MAD2L1BP/CDK13/DAPK3/DLGAP5/SLC2A8/CNTD1/DCTN2/ZCWPW1/CHEK1/RAD51/PTTG1/UBE2C/MUS81/NEK6/PSMC3IP/RAB11A/REC8/NCAPG2/AAAS/INCENP/XRCC3/PSRC1/TNKS/PCID2/NME6/KIFC1/CDC27/FZR1/UBE2B/PRC1/TOM1L2/UBR2/CTDP1/BUB1B/CCNB2/TPR/MAD2L1/CCNB1IP1/RACGAP1/PHIP/BOD1/PPP2R1A/SMC4/CLASP1/NUP62/NCAPH2/KIF2A/NDEL1/RRS1/VPS4B/NCAPD3/UBB/KIF2C/NDC1/SMC3/FOXJ3/CHMP1A/CEP192/…
GO:0046700	heterocycle catabolic process	417	-0.460033	-2.04032	0.00549451	0.0104344	0.00308044	3934	tags=42%, list=19%, signal=35%	DND1/GRSF1/POP1/RC3H1/UPF3A/LSM4/TTC5/HMOX1/SAMD4A/MUS81/PAIP1/MTPAP/DXO/RBM10/CNP/AGO1/NCBP1/MRPL44/NBAS/RNH1/AASDHPPT/UPF3B/LSM6/TDG/E2F1/CNOT3/PCID2/TOB1/DNASE1/RNASEH1/ZCCHC17/NUDT4/EXOSC8/YTHDF3/DCP2/EXOSC1/EXOSC3/HINT1/NRDE2/PHAX/EIF4ENIF1/FASTK/EXOSC4/MAPKAPK2/NUDT5/SIDT2/NUDT1/ENTPD7/PRPF18/PARN/NUDT19/DICER1/SLIRP/ITPA/ZFP36/LSM5/HPRT1/UPF2/MGAT1/EDC3/LSM7/XRN2/FXR1/CNOT2/POLR2G/NCBP2/DC…
GO:0022613	ribonucleoprotein complex biogenesis	400	-0.752584	-3.31589	0.00552486	0.0104758	0.00309266	3540	tags=71%, list=17%, signal=60%	SUV39H1/NCBP1/POP7/PIN4/IMP3/DIMT1/RIOK1/LSM6/RPUSD2/MRPL1/NPM3/ISG20L2/C1D/ZCCHC4/MRPS11/TXNL4A/PTBP2/TAF9/AATF/ZNF622/RPS17/EXOSC8/ERI1/WDR12/BOP1/SCAF11/EXOSC1/EXOSC3/GTPBP10/COIL/RPL23A/SRSF6/WDR75/NUFIP1/EXOSC4/KRR1/SRPK1/PRPF18/GNL2/RRP8/RPL26L1/EIF2A/DDX10/WDR18/RRS1/RPP30/MRPL36/TSR3/DDX20/MRPL22/URB2/UTP14A/NLE1/SBDS/TRMT112/SNRPE/TGS1/RPS24/XRN2/POP4/RPL38/ESF1/RRP1B/PAK1IP1/RPL27/RPS5/…
GO:0051052	regulation of DNA metabolic process	434	-0.492928	-2.19232	0.00555556	0.0105015	0.00310023	3814	tags=41%, list=18%, signal=34%	PPP4R2/ZCWPW1/CHEK1/RAD51/ERCC1/ANKRD17/TEN1/EP400/ING4/MIR221/BCAR3/WIZ/PARP1/KAT5/XRCC1/PARP3/UIMC1/CDK2/TNKS/TFDP1/EPC1/USP37/PCNA/BRCC3/TRRAP/UBE2B/TNFAIP1/EYA3/DCP2/EXOSC3/MORF4L2/INO80D/NUDT16L1/ATAD5/MPV17/SMCHD1/PML/PPP2R1A/ORC3/MEAF6/RLF/RNF169/MMS19/CLCF1/RIF1/ZBTB38/PARN/WDR70/SUB1/WDR48/YLPM1/PPP1R10/NUCKS1/CTNNB1/MAPKAPK5/HMCES/TTF1/SMC3/RPA2/CHRAC1/WRAP53/MRGBP/RPS3/CDC6/ZNF830/DONS…
GO:0022411	cellular component disassembly	427	-0.34481	-1.53089	0.00555556	0.0105015	0.00310023	4057	tags=38%, list=20%, signal=32%	SETX/GABARAPL2/EXOC8/KIF24/VPS13D/ATXN7/TEX264/ATG7/LPIN1/SPEF1/KIF9/DCTN1/ATP2A2/CSNK2A2/NEK6/SPTBN1/STMN3/PEX14/MUL1/F2RL1/WIPI1/STMN1/TRIOBP/MRRF/MAP4K4/TOMM7/PIK3R1/GBF1/GAK/NAPA/TWF2/CAMSAP1/FBXO7/MAP1LC3B/SLC25A5/PARL/SMARCE1/NOXO1/TMEM39A/HTRA2/ATG3/CLASP1/MTRF1L/RPL23/KIF2A/MCOLN1/DICER1/NDEL1/HSPA8/VPS4B/KIF2C/CAPN10/CDK5RAP3/SCAF8/MARK2/FIS1/CHMP1A/SREBF1/BECN1/ATG4B/ATG13/KLC1/DSTN/WIP…
GO:0044270	cellular nitrogen compound catabolic process	423	-0.451393	-2.00434	0.00558659	0.0105261	0.0031075	3934	tags=41%, list=19%, signal=34%	DND1/GRSF1/POP1/RC3H1/UPF3A/LSM4/TTC5/HMOX1/SAMD4A/MUS81/PAIP1/MTPAP/DXO/RBM10/CNP/AGO1/NCBP1/MRPL44/NBAS/RNH1/AASDHPPT/UPF3B/LSM6/TDG/E2F1/CNOT3/PCID2/TOB1/DNASE1/RNASEH1/ZCCHC17/NUDT4/EXOSC8/YTHDF3/DCP2/EXOSC1/EXOSC3/HINT1/NRDE2/PHAX/EIF4ENIF1/FASTK/EXOSC4/MAPKAPK2/NUDT5/SIDT2/NUDT1/ENTPD7/PRPF18/PARN/NUDT19/DICER1/SLIRP/ITPA/ZFP36/LSM5/HPRT1/UPF2/MGAT1/EDC3/LSM7/XRN2/FXR1/CNOT2/POLR2G/NCBP2/DC…
GO:0031331	positive regulation of cellular catabolic process	423	-0.38832	-1.72428	0.00558659	0.0105261	0.0031075	4053	tags=38%, list=20%, signal=31%	NT5C3B/ZC3HAV1/ARIH1/UBQLN2/VPS13D/CPT1A/TRIM65/DND1/GRSF1/RC3H1/TTC5/HMOX1/SAMD4A/PAIP1/DXO/TRIM38/TRIM27/WIPI1/PRKAA1/STK11/PAFAH1B2/SUMO1/KAT5/CNOT3/SNX33/TOB1/TBK1/RAB3GAP1/TRIM13/EXOSC8/FZR1/YTHDF3/FBXO7/SLC25A5/DCP2/EXOSC3/RALB/EIF4ENIF1/MKRN2/RNF139/PARN/ZFP36/IKBKG/LDLR/AXIN1/CNOT2/POLR2G/DCP1A/PSMC1/PTPN1/STUB1/ATG16L1/BECN1/YTHDF2/TMEM259/AGO2/TNRC6A/UBQLN1/PSEN1/WDR45/CNOT6/TNRC6B/RBX1…
GO:0060402	calcium ion transport into cytosol	158	0.410671	1.48114	0.00559441	0.0105261	0.0031075	3349	tags=29%, list=16%, signal=25%	CORO1A/JPH3/CACNA1B/GRIN1/PLCG2/SLC8A2/SLC8B1/ANK2/GRIN2D/FKBP1B/GPER1/JPH1/CACNA1A/AKAP6/GP1BB/FYN/HAP1/SLC8A1/MCOLN3/LYN/F2R/TRPV3/RYR1/PDE4D/GRIN2C/BCL2/TRPC3/ITPR3/ADCYAP1R1/P2RX4/CX3CL1/CACNB3/CEMIP/JPH4/GSTM2/P2RX7/MCOLN2/TMEM38A/ITPR1/P2RX2/TRPV4/UBASH3B/CYBA/SLC24A4/RYR2/TPCN1
GO:2000241	regulation of reproductive process	159	0.405826	1.46329	0.0056101	0.0105394	0.00311143	4326	tags=31%, list=21%, signal=25%	GJA1/CALR/CACNA1H/NOTCH1/SFRP1/LFNG/SRC/SNAI1/PLAT/ACVR1C/OXTR/MSX1/PDE5A/SEMA3A/STXBP1/ARHGDIB/ADA/NPR2/FBXO43/INSR/ZP3/NR5A1/MAPK15/PDE3A/EDNRB/SHH/P2RY1/WNT4/INHBB/BMP7/HOXD13/NLRP5/NPPC/PLCB1/BNC1/ZFPM2/IQCF1/GPR3/HORMAD1/BMP4/MSX2/PHLDA2/PLB1/RPS6KA2/VIP/EAF2/NUPR1/SERPINF1/PIWIL2/NKX3-1
GO:0051592	response to calcium ion	137	0.435838	1.54562	0.00566572	0.0106276	0.00313746	4824	tags=45%, list=23%, signal=35%	SDC1/HSPA5/SYT7/SYT11/AQP3/DMTN/SYT1/SYT17/RASGRP2/PLCG2/SYT12/KCNMB4/RASA4B/GIPR/SLC25A23/SYT3/LGMN/CPNE2/SCN5A/RASA4/ACTG1/ALOX15/RASAL1/RYR1/SYT15/INHBB/HPCA/TRPC3/ITPR3/PRKAA2/CPNE5/GPLD1/AKR1C3/P2RX7/NLGN1/SYT2/NEUROD2/ADCY1/KCNH1/MEF2C/MEF2A/SYT5/SLC6A1/CPNE4/CPNE9/RYR2/DPEP1/KCNMB3/FGG/SYT13/SUCNR1/EDN1/PKD2/STIM1/KCNIP2/PTK2B/AHCYL1/JUNB/SYT8/TRPM2/ADGRV1/EEF2K
GO:0010976	positive regulation of neuron projection development	142	0.428977	1.52367	0.00571429	0.0106533	0.00314506	4824	tags=46%, list=23%, signal=35%	HSPA5/SCN1B/NDRG4/EPHB2/APOE/PTK7/ROR2/FEZ1/DPYSL3/DAB2IP/SERPINI1/NTRK1/RGS2/FKBP1B/NDNF/ATP1B2/TENM3/PACSIN1/RET/CNTN1/EPHA3/PLXNB3/CAMK1D/FYN/CAMK2B/LYN/ARMCX5-GPRASP2/STAU2/ZNF804A/TMEM106B/FZD1/BMP7/SCARB2/FUT9/MDK/CUX2/CX3CL1/STMN2/CREB3L2/PPP2R5B/TOX/PLK5/BMP5/CRTC1/BDNF/GPC2/PTK6/LRRC7/AMIGO1/PRKD1/ROR1/HGF/PTN/DISC1/FES/PAK3/FIG4/SERPINF1/MAGI2/AGT/PTK2B/PLXNB2/PRKCI/NEGR1/EEF2K
GO:0043524	negative regulation of neuron apoptotic process	136	0.42952	1.51899	0.00570613	0.0106533	0.00314506	2983	tags=33%, list=14%, signal=29%	NES/PTPRZ1/CRLF1/AGAP2/CORO1A/APOE/SNCB/UNC5B/VSTM2L/ADORA2A/DRAXIN/FZD9/ERBB3/NTRK1/IL27RA/STXBP1/NDNF/POU4F1/LGMN/ARMCX5-GPRASP2/SLC1A1/NR4A2/MT3/TYRO3/F2R/PINK1/BTG2/WFS1/CNTFR/PRKCG/NTF4/LIG4/GRIK2/KRAS/BCL2/NRP1/MDK/ANGPT1/CPEB4/CX3CL1/CEBPB/IL6ST/NEFL/GDNF/CITED1
GO:1903169	regulation of calcium ion transmembrane transport	142	0.425177	1.51017	0.00571429	0.0106533	0.00314506	4694	tags=37%, list=23%, signal=29%	HSPA2/CORO1A/JPH3/TSPAN13/STAC2/PLCG2/OPRL1/ANK2/SESTD1/FKBP1B/GPER1/JPH1/AKAP6/EHD3/FYN/HAP1/SLC8A1/LYN/F2R/GNB5/PDE4D/HPCA/PIK3CG/CX3CL1/CACNB3/CACNB4/CEMIP/JPH4/GSTM2/TMEM38A/RRAD/UBASH3B/CRHR1/CYBA/RYR2/GEM/REM1/PRKD1/TMEM38B/ATP1A2/P2RY6/JPH2/PKD2/STAC/ADRA2A/STAC3/STIM1/CACNA1C/NOS1AP/PTK2B/CACNA2D1/GPR35/STIM2
GO:0032874	positive regulation of stress-activated MAPK cascade	126	0.424846	1.49435	0.00569801	0.0106533	0.00314506	4074	tags=35%, list=20%, signal=28%	RASSF2/TPD52L1/MAPK8IP2/FLT4/ANKRD6/WNT7B/DAB2IP/SPHK1/SEMA3A/MAP4K2/MTURN/MAPK8IP1/DIXDC1/GDF6/RASGRP1/MAP3K10/XDH/HAND2/SH3RF3/TNFRSF19/FGF19/MID1/RELL2/DUSP15/SASH1/PLCB1/EMC10/RIPK2/DUSP19/BMP2/TRPV4/FZD7/BIRC7/GADD45A/STK39/TLR3/BMP4/SERPINF2/IGFBP6/TGFB2/DUSP22/TRAF3/LTBR/PJA2
GO:1904064	positive regulation of cation transmembrane transport	135	0.429421	1.51634	0.00573066	0.0106676	0.00314927	5457	tags=45%, list=26%, signal=34%	HSPA2/EPHB2/SHANK3/KCNH2/STAC2/WNK2/PLCG2/CACNG4/ANK2/TESC/ATP1B2/ARC/KCNC1/GPER1/AKAP6/EHD3/HAP1/GLRX/F2R/PINK1/EDNRA/ANK3/FXYD1/RNF207/CX3CL1/CACNB3/CEMIP/GSTM2/TMSB4X/RYR2/GAL/ABCC8/NLGN3/AMIGO1/KCNA1/RGS7/P2RY6/EDN1/KCNJ2/JPH2/PKD2/LRRC55/STAC/LRRC26/ACTN2/STAC3/STIM1/AGT/NOS1AP/KCNIP2/CACNA2D1/STIM2/CTSS/KCNQ1/CXCL10/DMD/CNKSR3/CALM1/P2RX1/NOS1/RELN
GO:0019439	aromatic compound catabolic process	437	-0.440931	-1.95999	0.00574713	0.010682	0.00315352	3934	tags=40%, list=19%, signal=33%	DND1/GRSF1/POP1/RC3H1/UPF3A/LSM4/TTC5/HMOX1/SAMD4A/MUS81/PAIP1/MTPAP/DXO/RBM10/CNP/AGO1/NCBP1/MRPL44/NBAS/RNH1/AASDHPPT/UPF3B/LSM6/TDG/E2F1/CNOT3/SULT1A3/SULT1A4/PCID2/TOB1/DNASE1/RNASEH1/ZCCHC17/NUDT4/EXOSC8/YTHDF3/DCP2/EXOSC1/EXOSC3/HINT1/NRDE2/PHAX/EIF4ENIF1/FASTK/EXOSC4/MAPKAPK2/NUDT5/SIDT2/NUDT1/ENTPD7/PRPF18/PARN/NUDT19/DICER1/SLIRP/ITPA/ZFP36/LSM5/HPRT1/UPF2/MGAT1/EDC3/LSM7/XRN2/FXR1/CNOT2…
GO:0034248	regulation of cellular amide metabolic process	455	-0.53887	-2.39953	0.00584795	0.0108364	0.00319912	3568	tags=45%, list=17%, signal=38%	AGO1/PRKAA1/NCBP1/MIR221/EIF2B5/UPF3B/EIF1B/ZNF706/PRNP/CNOT3/ZCCHC4/LARP4/TOB1/ALKBH1/RPLP1/EXOSC8/YTHDF3/DCP2/PPP1R15B/EXOSC3/TPR/TIA1/BZW2/EIF4ENIF1/CAPRIN2/RARA/RNF139/EIF2B2/PARN/EIF2A/EIF4E/ZFP36/MIR939/PUS7/ZNF598/MAPKAPK5/TACO1/UHMK1/GUF1/IGF2BP2/FXR1/RBM3/RPL38/EIF3D/CNOT2/POLR2G/HABP4/NCBP2/DCP1A/SIRT3/TSFM/EIF2AK1/RPS3/EIF2AK4/ATF4/SRP9/YTHDF2/EIF3H/TMED10/SARNP/ELAVL1/CDK5RAP1/COA3/RE…
GO:0048285	organelle fission	454	-0.36304	-1.61656	0.00584795	0.0108364	0.00319912	4346	tags=39%, list=21%, signal=32%	ANAPC11/CHMP3/CENPK/GEN1/SIRT2/CHMP7/MIEF2/MTFR1L/RAD51AP1/ANLN/RALBP1/MIS12/MTBP/TUBG1/STAG1/SMARCA5/NDC80/KNTC1/TERF1/MKI67/MAD2L1BP/CDK13/DAPK3/DLGAP5/SLC2A8/MTFR2/CNTD1/DCTN2/ZCWPW1/CHEK1/RAD51/PTTG1/UBE2C/MUS81/NEK6/PSMC3IP/MUL1/RAB11A/REC8/NCAPG2/AAAS/INCENP/XRCC3/PSRC1/TNKS/PCID2/NME6/KIFC1/CDC27/FZR1/UBE2B/PRC1/TOM1L2/UBR2/CTDP1/BUB1B/CCNB2/COX10/TPR/MAD2L1/CCNB1IP1/RACGAP1/PHIP/BOD1/PEX1…
GO:0006397	mRNA processing	448	-0.717865	-3.19494	0.00588235	0.0108496	0.00320301	3105	tags=60%, list=15%, signal=52%	SLTM/SCAF11/TRA2A/RBM6/COIL/TIA1/CWC27/SRSF6/NRDE2/JMJD6/SNIP1/ARL6IP4/SRPK1/ZRANB2/PAPOLA/CLP1/CACTIN/PRPF18/CPSF4/RBM15/TSEN2/RALY/PPIH/SCNM1/PAF1/LSM5/SRSF2/HSPA8/BUD13/DDX20/C9orf78/FAM50A/SNRPE/REST/IWS1/LSM7/TGS1/SCAF8/XRN2/ZC3H13/FXR1/RBM3/RRP1B/HABP4/NCBP2/PRMT7/ZC3H14/ZNF830/TSEN34/FASTKD5/USP39/RNMT/AAR2/SNRPF/THOC2/CCNT1/ZNF326/DYRK1A/CPSF3/LEO1/SF3B5/AQR/RPRD1B/SNRPD2/SNRPA/YTHDC1/PTB…
GO:0010498	proteasomal protein catabolic process	469	-0.424049	-1.8825	0.00591716	0.0108496	0.00320301	4237	tags=46%, list=20%, signal=37%	UBAC2/FBXO45/RBCK1/AMFR/FBXW7/ERCC8/RNF19B/KBTBD6/JKAMP/GABARAPL2/ARIH1/UBQLN2/CUL2/FEM1A/KCTD2/KLHDC10/PPP2R5C/KLHDC2/NGLY1/UBR3/HECTD3/OS9/MTA1/UBE2C/FBXO31/UBXN4/TRIM38/TRIP4/DDIT3/TRPC4AP/SUMO1/TMUB2/PCNP/PITHD1/DDI2/KAT5/CDK2/DTL/PLAA/RNF34/TRIM13/PRKACA/TOPORS/TAF9/ARMC8/TBL1X/CDC27/FZR1/UBE2B/TNFAIP1/PKD1/UBR2/FBXL19/UBXN7/TMEM67/CRBN/MKRN2/RNF139/PML/HM13/SYVN1/OPHN1/FBXL20/MAN1B1/SEC61B/…
GO:1901361	organic cyclic compound catabolic process	465	-0.422031	-1.87387	0.00591716	0.0108496	0.00320301	3934	tags=38%, list=19%, signal=32%	DND1/GRSF1/POP1/RC3H1/UPF3A/LSM4/TTC5/HMOX1/SAMD4A/MUS81/PAIP1/MTPAP/DXO/RBM10/CNP/AGO1/NCBP1/MRPL44/NBAS/RNH1/AASDHPPT/UPF3B/LSM6/TDG/E2F1/CNOT3/SULT1A3/SULT1A4/PCID2/TOB1/DNASE1/RNASEH1/ZCCHC17/NUDT4/EXOSC8/YTHDF3/DCP2/EXOSC1/EXOSC3/HINT1/NRDE2/PHAX/EIF4ENIF1/FASTK/EXOSC4/MAPKAPK2/NUDT5/SIDT2/NUDT1/ENTPD7/PRPF18/PARN/NUDT19/DICER1/SLIRP/ITPA/ZFP36/LSM5/HPRT1/UPF2/MGAT1/EDC3/YWHAH/LSM7/XRN2/FXR1…
GO:0032526	response to retinoic acid	107	0.443344	1.52839	0.0058651	0.0108496	0.00320301	2479	tags=29%, list=12%, signal=26%	COL1A1/PTK7/PDGFRB/AQP3/WNT7B/IGFBP2/CTSH/GDAP1/RXRA/CYP26B1/TESC/PDGFA/MICB/AQP1/RET/EPHA3/FZD4/CYP26A1/LYN/DKK1/WNT10B/HAND2/TBX1/CDKN2D/LRAT/WNT6/WNT3/WNT11/STRA6/KLF4/WNT3A
GO:0051928	positive regulation of calcium ion transport	109	0.435169	1.50148	0.00588235	0.0108496	0.00320301	2962	tags=26%, list=14%, signal=22%	HSPA2/MYLK/PDGFRB/STAC2/GRIN1/PLCG2/JAK3/ANK2/GPER1/AKAP6/EHD3/HAP1/F2R/WFS1/TRPV3/CAMK2A/ATP2B1/TRPC3/ADCYAP1R1/STC1/P2RX4/CX3CL1/CACNB3/CEMIP/GSTM2/P2RX7/P2RX2/LGALS3
GO:0010638	positive regulation of organelle organization	457	-0.29133	-1.2952	0.00591716	0.0108496	0.00320301	3653	tags=30%, list=18%, signal=25%	MORC2/ATMIN/NCKAP1/MUL1/F2RL1/TRIM27/PPM1F/WIPI1/ABL1/PSRC1/CDK2/TNKS/CLIP1/RAB3GAP1/BRK1/SORBS3/G3BP2/CDC27/UBE2B/FBXO7/SLC25A5/TPR/RALB/GRN/HTRA2/PHIP/PLD6/PML/ITGB1BP1/SMC4/CLASP1/NUP62/PRKCE/GTF2H2/BAG4/PARN/ZNF304/PPP1R10/VPS4B/CTNNB1/MAPKAPK5/CDC42EP3/CIDEB/FIS1/CNOT2/RPS3/BECN1/TMED9/WASF2/PFDN2/ATR/OSBP/CUL3/ANAPC5/GRB2/DSTN/GIT1/RICTOR/MAPK1/WDR45/CNOT6/RAD21/SETDB1/PDCD5/MTOR/PAN3/HTT/P…
GO:0006091	generation of precursor metabolites and energy	438	-0.283313	-1.25454	0.00591716	0.0108496	0.00320301	4512	tags=37%, list=22%, signal=30%	SLC25A33/PFKM/COX5B/APP/SUCLG2/SLC25A14/DNAJC30/PIK3CA/NDUFA1/ARNT/PGAM4/NDUFB1/SURF1/POLG2/COX6A1/DLST/DLAT/NDUFS1/PFKP/NDUFB10/COX6C/SUCLG1/COX7A2/FH/NDUFA7/IDH3A/UGP2/PRKAG1/PER2/RPEL1/NDUFAB1/NDUFA5/NDUFA13/MTFR1L/UQCRC1/GAPDHS/NDUFB2/ETFB/NDUFA2/PGD/COQ9/PDHB/SDHB/SOD2/MTFR2/PANK2/G6PD/PASK/INPP5K/ADPGK/IDH3G/NDUFB8/ETFA/NDUFS5/COA6/UQCRQ/OXA1L/FOXK2/TALDO1/PRKAA1/NDUFC2-KCTD14/PGK1/NDUFA12/…
GO:0007346	regulation of mitotic cell cycle	442	-0.391887	-1.73702	0.00595238	0.0108978	0.00321725	4060	tags=38%, list=20%, signal=31%	TFAP4/MTBP/LSM10/EIF4EBP1/RRM1/NDC80/KNTC1/PLRG1/MKI67/NEK11/MAD2L1BP/CDK13/DAPK3/DLGAP5/CHEK1/RINT1/UBE2C/MUS81/ANKRD17/FBXO31/NEK6/BTG1/RAB11A/PRMT2/ABL1/MIR221/CCDC57/XRCC3/E2F1/UIMC1/CDK2/PCID2/DTL/TFDP1/BRD7/RRM2B/BRCC3/AATF/NME6/GBF1/CDC27/PTCH1/FZR1/PKD1/FBXO7/TOM1L2/WEE1/SRA1/BUB1B/TPR/ATAD5/MAD2L1/PHIP/ADAM17/PML/NUP62/TTLL12/NAE1/EIF4E/PPP1R10/ERCC3/VPS4B/CTNNB1/CDK7/CDK5RAP3/NLE1/RPA2/…
GO:0016570	histone modification	462	-0.530564	-2.35126	0.0060241	0.0110127	0.00325114	4333	tags=53%, list=21%, signal=43%	HDAC1/USP3/MBD3/EPC2/SIRT2/PER2/KDM6A/JMJD4/CXXC1/MAP3K7/ZNF451/EZH2/GATAD2A/CARM1/TET2/PCGF1/TAF5L/KDM5A/MBIP/CHD4/CHTOP/ATXN7/SETD3/SMARCA5/SMARCAD1/NEK11/RBBP5/USP49/SUZ12/PRDM4/KAT6A/PPP4R2/CHEK1/KANSL1/EED/MTA1/EP400/ING4/PPM1F/PARP2/PRMT2/SUV39H1/PRKAA1/NCAPG2/INCENP/HAT1/CTBP1/KAT5/PYGO2/UIMC1/CDK2/EPC1/BRD7/BRCC3/TRRAP/TAF9/VEGFA/TBL1X/HDAC2/UBE2B/MSL2/ELK4/EYA3/UBR2/FBXL19/MORF4L2/RBBP7/…
GO:0044770	cell cycle phase transition	500	-0.413144	-1.85306	0.00606061	0.0110629	0.00326597	4060	tags=40%, list=20%, signal=33%	TFAP4/MTBP/LSM10/EIF4EBP1/RRM1/CUL2/NDC80/PPP6C/KNTC1/PLRG1/NEK11/MAD2L1BP/DLGAP5/CHEK1/RINT1/UBE2C/MUS81/ANKRD17/FBXO31/NEK6/CALM3/ING4/RAB11A/PRMT2/MIR221/CCDC57/XRCC3/E2F1/UIMC1/CDK2/PCID2/DTL/TFDP1/BRD7/RRM2B/MAP3K11/USP37/BRCC3/CCNY/CDC27/FZR1/PKD1/FBXO7/CDC45/WEE1/CTDP1/BUB1B/CCNB2/TPR/ATAD5/MAD2L1/ADAM17/PHF8/PML/CLASP1/TAF2/ATRIP/NAE1/DNM2/EIF4E/PAF1/PPP1R10/ERCC3/VPS4B/CDK7/CDK5RAP3/BACH…
GO:0031400	negative regulation of protein modification process	487	-0.275929	-1.22959	0.00613497	0.0111819	0.00330111	3638	tags=30%, list=18%, signal=25%	SH3BP5L/YWHAG/PRKAR1A/GGNBP2/TRIM27/PPM1F/IBTK/PRKAA1/ABL1/NCAPG2/DBI/CTBP1/PRMT3/PRNP/XRCC1/HIPK3/PLAA/PDPK1/NF1/RABGEF1/HDAC2/UBE2B/FBXO7/PPP1R15B/BUB1B/PRKAG2/MAD2L1/BOD1/MLLT1/IVNS1ABP/PTPRH/PPP2R1A/ITGB1BP1/STK38/CACTIN/NUP62/PRKCE/MTF2/RPL23/KDM4A/RPS20/CTNNB1/CDK5RAP3/CHP1/TRAF3IP1/PTPN1/CDKN2C/RPS3/RPL37/SOCS3/ERRFI1/CDK5RAP1/RELA/RPS7/MEN1/PSEN1/SKI/MLLT6/TERF2IP/BRCA1/CORO1C/STYXL1/PTPN…
GO:0006281	DNA repair	483	-0.541789	-2.40877	0.00621118	0.0112872	0.00333219	4871	tags=54%, list=23%, signal=42%	CEP164/RECQL4/RAD1/RNF111/GINS2/NSMCE2/RMI2/SWI5/REV3L/EME1/TERF2/KLHL15/ATM/POLG2/NTHL1/INO80/USP1/TICRR/PARG/DCLRE1C/EGFR/RAD54L/ERCC6L2/ATRX/MC1R/XRCC2/USP47/FH/IFFO1/USP3/GEN1/EPC2/TNKS1BP1/RAD18/WDHD1/MDC1/NFRKB/SHPRH/FBXW7/ERCC8/RAD51AP1/CLSPN/NSMCE4A/SMC6/TRAIP/SETX/RRM1/TEX264/SMARCAD1/PMS2P5/KIN/POLA1/MCM8/RECQL/PPP4R2/ZCWPW1/GTF2H2C_2/TTC5/CHEK1/RAD51/PTTG1/ERCC1/GTF2H2C/RPA1/MTA1/MUS81…
GO:0007005	mitochondrion organization	479	-0.418593	-1.85533	0.00621118	0.0112872	0.00333219	4205	tags=44%, list=20%, signal=36%	MIEF2/SLC25A6/NDUFAB1/NDUFA5/NDUFA13/FBXW7/MTFR1L/UBL5/SESN2/RALBP1/NDUFB2/NOL3/GABARAPL2/RRM1/CHCHD3/VPS13D/ZDHHC6/NDUFA2/ATG7/PRDX3/SOD2/DNLZ/NDUFAF7/MTFR2/PET100/PANK2/TIMM17A/CSNK2A2/NDUFB8/NDUFS5/CALM3/THG1L/OXA1L/MUL1/LEPROT/CNP/PMPCB/WIPI1/PRKAA1/PITRM1/MTX3/TIMM10B/PARP1/AIP/NDUFA11/CHCHD4/TOMM7/NDUFA12/RRM2B/NDUFA6/ARHGAP11B/COX14/HIGD2A/AIFM2/BCL2L2/NDUFB5/FBXO7/MAP1LC3B/SLC25A5/PARL/CO…
GO:2000112	regulation of cellular macromolecule biosynthetic process	480	-0.526274	-2.3312	0.00625	0.0113241	0.00334308	3516	tags=44%, list=17%, signal=37%	NCBP1/MIR221/NCSTN/DBI/EIF2B5/UPF3B/EIF1B/ZNF706/CNOT3/ZCCHC4/LARP4/TOB1/RAB3GAP1/ALKBH1/AATF/POMT2/RPLP1/EXOSC8/YTHDF3/DCP2/PPP1R15B/EXOSC3/TPR/TIA1/BZW2/EIF4ENIF1/CAPRIN2/RARA/RNF139/EIF2B2/PARN/EIF2A/EIF4E/ZFP36/MIR939/PUS7/CTNNB1/ZNF598/MAPKAPK5/CHP1/ATG101/TACO1/UHMK1/GUF1/IGF2BP2/FXR1/RBM3/RPL38/EIF3D/CNOT2/POLR2G/HABP4/NCBP2/DCP1A/TSFM/EIF2AK1/RPS3/EIF2AK4/ATF4/SRP9/YTHDF2/EIF3H/ATG13/ARFG…
GO:0006325	chromatin organization	480	-0.514204	-2.27773	0.00625	0.0113241	0.00334308	4333	tags=52%, list=21%, signal=42%	HDAC1/CFDP1/USP3/HCFC2/MBD3/EPC2/SIRT2/KDM6A/SPTY2D1/NFRKB/SHPRH/EZH2/GATAD2A/HMGN1/CARM1/TET2/MIS18A/BANP/KDM5A/CDAN1/GPX4/CHD4/SMARCA5/MKI67/SMARCAD1/RBBP5/DAPK3/USP49/SUZ12/HMGN2/KAT6A/EIF1/SFMBT1/CHEK1/KANSL1/MTA1/TTI1/MORC2/EP400/ING4/BRD3/TRIM27/SATB2/SUV39H1/PRKAA1/HAT1/CTBP1/TDG/NPM3/KAT5/UIMC1/CDK2/EPC1/BRCC3/TRRAP/HDAC2/EYA3/UBR2/SMARCE1/INO80D/RBBP7/TPR/JMJD6/JMJD1C/MLLT1/SMCHD1/PHF8/S…
GO:0009896	positive regulation of catabolic process	484	-0.387467	-1.71993	0.00632911	0.0114335	0.0033754	4182	tags=39%, list=20%, signal=32%	NDUFA13/FBXW7/RNF19B/SESN2/GAPDHS/NT5C3B/ZC3HAV1/ARIH1/UBQLN2/VPS13D/CPT1A/TRIM65/ATG7/SNF8/DND1/GRSF1/RC3H1/TTC5/HMOX1/SAMD4A/PAIP1/SNX1/DXO/TRIM38/TRIM27/WIPI1/PRKAA1/STK11/PAFAH1B2/SUMO1/KAT5/CNOT3/DTL/SNX33/TOB1/TBK1/RAB3GAP1/TRIM13/EXOSC8/FZR1/YTHDF3/FBXO7/SLC25A5/DCP2/EXOSC3/RALB/EIF4ENIF1/MKRN2/RNF139/PRKCE/PARN/ZFP36/SOX9/IKBKG/LDLR/AXIN1/CNOT2/POLR2G/NEDD4/DCP1A/PSMC1/PTPN1/STUB1/ATG16L1…
GO:1905037	autophagosome organization	108	-0.383407	-1.45894	0.00632911	0.0114335	0.0033754	4675	tags=50%, list=23%, signal=39%	PIK3C3/ATG2A/CLN3/MAP1LC3B2/PIP4K2A/SNX4/EHMT2/AMBRA1/IFT20/RAB43/MTMR3/GABARAPL2/EMC6/UBQLN2/ATG7/ATP2A2/WIPI1/RAB5A/RAB3GAP1/MAP1LC3B/RALB/TMEM39A/ATG3/PIKFYVE/ATG101/TRAPPC8/ATG16L1/BECN1/ATG4B/ATG13/AP4M1/WIPI2/UBQLN1/PSEN1/WDR45/GABARAP/RB1CC1/CHMP4B/CHMP4A/GBA/TBC1D14/ATG9A/PIP4K2B/RAB1B/RAB7A/SMURF1/NSFL1C/RNF5/ATG14/WDR45B/SMCR8/MFN2/PHF23/BAG3
GO:0000045	autophagosome assembly	104	-0.39867	-1.50908	0.00638978	0.0115091	0.00339771	4675	tags=46%, list=23%, signal=36%	SNX4/EHMT2/AMBRA1/IFT20/RAB43/MTMR3/GABARAPL2/EMC6/UBQLN2/ATG7/ATP2A2/WIPI1/RAB5A/RAB3GAP1/MAP1LC3B/RALB/TMEM39A/ATG3/PIKFYVE/ATG101/TRAPPC8/ATG16L1/BECN1/ATG4B/ATG13/AP4M1/WIPI2/UBQLN1/PSEN1/WDR45/GABARAP/RB1CC1/CHMP4B/CHMP4A/TBC1D14/ATG9A/PIP4K2B/RAB1B/RAB7A/SMURF1/NSFL1C/RNF5/ATG14/WDR45B/SMCR8/MFN2/PHF23/BAG3
GO:0051235	maintenance of location	309	0.354064	1.36985	0.0063857	0.0115091	0.00339771	4009	tags=28%, list=19%, signal=23%	HSPA5/CALR/CORO1A/APOE/STARD4/JPH3/ANXA6/LTBP1/HSP90B1/ENPP1/MEST/ITGB3/B4GALNT1/CDS1/ACVR1C/PLCG2/SLC30A3/KDELR3/SLC8B1/SYNE1/PLIN5/ANK2/HK1/DGAT2/FKBP1B/INSIG1/GPER1/JPH1/AKAP6/GP1BB/SLC25A23/HAP1/SLC8A1/MCOLN3/LYN/PPARG/PDIA2/FBN1/F2R/PINK1/NR5A1/TMSB15A/ACACB/ANK3/SCIN/RYR1/C3/PDE4D/GRIK5/ITPR3/GPSM2/MDFI/ABCG1/CX3CL1/CEMIP/JPH4/GSTM2/P2RX7/TTC39B/TAPT1/FBN2/MCOLN2/CD36/TMEM38A/ITPR1/SRGN/HEX…
GO:0022604	regulation of cell morphogenesis	289	0.369237	1.42037	0.00641026	0.011529	0.00340359	2938	tags=29%, list=14%, signal=25%	PLXND1/PALM/CALR/CORO1A/EPHB2/FN1/FBLIM1/PLXNC1/CACNG7/RHOB/PREX1/COCH/SRC/ARPIN/DMTN/FMNL1/SYT1/SPARC/F11R/SYT17/FGD4/CDC42EP1/CSPG5/ANXA1/RNF157/BVES/CLDN4/CLDN3/SEMA3E/WASF3/EPB41/EPS8/LIMS2/RAC2/ARAP1/SHROOM3/ARC/CSF1R/FZD4/PLXNB3/NTNG2/RND2/FYN/SYT3/CAMK2B/CXCR4/MYH14/LPAR1/ARMCX5-GPRASP2/STAU2/PLXNA3/FGD3/ITGA7/RND3/RAC3/DAB2/MFSD2A/OBSL1/RIMS1/SEMA4D/ST6GAL1/P2RY1/RASAL1/SLC23A2/BAMBI/FBLN…
GO:1901214	regulation of neuron death	296	0.36161	1.38979	0.00643501	0.0115566	0.00341171	2547	tags=26%, list=12%, signal=23%	MAPT/NES/PTPRZ1/CRLF1/AGAP2/CORO1A/APOE/TNFRSF1B/SNCB/HLA-F/UNC5B/VSTM2L/CLU/ADORA2A/DRAXIN/EPHA7/FZD9/ERBB3/ATP13A2/EFNB2/CTSZ/EGR1/NTRK1/IL27RA/DHCR24/STXBP1/ITGA1/NDNF/TRIM2/POU4F1/KCNB1/FYN/LGMN/CSF1/ARMCX5-GPRASP2/DKK1/SLC1A1/NCOA7/NR4A2/TLR6/SLC7A11/MT3/SARM1/TYRO3/F2R/PINK1/BTG2/ADORA1/WFS1/CNTFR/FZD1/CHGA/GRM4/LANCL1/PRKCG/NTF4/SLC23A2/RAB29/LIG4/CD200/GRIK2/KRAS/BCL2/GRIK5/CHRNA7/LRRK2/N…
GO:0000086	G2/M transition of mitotic cell cycle	133	-0.379019	-1.48423	0.00649351	0.0116445	0.00343768	3778	tags=41%, list=18%, signal=33%	CHEK1/RINT1/CALM3/RAB11A/CCDC57/UIMC1/CDK2/DTL/RRM2B/BRCC3/CCNY/FZR1/WEE1/TAF2/NAE1/DNM2/VPS4B/CDK5RAP3/BACH1/ORC1/CDC6/ZNF830/DONSON/FOXM1/AVEN/VPS4A/RAD21/BABAM1/BRCA1/TAOK1/TAOK2/CENPF/LATS1/ENSA/CCNG1/DBF4B/TRIM39/CCNA2/PLK1/TOPBP1/CDC25A/SYF2/BRD4/CCNB1/CCND1/CDC25B/KHDRBS1/INTS3/AURKA/SIN3A/CDK4/RCC2/CALM2/HMGA2
GO:0002263	cell activation involved in immune response	252	0.370967	1.40472	0.00655308	0.0117341	0.00346414	5239	tags=37%, list=25%, signal=28%	LRP1/CORO1A/ICAM1/LFNG/LAT2/HLA-F/STXBP2/PLCG2/ANXA1/JAK3/IL6R/GAB2/IL27RA/DOCK11/STXBP1/RAC2/DLL1/IL18/ADGRE2/ADA/DOCK2/DOCK10/CD40/PIK3CD/ATP7A/LYN/DYSF/RASGRP1/PTGDS/IL18R1/MYB/IL13RA2/CHGA/FOXF1/IL4R/MFNG/LIG4/LEF1/CD74/SPN/GATA3/MDK/PIK3CG/TBX21/NCKAP1L/BLK/ITGAL/PRKCZ/EOMES/RIPK2/RELB/BCR/LGALS3/HLA-DMB/HLA-DRA/FER/RORC/CPLX2/CEACAM1/SCNN1B/SEMA4A/CD177/HAVCR2/NFKBIZ/NKX2-3/NR4A3/ITGAM/NLRP…
GO:0010212	response to ionizing radiation	135	-0.362298	-1.42281	0.00657895	0.0117632	0.00347273	5260	tags=49%, list=25%, signal=37%	TP53/NHEJ1/SMPD1/WRN/DCUN1D3/DNMT3A/TMEM109/CLOCK/CBL/RAD1/SWI5/ATM/INO80/TICRR/DCLRE1C/RAD54L/XRCC2/TNKS1BP1/ERCC8/RAD51AP1/SOD2/CLK2/RAD51/ERCC1/HRAS/YAP1/MTA1/PRKAA1/STK11/PARP1/KAT5/UIMC1/BRCC3/TRIM13/EYA3/PML/DNM2/NUCKS1/IKBIP/TLK2/ELK1/RAD9A/ATR/GRB2/RPL26/NIPBL/MEN1/ZMPSTE24/HSF1/BABAM1/BRCA1/CASP3/BAX/EEF1D/RHNO1/TOPBP1/AEN/TP53BP1/XRCC5/MYC/CCND1/PRKDC/INTS3/XRCC6/RFWD3/HMGA2
GO:0110053	regulation of actin filament organization	249	0.372562	1.40861	0.00659631	0.0117771	0.00347681	3140	tags=28%, list=15%, signal=24%	SYNPO/CYFIP2/SPTBN2/CORO1A/ADD2/PPM1E/SPTBN4/SFRP1/PLEKHH2/TMOD2/CGNL1/SHANK3/ARHGEF10/ARPIN/LIMCH1/DMTN/F11R/TMEFF2/ESAM/CDC42EP1/ADD3/MTSS1/WASF3/ARHGEF10L/EPS8/HIP1R/ARAP1/SLIT2/SPTB/PRKCD/RGS4/FMN1/LPAR1/KANK3/PHLDB2/NCK2/SH3BP1/ACTG1/RHPN2/WASF1/CORO2B/EVL/ASAP3/WNT4/ALOX15/TMSB15A/PAK1/SYNPO2/SCIN/C9orf72/WNT11/NRP1/NCKAP1L/ELN/CX3CL1/GMFG/SHANK1/MET/CAPG/ARHGEF15/CD47/LIMA1/CDC42EP5/S1PR1/…
GO:0002703	regulation of leukocyte mediated immunity	210	0.385691	1.43453	0.00664894	0.0118537	0.00349944	5137	tags=38%, list=25%, signal=29%	SERPINB9/ICAM1/TNFRSF1B/HLA-B/HLA-F/STXBP2/PLCG2/IL1R1/JAK3/GAB2/HLA-E/AHR/IL27RA/SUSD4/STXBP1/RAC2/PPP3CB/IL18/ADGRE2/CD40/LYN/RASGRP1/STX7/TRPM4/IL18R1/IL13RA2/ZP3/NOS2/RAET1E/FCER2/FOXF1/IL4R/C3/BST2/GATA3/TBX21/NCKAP1L/BLK/CD55/P2RX7/PVR/PRKCZ/ARID5A/VAV1/HLA-A/CLEC4G/BCR/IL12A/IL7R/HLA-DRA/TLR3/FER/RAET1G/CEACAM1/CD177/HAVCR2/DUSP22/STAT5B/PIK3R6/ITGAM/NLRP3/FUT7/IL12RB1/AZGP1/FES/TNFSF4/HLA…
GO:1901215	negative regulation of neuron death	195	0.382454	1.41525	0.00672948	0.0119798	0.00353667	3108	tags=31%, list=15%, signal=26%	NES/PTPRZ1/CRLF1/AGAP2/CORO1A/APOE/TNFRSF1B/SNCB/HLA-F/UNC5B/VSTM2L/ADORA2A/DRAXIN/FZD9/ERBB3/ATP13A2/NTRK1/IL27RA/STXBP1/NDNF/POU4F1/LGMN/CSF1/ARMCX5-GPRASP2/SLC1A1/NCOA7/NR4A2/SLC7A11/MT3/TYRO3/F2R/PINK1/BTG2/WFS1/CNTFR/FZD1/CHGA/PRKCG/NTF4/SLC23A2/LIG4/CD200/GRIK2/KRAS/BCL2/LRRK2/NRP1/MDK/ANGPT1/CPEB4/CX3CL1/WNT3A/GPNMB/CEBPB/IL6ST/NEFL/GDNF/CITED1/WNT1/MEF2C
GO:0009746	response to hexose	174	0.386525	1.40732	0.00689655	0.0122594	0.00361921	3523	tags=28%, list=17%, signal=23%	COL6A2/NPTX1/ICAM1/MLXIPL/SOX4/ACVR1C/BRSK2/GAS6/MAFA/NEUROD1/KHK/BAIAP3/EGR1/PDK3/FKBP1B/PPP3CB/GIPR/KCNB1/GPER1/LRP5/GCK/SLC8A1/SLC39A14/ACE/TRPM4/GJD3/TGFBR2/NKX2-2/NKX6-1/SARM1/ADCY5/ILDR2/GRIK5/PRKAA2/RAB11FIP5/HNF4A/GPLD1/PTPRN/ANO1/HMGN3/COL4A3/OXCT1/CYBA/RFX6/PAX2/GIP/PIM3/TH
GO:0009749	response to glucose	170	0.392514	1.42315	0.00699301	0.0124128	0.0036645	3523	tags=28%, list=17%, signal=24%	COL6A2/NPTX1/ICAM1/MLXIPL/SOX4/ACVR1C/BRSK2/GAS6/MAFA/NEUROD1/KHK/BAIAP3/EGR1/PDK3/FKBP1B/PPP3CB/GIPR/KCNB1/GPER1/LRP5/GCK/SLC8A1/SLC39A14/ACE/TRPM4/GJD3/TGFBR2/NKX2-2/NKX6-1/SARM1/ADCY5/ILDR2/GRIK5/PRKAA2/RAB11FIP5/HNF4A/GPLD1/PTPRN/ANO1/HMGN3/COL4A3/OXCT1/CYBA/RFX6/PAX2/GIP/PIM3/TH
GO:0007586	digestion	123	0.423806	1.48288	0.00714286	0.0126357	0.00373031	5139	tags=33%, list=25%, signal=25%	NPR3/PLS1/SNX10/SGK1/F11R/OXTR/NEUROD1/OPRL1/EPB41/TJP2/HIP1R/AQP1/SLC46A1/ADM2/TYMP/SERPINA3/MDK/SLC22A5/CD36/PTGER3/LIMA1/MUC4/STK39/SLC26A7/SOAT2/NPC1L1/CYP39A1/CCK/CLPSL2/PIR/ADRA2A/CHRM1/GCNT3/NOD2/GKN1/CCKBR/KCNQ1/LRCOL1/HRH2/ARX/PGC
GO:0045667	regulation of osteoblast differentiation	124	0.42185	1.47921	0.00715308	0.0126357	0.00373031	4011	tags=39%, list=19%, signal=31%	RASSF2/NOTCH1/SFRP1/AXIN2/CEBPA/CHRD/WNT7B/CTHRC1/IL6R/TP63/NPNT/LRP5/LRP3/PPARG/TRPM4/WNT10B/AREG/HAND2/SEMA4D/WNT4/TMEM119/TCIRG1/SMAD6/MIR675/BAMBI/VEGFC/BMP7/NPPC/FBN2/BMPR1B/SCUBE3/CEBPB/IL6ST/BMP6/CITED1/IGFBP5/BMP2/MEF2C/RUNX2/SMOC1/FAM20C/BMP4/LTF/MSX2/PRKD1/NOG/HGF/FGFR2
GO:1903038	negative regulation of leukocyte cell-cell adhesion	128	0.419266	1.47708	0.00714286	0.0126357	0.00373031	4668	tags=33%, list=23%, signal=26%	ASS1/LAPTM5/ANXA1/ADORA2A/JAK3/NRARP/PDE5A/PAG1/BTN2A2/TNFRSF21/CD274/ILDR2/SHH/LRRC32/IL4R/CD74/SPN/TNFRSF14/MDK/TBX21/NCKAP1L/KLF4/GPNMB/RUNX3/CCL28/CEBPB/CLEC4G/LGALS3/BMP4/CEACAM1/LGALS7B/HAVCR2/DUSP22/PTPN22/TIGIT/TNFSF4/PELI1/PLA2G2D/HLA-DRB1/TWSG1/PPARA/IHH
GO:0044089	positive regulation of cellular component biogenesis	463	0.334584	1.33758	0.0071599	0.0126357	0.00373031	3296	tags=26%, list=16%, signal=22%	CLSTN3/SDC1/MAPT/PALM/SYNPO/TPPP/CLDN1/EPHB2/LRRC4B/MAP1B/PPM1E/SFRP1/ARHGEF10/ADGRB1/SRC/LIMCH1/CBLN2/GPM6A/MARK4/DPYSL3/DAB2IP/TENM2/PLCG2/CDC42EP1/CLU/OXTR/MTSS1/ATP13A2/TRABD2A/CLDN3/MPP7/NTRK1/COL16A1/EPB41L5/ARHGEF10L/EPS8/HIP1R/DOCK11/ATF7IP/RAC2/ARAP1/EPHB3/HAP1/FMN1/ATP7A/PLCE1/LPAR1/FLRT3/NEURL1/PHLDB2/ARMCX5-GPRASP2/STAU2/CROCC/TLR6/FNBP1L/BIK/NCK2/FSCN1/WNT10B/PINK1/MMP1/FERMT1/SLITRK…
GO:0051208	sequestering of calcium ion	119	0.431011	1.49661	0.00724638	0.0127699	0.00376992	3349	tags=29%, list=16%, signal=24%	CALR/CORO1A/JPH3/ANXA6/HSP90B1/PLCG2/SLC8B1/ANK2/FKBP1B/GPER1/JPH1/AKAP6/GP1BB/SLC25A23/HAP1/SLC8A1/MCOLN3/LYN/F2R/RYR1/PDE4D/ITPR3/CX3CL1/CEMIP/JPH4/GSTM2/P2RX7/MCOLN2/TMEM38A/ITPR1/UBASH3B/CYBA/RYR2/TPCN1
GO:0001704	formation of primary germ layer	116	0.426972	1.47798	0.00732064	0.0128822	0.00380308	5010	tags=51%, list=24%, signal=39%	COL12A1/COL6A1/GJA1/MMP15/LAMB1/FN1/LAMA3/ITGB4/SNAI1/ITGB3/ITGA4/EPB41L5/MMP9/ITGA2/DKK1/ITGA7/ETS2/KIF16B/WNT3/FOXF1/WNT11/LEF1/DUSP4/BMP7/KLF4/WNT3A/COL5A2/COL11A1/EOMES/SOX7/SIX2/CRB2/FZD7/ATOH8/EYA2/PAX2/COL8A1/MESP2/HOXA11/BMP4/LHX1/FOXC1/MESP1/COL7A1/NOG/EXT2/SOX2/FGFR2/DUSP2/MIXL1/TWSG1/TBX6/HSBP1/ITGA8/TLX2/ITGB2/TBX20/TRIM15/COL4A2
GO:0044106	cellular amine metabolic process	107	0.437473	1.50815	0.00733138	0.0128826	0.00380318	4489	tags=41%, list=22%, signal=32%	SLC29A4/MOXD1/SNCB/EPAS1/NPR1/ATCAY/GCH1/LY6E/SLC44A1/ABAT/GPR37/GDPD1/ATP7A/SLC1A1/ALDH2/NR4A2/SLC7A11/HAND2/CHDH/EDNRA/PNMT/GATA3/NAPEPLD/SNCAIP/MAOA/SAT1/CHRNB2/PAOX/BHMT/TH/TGFB2/HNMT/KYNU/PNKD/ITGAM/TDO2/PDE1B/SLC7A7/AZIN2/SLC6A3/INSM1/NNMT/DBH/NR1H4
GO:0010811	positive regulation of cell-substrate adhesion	117	0.425945	1.47343	0.00735294	0.0129019	0.00380889	2834	tags=30%, list=14%, signal=26%	JUP/FBLN2/CALR/NID1/FN1/SFRP1/PREX1/DMTN/EMP2/CSPG5/COL16A1/EPB41L5/LIMS2/NDNF/COL26A1/NPNT/FMN1/CSF1/RAC3/CCDC80/DAB2/FERMT1/WNT4/ALOX15/FOXF1/NRP1/MDK/RELL2/CX3CL1/EGFLAM/PRKCZ/CCL28/CD36/KDR/ABI3BP
GO:0046887	positive regulation of hormone secretion	113	0.436108	1.50215	0.0074184	0.0129981	0.0038373	4506	tags=37%, list=22%, signal=29%	SOX4/BAIAP3/ABAT/PPP3CB/GIPR/GPER1/ADCYAP1/GCK/TFR2/PPARG/TRPM4/NKX6-1/MYRIP/DAB2/P2RY1/INHBB/TM7SF3/BLK/C1QTNF1/GPLD1/GABBR1/ANO1/ACSL4/BMP6/OXCT1/RPH3AL/RFX6/AACS/GIP/GAL/PDX1/CRH/DOC2B/CD38/PPARD/FGG/RAB8B/EDN1/NKX3-1/HLA-DRB1/NR1H4/SPP1
GO:0009308	amine metabolic process	112	0.428503	1.4765	0.00742942	0.0129988	0.0038375	4489	tags=39%, list=22%, signal=31%	SLC29A4/MOXD1/SNCB/EPAS1/NPR1/ATCAY/GCH1/LY6E/SLC44A1/ABAT/GPR37/GDPD1/ATP7A/SLC1A1/ALDH2/NR4A2/SLC7A11/HAND2/CHDH/EDNRA/PNMT/GATA3/NAPEPLD/SNCAIP/MAOA/SAT1/CHRNB2/PAOX/BHMT/TH/TGFB2/HNMT/KYNU/PNKD/ITGAM/TDO2/PDE1B/SLC7A7/AZIN2/SLC6A3/INSM1/NNMT/DBH/NR1H4
GO:1902115	regulation of organelle assembly	193	-0.340059	-1.40759	0.00763359	0.013337	0.00393732	4007	tags=36%, list=19%, signal=29%	KIF24/UBQLN2/ASAP1/KIF9/PLK4/YAP1/STAM/ATMIN/WIPI1/PRKAA1/RAB5A/RAB3GAP1/VDAC3/G3BP2/TPR/SMAD4/RALB/TMEM39A/ATG3/NUP62/DNM2/VPS4B/PIKFYVE/CHMP1A/CNOT2/BECN1/RABEP2/SENP6/WDR45/CNOT6/CHMP5/BRCA1/STYXL1/KAT2A/MPHOSPH9/ALMS1/IFT140/PAN3/HTT/CNTROB/MAP4/MSN/SDC4/CHMP4B/CHMP4A/TBC1D14/CDK10/PIP4K2B/RAB1B/PLK1/NUMA1/CHMP1B/SPAG5/RNF4/DRG1/RNF5/RHOA/VPS11/CNOT1/GDI2/G3BP1/RBM14/HNRNPU/EZR/DYNC1H1/SMCR8/…
GO:0090092	regulation of transmembrane receptor protein serine/threonine kinase signaling pathway	242	0.370357	1.39963	0.00782269	0.0136479	0.0040291	4867	tags=40%, list=23%, signal=31%	FSTL3/HSPA5/LRP1/NOTCH1/SFRP1/FSTL1/LTBP1/LOX/NEO1/GDF15/CHRD/DKK3/HTRA1/CHST11/PEG10/IL17RD/ONECUT2/MSX1/BMP8B/RBPMS2/NPNT/GDF6/PPARG/DKK1/TGFBR2/FBN1/KIAA0319/FBXL15/CDKN1C/ACVRL1/DAB2/CD109/FERMT1/SHH/FZD1/LRP2/GDF1/ZNF703/SMAD6/CDKN2B/BAMBI/INHBB/ZEB2/BMP7/LDLRAD4/GDF11/ENG/LTBP4/NKX2-1/FBN2/HOXA13/SCUBE3/FST/KDR/BMP3/RGMA/NREP/BMP6/BMP5/CRB2/CITED1/BMP2/CDH5/GREM2/WNT1/SKIL/ADAMTSL2/SFRP4/NB…
GO:0002366	leukocyte activation involved in immune response	249	0.36691	1.38724	0.00791557	0.0137902	0.00407113	5239	tags=37%, list=25%, signal=28%	CORO1A/ICAM1/LFNG/LAT2/HLA-F/STXBP2/PLCG2/ANXA1/JAK3/IL6R/GAB2/IL27RA/DOCK11/STXBP1/RAC2/DLL1/IL18/ADGRE2/ADA/DOCK2/DOCK10/CD40/PIK3CD/ATP7A/LYN/DYSF/RASGRP1/PTGDS/IL18R1/MYB/IL13RA2/CHGA/FOXF1/IL4R/MFNG/LIG4/LEF1/CD74/SPN/GATA3/MDK/PIK3CG/TBX21/NCKAP1L/BLK/ITGAL/PRKCZ/EOMES/RIPK2/RELB/BCR/LGALS3/HLA-DMB/HLA-DRA/FER/RORC/CPLX2/CEACAM1/SCNN1B/SEMA4A/CD177/HAVCR2/NFKBIZ/NKX2-3/NR4A3/ITGAM/NLRP3/ROR…
GO:0030100	regulation of endocytosis	198	0.38258	1.4174	0.00805369	0.0140109	0.00413628	2962	tags=27%, list=14%, signal=23%	LRP1/ABCA2/APOE/ARRB1/SCAMP5/ABCA7/HIP1/SYT11/SRC/STON1/DNAJC6/ITGB3/SLC17A7/PLCG2/CLU/SPHK1/LDLRAP1/SNAP91/EFNB2/HIP1R/PPP3CB/DLL1/ARC/PACSIN1/ITGA2/EPHA3/NECAB2/CLIP3/TFR2/SYNJ2BP/DKK1/DAB2/INSR/ALOX15/PIK3CB/STON2/C3/HPCA/LRRK2/RSPO1/RAB17/CALY/ANGPT1/NCKAP1L/TBC1D5/APLN/WNT3A/CD36/MCTP1/NLGN1/SH3GL3/RIN3/LGALS3
GO:0031960	response to corticosteroid	145	0.417601	1.48893	0.00849858	0.0147429	0.00435239	3183	tags=29%, list=15%, signal=25%	COL1A1/SDC1/CLDN1/PTPRU/NOTCH1/ASS1/SRC/WNT7B/SLIT3/IGFBP2/SGK1/PLAT/SSTR2/ANXA1/AQP1/SLIT2/GPER1/FAM107A/BCHE/CDO1/AGL/CPS1/ACE/AREG/HSD11B2/ALPL/ATP2B1/BCL2/FLT3/MDK/STC1/SSTR5/ENG/AKR1C3/SSTR3/ADM/NEFL/BMP6/AVPR1A/ACSBG1/HTR1B/CYBA
GO:0051250	negative regulation of lymphocyte activation	145	0.416298	1.48428	0.00849858	0.0147429	0.00435239	5239	tags=37%, list=25%, signal=28%	SFRP1/HLA-F/LAPTM5/ANXA1/ADORA2A/JAK3/NRARP/PDE5A/PAG1/BTN2A2/TNFRSF21/CD274/LYN/TYRO3/TNFAIP3/ILDR2/SHH/LRRC32/IL4R/CD74/SPN/TNFRSF14/MDK/TBX21/NCKAP1L/BLK/GPNMB/RUNX3/CEBPB/CLEC4G/LGALS3/BMP4/CEACAM1/GAL/LGALS7B/HAVCR2/DUSP22/PTPN22/TIGIT/TNFSF4/ID2/PELI1/PLA2G2D/HLA-DRB1/TWSG1/IHH/TYROBP/CBLB/GLI3/FGR/INPP5D/PDCD1LG2/BTK/HLX
GO:0048592	eye morphogenesis	149	0.402393	1.43501	0.00862069	0.0149336	0.00440867	5136	tags=44%, list=25%, signal=34%	EPHB2/ALDH1A3/TDRD7/TSPAN12/SOX8/ZHX2/DLL1/MYO7A/PITX2/TENM3/LRP5/WNT2B/SLC1A1/STAU2/EFEMP1/FBN1/MFSD2A/MEGF11/OBSL1/PRDM1/MFAP2/FOXN4/BCL2/AGTPBP1/SDK2/BMP7/STRA6/USH1C/GDF11/COL5A2/FBN2/COL8A2/IGFN1/KDR/TSKU/CRB2/SIX3/PITX3/PROX1/PAX2/CALB1/COL8A1/BMP4/TBX2/TH/AHI1/LHX1/SHROOM2/OLFM3/PAX6/THRB/FOXF2/WNT9A/MFRP/ROM1/MAN2A1/GNAT1/MFAP5/IHH/PRKCI/WNT2/GLI3/CITED2/EPHB1/ATP8A2/WNT5A
GO:0015980	energy derivation by oxidation of organic compounds	273	-0.316517	-1.35773	0.00869565	0.0150421	0.00444072	4971	tags=42%, list=24%, signal=33%	SLC25A33/PFKM/COX5B/SUCLG2/SLC25A14/DNAJC30/PIK3CA/NDUFA1/NDUFB1/SURF1/POLG2/COX6A1/DLST/DLAT/NDUFS1/NDUFB10/SUCLG1/COX7A2/FH/NDUFA7/IDH3A/UGP2/PER2/NDUFAB1/NDUFA5/MTFR1L/UQCRC1/NDUFB2/ETFB/NDUFA2/COQ9/PDHB/SDHB/SOD2/MTFR2/PANK2/PASK/INPP5K/IDH3G/NDUFB8/ETFA/NDUFS5/COA6/UQCRQ/OXA1L/NDUFC2-KCTD14/NDUFA12/NDUFA6/NDUFV2/AIFM2/NDUFB5/COX7A2L/UQCR10/NDUFA10/NDUFS6/NDUFS8/COX10/PRKAG2/NDUFC2/SDHC/SUCLA…
GO:0001938	positive regulation of endothelial cell proliferation	102	0.444696	1.52642	0.00874636	0.0150872	0.00445401	4695	tags=39%, list=23%, signal=30%	EGFL7/IGF2/FLT4/PGF/ITGB3/SCG2/ITGA4/NRARP/NRP2/PIK3CD/PLXNB3/ACVRL1/PPP1R16B/VASH2/AGTR1/NR4A1/F3/VEGFC/NRP1/AGGF1/MDK/APLN/EMC10/KDR/ANG/BMP6/BMP2/PROX1/CYBA/BMP4/PRKD1/SIRT6/PRKCA/VIP/LRG1/CCL26/CCL24/ECM1/FGFBP1/EGF
GO:0046632	alpha-beta T cell differentiation	108	0.435842	1.50491	0.00874636	0.0150872	0.00445401	5239	tags=43%, list=25%, signal=32%	CD83/CTSL/ANXA1/JAK3/IL6R/IL18/ADA/ATP7A/TGFBR2/IL18R1/MYB/PRDM1/SHH/BCL11B/IL4R/LEF1/BCL2/SPN/GATA3/TBX21/NCKAP1L/RUNX3/PRKCZ/EOMES/RIPK2/TOX/RELB/ZAP70/HLA-DRA/RORC/SEMA4A/NFKBIZ/NKX2-3/NLRP3/RORA/FUT7/IL12RB1/TNFSF4/PLA2G2D/HLA-DRB1/IHH/ITK/GLI3/IL12B/ZFPM1/HLX
GO:0046660	female sex differentiation	118	0.423415	1.46726	0.00875912	0.0150879	0.00445423	3893	tags=36%, list=19%, signal=29%	HSPA5/SFRP1/LFNG/KITLG/SRC/SLIT3/IDH1/ARID5B/COL9A3/TP63/SLIT2/FZD4/PDGFRA/TYRO3/INSR/ZP3/PLEKHA1/NR5A1/WNT4/LHX9/LRP2/INHBB/BCL2/ADCYAP1R1/STRA6/VGF/PTPRN/BMPR1B/DMC1/CEBPB/FST/KDR/ANG/ZFPM2/ACSBG1/DACH1/A2M/NOS3/LHX1/ROBO2/FOXC1/STAT5B
GO:0006898	receptor-mediated endocytosis	238	0.369098	1.39469	0.00905563	0.0155767	0.00459853	3740	tags=30%, list=18%, signal=25%	FCHO1/LRP1/ABCA2/APOE/CACNG7/ARRB1/HIP1/ACHE/DNAJC6/ITGB3/DNM1/PLCG2/CLU/CTSL/ITGA4/CACNG4/LDLRAP1/SNAP91/EFNB2/CXCL16/HIP1R/DLL1/ARC/ARHGAP27/TMEM108/CD9/NECAB2/TFR2/LRP3/CALCRL/DKK1/TGFBR2/FNBP1L/DAB2/INSR/PIP5K1C/WASF1/CXCL8/CUBN/LRP2/PLA2R1/PIK3CB/C3/AP1G2/HPCA/SCARB2/RSPO1/CALY/ANGPT1/TBC1D5/APLN/WNT3A/DNM3/CD36/ADM/CACNG5/SH3GL3/RIN3/SNX9/HTR1B/ASGR1/SFRP4/CEACAM1/BMP2K/LMBRD1/AHI1/GSG1L/AP…
GO:0007548	sex differentiation	253	0.368245	1.39422	0.0091623	0.0157381	0.00464617	3692	tags=29%, list=18%, signal=24%	SDC1/GJA1/HSPA5/ADGRG1/SFRP1/LFNG/KITLG/SRC/PDGFRB/ROR2/SLIT3/IDH1/CBX2/ARID5B/SOX8/COL9A3/CDKL2/TP63/NTRK1/GREB1L/PDGFA/DHCR24/SEMA3A/TEX19/SLIT2/FZD4/LGR4/PDGFRA/WNT2B/ACE/BIK/TYRO3/INSR/ZP3/PLEKHA1/HSD17B4/NR5A1/CNTFR/SHH/MAMLD1/WNT4/LHX9/LRP2/INHBB/BCL2/ADCYAP1R1/GATA3/STRA6/HOXD13/HNF4A/VGF/AKR1C3/PTPRN/HOXA13/BMPR1B/DMC1/CEBPB/FST/KDR/ANG/DMRTA2/BMP6/BMP5/ZFPM2/ACSBG1/GFRA1/DACH1/A2M/TLR3/H…
GO:0042177	negative regulation of protein catabolic process	115	-0.376732	-1.45425	0.00925926	0.0157937	0.00466259	3233	tags=36%, list=16%, signal=30%	TAF9/DEDD/MDM4/SMAD4/MAD2L1/PML/RPL23/OPHN1/TLK2/CDK5RAP3/USP14/EIF3H/RELA/RPS7/PSMF1/PSEN1/PARK7/TAF1/RPL11/USP19/RPL5/OGT/WAC/SGTA/TRIM39/UBXN1/BAG5/ANXA2/CSNK2A1/SNX12/AZIN1/SMARCC1/CTSA/VPS35/BAG6/HIPK2/USP7/SF3B3/CCAR2/HSP90AB1/SMAD3
GO:0031929	TOR signaling	115	-0.374458	-1.44548	0.00925926	0.0157937	0.00466259	4972	tags=46%, list=24%, signal=35%	SZT2/PIK3CA/LAMTOR2/SIK3/FNIP1/NPRL2/ATM/ARAF/SH3BP4/MFSD8/SESN2/EIF4EBP1/LAMTOR4/RRAGC/TELO2/RRAGB/OTUD5/TTI1/PRKAA1/STK11/UBR2/WDR24/MAPKAPK5/LAMTOR3/LAMTOR5/RHEB/RICTOR/SEC13/RPS6/ZMPSTE24/GPR137/ITFG2/MTOR/FLCN/GBA/WAC/ENDOG/HIF1A/TMEM127/TSC2/RFFL/TSC1/LAMTOR1/RPTOR/AKT1/SMG1/MAPKAP1/CTNS/AKT1S1/PDCD6/GSK3A/LARP1/SMCR8
GO:0033500	carbohydrate homeostasis	217	0.378349	1.41225	0.00923483	0.0157937	0.00466259	4489	tags=34%, list=22%, signal=27%	NGFR/NPTX1/FGFR4/ICAM1/MLXIPL/CEBPA/SOX4/SESN3/BRSK2/GAS6/NEUROD1/SLC8B1/BAIAP3/PDK3/HK1/FKBP1B/PPP3CB/KCNB1/GPER1/LRP5/GCK/PPARG/SLC39A14/ACE/TRPM4/IRS1/FOXO1/INSR/ADCY5/WFS1/GCGR/FOXA3/GRIK5/BHLHA15/PRKAA2/RAB11FIP5/PYGL/FOXA1/OAS1/HNF4A/VGF/GPLD1/PTPRN/ANO1/SLC2A4/HMGN3/IGFBP5/TRPV4/OXCT1/CYBA/RPH3AL/PIK3R2/RFX6/PAX2/PRCP/PIM3/TH/ABCC8/FABP5/PDX1/HKDC1/PPARD/SUCNR1/PAX6/SIRT6/PPP1R3G/CCDC186/A…
GO:0042593	glucose homeostasis	217	0.378349	1.41225	0.00923483	0.0157937	0.00466259	4489	tags=34%, list=22%, signal=27%	NGFR/NPTX1/FGFR4/ICAM1/MLXIPL/CEBPA/SOX4/SESN3/BRSK2/GAS6/NEUROD1/SLC8B1/BAIAP3/PDK3/HK1/FKBP1B/PPP3CB/KCNB1/GPER1/LRP5/GCK/PPARG/SLC39A14/ACE/TRPM4/IRS1/FOXO1/INSR/ADCY5/WFS1/GCGR/FOXA3/GRIK5/BHLHA15/PRKAA2/RAB11FIP5/PYGL/FOXA1/OAS1/HNF4A/VGF/GPLD1/PTPRN/ANO1/SLC2A4/HMGN3/IGFBP5/TRPV4/OXCT1/CYBA/RPH3AL/PIK3R2/RFX6/PAX2/PRCP/PIM3/TH/ABCC8/FABP5/PDX1/HKDC1/PPARD/SUCNR1/PAX6/SIRT6/PPP1R3G/CCDC186/A…
GO:0009743	response to carbohydrate	207	0.37672	1.40435	0.00922266	0.0157937	0.00466259	3689	tags=29%, list=18%, signal=24%	COL6A2/NPTX1/ICAM1/MAP1B/MLXIPL/SOX4/ACVR1C/BRSK2/GAS6/MAFA/NEUROD1/KHK/BAIAP3/EGR1/PDK3/COLEC12/FKBP1B/PPP3CB/GIPR/KCNB1/ITGA2/GPER1/LRP5/GCK/SLC8A1/LYN/CALCRL/SLC39A14/ACE/TRPM4/GJD3/TGFBR2/NKX2-2/NKX6-1/SARM1/ADCY5/ILDR2/GRIK5/PRKAA2/RAB11FIP5/HNF4A/GPLD1/PLCB1/PTPRN/ME1/ANO1/P2RX2/HMGN3/COL4A3/OXCT1/CYBA/SLC6A1/RFX6/PAX2/GIP/PIM3/PRKCB/TH/MAP2K6/PDX1/MAPK13
GO:0006304	DNA modification	116	-0.365161	-1.40236	0.00940439	0.0160189	0.00472908	3545	tags=44%, list=17%, signal=37%	MUTYH/DMAP1/EXOSC6/MBD2/MBD4/ALKBH3/TDRKH/MECP2/METTL4/ALKBH4/DNMT3A/PIK3CA/NTHL1/EHMT2/ATRX/MBD3/EZH2/GATAD2A/TET2/MIS18A/PARP2/TDG/PARP1/PARP3/ALKBH1/EXOSC3/EXOSC4/PLD6/RLF/PRMT7/MTRR/ZMPSTE24/USP9X/BRCA1/EHMT1/KMT2E/CTCF/OTUD4/EXOSC5/KMT2A/TET3/APEX1/MYC/DNMT1/CYP1B1/MTA2/USP7/UNG/TRIM28/PRMT5/BAZ2A
GO:0045089	positive regulation of innate immune response	121	-0.373511	-1.44127	0.00961538	0.0163555	0.00482846	2068	tags=23%, list=10%, signal=21%	HMGB2/RPS19/RIOK3/MAVS/POLR3C/AP1G1/ZNFX1/LAMP1/UBE2K/IRF3/TRIM41/PQBP1/EP300/XRCC5/ZCCHC3/HMGB1/SFPQ/PRKDC/RBM14/MED1/CREBBP/LSM14A/PAK2/SIN3A/MATR3/DHX9/XRCC6/NONO
GO:0019221	cytokine-mediated signaling pathway	424	0.330301	1.31042	0.00974421	0.0165516	0.00488635	4957	tags=33%, list=24%, signal=25%	PALM3/PADI2/CRLF1/NOTCH1/TNFRSF1B/CD24/CEBPA/SRC/IL2RB/SLIT3/OAS3/IL17RD/CD70/IL1R1/LAPTM5/GAS6/SPHK1/JAK3/TNFRSF11A/LIFR/IL6R/EGR1/IL27RA/NLRC5/IL18/SLIT2/EBI3/IL21R/CSF1R/CCL20/IL3RA/FZD4/SAMHD1/CXCR4/IRF7/GFI1/COMMD7/CSF1/PPARG/OASL/SLC1A1/IL18R1/IL13RA2/MT3/BIRC3/IRF5/TNFAIP3/IL22RA1/CXCL8/CNTFR/USP18/TRIM6/TNFRSF19/CSF2RA/IL4R/F3/CDIP1/FLT3/CD74/ACSL1/TNFRSF14/ROBO1/ANGPT1/SIGIRR/OAS1/PARP14…
GO:0052547	regulation of peptidase activity	411	0.335488	1.32904	0.00977995	0.0165893	0.00489747	4030	tags=28%, list=19%, signal=23%	MAPT/NGFR/CYFIP2/ATP2A3/PERP/SERPINB9/LRP1/TFPI2/ABCA2/FN1/SERPINA1/LAMP3/HIP1/SRC/SERPINB7/ACVR1C/GRIN1/LAPTM5/SERPINI1/RCN3/CTSH/IFI6/GAS6/SERPINE2/ADORA2A/RAG1/EPHA7/CLDN4/ATP13A2/CLDN3/TP63/NLRP2/HIP1R/DHCR24/SPINT2/AQP1/MMP9/TIMP2/PMAIP1/GPER1/SFN/SERPINA5/FYN/APH1B/LGMN/RECK/LYN/PPARG/SLC1A1/MT3/PSMB9/RPS6KA1/F2R/PINK1/BIRC3/CD109/XDH/C5/SPINT1/SERPING1/SERPINA3/SPOCK3/ANTXR1/HMSD/CDKN2D/NR…
GO:0051896	regulation of protein kinase B signaling	168	0.385057	1.39529	0.00980392	0.0166069	0.00490268	2674	tags=24%, list=13%, signal=21%	IGF2/MEIS3/HPSE/HIP1/SRC/GDF15/RASD2/SESN3/RCN3/GAS6/NTRK1/STOX1/PDGFA/H19/IL18/TNFAIP8L3/RET/GPER1/BTN2A2/PIK3CD/PINK1/INSR/XDH/PLEKHA1/TPBG/TSPYL5/LRP2/PIK3CB/F3/MIR675/GATA3/PIK3CG/ANGPT1/P2RX4/ENG/CX3CL1/C1QTNF1/AKR1C3/MET/PIK3R5
GO:0016125	sterol metabolic process	144	0.408044	1.45716	0.00990099	0.0167481	0.00494437	4086	tags=28%, list=20%, signal=22%	APOE/CEBPA/LDLRAP1/RXRA/HMGCS1/CYP26B1/SULT2B1/DHCR24/CYP51A1/MSMO1/OSBPL5/DGAT2/DHCR7/INSIG1/ABCG4/LIPA/LRP5/CYP26A1/MT3/CUBN/ABCA5/PRKAA2/EPHX2/ABCG1/CYP4V2/SC5D/TTC39B/MVD/ACADL/LIMA1/FDXR/TSKU/MVK/CYP11A1/IDI1/SOAT2/PPARD/NPC1L1/FDX1/CYP39A1
GO:0007584	response to nutrient	145	0.409269	1.45922	0.00991501	0.0167487	0.00494453	2697	tags=26%, list=13%, signal=22%	COL1A1/MAP1B/MN1/SFRP1/ASS1/AQP3/IGFBP2/GAS6/GDAP1/RXRA/CYP26B1/FKBP1B/LIPG/GIPR/ITGA2/TBXA2R/BCHE/SLC8A1/CYP26A1/AGL/PPARG/TGFBR2/CYP24A1/CDKN2D/LRAT/ALPL/CDKN2B/ATP2B1/GCGR/CYP27B1/ACSL1/BMP7/STC1/HLCS/AKR1C3/STC2/CCL28
GO:0097553	calcium ion transmembrane import into cytosol	141	0.418444	1.48682	0.00995733	0.0167508	0.00494514	3349	tags=28%, list=16%, signal=24%	CORO1A/JPH3/CACNA1B/GRIN1/PLCG2/SLC8A2/SLC8B1/ANK2/GRIN2D/FKBP1B/GPER1/JPH1/CACNA1A/AKAP6/GP1BB/FYN/HAP1/SLC8A1/MCOLN3/LYN/F2R/TRPV3/RYR1/PDE4D/GRIN2C/ITPR3/CX3CL1/CEMIP/JPH4/GSTM2/P2RX7/MCOLN2/TMEM38A/ITPR1/TRPV4/UBASH3B/CYBA/SLC24A4/RYR2/TPCN1
GO:1905952	regulation of lipid localization	141	0.415282	1.47558	0.00995733	0.0167508	0.00494514	4576	tags=33%, list=22%, signal=26%	LRP1/ABCA2/APOE/ABCA7/PTGES/ITGB3/TNFRSF11A/LDLRAP1/PLIN5/LIPG/PRKCD/PPARG/OSBPL6/DAB2/ACACB/LRAT/AGTR1/PLA2R1/ABCA5/C3/ACSL1/P2RX4/ABCG1/C1QTNF1/P2RX7/PLA2G4A/TTC39B/CD36/ABCB4/ATP8A1/BMP6/CRHR1/FITM2/GAL/ACSL5/MAP2K6/APOC1/CRH/ABCA3/PPARD/LPL/EDN1/NKX3-1/FURIN/SPP1/AGT/PPARA
GO:0010821	regulation of mitochondrion organization	140	-0.348451	-1.38404	0.00993377	0.0167508	0.00494514	3130	tags=31%, list=15%, signal=27%	BCL2L2/FBXO7/SLC25A5/PARL/HTRA2/PLD6/PRELID1/CIDEB/FIS1/SREBF1/RHOT2/SLC35F6/PISD/MTCH2/PDCD5/HTT/PARK7/BMF/BAX/FLCN/TRIAP1/ENDOG/HUWE1/GHITM/HIF1A/SSBP1/TSC2/PGAM5/TFRC/NMT1/EP300/AKT1/STOML2/VPS35/MIEF1/BNIP3L/VDAC1/SIRT7/USP36/GSK3A/AURKA/CTTN/SQSTM1/LMNA
GO:0060041	retina development in camera-type eye	143	0.411777	1.46576	0.00997151	0.0167516	0.00494538	4521	tags=41%, list=22%, signal=32%	PDGFRB/ACHE/GPM6A/TSPAN12/SLC17A7/SOX8/NEUROD1/TUB/LAMC3/SMARCD3/ZHX2/DLL1/RET/LHX2/FZD4/LRP5/PDGFRA/SLC1A1/ACVRL1/NR2E1/DLL4/MFSD2A/MEGF11/OBSL1/FOXN4/PDE6B/TCIRG1/ATP2B1/HPCA/NRP1/AGTPBP1/SDK2/USH1C/ATP2B2/POU4F2/ARHGEF15/TBC1D32/IGFN1/BMPR1B/VSTM4/CRB2/SIX3/LPCAT1/PROX1/PAX2/CALB1/AHI1/LHX1/TGFB2/USP45/PAX6/THRB/NDP/SERPINF1/MFRP/ROM1/MAN2A1/GNAT1
GO:0044272	sulfur compound biosynthetic process	140	0.415548	1.47344	0.01	0.0167764	0.00495271	3776	tags=36%, list=18%, signal=30%	DSEL/ELOVL7/CHST2/ELOVL4/CHST11/B3GNT3/CHST15/ELOVL2/SLC26A2/PDK3/GLCE/GGT7/UST/CHST6/CDO1/SLC1A1/DSE/SLC7A11/PAPSS2/ACACB/MAT1A/XYLT2/CHST1/CHAC2/ACSL1/ACSL6/CBS/ANGPT1/GGT1/CHPF/B4GALT4/AKR1A1/NDST3/ACSS1/ACSL4/SLC1A2/B3GNT2/CHST12/ELOVL3/CHSY3/ACSL3/CHST13/HACD1/ACSBG1/B3GNT4/CSGALNACT2/BHMT/PAPSS1/ACSL5/CSGALNACT1/MPST
GO:0090288	negative regulation of cellular response to growth factor stimulus	101	0.444824	1.52736	0.0101597	0.016979	0.00501253	3144	tags=32%, list=15%, signal=27%	NGFR/FSTL3/NOTCH1/ADGRA2/SFRP1/CREB3L1/CHRD/HTRA1/DAB2IP/GPC1/SEMA6A/CADM4/SLIT2/RBPMS2/PPARG/DKK1/FBN1/XDH/FZD1/WNT4/LRP2/PIK3CB/SMAD6/BAMBI/MMRN2/GATA3/APLN/SULF2/GREM2/WNT1/IL12A/SKIL
GO:0032368	regulation of lipid transport	105	0.435566	1.50044	0.0101744	0.016979	0.00501253	4576	tags=36%, list=22%, signal=28%	LRP1/ABCA2/APOE/ABCA7/PTGES/ITGB3/TNFRSF11A/LDLRAP1/LIPG/PRKCD/PPARG/OSBPL6/DAB2/LRAT/AGTR1/PLA2R1/ABCA5/ACSL1/P2RX4/C1QTNF1/P2RX7/PLA2G4A/ABCB4/ATP8A1/BMP6/CRHR1/GAL/ACSL5/MAP2K6/APOC1/CRH/ABCA3/EDN1/NKX3-1/FURIN/SPP1/AGT/PPARA
GO:0033559	unsaturated fatty acid metabolic process	105	0.434218	1.49579	0.0101744	0.016979	0.00501253	3164	tags=28%, list=15%, signal=24%	ELOVL7/SCD5/PTGES/ELOVL4/ABCD2/CBR1/ELOVL2/ANXA1/CYP2U1/FADS3/MGLL/ALOX12B/PTGIS/PTGDS/CYP2J2/AKR1B1/ALOXE3/ALOX15/PTGS1/CD74/PTGR1/AKR1C3/GSTM2/PLA2G4A/ELOVL3/ABHD6/AVPR1A/DAGLA/ABCD1
GO:0001676	long-chain fatty acid metabolic process	108	0.433002	1.4951	0.0102041	0.016979	0.00501253	7300	tags=62%, list=35%, signal=40%	CBR1/ELOVL2/CYP2U1/SLC27A2/MGLL/GSTM4/ALOX12B/ACOT1/SLC27A6/PTGIS/PTGDS/CYP2J2/ALOXE3/ALOX15/PTGS1/ACSL1/ACSL6/AIG1/AKR1C3/GSTM2/PLA2G4A/ACOT2/ACADL/ACSL4/ELOVL3/ABHD6/ACSL3/ACSBG1/DAGLA/ABCD1/ACSL5/ACOT4/CYP2S1/SLC27A4/PNPLA8/CYP4F12/ABCD3/ABHD12/FADS1/PLA2G4C/CYP4F11/GSTM1/TBXAS1/PTGS2/SLC27A3/EPHX1/PLP1/LTC4S/ASAH2/ADTRP/ACSF2/ALOX5/PNPLA3/GSTP1/CPT2/SCP2/SLC27A1/ASAH2B/CYP4F3/CYP4F2/PAM/SLC27…
GO:0009101	glycoprotein biosynthetic process	292	0.356523	1.37268	0.0102041	0.016979	0.00501253	5008	tags=37%, list=24%, signal=29%	DSEL/ITM2C/GALNT16/MAN1A1/ABCA2/MGAT3/ABCA7/MGAT5/HS6ST1/GFPT2/CHST11/PXYLP1/B3GNT3/CHST15/JAK3/ST8SIA4/TMTC3/GLCE/MAN1C1/MGAT5B/MGAT4A/GFPT1/NECAB2/UST/ATP7A/ST6GALNAC3/GCNT1/GALNT14/GALNT12/DSE/ST3GAL5/GALNT6/MT3/GALNT10/GALNT18/ST6GAL1/PGM3/ST8SIA1/XYLT2/GALNT1/SRD5A3/ST8SIA5/ST6GALNAC5/BCL2/NUDT14/GAL3ST1/SLC39A8/FUT9/B3GNT9/GALNT3/POMGNT2/TMTC2/CHPF/B4GALT4/PLCB1/B3GAT1/AQP11/FKTN/NDST3/BMPR…
GO:1990778	protein localization to cell periphery	325	0.345918	1.34159	0.0102041	0.016979	0.00501253	2595	tags=22%, list=13%, signal=19%	PALM/JUP/NPTX1/ARHGEF16/LRP1/ABCA2/EPHB2/MAP7/CACNG7/SPTBN4/LRRC15/RAB3B/PLS1/NKD2/RAB3D/NSG1/STAC2/EMP2/MISP/F11R/PKP2/GAS6/TUB/TSPAN33/RAB15/LDLRAP1/NFASC/EPB41/GNAI1/ANK2/ZDHHC22/RAB26/SORBS1/TESC/STXBP1/PACSIN1/KCNB1/CDH2/GPER1/EPHA3/EHD3/SAPCD2/CLIP3/STX7/DCHS1/EHD2/SLC1A1/PRKCH/DAB2/MRAP2/EFR3A/TPBG/AKAP5/P2RY1/ANK3/RAB29/CDH1/GRIN2C/GPSM2/TSPAN14/SCN3B/IQSEC2/EFR3B/OPTN/WNT3A/PKDCC/CACNB3/…
GO:0001701	in utero embryonic development	376	-0.293943	-1.29237	0.0104712	0.0173998	0.00513676	3271	tags=30%, list=16%, signal=26%	TEAD4/STK4/ALKBH1/VEGFA/BRK1/ATP11A/ELL/PTCH1/UBE2B/PKD1/CCNB2/SMAD4/CCNB1IP1/MAP2K1/HM13/GNA13/NDEL1/RCN1/GABPA/CTNNB1/SLC39A1/NLE1/MGAT1/SBDS/AXIN1/CNOT2/SP3/GPI/TTLL4/ZNF830/SOCS3/CHD8/TAF8/SEC24C/PALB2/ACTL6A/CUL3/HINFP/GRB2/SLC35E2B/RUNDC1/YTHDC1/DBN1/MAPK1/RBBP6/UBE2A/BYSL/KAT2A/ZPR1/ITGB1/HECTD1/BCOR/ZNF335/LATS1/FLCN/TAB1/RTCB/BPTF/OTUD7B/SMARCB1/PLOD3/ENDOG/HIF1A/TBL1XR1/BIRC6/DNAJB6/RRP…
GO:0072593	reactive oxygen species metabolic process	214	0.378778	1.41276	0.0105402	0.0174907	0.00516358	4850	tags=35%, list=23%, signal=27%	MAPT/SH3PXD2B/SH3PXD2A/CDKN1A/PREX1/ADGRB1/PDGFRB/ABCD2/CBR1/GRIN1/PLCG2/IFI6/GCH1/HBA1/PLIN5/PDK3/HBA2/H19/RAC2/FBLN5/PMAIP1/PRKCD/FYN/ATP7A/GPX3/SLC1A1/TGFBR2/TLR6/MT3/FOXO1/GLS2/PINK1/XDH/NOXA1/NOS2/AGTR1/HBQ1/PLA2R1/MIR675/BCL2/LRRK2/BMP7/AKR1C3/P2RX7/VAV1/CD36/RFK/BCR/ABCD1/CYBA/NCF4/GADD45A/PAX2/PRCP/NOS3/CD177/BCO2/CRYAB/NNT/ITGAM/EDN1/PDK4/SLC30A10/SESN1/DCXR/AGT/NOX5/PPARA/PTK2B/PXDN/RAB…
GO:0002699	positive regulation of immune effector process	215	0.380638	1.41852	0.0106101	0.0175828	0.00519078	5239	tags=37%, list=25%, signal=28%	EPHB2/HLA-B/GPRC5B/HLA-F/STXBP2/PLCG2/IL1R1/LAPTM5/ANXA1/SEMA7A/GAB2/HLA-E/HK1/STXBP1/RAC2/IL18/ADGRE2/CD40/LYN/RASGRP1/STX7/IL18R1/MYB/IL13RA2/ZP3/NOS2/TRIM6/LACC1/RAET1E/FCER2/FOXF1/IL4R/C3/CD74/TNFRSF14/GATA3/TBX21/BLK/CD55/P2RX7/PVR/PRKCZ/ARID5A/VAV1/RIPK2/CD36/HLA-A/HLA-DMB/IL12A/HLA-DRA/FER/RAET1G/CD177/NFKBIZ/NR4A3/STAT5B/ITGAM/DDX60/PTPN22/NLRP3/IL12RB1/ENPP3/AZGP1/FES/TNFSF4/HLA-DRB1/NOD…
GO:0042180	cellular ketone metabolic process	192	0.376116	1.38993	0.0107962	0.0178671	0.0052747	4633	tags=35%, list=22%, signal=27%	FGFR4/CACNA1H/STARD4/MLXIPL/DKK3/ABCD2/CBR1/ATCAY/ANXA1/PLIN5/H6PD/EGR1/PDK3/DGAT2/INSIG1/PPARG/SLC7A11/IRS1/DAB2/MFSD2A/AKR1B1/HSD11B2/EDNRB/WNT4/TRIB3/ACACB/CBR4/COQ10A/AADAT/FGF19/CD74/HSD17B6/SLC45A3/AKR1A1/AKR1C3/ACADL/ADM/FDXR/BMP6/BMP5/BMP2/AVPR1A/OXCT1/ABCD1/PROX1/GIP/BHMT/CEACAM1/SCNN1B/FABP5/APOC1/CYP11A1/PPARD/NR4A3/KYNU/STAT5B/PNKD/TDO2/SLC7A7/COQ5/PDK4/INSIG2/NR1H4/CYP4F12/PPARA/AKR1…
GO:0001906	cell killing	153	0.398979	1.43085	0.0112518	0.0185958	0.00548983	5153	tags=37%, list=25%, signal=28%	SERPINB9/CORO1A/ICAM1/HLA-B/HLA-F/STXBP2/EMP2/CTSH/ULBP1/HLA-E/PPP3CB/IL18/RASGRP1/STX7/ULBP3/NOS2/ULBP2/CHGA/RAET1E/FCER2/C3/CTSC/CFH/NCKAP1L/CD55/P2RX7/PVR/VAV1/ELANE/HLA-A/GZMM/IL12A/IL7R/HLA-DRA/RAET1G/CEACAM1/AZU1/SCNN1B/LTF/NLRP6/HAVCR2/STAT5B/PIK3R6/ITGAM/IL12RB1/AZGP1/HLA-DRB1/RAB27A/TYROBP/CX3CR1/KLRC3/HLA-H/IL12B/UNC13D/ARRB2/TUBB4B
GO:0008203	cholesterol metabolic process	130	0.411838	1.45578	0.0112994	0.0186494	0.00550566	4489	tags=30%, list=22%, signal=24%	APOE/CEBPA/LDLRAP1/RXRA/HMGCS1/SULT2B1/DHCR24/CYP51A1/MSMO1/OSBPL5/DGAT2/DHCR7/INSIG1/ABCG4/LRP5/MT3/CUBN/ABCA5/PRKAA2/EPHX2/ABCG1/SC5D/TTC39B/MVD/ACADL/LIMA1/FDXR/TSKU/MVK/CYP11A1/IDI1/SOAT2/PPARD/NPC1L1/FDX1/CYP39A1/HSD17B7/INSIG2/NR1H4
GO:0008037	cell recognition	143	0.403906	1.43775	0.011396	0.0187582	0.00553777	2357	tags=23%, list=11%, signal=21%	EPHB2/EFNB3/ADGRB1/VCAN/PALLD/CLGN/VSTM2L/NRCAM/TUB/MYPN/PCDHB6/SEMA3A/ROBO3/COLEC12/MEGF8/EPHB3/DOCK2/EPHA3/CD9/MFGE8/TNFRSF21/EMB/CXCR4/CNTNAP3/NCK2/IGSF9/ZP3/NEXN/NRP1/PCDHA7/ROBO1/CNTNAP2/CDK5R1
GO:0007519	skeletal muscle tissue development	143	0.402174	1.43158	0.011396	0.0187582	0.00553777	3249	tags=34%, list=16%, signal=29%	NOTCH1/ANKRD1/IGF2/IGSF8/GPC1/SOX8/SMO/BVES/EGR1/CYP26B1/DLL1/PITX1/TLL2/RBM24/HEYL/MYH14/NEURL1/KLF5/ITGA7/ASB2/WNT10B/BTG2/TBX1/SHH/ATF3/XK/NR4A1/DNER/RYR1/BCL2/RCAN1/KLHL41/CNTNAP1/HMG20B/ELN/WNT3A/PAX5/GPCPD1/VAX1/HLF/EOMES/CHRND/P2RX2/DMRTA2/VGLL2/MEF2C/EGR2/NR1D2
GO:0043010	camera-type eye development	312	0.346649	1.3428	0.0114358	0.0187984	0.00554965	4521	tags=35%, list=22%, signal=28%	GJA1/NES/EPHB2/ALDH1A3/TDRD7/PDGFRB/WNT7B/ACHE/GPM6A/TSPAN12/SLC17A7/SOX8/NEUROD1/TUB/LAMC3/SMARCD3/ZHX2/PPP1R13L/DLL1/PITX2/TENM3/RET/LHX2/FZD4/LRP5/PDGFRA/WNT2B/SLC1A1/EFEMP1/TGFBR2/FBN1/SLC7A11/CDKN1C/ACVRL1/NR2E1/DLL4/MFSD2A/MEGF11/OBSL1/FOXN4/SHH/PDE6B/BCL11B/PRSS56/GRHL3/WNT6/TCIRG1/ATP2B1/HPCA/NRP1/AGTPBP1/SDK2/BMP7/GATA3/STRA6/USH1C/KLF4/GDF11/ATP2B2/POU4F2/ARHGEF15/TBC1D32/FBN2/COL8A2/VA…
GO:0002698	negative regulation of immune effector process	100	0.434907	1.48988	0.0116618	0.0191185	0.00564414	5880	tags=48%, list=28%, signal=35%	SERPINB9/HLA-B/HLA-F/ANXA1/JAK3/HLA-E/AHR/SUSD4/PPP3CB/IL13RA2/SERPING1/FOXF1/IL4R/BST2/TBX21/ANGPT1/NCKAP1L/CD55/CD47/HLA-A/CLEC4G/BCR/LGALS3/IL7R/A2M/FER/CEACAM1/TGFB2/HAVCR2/DUSP22/SLAMF8/ENPP3/CD22/TNFSF4/NOD2/SPINK5/TGFB1/CX3CR1/IRAK3/ARRB2/HLX/CLEC12B/LOXL3/TNF/DUSP10/LGALS9/APOA1/FCGR2B
GO:0014902	myotube differentiation	102	0.432068	1.48307	0.0116618	0.0191185	0.00564414	3842	tags=42%, list=19%, signal=35%	CACNA1H/NOTCH1/ADGRB1/GDF15/SMO/CYP26B1/CD9/RBM24/EHD2/KLF5/TANC1/WNT10B/NKX2-5/MYEF2/JAM2/TBX1/SHH/TMEM119/XK/DNER/IL4R/RYR1/BCL2/PLEKHO1/BHLHA15/RCAN1/KLHL41/BHLHE41/CNTNAP1/SORT1/ADGRB3/ADAMTS15/P2RX2/KCNH1/WNT1/AVPR1A/MEF2C/BDNF/PLD3/PTGFRN/NPHS1/TMEM182/RBM38
GO:0048705	skeletal system morphogenesis	217	0.368999	1.37735	0.0118734	0.0194132	0.00573116	4011	tags=32%, list=19%, signal=26%	FGFR3/COL1A1/PHOSPHO1/ANXA6/SFRP1/AXIN2/ROR2/CHST11/COMP/ARID5B/MSX1/COL27A1/CYP26B1/FOXN3/COL2A1/MEGF8/INSIG1/LRP5/PDGFRA/FMN1/TGFBR2/HOXD8/SP5/PRRX1/WNT10B/PLEKHA1/TBX1/ATG9B/TMEM119/ALPL/WWOX/BMP7/STC1/MDFI/NKX3-2/RAB23/NPPC/DLX5/PAX5/P2RX7/COL3A1/FBN2/COL11A1/BMPR1B/THRA/ALX4/SIX2/BMP6/FGF18/TSKU/TRPV4/UNCX/MEF2C/HOXB9/RUNX2/SFRP4/HOXA11/BMP4/MATN1/LHX1/LTF/MSX2/GHR/CSGALNACT1/FOXC1/HOXD9/TBX…
GO:0098656	anion transmembrane transport	234	0.365446	1.37135	0.0118577	0.0194132	0.00573116	4685	tags=33%, list=23%, signal=26%	GJA1/SLC12A7/SLC6A8/GABRD/ABCB1/SLC4A3/SLC17A7/SLC26A10/ANO9/SLC26A2/SLC7A2/SLC25A4/TCAF1/RGS2/SLC37A4/SLC4A8/SLC16A12/RGS4/SLC46A1/SLC9A3/GLRB/SLC25A30/SLC35D3/SLC43A1/EMB/SLC1A4/SLC1A1/SLC13A3/SLC16A3/SLC7A11/PCYOX1/ANO4/ADAMTS8/LRP2/LRRC8E/SLC23A2/SLC9A2/LRRC8B/SLC7A8/MFSD12/SLC39A8/SLC24A5/SLC5A5/SLC4A4/SLC26A4/MPC1/ANO1/SLC1A2/SLC37A1/LRRC8C/SLC6A1/SLC24A3/TCAF2/SLC24A4/SLC26A7/SLC12A8/SLC4A…
GO:0009952	anterior/posterior pattern specification	202	0.370115	1.37442	0.012	0.0195941	0.00578455	4069	tags=33%, list=20%, signal=27%	CELSR2/NOTCH1/SEMA3C/SFRP1/AXIN2/LFNG/TDRD7/HES6/ROR2/NEUROD1/SMO/HEY1/NRARP/MSX1/HES4/EPB41L5/DLL1/ARC/LRP5/WNT2B/HEYL/DKK1/HOXD8/FEZF1/BTG2/TBX1/SHH/HES2/ETS2/WNT3/FOXF1/HOXC13/LEF1/BHLHE41/BHLHE40/HOXD13/GDF11/WNT3A/DLL3/ALX4/HEY2/EMX2/SIX2/PLXNA2/CRB2/BARX1/BMP2/WNT1/HES7/HOXB9/MESP2/HOXA11/BMP4/HELT/LHX1/MSX2/PCSK5/FOXC1/HOXD9/MESP1/PCSK6/MEOX1/NOG/TDRD5/PAX6/EN1
GO:0032271	regulation of protein polymerization	186	0.377359	1.39059	0.0121786	0.0198593	0.00586283	3153	tags=26%, list=15%, signal=23%	MAPT/TUBB4A/CYFIP2/CAMSAP3/TPPP/MAP2/SPTBN2/CORO1A/ADD2/MAP1B/SPTBN4/TMOD2/DMTN/EML2/ESAM/CDC42EP1/ADD3/INPP5J/EPS8/HIP1R/SLIT2/SPTB/PRKCD/FMN1/CLIP3/KANK3/NCK2/PINK1/SLAIN1/EVL/ALOX15/MAPRE3/TMSB15A/PAK1/SCIN/OCLN/CDK5R1/NCKAP1L/ELN/STMN2/MET/CAPG/CDC42EP5/FCHSD1/SNX9/CDH5/ARHGAP18/TMSB4X/HSPA1B
GO:0030218	erythrocyte differentiation	118	-0.36135	-1.39182	0.0126183	0.0205488	0.0060664	3768	tags=31%, list=18%, signal=26%	G6PD/TMEM14C/NCAPG2/MIR221/VEGFA/SLC25A5/JMJD6/ALAS1/ZFP36/CDK5RAP3/SP3/HMGB2/RPS6/RPS14/BRD1/ARID4A/RPS19/MAEA/PTPN2/CASP3/KAT7/KMT2E/ADAR/HIF1A/CDK6/ETS1/LDB1/SRF/PRMT1/SLC25A38/PRKDC/MED1/HSPA9/HIPK2/LYAR/ACIN1/ZFP36L1
GO:0007088	regulation of mitotic nuclear division	108	-0.369296	-1.40525	0.0126582	0.0205865	0.00607751	5023	tags=48%, list=24%, signal=37%	AURKAIP1/CDT1/ZWILCH/NSMCE2/NEK2/ATM/DYNC1LI1/MAD1L1/ANAPC15/ANAPC11/GEN1/MTBP/NDC80/KNTC1/MKI67/MAD2L1BP/CDK13/DAPK3/DLGAP5/CHEK1/XRCC3/PCID2/NME6/CDC27/TOM1L2/BUB1B/TPR/MAD2L1/PHIP/NUP62/CUL3/ANAPC5/KIF20B/PSMG2/RAD21/CENPF/TRIP13/ANAPC7/CDC42/BUB3/CUL7/CDC23/PLK1/BUB1/CCNB1/ESPL1/CAV2/ZNF207/AURKA/RCC1/IK/PRMT5
GO:0009799	specification of symmetry	130	0.403934	1.42784	0.0127119	0.0206462	0.00609516	5543	tags=45%, list=27%, signal=33%	GJA1/NDRG4/NOTCH1/ANKS6/SMO/MEGF8/DLL1/PITX2/BICC1/TGFBR2/ASB2/NKX2-5/HAND2/TBX1/FOXN4/SHH/FOXF1/RNF207/BBS7/NKX3-2/OVOL2/ENG/WNT3A/TBC1D32/MICAL2/DAW1/GREM2/SOX18/ARL6/MEF2C/NBL1/BMP4/TBX2/AHI1/MESP1/GALNT11/PCSK6/DAND5/WNT8B/CC2D2A/PKD2/RIPPLY2/TBX6/VANGL2/TBX3/IHH/FOLR1/BBS5/TBX20/CITED2/WNT5A/PKD1L1/ALDH1A2/GATA4/DAAM2/DRC1/DNAH11/NOTCH2
GO:0016042	lipid catabolic process	308	0.34301	1.32659	0.0127389	0.0206626	0.0061	5440	tags=38%, list=26%, signal=28%	APOE/LPIN3/PLCD3/ABCD2/IDH1/ALDH1L2/PLCD1/PLCG2/SPHK1/SLC27A2/MGLL/PLIN5/PLA2G12A/CYP26B1/SMPDL3B/GDPD1/LIPG/PRKCD/EHHADH/LIPA/FUCA1/BDH2/CYP26A1/PLCE1/CPS1/ABHD3/MT3/IRS1/CYP24A1/ASAH1/MFSD2A/ADORA1/HSD17B4/STS/ACACB/PLCH1/PLD1/NUDT7/SRD5A3/CYP27B1/HSD17B6/ACAD11/GPIHBP1/AIG1/PIK3CG/GPLD1/NAPEPLD/AKR1C3/PLCB1/GPCPD1/PLA2G4A/LIPH/ACADL/PLCH2/THRA/HEXB/PLCB2/ABHD6/ECHDC2/PNPLA5/DAGLA/ABCD1/ACADS/P…
GO:0046545	development of primary female sexual characteristics	103	0.431553	1.484	0.0131195	0.0211708	0.00625001	3893	tags=36%, list=19%, signal=29%	HSPA5/SFRP1/LFNG/KITLG/SRC/SLIT3/IDH1/ARID5B/COL9A3/SLIT2/FZD4/PDGFRA/INSR/ZP3/PLEKHA1/NR5A1/WNT4/LHX9/INHBB/BCL2/ADCYAP1R1/VGF/PTPRN/BMPR1B/DMC1/CEBPB/FST/KDR/ANG/ZFPM2/ACSBG1/DACH1/A2M/NOS3/ROBO2/FOXC1/STAT5B
GO:0033865	nucleoside bisphosphate metabolic process	118	0.417902	1.44816	0.0131387	0.0211708	0.00625001	3835	tags=32%, list=19%, signal=26%	ELOVL7/ENPP1/ELOVL4/ELOVL2/SLC26A2/PDK3/HMGCS1/SULT2B1/DGAT2/ACOT1/HSD17B4/PAPSS2/OGDH/ACACB/TPST2/NUDT7/AADAT/ACSL1/ACSL6/FAR2/ACOT2/ACSS1/MVD/ACOT12/ACSL4/ELOVL3/ACSL3/ABHD14B/HACD1/ACSBG1/ABCD1/MVK/FITM2/PAPSS1/ACSL5/ACOT4/TPST1/BPNT1
GO:0033875	ribonucleoside bisphosphate metabolic process	118	0.417902	1.44816	0.0131387	0.0211708	0.00625001	3835	tags=32%, list=19%, signal=26%	ELOVL7/ENPP1/ELOVL4/ELOVL2/SLC26A2/PDK3/HMGCS1/SULT2B1/DGAT2/ACOT1/HSD17B4/PAPSS2/OGDH/ACACB/TPST2/NUDT7/AADAT/ACSL1/ACSL6/FAR2/ACOT2/ACSS1/MVD/ACOT12/ACSL4/ELOVL3/ACSL3/ABHD14B/HACD1/ACSBG1/ABCD1/MVK/FITM2/PAPSS1/ACSL5/ACOT4/TPST1/BPNT1
GO:0034032	purine nucleoside bisphosphate metabolic process	118	0.417902	1.44816	0.0131387	0.0211708	0.00625001	3835	tags=32%, list=19%, signal=26%	ELOVL7/ENPP1/ELOVL4/ELOVL2/SLC26A2/PDK3/HMGCS1/SULT2B1/DGAT2/ACOT1/HSD17B4/PAPSS2/OGDH/ACACB/TPST2/NUDT7/AADAT/ACSL1/ACSL6/FAR2/ACOT2/ACSS1/MVD/ACOT12/ACSL4/ELOVL3/ACSL3/ABHD14B/HACD1/ACSBG1/ABCD1/MVK/FITM2/PAPSS1/ACSL5/ACOT4/TPST1/BPNT1
GO:0051402	neuron apoptotic process	228	0.367775	1.37776	0.0131234	0.0211708	0.00625001	2455	tags=25%, list=12%, signal=22%	NGFR/HSPA5/NES/PTPRZ1/CRLF1/AGAP2/CORO1A/APOE/SNCB/UNC5B/VSTM2L/ADORA2A/DRAXIN/EPHA7/FZD9/ERBB3/TP63/NTRK1/IL27RA/STXBP1/ITGA1/NDNF/TRIM2/POU4F1/KCNB1/SCN2A/TNFRSF21/LGMN/ARMCX5-GPRASP2/SLC1A1/NR4A2/MT3/ADARB1/TYRO3/F2R/PINK1/BTG2/WFS1/CNTFR/GRM4/LANCL1/PRKCG/NTF4/LIG4/GRIK2/KRAS/BCL2/GRIK5/NRP1/GATA3/MDK/CDK5R1/ANGPT1/CASP7/CPEB4/CX3CL1
GO:0030217	T cell differentiation	248	0.357994	1.3537	0.0131579	0.0211738	0.00625091	4263	tags=31%, list=21%, signal=25%	JAG2/LFNG/PREX1/SOX4/CD83/CTSL/ANXA1/TNFSF9/JAK3/NRARP/RAG1/IL6R/EGR1/CYP26B1/GLI2/PPP3CB/IL18/ADA/DOCK2/BTN2A2/PIK3CD/ATP7A/RASGRP1/TGFBR2/IL18R1/MYB/DLL4/PRDM1/CAMK4/SHH/WNT4/BCL11B/TCIRG1/IL4R/LIG4/LEF1/TCF7/BCL2/CD74/SPN/GATA3/MDK/TBX21/NCKAP1L/RUNX3/PRKCZ/FZD8/VAV1/TRAF3IP2/EOMES/RIPK2/TOX/RELB/FZD7/WNT1/IL7R/ZAP70/RUNX2/CARD11/HLA-DRA/HLA-DOA/RORC/BMP4/SEMA4A/NFKBIZ/CD8A/NKX2-3/STAT5B/PIK3R…
GO:1903131	mononuclear cell differentiation	398	0.330186	1.30693	0.0134474	0.0216113	0.00638007	4279	tags=29%, list=21%, signal=23%	DHRS2/JAG2/SFRP1/HLA-B/LFNG/PREX1/PRTN3/SOX4/CD83/PLCG2/GAS6/CTSL/ANXA1/TNFSF9/ITGA4/JAK3/NRARP/RAG1/FZD9/IL6R/EGR1/NTRK1/CYP26B1/DOCK11/GLI2/PPP3CB/DLL1/IL18/ADA/DOCK2/DOCK10/CSF1R/BTN2A2/PIK3CD/ATP7A/IRF7/LYN/CSF1/RASGRP1/PPARG/IL11/TGFBR2/IL18R1/MYB/TYRO3/DLL4/PRDM1/CAMK4/SHH/WNT4/BCL11B/TCIRG1/IL4R/MFNG/LIG4/LEF1/TCF7/BCL2/FLT3/CD74/SPN/BATF2/GATA3/MDK/TBX21/ZBTB46/NCKAP1L/BLK/CD79B/RUNX3/PRK…
GO:0002262	myeloid cell homeostasis	153	-0.349898	-1.41188	0.0137457	0.0220617	0.00651302	3770	tags=33%, list=18%, signal=27%	HMOX1/G6PD/TMEM14C/NCAPG2/MIR221/NCSTN/VEGFA/RPS17/SLC25A5/SOD1/JMJD6/ADAM17/ALAS1/ZFP36/CDK5RAP3/RPS24/SP3/GPI/HMGB2/RPS6/RPS14/BRD1/ARID4A/RPS19/MAEA/PTPN2/CASP3/IREB2/BAX/KAT7/KMT2E/ADAR/HIF1A/CDK6/ETS1/PRDX1/LDB1/SRF/HMGB1/PRMT1/SLC25A38/PRKDC/BAP1/MED1/HSPA9/HIPK2/LYAR/AXL/ACIN1/ZFP36L1
GO:0030902	hindbrain development	141	0.406019	1.44267	0.0142248	0.0228006	0.00673117	4069	tags=35%, list=20%, signal=28%	HSPA5/SPTBN2/EPHB2/CEND1/CKB/SSTR2/NEUROD1/SMO/SERPINE2/TRNP1/ABAT/GLI2/DLL1/ATP1B2/KCNC1/POU4F1/CNTN1/FZD4/DIXDC1/HAP1/ATP7A/CDK5R2/SCN5A/KNDC1/SHH/OGDH/LEF1/BCL2/AGTPBP1/BMP7/MDK/CDK5R1/TTLL1/SSTR3/LHX5/NEUROD2/PLXNA2/BMP5/WNT1/PROX1/EGR2/AHI1/LHX1/GPR37L1/FOXC1/ZNF365/NOG/RORA/EN1
GO:0050921	positive regulation of chemotaxis	126	0.410858	1.44515	0.014245	0.0228032	0.00673194	5494	tags=47%, list=27%, signal=35%	CALR/PDGFRB/PGF/SCG2/GAS6/IL6R/PDGFD/RAC2/MEGF8/SLIT2/ITGA2/CSF1R/CAMK1D/LGMN/CXCR4/TMEM102/CSF1/TPBG/CXCL8/PRSS56/F3/DAPK2/HSPB1/VEGFC/CD74/NRP1/MDK/P2RX4/NCKAP1L/MET/KDR/S1PR1/FGF18/TRPV4/IL12A/TMSB4X/STK39/AZU1/CCR4/C5AR1/PRKD1/IL34/SUCNR1/EDN1/PTN/CCL26/PTK2B/MOSPD2/TGFB1/CX3CR1/CXCL10/WNT5A/SWAP70/MAPK3/CMKLR1/PLA2G7/EDN2/THBS1/LBP
GO:1904950	negative regulation of establishment of protein localization	118	0.413504	1.43292	0.0145985	0.0233386	0.00688999	3551	tags=31%, list=17%, signal=25%	MAPT/APOE/SFRP1/DMTN/RAB11FIP1/SRCIN1/ACVR1C/PKIA/KCNJ11/CYP51A1/FKBP1B/INSIG1/KCNB1/IRS1/F2R/FERMT1/CORO2B/CHGA/CD200/INHBB/LRRK2/SVIP/RAB11FIP5/NDFIP2/RAB23/ANGPT1/SYTL4/PKDCC/CD36/CABP1/IL12A/RHBDF2/PIM3/MDFIC/ABCC8/BMP8A
GO:0009612	response to mechanical stimulus	194	0.369563	1.36884	0.0147651	0.023574	0.0069595	5745	tags=45%, list=28%, signal=33%	COL1A1/JUP/ANKRD1/MAP1B/SHANK3/SRC/IGFBP2/F11R/PPL/SERPINE2/PDE2A/NTRK1/AQP1/PDZD7/LRP11/KCNC1/NRXN2/CDH2/ITGA2/TMEM150C/CD40/FYN/SLC8A1/CXCR4/TGFBR2/KIAA0319/TNFRSF8/BTG2/ACTG1/P2RY1/SCN1A/WNT11/MDK/STRA6/CNTNAP2/ENG/P2RX7/NRXN1/COL11A1/SLITRK6/BMP6/TRPV4/TLR5/STRBP/CYBA/PKD1L2/PHF24/GADD45A/RYR2/TLR3/FAS/BACE1/KCNA1/ATP1A2/PIEZO2/HPN/LTBR/EDN1/USP53/KCNJ2/PTN/PKD2/AGT/PTK2B/IHH/ABHD12/ADGRV1/KC…
GO:0045860	positive regulation of protein kinase activity	378	0.33105	1.30276	0.0148331	0.0236518	0.00698245	3034	tags=23%, list=15%, signal=20%	RASSF2/AGAP2/CDKN1A/IGF2/DLG3/TPD52L1/AXIN2/CD24/MMD/ADRA2C/KITLG/GPRC5B/SRC/PDGFRB/ROR2/ITGB3/EMP2/DAB2IP/SRCIN1/CLU/GAS6/SLC8A2/TNFRSF11A/ERBB3/IL6R/EGR1/PDGFD/STOX1/PDE5A/PDGFA/IL18/PRKCD/MAP4K2/CSF1R/CD40/FZD4/ADCYAP1/CDK5R2/AFAP1L2/CSF1/CCND2/RASGRP1/TGFA/NEURL1/ACE/DKK1/MAGED1/SLC1A1/TGFBR2/TLR6/MAP3K10/MT3/AREG/PINK1/INSR/ADORA1/DOK7/ADRA2B/MOB3B/MAPRE3/PAK1/WNT11/VEGFC/FLT3/LRRK2/ACSL1/RO…
GO:0062012	regulation of small molecule metabolic process	307	0.342016	1.32311	0.0152478	0.0242813	0.00716829	3669	tags=28%, list=18%, signal=23%	FGFR4/APOE/IGF2/STARD4/MLXIPL/SRC/ENPP1/DKK3/IGFBP4/SNAI1/ABCD2/ATCAY/CBFA2T3/ANXA1/LDLRAP1/KHK/PLIN5/H6PD/EGR1/PDK3/SORBS1/H19/DGAT2/DHCR7/PMAIP1/INSIG1/GPER1/ABCG4/GCK/GFI1/PPARG/SLC7A11/IRS1/FOXO1/PINK1/DAB2/INSR/MFSD2A/HRH1/NOS2/SLC2A6/P2RY1/WNT4/TRIB3/ACACB/LACC1/MIR675/GCGR/CYP27B1/FGF19/HPCA/CD74/ADCYAP1R1/SLC45A3/PRKAA2/EPHX2/ABCG1/PPP1R3C/SLC4A4/C1QTNF1/SDHAF3/GPLD1/AKR1C3/PTH1R/P2RX7/TT…
GO:0031398	positive regulation of protein ubiquitination	111	-0.359905	-1.38634	0.0152905	0.0243177	0.00717904	4530	tags=49%, list=22%, signal=38%	DERL1/DCUN1D2/CDK9/CHFR/DCUN1D3/PSMD10/FANCM/MYCBP2/RNF111/BTRC/AMER1/HSPBP1/CRY1/BIRC2/DCUN1D5/DCUN1D1/NMI/FBXW7/MTA1/UBE2C/RPS2/DCUN1D4/BCL10/TOPORS/FZR1/UBE3A/MALT1/UBB/CDK5RAP3/AXIN1/STUB1/UBE2L3/CUL3/UBQLN1/RBX1/BRCA1/UBE2N/GABARAP/WBP1L/SKP1/ARRDC3/HUWE1/PLK1/PEF1/UBE2V1/PDCD6/GSK3A/MAGEA2B/MAGEA2/PHF23/CAV1/PTTG1IP/RNF40/DDX3X
GO:1901136	carbohydrate derivative catabolic process	158	0.380783	1.37335	0.0153846	0.0244356	0.00721384	3512	tags=27%, list=17%, signal=23%	MAN1A1/HPSE/GDA/FBXO2/GPC1/CTSL/PDE2A/PDE5A/IDS/PRKCD/ADA/SAMHD1/FUCA1/NCCRP1/TYMP/FBXO44/XDH/PDE4C/NUDT7/PDE4D/CTBS/PDE8B/FBXO6/ABHD10/ALDH1A1/NT5M/ENPP4/GUSB/GPD1L/APOBEC3G/CEMIP/NUDT11/CDA/HEXB/EDEM1/EDEM2/CST3/ABCD1/GNPDA2/GM2A/CHI3L2/FITM2/PDE7B
GO:0046467	membrane lipid biosynthetic process	138	0.39844	1.41299	0.0156472	0.0248204	0.00732746	2880	tags=25%, list=14%, signal=22%	ELOVL7/ABCA2/ELOVL4/CERS4/B4GALNT1/ELOVL2/SPHK1/ST8SIA4/A4GALT/SPTSSB/ALOX12B/PRKCD/ST6GALNAC3/CYP4F22/ST3GAL5/DEGS2/FA2H/ASAH1/UGT8/ALOXE3/CERKL/CERS1/CERS6/ST8SIA1/SGPP1/ST8SIA5/ST6GALNAC5/GAL3ST1/FUT9/PIGZ/PIGH/B4GALT4/P2RX7/SPTLC3/ELOVL3
GO:0007009	plasma membrane organization	143	0.392776	1.39813	0.0156695	0.0248236	0.00732839	3248	tags=28%, list=16%, signal=24%	MYRF/SYT7/ANXA6/ABCA7/SYT11/ABCD2/TMEFF2/CLU/MTSS1/ANO9/ANK2/A4GALT/DMKN/PACSIN1/PRKCD/CD9/SERPINA5/CXCR4/DYSF/EHD2/FNBP1L/FA2H/ATG9B/ANO4/SYPL2/ANK3/PLSCR4/OTOF/XKR8/SYTL4/P2RX7/RAB3A/NDRG1/BIN2/TIE1/CHMP4C/SNX9/SNX18/ABCD1/CHMP2B
GO:1902652	secondary alcohol metabolic process	140	0.404623	1.4347	0.0157143	0.0248623	0.00733982	4086	tags=29%, list=20%, signal=23%	APOE/CEBPA/IDH1/LDLRAP1/IDH2/RXRA/HMGCS1/SULT2B1/DHCR24/CYP51A1/MSMO1/OSBPL5/DGAT2/DHCR7/INSIG1/ABCG4/LRP5/MT3/CUBN/ABCA5/CYP27B1/PRKAA2/EPHX2/ABCG1/SC5D/TTC39B/MVD/ACADL/LIMA1/FDXR/TSKU/CYP2R1/MVK/CYP11A1/IDI1/SOAT2/PPARD/NPC1L1/FDX1/CYP39A1
GO:0006665	sphingolipid metabolic process	149	0.390624	1.39304	0.0158046	0.0249729	0.00737247	2894	tags=26%, list=14%, signal=22%	ELOVL7/ABCA2/SERINC2/ELOVL4/CERS4/B4GALNT1/PSAPL1/ELOVL2/SPHK1/FADS3/ST8SIA4/A4GALT/SPTSSB/SMPDL3B/ALOX12B/PRKCD/ST6GALNAC3/CYP4F22/ST3GAL5/DEGS2/FA2H/ASAH1/UGT8/ALOXE3/CERKL/CERS1/CERS6/ST8SIA1/SGPP1/ST8SIA5/ST6GALNAC5/GAL3ST1/FUT9/B4GALT4/P2RX7/SPTLC3/ELOVL3/HEXB
GO:0010565	regulation of cellular ketone metabolic process	120	0.415023	1.43962	0.0159884	0.0251982	0.00743897	3876	tags=33%, list=19%, signal=27%	FGFR4/STARD4/MLXIPL/DKK3/ABCD2/ATCAY/ANXA1/PLIN5/H6PD/EGR1/PDK3/DGAT2/INSIG1/PPARG/SLC7A11/IRS1/DAB2/MFSD2A/WNT4/TRIB3/ACACB/FGF19/CD74/SLC45A3/AKR1C3/ACADL/ADM/BMP6/BMP5/BMP2/AVPR1A/ABCD1/PROX1/GIP/BHMT/CEACAM1/FABP5/APOC1/PPARD/NR4A3
GO:0007368	determination of left/right symmetry	120	0.412317	1.43024	0.0159884	0.0251982	0.00743897	5543	tags=44%, list=27%, signal=33%	GJA1/NDRG4/NOTCH1/ANKS6/SMO/MEGF8/DLL1/PITX2/BICC1/TGFBR2/ASB2/NKX2-5/HAND2/TBX1/FOXN4/SHH/FOXF1/RNF207/BBS7/NKX3-2/OVOL2/ENG/WNT3A/TBC1D32/MICAL2/DAW1/SOX18/ARL6/MEF2C/TBX2/AHI1/MESP1/GALNT11/PCSK6/DAND5/CC2D2A/PKD2/RIPPLY2/TBX6/VANGL2/TBX3/IHH/FOLR1/BBS5/TBX20/CITED2/WNT5A/PKD1L1/GATA4/DAAM2/DRC1/DNAH11/NOTCH2
GO:0002573	myeloid leukocyte differentiation	191	0.370768	1.37003	0.016129	0.0253871	0.00749476	5197	tags=40%, list=25%, signal=30%	DHRS2/FSTL3/RASSF2/SH3PXD2A/SFRP1/L3MBTL3/CEBPA/SNX10/KITLG/SRC/ROR2/PRTN3/EFNA2/CBFA2T3/TNFRSF11A/GAB2/TESC/MMP9/POU4F1/CSF1R/PIK3CD/IRF7/LYN/CSF1/PPARG/TGFBR2/FBN1/OSTM1/CD109/CAMK4/GPR137B/TCIRG1/LEF1/CD74/BATF2/GATA3/ZBTB46/POU4F2/CEBPB/RELB/UBASH3B/TLR3/FAM20C/BMP4/CEACAM1/LTF/NKX2-3/IL34/IL15/TLR2/LTBR/PDE1B/ITGB6/FES/PRKCA/PIR/ID2/SIGLEC15/TNFAIP6/OSCAR/HLA-DRB1/IFI16/TMEM178A/TGFB1/JUNB/T…
GO:0051282	regulation of sequestering of calcium ion	115	0.415095	1.43314	0.0162242	0.0255041	0.00752929	5185	tags=40%, list=25%, signal=30%	CORO1A/JPH3/ANXA6/PLCG2/SLC8B1/ANK2/FKBP1B/GPER1/JPH1/AKAP6/GP1BB/SLC25A23/HAP1/SLC8A1/MCOLN3/LYN/F2R/RYR1/PDE4D/ITPR3/CX3CL1/CEMIP/JPH4/GSTM2/P2RX7/MCOLN2/TMEM38A/ITPR1/UBASH3B/CYBA/RYR2/TPCN1/PRKD1/TMEM38B/ATP1A2/P2RY6/JPH2/PKD2/CACNA1C/LCK/PTK2B/TRPM2/CXCL10/TRPA1/DMD/CALM1
GO:0051607	defense response to virus	252	-0.29741	-1.2643	0.0167364	0.0262755	0.00775702	2932	tags=22%, list=14%, signal=19%	EXOSC4/PML/TRIM11/POLR3K/POLR3F/RNF26/TRAF3IP1/ATG16L1/EIF2AK4/BECN1/SERINC3/RNF216/RELA/POLR3E/ZMPSTE24/ZMYND11/ATAD3A/IFNGR2/PUM2/RIOK3/POLR3H/MAVS/POLR3C/MOV10/CRCP/ADAR/C1QBP/CNOT7/ZNFX1/PUM1/IRF3/ABCF3/DDX1/TRIM41/DDX17/EXOSC5/GPATCH3/TRIM8/PQBP1/SETD2/ZCCHC3/PCBP2/PHB2/BNIP3L/G3BP1/LSM14A/NPLOC4/SIN3A/TARBP2/DHX9/SEC14L1/MAP3K14/TRIM28/DDX21/ILF3
GO:1903829	positive regulation of protein localization	423	-0.276718	-1.22872	0.0167598	0.0262785	0.0077579	2538	tags=25%, list=12%, signal=22%	CAPN10/CDK5RAP3/CHP1/RHOG/FIS1/WRAP53/SAR1A/GLUD1/PTPN23/UBE2J2/UBE2L3/GLIS2/ATG13/OSBP/LAMTOR5/TMED10/EMD/HPS4/CTDSPL2/KIF20B/TCF7L2/PSEN1/UBE2D3/ICE1/PDCD5/ORMDL3/OAZ1/ADAM9/ARIH2/MYO1C/ZPR1/ITGB1/PARK7/OAZ3/MSN/MAVS/PPP1R9B/STX4/RER1/RBM22/CCT4/KAT7/CDC42/HUWE1/HIF1A/XPO4/YWHAE/RNF31/PPIA/TARDBP/CIB1/BCAP31/PCM1/MEPCE/PLK1/NUMA1/KCNN4/KIF5B/ATP2B4/LIF/TFRC/NPEPPS/RTN4/NMT1/TRIM8/WLS/AP2B1/UBR5…
GO:0140546	defense response to symbiont	253	-0.297275	-1.26457	0.0168067	0.0263183	0.00776967	2932	tags=22%, list=14%, signal=19%	EXOSC4/PML/TRIM11/POLR3K/POLR3F/RNF26/TRAF3IP1/ATG16L1/EIF2AK4/BECN1/SERINC3/RNF216/RELA/POLR3E/ZMPSTE24/ZMYND11/ATAD3A/IFNGR2/PUM2/RIOK3/POLR3H/MAVS/POLR3C/MOV10/CRCP/ADAR/C1QBP/CNOT7/ZNFX1/PUM1/IRF3/ABCF3/DDX1/TRIM41/DDX17/EXOSC5/GPATCH3/TRIM8/PQBP1/SETD2/ZCCHC3/PCBP2/PHB2/BNIP3L/G3BP1/LSM14A/NPLOC4/SIN3A/TARBP2/DHX9/SEC14L1/MAP3K14/TRIM28/DDX21/ILF3
GO:0009855	determination of bilateral symmetry	129	0.401232	1.41585	0.0170455	0.026658	0.00786996	5543	tags=44%, list=27%, signal=33%	GJA1/NDRG4/NOTCH1/ANKS6/SMO/MEGF8/DLL1/PITX2/BICC1/TGFBR2/ASB2/NKX2-5/HAND2/TBX1/FOXN4/SHH/FOXF1/RNF207/BBS7/NKX3-2/OVOL2/ENG/WNT3A/TBC1D32/MICAL2/DAW1/GREM2/SOX18/ARL6/MEF2C/NBL1/TBX2/AHI1/MESP1/GALNT11/PCSK6/DAND5/WNT8B/CC2D2A/PKD2/RIPPLY2/TBX6/VANGL2/TBX3/IHH/FOLR1/BBS5/TBX20/CITED2/WNT5A/PKD1L1/ALDH1A2/GATA4/DAAM2/DRC1/DNAH11/NOTCH2
GO:0043491	protein kinase B signaling	197	0.365465	1.35146	0.0175913	0.0274766	0.00811162	2783	tags=23%, list=13%, signal=20%	IGF2/MEIS3/HPSE/LOX/HIP1/SRC/GDF15/RASD2/SESN3/RCN3/GAS6/NTRK1/STOX1/PDGFA/H19/IL18/TNFAIP8L3/RET/GPER1/CD40/BTN2A2/PIK3CD/MT3/TYRO3/PINK1/INSR/XDH/PLEKHA1/TPBG/TSPYL5/LRP2/PIK3CB/F3/MIR675/THEM4/GATA3/PIK3CG/ANGPT1/P2RX4/ENG/CX3CL1/C1QTNF1/AKR1C3/MET/PIK3R5/KDR
GO:0007178	transmembrane receptor protein serine/threonine kinase signaling pathway	337	0.331141	1.29016	0.0176322	0.0275054	0.00812011	4121	tags=32%, list=20%, signal=26%	FSTL3/HSPA5/LRP1/NOTCH1/SFRP1/FSTL1/LTBP1/LOX/SRC/NEO1/GDF15/CHRD/DKK3/ROR2/HTRA1/CHST11/COMP/PEG10/ACVR1C/IL17RD/ONECUT2/MSX1/PTPRK/EGR1/BMP8B/MEGF8/RBPMS2/NPNT/GDF6/PPARG/DKK1/TGFBR2/FBN1/KIAA0319/FBXL15/CDKN1C/ACVRL1/DAB2/CD109/FERMT1/SHH/FZD1/LRP2/GDF1/ZNF703/LRRC32/SMAD6/CDKN2B/BAMBI/INHBB/LEF1/ZEB2/BMP7/SMAD9/DUSP15/OVOL2/DLX5/HNF4A/LDLRAD4/GDF11/ENG/COL1A2/LTBP4/COL3A1/NKX2-1/FBN2/HOXA13/B…
GO:0007030	Golgi organization	156	-0.345195	-1.38125	0.0177305	0.0276234	0.00815496	4156	tags=37%, list=20%, signal=30%	CAMSAP2/TMED1/COG3/TBC1D20/TICAM2/STK25/TMED4/GORASP2/ATP8B2/MAP2K2/LMAN2/GOLGA5/VPS51/STX6/DYNC2H1/COG1/GBF1/GAK/GORASP1/MAP2K1/CLASP1/DNM2/ARHGAP21/ARHGEF7/TJAP1/VCPIP1/RAB2A/RBSN/TRAPPC8/ATL2/VTI1A/TMED9/GOLGB1/ARFGEF1/COG4/TMED10/MAPK1/VTI1B/HTT/STX5/STX16/CDC42/HUWE1/LMAN2L/COG7/CUL7/GOLGA2/YWHAZ/BAG5/SEC23IP/NSFL1C/SEC16A/SURF4/TMED2/CSNK1A1/NPLOC4/CSNK1D/PRMT5
GO:1902532	negative regulation of intracellular signal transduction	487	-0.270787	-1.20668	0.0184049	0.0286377	0.00845438	3632	tags=28%, list=18%, signal=24%	STMN3/MUL1/F2RL1/STMN1/PRKAA1/ABL1/DDIT3/MIR221/STK11/PRNP/TNIP1/HIPK3/RNF34/RRM2B/TAF9/NF1/RABGEF1/UBE2B/TNFAIP1/BCL2L2/PARL/UBR2/LEMD2/CPNE1/SMAD4/ATAD5/HTRA2/PRDM15/MKRN2/ARMC10/IVNS1ABP/PPP2R1A/ITGB1BP1/STK38/CACTIN/NUP62/OTUD3/SYVN1/PPP1R10/ITGA3/MAPKAPK5/DGKD/CDK5RAP3/CHP1/UACA/DUSP5/ABL2/PTPN1/CUL3/FOXM1/ERRFI1/IGBP1/CSK/RELA/TPT1/RASA1/DYRK1A/MEN1/THOC1/CDC34/ZMYND11/NDUFS3/RASA3/PTPN2/KC…
GO:0052548	regulation of endopeptidase activity	383	0.323814	1.2758	0.0185874	0.0288848	0.00852734	4030	tags=27%, list=19%, signal=22%	MAPT/NGFR/CYFIP2/ATP2A3/PERP/SERPINB9/TFPI2/ABCA2/SERPINA1/LAMP3/HIP1/SRC/SERPINB7/ACVR1C/GRIN1/LAPTM5/SERPINI1/CTSH/IFI6/GAS6/SERPINE2/ADORA2A/RAG1/EPHA7/ATP13A2/TP63/NLRP2/HIP1R/DHCR24/SPINT2/AQP1/MMP9/TIMP2/PMAIP1/GPER1/SFN/SERPINA5/FYN/APH1B/LGMN/RECK/LYN/PPARG/SLC1A1/MT3/PSMB9/RPS6KA1/F2R/BIRC3/CD109/XDH/C5/SPINT1/SERPING1/SERPINA3/SPOCK3/HMSD/CDKN2D/NR4A1/F3/C3/EFNA3/PAPLN/BST2/SPOCK1/SERPI…
GO:0044703	multi-organism reproductive process	191	0.365915	1.3521	0.0188172	0.0292049	0.00862183	4852	tags=39%, list=23%, signal=30%	GJA1/CALR/TRO/ITGB4/PGF/IGFBP2/EMP2/ACVR1C/OXTR/SERPINE2/ADCY7/CLDN4/COL16A1/RGS2/MMP9/ARHGDIB/ITGA2/ADCYAP1/ATP7A/PTHLH/RECK/ACE/TGFBR2/HSD11B2/ADRA2B/PRDM1/STS/TEAD3/WNT4/PTGFR/CYP27B1/FBLN1/BCL2/STC1/STOX2/TLE6/STC2/DDR1/ADM/ACSL4/IGFBP5/AVPR1A/PRLR/CRHR1/HMX3/GIP/DSG1/DDO/TPPP3/ABCC8/PCSK5/CRH/RLN2/HAVCR2/CD38/PPARD/STAT5B/SLC38A3/PSG5/EDN1/FUT7/MAGED2/PTN/AQP4/NDP/ADRA2A/PGR/SPP1/AGT/IHH/PSG…
GO:0043401	steroid hormone mediated signaling pathway	120	-0.35199	-1.35784	0.0191083	0.029619	0.0087441	2486	tags=28%, list=12%, signal=25%	YWHAH/TMF1/CNOT2/NEDD4/DDX54/SMARCA4/WBP2/BRCA1/PARK7/LATS1/PGRMC2/SAFB2/ABHD2/EGLN2/NR3C1/DAXX/PAQR7/DDX17/RXRB/KDM3A/UBR5/EP300/RHOA/SAFB/VPS11/CNOT1/PTGES3/PHB2/PER1/MED1/NCOR1/DDX5/KMT2D/ARID1A
GO:0051648	vesicle localization	180	0.371535	1.36293	0.0191518	0.029649	0.00875294	2917	tags=28%, list=14%, signal=24%	KIF5C/SDC1/KIF1A/MAP2/MYO6/ATP9A/SYN1/SYT11/DNM1/PCLO/BRSK2/ITGA4/SNAP91/ATP13A2/MREG/MYO5C/MYO7A/CDH2/MAP4K2/HAP1/MYO5B/TANC2/CNIH2/RASGRP1/FNBP1L/RAB27B/PPFIA2/AP3B2/CDH3/PINK1/MYO1E/MAPK15/TCIRG1/MYO1B/LRRK2/BBS7/KIFAP3/FYCO1/PIK3CG/RAB17/BRSK1/MYO1F/MYO7B/RAB3A/PRKCZ/SYN2/NLGN1/MYO1D/SLC2A4/DYNC1I1
GO:0051283	negative regulation of sequestering of calcium ion	114	0.408636	1.4079	0.0193741	0.0299551	0.00884331	5185	tags=39%, list=25%, signal=30%	CORO1A/JPH3/ANXA6/PLCG2/SLC8B1/ANK2/FKBP1B/GPER1/JPH1/AKAP6/GP1BB/HAP1/SLC8A1/MCOLN3/LYN/F2R/RYR1/PDE4D/ITPR3/CX3CL1/CEMIP/JPH4/GSTM2/P2RX7/MCOLN2/TMEM38A/ITPR1/UBASH3B/CYBA/RYR2/TPCN1/PRKD1/TMEM38B/ATP1A2/P2RY6/JPH2/PKD2/CACNA1C/LCK/PTK2B/TRPM2/CXCL10/TRPA1/DMD/CALM1
GO:0031333	negative regulation of protein-containing complex assembly	130	0.391057	1.38232	0.019774	0.0305349	0.00901447	2580	tags=25%, list=12%, signal=22%	TUBB4A/HSPA5/MAP2/SPTBN2/ADD2/SPTBN4/TMOD2/SRC/DMTN/EML2/TMC8/CLU/ADD3/INPP5J/EPS8/HIP1R/STXBP1/SLIT2/SPTB/PRKCD/CLIP3/KANK3/DKK1/JAM3/TMSB15A/SMAD6/SCIN/SVIP/LDLRAD4/STMN2/CAPG/PRKCZ
GO:0035303	regulation of dephosphorylation	123	-0.354109	-1.36084	0.0198675	0.030602	0.0090343	3307	tags=32%, list=16%, signal=27%	MTMR1/PPP2R5A/PPP1R15B/BOD1/BAG4/PPP1R7/CDK5RAP3/CHP1/SPPL3/PPP2R5D/IGBP1/PTBP1/STYXL1/PPP1R16A/PPP6R3/MTOR/HTT/PPP1R11/ENSA/PPP6R1/GNAI2/SMG6/PPP1R9B/GBA/IQGAP1/ANKLE2/BOD1L1/YWHAE/PPIA/SYMPK/TSC1/SMG7/YWHAB/PPP1R8/CSNK2B/CALM2/SMG5/HSP90AB1/SMAD3
GO:0050792	regulation of viral process	150	-0.332428	-1.34406	0.0198675	0.030602	0.0090343	4047	tags=31%, list=20%, signal=25%	ZC3HAV1/TBC1D20/SNF8/PPIE/INPP5K/MORC2/TRIM38/TRIM27/HACD3/TNIP1/TRIM13/TRIM62/TMEM39A/SRPK1/TRIM11/PPIH/ZFP36/BANF1/PKN2/VPS4A/SETDB1/STAU1/MAVS/P4HB/TOP2B/KPNA2/ADAR/RSF1/CNOT7/PPIA/ZNFX1/RAD23A/RAB7A/TRIM8/STOM/KPNA6/UBP1/LARP1/PABPC1/TARBP2/DHX9/DDB1/AXL/TRIM28/ILF3/DDX3X/HMGA2
GO:0062013	positive regulation of small molecule metabolic process	127	0.396385	1.39727	0.019943	0.0306796	0.00905721	3164	tags=30%, list=15%, signal=26%	IGF2/STARD4/MLXIPL/SRC/ABCD2/ANXA1/LDLRAP1/PLIN5/SORBS1/DGAT2/PMAIP1/GPER1/ABCG4/GCK/PPARG/IRS1/FOXO1/PINK1/DAB2/INSR/HRH1/NOS2/P2RY1/WNT4/CD74/ADCYAP1R1/SLC45A3/PRKAA2/ABCG1/SLC4A4/GPLD1/PTH1R/P2RX7/ADM/BMP6/AVPR1A/TMSB4X/ABCD1
GO:0030216	keratinocyte differentiation	125	0.397793	1.39687	0.02	0.0307286	0.00907167	3850	tags=27%, list=19%, signal=22%	DSP/NOTCH1/AQP3/PALLD/PPL/KRT80/ANXA1/TP63/CYP26B1/SFN/PRKCH/GRHL1/EXPH5/EVPL/CDH3/ASAH1/CD109/CNFN/BCL11B/SGPP1/CYP27B1/TCHH/OVOL2/KRT81/KRT86/AKR1C3/BCR/KAZN/POU3F1/MSX2/KRT17/IRF6/FOXC1/KRT83
[truncated: 53 more rows]

## Sheet: ISX9_24h_GSEA_GO_BP
ID	Description	setSize	enrichmentScore	NES	pvalue	p.adjust	qvalues	rank	leading_edge	core_enrichment
[truncated: 806 more rows]
