# Supplementary material for: Small molecule-mediated activation of Notch signal transduction
Source: Cell Death Dis. 2026 Jul 2;17(1):653. doi: 10.1038/s41419-026-09044-x (PMC13396519; doi:10.1038/s41419-026-09044-x)
Supplement: Supplementary file 5 — Table S4 [file 41419_2026_9044_MOESM5_ESM.xlsx]

## Sheet: Sheet1
chr1	29040	29241	.	0	.
chr1	935371	935836	.	0	.
chr1	955642	955903	.	0	.
chr1	1342597	1342811	.	0	.
chr1	1550824	1551136	.	0	.
chr1	1623796	1624135	.	0	.
chr1	1677873	1678140	.	0	.
chr1	1840672	1840906	.	0	.
chr1	1850604	1850900	.	0	.
chr1	1981541	1981742	.	0	.
chr1	2343808	2344164	.	0	.
chr1	2477670	2477905	.	0	.
chr1	3816945	3817155	.	0	.
chr1	6305292	6305498	.	0	.
chr1	6845089	6845438	.	0	.
chr1	8763323	8763679	.	0	.
chr1	9970343	9970834	.	0	.
chr1	10092720	10093074	.	0	.
chr1	11538876	11539165	.	0	.
chr1	15943672	15944032	.	0	.
chr1	16160967	16161557	.	0	.
chr1	16939864	16940355	.	0	.
chr1	16993576	16993900	.	0	.
chr1	17066610	17067122	.	0	.
chr1	17222385	17222693	.	0	.
chr1	17337837	17338077	.	0	.
chr1	19228542	19229005	.	0	.
chr1	19638517	19638877	.	0	.
chr1	21671908	21672321	.	0	.
chr1	23345806	23346030	.	0	.
chr1	25071520	25071788	.	0	.
chr1	25566295	25566574	.	0	.
chr1	26232742	26232952	.	0	.
chr1	26324621	26324957	.	0	.
chr1	26827187	26827460	.	0	.
chr1	27019457	27019683	.	0	.
chr1	27022053	27022408	.	0	.
chr1	27648504	27648805	.	0	.
chr1	28585922	28586177	.	0	.
chr1	28696106	28696549	.	0	.
chr1	28879281	28879620	.	0	.
chr1	29557363	29557586	.	0	.
chr1	31538503	31538817	.	0	.
chr1	32110417	32110668	.	0	.
chr1	32403924	32404319	.	0	.
chr1	33116712	33116973	.	0	.
chr1	33282923	33283158	.	0	.
chr1	33592856	33593285	.	0	.
chr1	36689838	36690220	.	0	.
chr1	36929853	36930132	.	0	.
chr1	38061517	38061718	.	0	.
chr1	38455656	38455880	.	0	.
chr1	40105377	40105625	.	0	.
chr1	40626886	40627179	.	0	.
chr1	40915577	40915803	.	0	.
chr1	41444913	41445252	.	0	.
chr1	42501338	42501853	.	0	.
chr1	42800916	42801204	.	0	.
chr1	43123912	43124180	.	0	.
chr1	43824836	43825093	.	0	.
chr1	44173415	44173701	.	0	.
chr1	45265503	45265846	.	0	.
chr1	45987394	45987684	.	0	.
chr1	46649068	46649336	.	0	.
chr1	47902321	47902522	.	0	.
chr1	47903176	47903728	.	0	.
chr1	51425952	51426157	.	0	.
chr1	51434843	51435044	.	0	.
chr1	54304137	54304338	.	0	.
chr1	54411704	54411938	.	0	.
chr1	54518914	54519212	.	0	.
chr1	54955008	54955280	.	0	.
chr1	55181420	55181726	.	0	.
chr1	62901909	62902619	.	0	.
chr1	65886260	65886583	.	0	.
chr1	67390866	67391166	.	0	.
chr1	68298953	68299154	.	0	.
chr1	70671187	70671453	.	0	.
chr1	70820447	70820658	.	0	.
chr1	78149035	78149307	.	0	.
chr1	85156119	85156395	.	0	.
chr1	87170303	87170584	.	0	.
chr1	89149788	89150102	.	0	.
chr1	89458125	89458380	.	0	.
chr1	90286315	90286726	.	0	.
chr1	91183272	91183524	.	0	.
chr1	91966754	91967022	.	0	.
chr1	93297458	93297727	.	0	.
chr1	93645989	93646281	.	0	.
chr1	93811300	93811543	.	0	.
chr1	94375002	94375233	.	0	.
chr1	100817157	100817464	.	0	.
chr1	109289051	109289288	.	0	.
chr1	109633221	109633532	.	0	.
chr1	110026722	110026998	.	0	.
chr1	110036541	110036752	.	0	.
chr1	110527140	110527360	.	0	.
chr1	110880987	110881226	.	0	.
chr1	112298164	112298588	.	0	.
chr1	113249694	113250054	.	0	.
chr1	114301677	114302051	.	0	.
chr1	117113180	117113608	.	0	.
chr1	120611724	120611986	.	0	.
chr1	142890857	142891094	.	0	.
chr1	143467672	143467883	.	0	.
chr1	143912831	143913102	.	0	.
chr1	143913890	143914287	.	0	.
chr1	144932124	144932545	.	0	.
chr1	145208845	145209195	.	0	.
chr1	146714128	146714734	.	0	.
chr1	147737103	147737305	.	0	.
chr1	148241541	148241794	.	0	.
chr1	149223652	149224068	.	0	.
chr1	149224454	149224660	.	0	.
chr1	149784916	149785173	.	0	.
chr1	150336114	150336468	.	0	.
chr1	150849002	150849320	.	0	.
chr1	150980794	150981026	.	0	.
chr1	151043287	151043519	.	0	.
chr1	153606738	153606941	.	0	.
chr1	153756009	153756261	.	0	.
chr1	155214291	155214884	.	0	.
chr1	155931720	155932009	.	0	.
chr1	156252468	156252755	.	0	.
chr1	156470697	156470919	.	0	.
chr1	156471157	156471375	.	0	.
chr1	157015573	157015916	.	0	.
chr1	160001701	160001929	.	0	.
chr1	161087699	161087910	.	0	.
chr1	161417630	161418104	.	0	.
chr1	161424224	161424822	.	0	.
chr1	161425002	161425410	.	0	.
chr1	161432159	161432699	.	0	.
chr1	161439356	161439557	.	0	.
chr1	161439841	161440220	.	0	.
chr1	161582109	161582426	.	0	.
chr1	165796843	165797067	.	0	.
chr1	166845448	166845757	.	0	.
chr1	173837604	173837975	.	0	.
chr1	178995377	178995578	.	0	.
chr1	182758807	182759008	.	0	.
chr1	193028453	193028710	.	0	.
chr1	208042352	208042601	.	0	.
chr1	209824554	209824829	.	0	.
chr1	211752512	211752740	.	0	.
chr1	212208606	212209063	.	0	.
chr1	223900049	223900291	.	0	.
chr1	228779847	228780087	.	0	.
chr1	228781699	228782400	.	0	.
chr1	229694616	229694940	.	0	.
chr1	232765728	232766164	.	0	.
chr1	244998572	244998828	.	0	.
chr1	247171090	247171351	.	0	.
chr1	249167775	249168126	.	0	.
chr1	249238631	249239027	.	0	.
chr10	977580	977781	.	0	.
chr10	3827596	3827810	.	0	.
chr10	6130739	6130976	.	0	.
chr10	6244645	6244854	.	0	.
chr10	7829936	7830181	.	0	.
chr10	7860146	7860518	.	0	.
chr10	12171477	12171709	.	0	.
chr10	13344282	13344486	.	0	.
chr10	21822850	21823114	.	0	.
chr10	25013483	25013770	.	0	.
chr10	29698501	29698702	.	0	.
chr10	32635194	32635454	.	0	.
chr10	32636170	32636537	.	0	.
chr10	38146643	38146936	.	0	.
chr10	43278006	43278207	.	0	.
chr10	43915923	43916176	.	0	.
chr10	43951013	43951325	.	0	.
chr10	44144250	44144581	.	0	.
chr10	46167874	46168169	.	0	.
chr10	47396010	47396225	.	0	.
chr10	51572179	51572439	.	0	.
chr10	51623211	51623538	.	0	.
chr10	52384374	52384788	.	0	.
chr10	60027432	60027941	.	0	.
chr10	61666164	61666452	.	0	.
chr10	62537972	62538173	.	0	.
chr10	64028346	64028558	.	0	.
chr10	69644144	69644445	.	0	.
chr10	72163707	72163923	.	0	.
chr10	75173627	75173855	.	0	.
chr10	75647531	75647839	.	0	.
chr10	81107158	81107359	.	0	.
chr10	88515774	88516322	.	0	.
chr10	89101934	89102360	.	0	.
chr10	89577808	89578009	.	0	.
chr10	89623215	89623446	.	0	.
chr10	92980583	92980784	.	0	.
chr10	93557954	93558515	.	0	.
chr10	94333564	94333831	.	0	.
chr10	94608332	94608749	.	0	.
chr10	95225491	95225716	.	0	.
chr10	99052172	99052408	.	0	.
chr10	100206609	100206848	.	0	.
chr10	103578271	103578472	.	0	.
chr10	103815739	103816102	.	0	.
chr10	103824915	103825211	.	0	.
chr10	104005285	104005566	.	0	.
chr10	104180568	104180923	.	0	.
chr10	104473942	104474228	.	0	.
chr10	105344648	105344870	.	0	.
chr10	105677861	105678062	.	0	.
chr10	105881602	105881803	.	0	.
chr10	112289987	112290307	.	0	.
chr10	112327455	112327790	.	0	.
chr10	112678356	112678559	.	0	.
chr10	119806002	119806280	.	0	.
chr10	121302184	121302385	.	0	.
chr10	121356423	121356842	.	0	.
chr10	121485182	121485479	.	0	.
chr10	123687232	123687469	.	0	.
chr10	123872272	123872491	.	0	.
chr10	124134128	124134373	.	0	.
chr10	126920076	126920277	.	0	.
chr10	127407831	127408161	.	0	.
chr10	131908900	131909150	.	0	.
chr10	135207654	135207903	.	0	.
chr11	189538	190270	.	0	.
chr11	798230	798433	.	0	.
chr11	820035	820253	.	0	.
chr11	842594	842945	.	0	.
chr11	2421539	2421816	.	0	.
chr11	3818821	3819218	.	0	.
chr11	3862687	3862903	.	0	.
chr11	3876197	3876415	.	0	.
chr11	4115908	4116131	.	0	.
chr11	6255931	6256277	.	0	.
chr11	8985808	8986113	.	0	.
chr11	9594929	9595214	.	0	.
chr11	13689785	13690029	.	0	.
chr11	17298119	17298378	.	0	.
chr11	33060812	33061061	.	0	.
chr11	33397799	33398089	.	0	.
chr11	44087726	44087969	.	0	.
chr11	58345843	58346146	.	0	.
chr11	59333290	59333845	.	0	.
chr11	61197301	61197620	.	0	.
chr11	62314495	62314721	.	0	.
chr11	62341423	62341712	.	0	.
chr11	62554759	62554975	.	0	.
chr11	63438961	63439324	.	0	.
chr11	64037396	64038030	.	0	.
chr11	64082051	64082315	.	0	.
chr11	64545828	64546052	.	0	.
chr11	64781156	64781571	.	0	.
chr11	65149763	65150020	.	0	.
chr11	65264880	65265116	.	0	.
chr11	65337629	65337867	.	0	.
chr11	65341723	65342184	.	0	.
chr11	65627751	65628086	.	0	.
chr11	65655537	65655898	.	0	.
chr11	65659118	65659427	.	0	.
chr11	65686725	65686972	.	0	.
chr11	65769481	65770047	.	0	.
chr11	65990273	65990501	.	0	.
chr11	66247868	66248104	.	0	.
chr11	66511793	66512208	.	0	.
chr11	67981000	67981571	.	0	.
chr11	69064870	69065133	.	0	.
chr11	69455894	69456115	.	0	.
chr11	76155749	76155975	.	0	.
chr11	77705827	77706028	.	0	.
chr11	82867610	82867935	.	0	.
chr11	85566012	85566279	.	0	.
chr11	85955953	85956282	.	0	.
chr11	101980886	101981439	.	0	.
chr11	102188056	102188347	.	0	.
chr11	107879415	107879700	.	0	.
chr11	110167388	110167676	.	0	.
chr11	110300586	110301013	.	0	.
chr11	111944734	111944987	.	0	.
chr11	118306731	118307240	.	0	.
chr11	118796606	118796807	.	0	.
chr11	118889045	118889286	.	0	.
chr11	118927887	118928269	.	0	.
chr11	118938286	118938539	.	0	.
chr11	119599981	119600213	.	0	.
chr11	120195934	120196239	.	0	.
chr11	120206757	120207031	.	0	.
chr11	122933109	122933310	.	0	.
chr11	125439249	125439460	.	0	.
chr11	128392383	128392684	.	0	.
chr12	74088	74409	.	0	.
chr12	94111	94484	.	0	.
chr12	498358	498562	.	0	.
chr12	510596	510803	.	0	.
chr12	679077	679434	.	0	.
chr12	1058651	1059093	.	0	.
chr12	1099977	1100627	.	0	.
chr12	1703284	1703574	.	0	.
chr12	1703900	1704135	.	0	.
chr12	2113487	2113771	.	0	.
chr12	2921741	2922217	.	0	.
chr12	4430092	4430317	.	0	.
chr12	4647653	4647898	.	0	.
chr12	6208582	6208800	.	0	.
chr12	6579833	6580191	.	0	.
chr12	6643171	6643507	.	0	.
chr12	6677198	6677720	.	0	.
chr12	6798271	6798905	.	0	.
chr12	6833108	6833451	.	0	.
chr12	6862079	6862449	.	0	.
chr12	6875877	6876121	.	0	.
chr12	6982473	6982821	.	0	.
chr12	7000299	7000555	.	0	.
chr12	7079725	7080033	.	0	.
chr12	8395818	8396412	.	0	.
chr12	9067046	9067261	.	0	.
chr12	9102373	9102663	.	0	.
chr12	9600471	9600737	.	0	.
chr12	10874654	10875009	.	0	.
chr12	12419771	12420370	.	0	.
chr12	12715604	12715968	.	0	.
chr12	12878049	12878265	.	0	.
chr12	14410622	14411041	.	0	.
chr12	14922733	14923016	.	0	.
chr12	14923872	14924103	.	0	.
chr12	15429164	15429465	.	0	.
chr12	16064218	16064460	.	0	.
chr12	19592348	19592771	.	0	.
chr12	22199146	22199384	.	0	.
chr12	22697271	22697657	.	0	.
chr12	25348083	25348353	.	0	.
chr12	26111192	26111861	.	0	.
chr12	26985845	26986087	.	0	.
chr12	27167218	27167487	.	0	.
chr12	27175309	27175675	.	0	.
chr12	27486032	27486264	.	0	.
chr12	28123034	28123281	.	0	.
chr12	28343583	28343784	.	0	.
chr12	30948945	30949256	.	0	.
chr12	31881847	31882202	.	0	.
chr12	33049904	33050195	.	0	.
chr12	39298874	39299645	.	0	.
chr12	39300422	39300725	.	0	.
chr12	39836947	39837490	.	0	.
chr12	40618332	40618837	.	0	.
chr12	42538346	42538916	.	0	.
chr12	42631253	42631614	.	0	.
chr12	44199950	44200242	.	0	.
chr12	45609579	45609905	.	0	.
chr12	46121335	46121613	.	0	.
chr12	46122566	46122953	.	0	.
chr12	46123570	46123818	.	0	.
chr12	46383868	46384096	.	0	.
chr12	46384352	46384746	.	0	.
chr12	46638111	46638342	.	0	.
chr12	46662749	46663334	.	0	.
chr12	46765112	46765354	.	0	.
chr12	47473409	47474034	.	0	.
chr12	48099720	48099921	.	0	.
chr12	48212419	48212729	.	0	.
chr12	49110522	49110747	.	0	.
chr12	49208495	49208723	.	0	.
chr12	49454335	49454836	.	0	.
chr12	49463455	49463837	.	0	.
chr12	49525103	49525468	.	0	.
chr12	50505406	50505609	.	0	.
chr12	50505748	50505984	.	0	.
chr12	50794429	50794902	.	0	.
chr12	53297168	53297479	.	0	.
chr12	53399940	53400293	.	0	.
chr12	53714965	53715360	.	0	.
chr12	53894913	53895306	.	0	.
chr12	54020081	54020295	.	0	.
chr12	54394037	54394257	.	0	.
chr12	54752966	54753314	.	0	.
chr12	56223342	56223608	.	0	.
chr12	56435477	56436073	.	0	.
chr12	56511877	56512141	.	0	.
chr12	56618047	56618325	.	0	.
chr12	57030597	57030869	.	0	.
chr12	57119033	57119354	.	0	.
chr12	57146084	57146345	.	0	.
chr12	57881770	57882042	.	0	.
chr12	57916036	57916332	.	0	.
chr12	58026794	58027025	.	0	.
chr12	58176461	58176705	.	0	.
chr12	58240166	58240442	.	0	.
chr12	58258993	58259208	.	0	.
chr12	62654101	62654385	.	0	.
chr12	62996821	62997226	.	0	.
chr12	63327863	63328389	.	0	.
chr12	64173665	64173899	.	0	.
chr12	64237513	64237803	.	0	.
chr12	64615810	64616397	.	0	.
chr12	64845765	64846235	.	0	.
chr12	65672817	65673191	.	0	.
chr12	66025524	66025725	.	0	.
chr12	66135862	66136494	.	0	.
chr12	66218641	66218875	.	0	.
chr12	66563473	66563722	.	0	.
chr12	67663022	67663293	.	0	.
chr12	69004324	69004531	.	0	.
chr12	69201688	69202169	.	0	.
chr12	69979081	69979299	.	0	.
chr12	70637086	70637287	.	0	.
chr12	72056947	72057583	.	0	.
chr12	72079927	72080246	.	0	.
chr12	76371833	76372174	.	0	.
chr12	76375962	76376221	.	0	.
chr12	76425064	76425507	.	0	.
chr12	77272671	77273089	.	0	.
chr12	77459472	77459810	.	0	.
chr12	82752247	82752456	.	0	.
chr12	90103087	90103354	.	0	.
chr12	93771753	93772385	.	0	.
chr12	93964535	93964935	.	0	.
chr12	95611018	95611527	.	0	.
chr12	95611611	95611904	.	0	.
chr12	98897276	98897585	.	0	.
chr12	104350953	104351212	.	0	.
chr12	104609412	104609637	.	0	.
chr12	106696300	106696509	.	0	.
chr12	107349209	107349533	.	0	.
chr12	109124187	109124404	.	0	.
chr12	109125221	109125682	.	0	.
chr12	109536099	109536335	.	0	.
chr12	110283073	110283275	.	0	.
chr12	111021013	111021279	.	0	.
chr12	111806906	111807107	.	0	.
chr12	111843473	111843837	.	0	.
chr12	112279769	112279973	.	0	.
chr12	112820138	112820463	.	0	.
chr12	120639004	120639233	.	0	.
chr12	120907430	120907725	.	0	.
chr12	120933709	120933910	.	0	.
chr12	121124205	121124434	.	0	.
chr12	121124590	121124832	.	0	.
chr12	121904897	121905239	.	0	.
chr12	122750676	122751086	.	0	.
chr12	122906782	122907000	.	0	.
chr12	123237134	123237430	.	0	.
chr12	123868349	123868560	.	0	.
chr12	124118000	124118322	.	0	.
chr12	125399232	125399592	.	0	.
chr12	125473574	125473790	.	0	.
chr13	22177931	22178262	.	0	.
chr13	29293007	29293220	.	0	.
chr13	41345278	41345479	.	0	.
chr13	41635358	41635706	.	0	.
chr13	42623375	42623607	.	0	.
chr13	45915455	45915741	.	0	.
chr13	48611771	48612003	.	0	.
chr13	48669262	48669495	.	0	.
chr13	49323768	49324144	.	0	.
chr13	52158027	52158240	.	0	.
chr13	52158385	52158671	.	0	.
chr13	52586140	52586506	.	0	.
chr13	52768503	52768772	.	0	.
chr13	53226246	53226500	.	0	.
chr13	53226670	53226932	.	0	.
chr13	98085543	98085745	.	0	.
chr14	19932532	19932852	.	0	.
chr14	20811234	20811830	.	0	.
chr14	20923652	20923928	.	0	.
chr14	21571864	21572065	.	0	.
chr14	35025373	35025653	.	0	.
chr14	50234687	50234898	.	0	.
chr14	53418105	53418489	.	0	.
chr14	54976430	54976679	.	0	.
chr14	55737873	55738163	.	0	.
chr14	64009655	64010346	.	0	.
chr14	64319552	64319794	.	0	.
chr14	64320031	64320322	.	0	.
chr14	64805552	64805762	.	0	.
chr14	64970325	64970776	.	0	.
chr14	64971019	64972203	.	0	.
chr14	65006960	65007417	.	0	.
chr14	65380979	65381220	.	0	.
chr14	65453522	65453971	.	0	.
chr14	65569539	65569775	.	0	.
chr14	65879009	65879385	.	0	.
chr14	66974226	66974833	.	0	.
chr14	67826537	67826746	.	0	.
chr14	69658099	69658312	.	0	.
chr14	71786880	71787364	.	0	.
chr14	73603151	73603456	.	0	.
chr14	76127497	76127698	.	0	.
chr14	77564386	77564599	.	0	.
chr14	77787403	77787724	.	0	.
chr14	78083142	78083414	.	0	.
chr14	89021199	89021400	.	0	.
chr14	91526816	91527131	.	0	.
chr14	91976586	91977030	.	0	.
chr14	92506338	92506598	.	0	.
chr14	93214751	93214994	.	0	.
chr14	93260347	93260720	.	0	.
chr14	102414400	102414767	.	0	.
chr14	102553462	102553828	.	0	.
chr14	103058299	103058815	.	0	.
chr14	103800160	103800498	.	0	.
chr14	104029114	104029395	.	0	.
chr14	105282220	105282641	.	0	.
chr14	105553158	105553379	.	0	.
chr14	105864590	105864918	.	0	.
chr14	105957050	105957333	.	0	.
chr15	20711411	20711649	.	0	.
chr15	22545149	22545433	.	0	.
chr15	23377981	23378230	.	0	.
chr15	28834235	28834558	.	0	.
chr15	31618618	31618996	.	0	.
chr15	34394034	34394241	.	0	.
chr15	40213038	40213254	.	0	.
chr15	41186454	41186744	.	0	.
chr15	41198671	41198875	.	0	.
chr15	41522878	41523226	.	0	.
chr15	42066475	42066869	.	0	.
chr15	42565492	42565831	.	0	.
chr15	42783274	42783511	.	0	.
chr15	42840933	42841165	.	0	.
chr15	42867490	42867771	.	0	.
chr15	43663491	43663797	.	0	.
chr15	43802937	43803138	.	0	.
chr15	49913147	49913382	.	0	.
chr15	51914850	51915169	.	0	.
chr15	52971499	52971714	.	0	.
chr15	55700483	55700739	.	0	.
chr15	56285639	56285940	.	0	.
chr15	59063305	59063553	.	0	.
chr15	63340163	63340746	.	0	.
chr15	63892985	63893310	.	0	.
chr15	64455294	64455602	.	0	.
chr15	64752551	64752794	.	0	.
chr15	65579188	65579389	.	0	.
chr15	65809855	65810193	.	0	.
chr15	65903461	65903724	.	0	.
chr15	67399461	67399691	.	0	.
chr15	67546928	67547380	.	0	.
chr15	67813587	67814033	.	0	.
chr15	68132562	68132936	.	0	.
chr15	68521789	68522030	.	0	.
chr15	72523544	72523774	.	0	.
chr15	73076151	73076640	.	0	.
chr15	74392492	74392711	.	0	.
chr15	75135613	75135814	.	0	.
chr15	75660255	75660509	.	0	.
chr15	75660657	75661032	.	0	.
chr15	75746707	75746958	.	0	.
chr15	82339424	82339711	.	0	.
chr15	85524555	85524834	.	0	.
chr15	89877632	89878470	.	0	.
chr15	90728494	90728695	.	0	.
chr15	91473364	91473574	.	0	.
chr15	91537868	91538124	.	0	.
chr15	93447488	93447813	.	0	.
chr15	96884064	96884265	.	0	.
chr15	99645036	99645237	.	0	.
chr15	99791406	99791625	.	0	.
chr15	100106064	100106276	.	0	.
chr15	102501666	102501896	.	0	.
chr15	102519774	102519990	.	0	.
chr16	60849	61111	.	0	.
chr16	1359054	1359326	.	0	.
chr16	1458149	1458440	.	0	.
chr16	2014621	2014999	.	0	.
chr16	2255432	2255716	.	0	.
chr16	2732350	2732558	.	0	.
chr16	3332844	3333408	.	0	.
chr16	3493292	3493601	.	0	.
chr16	4303805	4304191	.	0	.
chr16	4666076	4666299	.	0	.
chr16	4743603	4743827	.	0	.
chr16	5148111	5148582	.	0	.
chr16	12009913	12010121	.	0	.
chr16	12897414	12897615	.	0	.
chr16	15005054	15005360	.	0	.
chr16	18495874	18496214	.	0	.
chr16	18937683	18937987	.	0	.
chr16	19566684	19567054	.	0	.
chr16	21610679	21610942	.	0	.
chr16	21964572	21964776	.	0	.
chr16	23568733	23569056	.	0	.
chr16	23689899	23690128	.	0	.
chr16	24615385	24615613	.	0	.
chr16	28857651	28857982	.	0	.
chr16	29465592	29465932	.	0	.
chr16	29606078	29606312	.	0	.
chr16	29801907	29802109	.	0	.
chr16	29984898	29985158	.	0	.
chr16	30032776	30033076	.	0	.
chr16	30103262	30103517	.	0	.
chr16	30346272	30346547	.	0	.
chr16	30389547	30389748	.	0	.
chr16	30537357	30537676	.	0	.
chr16	30569900	30570150	.	0	.
chr16	30645708	30645935	.	0	.
chr16	30709475	30709874	.	0	.
chr16	30710086	30710287	.	0	.
chr16	30710307	30710529	.	0	.
chr16	30759363	30759693	.	0	.
chr16	30886535	30886780	.	0	.
chr16	30905419	30905706	.	0	.
chr16	30933144	30933668	.	0	.
chr16	31153720	31153973	.	0	.
chr16	32199457	32199751	.	0	.
chr16	46655053	46655294	.	0	.
chr16	46865007	46865251	.	0	.
chr16	48419166	48419558	.	0	.
chr16	53088821	53089035	.	0	.
chr16	53165468	53165696	.	0	.
chr16	56485204	56485424	.	0	.
chr16	56553757	56554034	.	0	.
chr16	57278746	57279080	.	0	.
chr16	66864632	66864928	.	0	.
chr16	67193597	67193929	.	0	.
chr16	67555290	67555635	.	0	.
chr16	67562949	67563245	.	0	.
chr16	67694140	67694344	.	0	.
chr16	67880386	67880980	.	0	.
chr16	68554582	68554815	.	0	.
chr16	69788679	69788973	.	0	.
chr16	70285669	70286042	.	0	.
chr16	71323095	71323312	.	0	.
chr16	71518210	71518693	.	0	.
chr16	71598876	71599092	.	0	.
chr16	71757855	71758092	.	0	.
chr16	71929136	71929567	.	0	.
chr16	72042391	72042695	.	0	.
chr16	75182283	75182618	.	0	.
chr16	75498607	75498834	.	0	.
chr16	75551172	75551398	.	0	.
chr16	75657072	75657306	.	0	.
chr16	77224269	77224578	.	0	.
chr16	77246151	77246490	.	0	.
chr16	78133220	78133576	.	0	.
chr16	81040550	81040958	.	0	.
chr16	81110875	81111107	.	0	.
chr16	84150401	84150621	.	0	.
chr16	85833159	85833397	.	0	.
chr16	86588687	86588977	.	0	.
chr16	87417418	87417668	.	0	.
chr16	87417806	87418131	.	0	.
chr16	87526438	87527022	.	0	.
chr16	87902838	87903134	.	0	.
chr16	87984397	87985086	.	0	.
chr16	88600699	88600900	.	0	.
chr16	88772707	88772952	.	0	.
chr16	88851055	88851589	.	0	.
chr16	89556963	89557175	.	0	.
chr16	89626748	89626974	.	0	.
chr16	89641161	89641378	.	0	.
chr16	89724033	89724431	.	0	.
chr16	89882886	89883385	.	0	.
chr16	89989430	89989978	.	0	.
chr16	89992362	89993010	.	0	.
chr16	90098532	90098874	.	0	.
chr17	2206618	2206973	.	0	.
chr17	2295942	2296324	.	0	.
chr17	2304311	2304532	.	0	.
chr17	4843345	4843563	.	0	.
chr17	5372308	5372509	.	0	.
chr17	7738702	7738903	.	0	.
chr17	8042194	8042395	.	0	.
chr17	8057595	8057807	.	0	.
chr17	15602782	15603080	.	0	.
chr17	15848113	15848631	.	0	.
chr17	15903042	15903446	.	0	.
chr17	16118846	16119375	.	0	.
chr17	16284156	16284456	.	0	.
chr17	16289917	16290366	.	0	.
chr17	16341890	16342358	.	0	.
chr17	17109588	17109844	.	0	.
chr17	17184479	17184700	.	0	.
chr17	17206907	17207210	.	0	.
chr17	17494844	17495246	.	0	.
chr17	17584625	17584945	.	0	.
chr17	17713314	17713714	.	0	.
chr17	17875718	17875940	.	0	.
chr17	17942438	17942852	.	0	.
chr17	18086891	18087125	.	0	.
chr17	18163804	18164115	.	0	.
chr17	18218005	18218589	.	0	.
chr17	18266805	18267074	.	0	.
chr17	18315000	18315422	.	0	.
chr17	18684403	18684745	.	0	.
chr17	18935747	18936094	.	0	.
chr17	18966879	18967294	.	0	.
chr17	18973738	18973986	.	0	.
chr17	18992793	18993208	.	0	.
chr17	19015123	19015704	.	0	.
chr17	19118964	19119165	.	0	.
chr17	19281374	19281813	.	0	.
chr17	19549327	19549591	.	0	.
chr17	19551297	19552118	.	0	.
chr17	19880877	19881224	.	0	.
chr17	20059254	20059492	.	0	.
chr17	20945407	20945678	.	0	.
chr17	20946812	20947058	.	0	.
chr17	21191250	21191586	.	0	.
chr17	25659937	25660224	.	0	.
chr17	26220263	26220480	.	0	.
chr17	30771277	30771478	.	0	.
chr17	35969404	35969681	.	0	.
chr17	36956024	36956289	.	0	.
chr17	37910587	37910895	.	0	.
chr17	38474155	38474477	.	0	.
chr17	41438337	41438598	.	0	.
chr17	42440984	42441273	.	0	.
chr17	42634601	42634880	.	0	.
chr17	42907313	42907733	.	0	.
chr17	43210043	43210289	.	0	.
chr17	43225731	43226165	.	0	.
chr17	43275248	43275518	.	0	.
chr17	44344448	44344687	.	0	.
chr17	45266566	45266986	.	0	.
chr17	45726600	45727457	.	0	.
chr17	45973709	45973936	.	0	.
chr17	46048030	46048476	.	0	.
chr17	46102464	46102817	.	0	.
chr17	46125318	46125554	.	0	.
chr17	46985617	46986086	.	0	.
chr17	47269292	47269690	.	0	.
chr17	47492305	47492506	.	0	.
chr17	47647383	47647663	.	0	.
chr17	48133804	48134090	.	0	.
chr17	48142029	48142404	.	0	.
chr17	48171871	48172096	.	0	.
chr17	48228213	48228431	.	0	.
chr17	48474733	48475037	.	0	.
chr17	48785008	48785363	.	0	.
chr17	48796819	48797084	.	0	.
chr17	48943482	48943683	.	0	.
chr17	49230768	49231052	.	0	.
chr17	49243635	49243961	.	0	.
chr17	49337269	49337835	.	0	.
chr17	53828375	53828676	.	0	.
chr17	54910956	54911196	.	0	.
chr17	55038219	55038503	.	0	.
chr17	55162312	55162521	.	0	.
chr17	57297668	57297990	.	0	.
chr17	57696671	57697420	.	0	.
chr17	57919929	57920137	.	0	.
chr17	58469598	58469886	.	0	.
chr17	58677513	58677714	.	0	.
chr17	59488575	59488828	.	0	.
chr17	60501151	60501439	.	0	.
chr17	61919952	61920394	.	0	.
chr17	62223047	62223413	.	0	.
chr17	62502341	62503210	.	0	.
chr17	62915475	62915860	.	0	.
chr17	63119271	63119527	.	0	.
chr17	64298565	64298841	.	0	.
chr17	65713834	65714050	.	0	.
chr17	65821419	65821668	.	0	.
chr17	65990003	65990204	.	0	.
chr17	71307088	71307292	.	0	.
chr17	72744481	72744785	.	0	.
chr17	73030982	73031212	.	0	.
chr17	73179046	73179344	.	0	.
chr17	73201314	73201516	.	0	.
chr17	73512104	73512631	.	0	.
chr17	73663291	73663558	.	0	.
chr17	73900983	73901381	.	0	.
chr17	74381618	74382086	.	0	.
chr17	76183205	76183494	.	0	.
chr17	76349135	76349401	.	0	.
chr17	76355349	76355571	.	0	.
chr17	76356104	76356305	.	0	.
chr17	78075094	78075575	.	0	.
chr17	78120969	78121314	.	0	.
chr17	78428539	78428748	.	0	.
chr17	78965609	78965819	.	0	.
chr17	79319191	79319770	.	0	.
chr17	79451282	79451668	.	0	.
chr17	79479667	79479928	.	0	.
chr17	79650782	79650983	.	0	.
chr17	79849253	79849480	.	0	.
chr17	79995153	79995559	.	0	.
chr17	80376587	80376800	.	0	.
chr17	80477086	80477512	.	0	.
chr17	80550895	80551208	.	0	.
chr18	158569	158908	.	0	.
chr18	267872	268084	.	0	.
chr18	839485	839703	.	0	.
chr18	3247200	3247771	.	0	.
chr18	3261672	3262334	.	0	.
chr18	3448230	3448472	.	0	.
chr18	3623897	3624358	.	0	.
chr18	9102487	9102891	.	0	.
chr18	9136667	9136903	.	0	.
chr18	9334765	9335084	.	0	.
chr18	9475329	9475581	.	0	.
chr18	9613808	9614217	.	0	.
chr18	9614812	9615021	.	0	.
chr18	9708115	9708322	.	0	.
chr18	9743570	9743823	.	0	.
chr18	9913562	9914203	.	0	.
chr18	10525812	10526191	.	0	.
chr18	11851237	11851439	.	0	.
chr18	11980828	11981242	.	0	.
chr18	12271740	12272029	.	0	.
chr18	12308293	12308907	.	0	.
chr18	12884011	12884255	.	0	.
chr18	12947982	12948585	.	0	.
chr18	12991096	12991627	.	0	.
chr18	18822191	18822433	.	0	.
chr18	19180663	19180901	.	0	.
chr18	21083211	21083440	.	0	.
chr18	29265279	29265620	.	0	.
chr18	32924308	32924509	.	0	.
chr18	33077603	33078080	.	0	.
chr18	33709328	33709888	.	0	.
chr18	45457176	45457377	.	0	.
chr18	47794903	47795104	.	0	.
chr18	48556688	48557231	.	0	.
chr18	57566906	57567202	.	0	.
chr18	61034725	61035095	.	0	.
chr18	61637631	61637865	.	0	.
chr18	66382239	66382652	.	0	.
chr18	72163375	72163623	.	0	.
chr18	77439173	77439421	.	0	.
chr18	77793532	77793750	.	0	.
chr19	1248834	1249097	.	0	.
chr19	1259198	1259607	.	0	.
chr19	1354745	1355031	.	0	.
chr19	1812443	1812697	.	0	.
chr19	1863729	1863969	.	0	.
chr19	2096138	2096538	.	0	.
chr19	2463046	2463334	.	0	.
chr19	2474703	2475068	.	0	.
chr19	2475877	2476132	.	0	.
chr19	2579374	2579611	.	0	.
chr19	2783335	2783544	.	0	.
chr19	2819676	2819930	.	0	.
chr19	2841010	2841442	.	0	.
chr19	3626630	3627011	.	0	.
chr19	3700112	3700586	.	0	.
chr19	4007259	4007870	.	0	.
chr19	5690188	5690560	.	0	.
chr19	6361416	6361731	.	0	.
chr19	6460162	6460444	.	0	.
chr19	7198034	7198422	.	0	.
chr19	7600051	7600252	.	0	.
chr19	7985161	7985376	.	0	.
chr19	8008477	8008688	.	0	.
chr19	8070604	8070851	.	0	.
chr19	9434821	9435112	.	0	.
chr19	10534863	10535147	.	0	.
chr19	10613291	10613604	.	0	.
chr19	10981854	10982162	.	0	.
chr19	11492331	11492694	.	0	.
chr19	11593414	11593619	.	0	.
chr19	11616032	11616233	.	0	.
chr19	11639783	11640061	.	0	.
chr19	11646882	11647083	.	0	.
chr19	12511936	12512143	.	0	.
chr19	12893457	12893698	.	0	.
chr19	12900894	12901139	.	0	.
chr19	12902208	12902516	.	0	.
chr19	12943329	12943620	.	0	.
chr19	13049160	13049384	.	0	.
chr19	13076202	13076587	.	0	.
chr19	13227463	13227679	.	0	.
chr19	13944433	13944798	.	0	.
chr19	14247776	14248051	.	0	.
chr19	14317633	14318525	.	0	.
chr19	15543568	15543769	.	0	.
chr19	16187259	16187481	.	0	.
chr19	16606981	16607282	.	0	.
chr19	17580337	17580619	.	0	.
chr19	18263174	18263617	.	0	.
chr19	18263796	18264118	.	0	.
chr19	18392372	18392800	.	0	.
chr19	19174436	19174637	.	0	.
chr19	19496481	19496761	.	0	.
chr19	19516047	19516519	.	0	.
chr19	20149894	20150339	.	0	.
chr19	22018549	22018977	.	0	.
chr19	29703918	29704178	.	0	.
chr19	30206248	30206537	.	0	.
chr19	30433027	30433230	.	0	.
chr19	30433524	30433932	.	0	.
chr19	32836393	32836616	.	0	.
chr19	32896853	32897292	.	0	.
chr19	33071880	33072186	.	0	.
chr19	33072477	33072693	.	0	.
chr19	33166104	33166457	.	0	.
chr19	33182525	33182899	.	0	.
chr19	33210464	33210759	.	0	.
chr19	33571897	33572177	.	0	.
chr19	33668144	33668365	.	0	.
chr19	33793750	33794188	.	0	.
chr19	34286288	34286833	.	0	.
chr19	34663165	34663396	.	0	.
chr19	35224976	35225458	.	0	.
chr19	36135307	36135568	.	0	.
chr19	36208338	36208727	.	0	.
chr19	36231593	36231807	.	0	.
chr19	36485935	36486284	.	0	.
chr19	36545026	36545626	.	0	.
chr19	36618721	36619113	.	0	.
chr19	36630813	36631036	.	0	.
chr19	36673697	36673905	.	0	.
chr19	36940216	36940418	.	0	.
chr19	37096083	37096327	.	0	.
chr19	37803571	37803831	.	0	.
chr19	37808776	37809027	.	0	.
chr19	37957986	37958515	.	0	.
chr19	37959837	37960304	.	0	.
chr19	38146306	38146703	.	0	.
chr19	39109470	39109836	.	0	.
chr19	39340595	39340926	.	0	.
chr19	39390397	39390624	.	0	.
chr19	39465902	39466148	.	0	.
chr19	39522427	39522741	.	0	.
chr19	39564376	39564577	.	0	.
chr19	39902926	39903495	.	0	.
chr19	39926520	39926853	.	0	.
chr19	39971214	39971566	.	0	.
chr19	39997750	39998280	.	0	.
chr19	40476486	40477016	.	0	.
chr19	40931378	40931786	.	0	.
chr19	40949039	40949261	.	0	.
chr19	41140439	41140673	.	0	.
chr19	41221665	41221876	.	0	.
chr19	41222442	41223289	.	0	.
chr19	41224857	41225085	.	0	.
chr19	41284043	41284465	.	0	.
chr19	41732308	41732519	.	0	.
chr19	41768330	41768688	.	0	.
chr19	41816101	41816335	.	0	.
chr19	41945555	41945908	.	0	.
chr19	42388318	42388519	.	0	.
chr19	42579767	42580263	.	0	.
chr19	42681275	42681589	.	0	.
chr19	42724163	42724495	.	0	.
chr19	42746534	42747639	.	0	.
chr19	42772343	42772578	.	0	.
chr19	44023738	44023939	.	0	.
chr19	44037314	44037640	.	0	.
chr19	44100178	44100590	.	0	.
chr19	44195814	44196279	.	0	.
chr19	44258775	44259297	.	0	.
chr19	44269458	44269756	.	0	.
chr19	44439123	44439565	.	0	.
chr19	44488014	44488490	.	0	.
chr19	44617176	44617482	.	0	.
chr19	44952387	44952757	.	0	.
chr19	45250700	45251022	.	0	.
chr19	45349309	45349533	.	0	.
chr19	45582387	45582711	.	0	.
chr19	45942880	45943214	.	0	.
chr19	45972902	45973201	.	0	.
chr19	46000349	46000603	.	0	.
chr19	46009642	46009972	.	0	.
chr19	46080759	46081016	.	0	.
chr19	46088075	46088453	.	0	.
chr19	46145501	46145735	.	0	.
chr19	46195617	46195876	.	0	.
chr19	46220682	46220926	.	0	.
chr19	46272368	46272975	.	0	.
chr19	46273583	46274123	.	0	.
chr19	46296060	46296296	.	0	.
chr19	46389993	46390225	.	0	.
chr19	47353964	47354322	.	0	.
chr19	47760603	47760804	.	0	.
chr19	48018509	48018746	.	0	.
chr19	48421553	48421757	.	0	.
chr19	49137841	49138042	.	0	.
chr19	50083845	50084079	.	0	.
chr19	50143788	50144050	.	0	.
chr19	50370573	50370820	.	0	.
chr19	51308096	51308297	.	0	.
chr19	53757938	53758146	.	0	.
chr19	54483314	54483633	.	0	.
chr19	54694416	54694855	.	0	.
chr19	55690546	55690841	.	0	.
chr19	55727845	55728062	.	0	.
chr19	55770449	55770781	.	0	.
chr19	56110422	56110648	.	0	.
chr19	56989265	56989600	.	0	.
chr19	57791592	57791800	.	0	.
chr19	58694535	58694755	.	0	.
chr19	59031103	59031542	.	0	.
chr19	59084400	59084612	.	0	.
chr2	676635	676915	.	0	.
chr2	677220	677446	.	0	.
chr2	9563458	9563815	.	0	.
chr2	9695936	9696193	.	0	.
chr2	9771072	9771396	.	0	.
chr2	10260339	10260601	.	0	.
chr2	10588058	10588636	.	0	.
chr2	11606086	11606458	.	0	.
chr2	11970105	11970606	.	0	.
chr2	15731794	15732039	.	0	.
chr2	17935137	17935343	.	0	.
chr2	24149877	24150180	.	0	.
chr2	24307280	24307696	.	0	.
chr2	24713605	24713945	.	0	.
chr2	25895896	25896136	.	0	.
chr2	26256801	26257494	.	0	.
chr2	26467522	26467951	.	0	.
chr2	26882693	26882910	.	0	.
chr2	27294498	27294723	.	0	.
chr2	27545905	27546238	.	0	.
chr2	27579705	27580037	.	0	.
chr2	27593268	27593485	.	0	.
chr2	27651380	27651662	.	0	.
chr2	28035946	28036176	.	0	.
chr2	28615517	28615833	.	0	.
chr2	28616400	28616608	.	0	.
chr2	28974959	28975209	.	0	.
chr2	29033595	29033870	.	0	.
chr2	30369722	30369923	.	0	.
chr2	30669899	30670215	.	0	.
chr2	32581813	32582393	.	0	.
chr2	37899239	37899440	.	0	.
chr2	38152501	38152790	.	0	.
chr2	38604347	38604602	.	0	.
chr2	39348108	39348311	.	0	.
chr2	42642015	42642302	.	0	.
chr2	43449054	43449255	.	0	.
chr2	45878077	45878355	.	0	.
chr2	46769541	46769882	.	0	.
chr2	46925978	46926202	.	0	.
chr2	47261340	47261570	.	0	.
chr2	48541283	48541720	.	0	.
chr2	53994998	53995213	.	0	.
chr2	55277513	55277746	.	0	.
chr2	55646906	55647307	.	0	.
chr2	55844758	55844980	.	0	.
chr2	58273651	58273992	.	0	.
chr2	61244733	61244950	.	0	.
chr2	61404186	61404387	.	0	.
chr2	61763904	61764204	.	0	.
chr2	61765562	61766187	.	0	.
chr2	61991403	61991702	.	0	.
chr2	62080966	62081167	.	0	.
chr2	62733043	62733506	.	0	.
chr2	64751291	64751494	.	0	.
chr2	65283346	65283760	.	0	.
chr2	65357186	65357408	.	0	.
chr2	65662762	65663028	.	0	.
chr2	65663328	65663529	.	0	.
chr2	68694524	68695005	.	0	.
chr2	69664377	69664645	.	0	.
chr2	69870842	69871103	.	0	.
chr2	70141670	70141915	.	0	.
chr2	70520487	70520708	.	0	.
chr2	70529054	70529343	.	0	.
chr2	71357128	71357793	.	0	.
chr2	71503550	71503829	.	0	.
chr2	73298691	73298980	.	0	.
chr2	74153888	74154216	.	0	.
chr2	74347284	74347672	.	0	.
chr2	74425556	74425986	.	0	.
chr2	74619120	74619321	.	0	.
chr2	74699704	74699939	.	0	.
chr2	74734397	74734642	.	0	.
chr2	74756826	74757071	.	0	.
chr2	74781692	74781897	.	0	.
chr2	75185450	75185866	.	0	.
chr2	84686162	84686527	.	0	.
chr2	85198999	85199376	.	0	.
chr2	85765768	85765986	.	0	.
chr2	85766176	85766440	.	0	.
chr2	85829531	85829827	.	0	.
chr2	86851055	86851263	.	0	.
chr2	87754776	87755037	.	0	.
chr2	96657885	96658096	.	0	.
chr2	96931597	96932012	.	0	.
chr2	97304006	97304211	.	0	.
chr2	97481737	97482250	.	0	.
chr2	97523605	97524077	.	0	.
chr2	98206620	98206852	.	0	.
chr2	98612429	98612802	.	0	.
chr2	99797415	99797744	.	0	.
chr2	108363924	108364237	.	0	.
chr2	109335930	109336290	.	0	.
chr2	110371575	110372311	.	0	.
chr2	110858989	110859202	.	0	.
chr2	111878199	111878687	.	0	.
chr2	112252451	112252874	.	0	.
chr2	112456457	112456761	.	0	.
chr2	112655477	112655880	.	0	.
chr2	112656847	112657053	.	0	.
chr2	112812014	112812231	.	0	.
chr2	113032993	113033197	.	0	.
chr2	113522279	113522490	.	0	.
chr2	113956792	113957007	.	0	.
chr2	114359556	114359788	.	0	.
chr2	114361531	114362087	.	0	.
chr2	118572041	118572308	.	0	.
chr2	118845784	118846029	.	0	.
chr2	120980722	120981109	.	0	.
chr2	121010218	121010481	.	0	.
chr2	122287755	122288171	.	0	.
chr2	122407544	122407771	.	0	.
chr2	128145111	128145688	.	0	.
chr2	128458950	128459321	.	0	.
chr2	128615650	128615911	.	0	.
chr2	128643450	128643762	.	0	.
chr2	128785363	128785690	.	0	.
chr2	129079400	129079608	.	0	.
chr2	130986585	130986873	.	0	.
chr2	131100357	131100690	.	0	.
chr2	131555519	131555766	.	0	.
chr2	132249872	132250213	.	0	.
chr2	132559433	132559821	.	0	.
chr2	136499085	136499917	.	0	.
chr2	136743004	136743252	.	0	.
chr2	145089507	145089870	.	0	.
chr2	145090059	145090336	.	0	.
chr2	148778169	148778566	.	0	.
chr2	151342688	151343278	.	0	.
chr2	152266302	152266537	.	0	.
chr2	153031938	153032446	.	0	.
chr2	153575146	153575348	.	0	.
chr2	154335165	154335495	.	0	.
chr2	158732768	158733039	.	0	.
chr2	159313992	159314212	.	0	.
chr2	160143160	160143429	.	0	.
chr2	160568794	160569281	.	0	.
chr2	163200623	163200898	.	0	.
chr2	165697693	165698050	.	0	.
chr2	166810381	166810737	.	0	.
chr2	170430078	170430386	.	0	.
chr2	171785410	171785800	.	0	.
chr2	172016918	172017300	.	0	.
chr2	172290573	172290782	.	0	.
chr2	175113289	175113495	.	0	.
chr2	175547879	175548114	.	0	.
chr2	176866764	176866986	.	0	.
chr2	178077150	178077836	.	0	.
chr2	179345175	179345382	.	0	.
chr2	183902943	183903276	.	0	.
chr2	187350692	187351370	.	0	.
chr2	187454632	187454853	.	0	.
chr2	190648960	190649389	.	0	.
chr2	191399276	191399498	.	0	.
chr2	197504247	197504497	.	0	.
chr2	198364627	198365119	.	0	.
chr2	200819942	200820461	.	0	.
chr2	201728929	201729450	.	0	.
chr2	202645577	202645977	.	0	.
chr2	203240725	203241227	.	0	.
chr2	203499430	203499817	.	0	.
chr2	203879270	203879529	.	0	.
chr2	204103492	204104059	.	0	.
chr2	204192736	204193387	.	0	.
chr2	207139524	207139925	.	0	.
chr2	208030828	208031043	.	0	.
chr2	208490006	208490220	.	0	.
chr2	215674528	215674986	.	0	.
chr2	219264203	219264492	.	0	.
chr2	220024747	220025083	.	0	.
chr2	220071340	220071586	.	0	.
chr2	220082723	220082924	.	0	.
chr2	220143819	220144166	.	0	.
chr2	220363170	220363478	.	0	.
chr2	231577300	231577654	.	0	.
chr2	232507543	232507751	.	0	.
chr2	232646057	232646332	.	0	.
chr2	232650991	232651230	.	0	.
chr2	234475262	234475596	.	0	.
chr2	241500316	241500723	.	0	.
chr2	241525870	241526287	.	0	.
chr2	242041572	242041897	.	0	.
chr2	242576396	242576626	.	0	.
chr2	242641304	242641512	.	0	.
chr2	242674100	242674351	.	0	.
chr20	277891	278213	.	0	.
chr20	291045	291246	.	0	.
chr20	388748	389089	.	0	.
chr20	524478	524903	.	0	.
chr20	1447331	1447664	.	0	.
chr20	2082883	2083338	.	0	.
chr20	2632966	2633226	.	0	.
chr20	3140375	3140770	.	0	.
chr20	3748428	3748629	.	0	.
chr20	3792330	3792695	.	0	.
chr20	3801194	3801468	.	0	.
chr20	3869808	3870135	.	0	.
chr20	4667548	4667823	.	0	.
chr20	5107284	5108038	.	0	.
chr20	11871456	11871949	.	0	.
chr20	13619169	13619676	.	0	.
chr20	17949293	17949606	.	0	.
chr20	18447622	18447826	.	0	.
chr20	18568456	18568683	.	0	.
chr20	23342397	23342872	.	0	.
chr20	25604474	25604747	.	0	.
chr20	25842135	25842494	.	0	.
chr20	25843580	25844121	.	0	.
chr20	30160652	30161189	.	0	.
chr20	30191959	30192250	.	0	.
chr20	30200687	30200893	.	0	.
chr20	30311542	30311743	.	0	.
chr20	30539618	30539819	.	0	.
chr20	30945786	30946050	.	0	.
chr20	31989219	31989445	.	0	.
chr20	32251328	32251529	.	0	.
chr20	32319684	32320293	.	0	.
chr20	32581120	32581680	.	0	.
chr20	32890761	32891248	.	0	.
chr20	33146147	33146450	.	0	.
chr20	33296995	33297483	.	0	.
chr20	33412973	33413218	.	0	.
chr20	33413446	33413672	.	0	.
chr20	34042884	34043144	.	0	.
chr20	34330127	34330683	.	0	.
chr20	34359978	34360190	.	0	.
chr20	34542272	34542515	.	0	.
chr20	34652484	34652765	.	0	.
chr20	35233955	35234164	.	0	.
chr20	37063660	37064110	.	0	.
chr20	37376781	37376985	.	0	.
chr20	37678674	37678929	.	0	.
chr20	39657098	39657427	.	0	.
chr20	39765625	39765939	.	0	.
chr20	39946278	39946479	.	0	.
chr20	42142850	42143101	.	0	.
chr20	42939797	42940001	.	0	.
chr20	43514005	43514442	.	0	.
chr20	43594929	43595143	.	0	.
chr20	44563169	44563645	.	0	.
chr20	44600352	44600678	.	0	.
chr20	44600927	44601128	.	0	.
chr20	45318050	45318251	.	0	.
chr20	48329990	48330276	.	0	.
chr20	48429165	48429460	.	0	.
chr20	48552794	48553024	.	0	.
chr20	48788933	48789141	.	0	.
chr20	48807387	48807776	.	0	.
chr20	50808000	50809152	.	0	.
chr20	52532245	52532624	.	0	.
chr20	55043525	55043762	.	0	.
chr20	57225975	57226336	.	0	.
chr20	57607320	57607801	.	0	.
chr20	58515292	58515517	.	0	.
chr20	60718414	60718729	.	0	.
chr20	60876884	60877244	.	0	.
chr20	60877596	60878019	.	0	.
chr20	61422738	61423071	.	0	.
chr20	61847502	61847736	.	0	.
chr20	61904018	61904251	.	0	.
chr20	62330569	62330837	.	0	.
chr20	62439149	62439479	.	0	.
chr20	62496296	62496751	.	0	.
chr20	62694246	62694557	.	0	.
chr21	9968464	9968846	.	0	.
chr21	32931354	32931595	.	0	.
chr21	33984514	33984953	.	0	.
chr21	34852426	34852639	.	0	.
chr21	38593482	38593753	.	0	.
chr21	38639658	38639964	.	0	.
chr21	38640125	38640369	.	0	.
chr21	40685537	40685964	.	0	.
chr21	44394046	44394558	.	0	.
chr21	48118077	48118562	.	0	.
chr22	17517995	17518272	.	0	.
chr22	17639661	17640073	.	0	.
chr22	21356127	21356405	.	0	.
chr22	25348138	25348339	.	0	.
chr22	29999548	30000001	.	0	.
chr22	35653494	35653743	.	0	.
chr22	39715668	39715904	.	0	.
chr22	41047809	41048135	.	0	.
chr22	44351153	44351370	.	0	.
chr22	45559506	45559770	.	0	.
chr22	46374497	46374698	.	0	.
chr22	46409422	46409740	.	0	.
chr3	5068318	5068559	.	0	.
chr3	9404759	9404984	.	0	.
chr3	9437986	9438743	.	0	.
chr3	9773151	9773425	.	0	.
chr3	9791584	9792001	.	0	.
chr3	10157212	10157413	.	0	.
chr3	10183399	10183743	.	0	.
chr3	10362746	10362966	.	0	.
chr3	14571210	14571501	.	0	.
chr3	17783617	17784241	.	0	.
chr3	20227677	20227898	.	0	.
chr3	23958481	23958812	.	0	.
chr3	25831373	25831684	.	0	.
chr3	32726491	32726830	.	0	.
chr3	33155504	33156068	.	0	.
chr3	33481992	33482281	.	0	.
chr3	38206427	38206673	.	0	.
chr3	39448196	39448422	.	0	.
chr3	45549461	45549710	.	0	.
chr3	48594497	48594759	.	0	.
chr3	49059450	49059710	.	0	.
chr3	49131432	49131764	.	0	.
chr3	49977312	49977532	.	0	.
chr3	51428462	51428694	.	0	.
chr3	57261491	57261878	.	0	.
chr3	57582852	57583420	.	0	.
chr3	57678679	57678980	.	0	.
chr3	58291819	58292233	.	0	.
chr3	58477602	58477803	.	0	.
chr3	59035722	59035950	.	0	.
chr3	66551599	66551813	.	0	.
chr3	79068482	79068704	.	0	.
chr3	97483427	97483628	.	0	.
chr3	98241754	98242001	.	0	.
chr3	100428260	100428526	.	0	.
chr3	101292712	101293049	.	0	.
chr3	107809969	107810188	.	0	.
chr3	119187692	119187936	.	0	.
chr3	119217247	119217472	.	0	.
chr3	119812716	119812963	.	0	.
chr3	119813794	119814172	.	0	.
chr3	121468513	121468786	.	0	.
chr3	125094097	125094319	.	0	.
chr3	125314163	125314427	.	0	.
chr3	125634609	125635135	.	0	.
chr3	126701553	126701839	.	0	.
chr3	127770902	127771103	.	0	.
chr3	128369331	128369766	.	0	.
chr3	128399455	128399837	.	0	.
chr3	128444863	128445099	.	0	.
chr3	128968196	128968419	.	0	.
chr3	129830968	129831223	.	0	.
chr3	130612074	130612583	.	0	.
chr3	130612782	130613084	.	0	.
chr3	133292144	133292396	.	0	.
chr3	136471182	136471496	.	0	.
chr3	138553251	138553545	.	0	.
chr3	138634665	138634975	.	0	.
chr3	141030422	141030741	.	0	.
chr3	141086919	141087244	.	0	.
chr3	142166804	142167041	.	0	.
chr3	143690675	143690963	.	0	.
chr3	143691181	143691590	.	0	.
chr3	148803329	148803594	.	0	.
chr3	149688848	149689191	.	0	.
chr3	150125977	150126651	.	0	.
chr3	150321139	150321500	.	0	.
chr3	150804451	150804657	.	0	.
chr3	151987018	151987219	.	0	.
chr3	154797711	154798007	.	0	.
chr3	155572244	155572506	.	0	.
chr3	155588131	155588547	.	0	.
chr3	156544000	156544482	.	0	.
chr3	156877904	156878170	.	0	.
chr3	160167647	160167868	.	0	.
chr3	160283248	160283458	.	0	.
chr3	167452628	167452989	.	0	.
chr3	167813328	167813539	.	0	.
chr3	167813685	167813886	.	0	.
chr3	169379761	169379967	.	0	.
chr3	170074582	170074829	.	0	.
chr3	170075183	170075565	.	0	.
chr3	171527663	171528075	.	0	.
chr3	171528226	171528433	.	0	.
chr3	171758508	171758727	.	0	.
chr3	172428691	172429124	.	0	.
chr3	185216552	185216807	.	0	.
chr3	186501151	186501352	.	0	.
chr3	189838565	189838909	.	0	.
chr3	190232325	190232694	.	0	.
chr3	190284220	190284488	.	0	.
chr3	191047136	191047539	.	0	.
chr3	193852549	193853001	.	0	.
chr3	193854890	193855091	.	0	.
chr3	194040903	194041160	.	0	.
chr3	194304536	194304850	.	0	.
chr3	194980612	194980932	.	0	.
chr3	194991492	194991969	.	0	.
chr3	195163470	195163690	.	0	.
chr3	196044903	196045121	.	0	.
chr3	196159130	196159372	.	0	.
chr3	196230397	196230710	.	0	.
chr3	196255585	196255849	.	0	.
chr3	196439151	196439797	.	0	.
chr3	197281707	197281957	.	0	.
chr3	197354742	197355008	.	0	.
chr3	197807466	197807904	.	0	.
chr4	1242877	1243239	.	0	.
chr4	1283471	1283756	.	0	.
chr4	1714422	1714836	.	0	.
chr4	2010539	2011182	.	0	.
chr4	2757744	2757972	.	0	.
chr4	2964556	2965240	.	0	.
chr4	3076104	3076552	.	0	.
chr4	4543636	4544008	.	0	.
chr4	5760637	5760899	.	0	.
chr4	6717634	6717865	.	0	.
chr4	7044533	7045084	.	0	.
chr4	9257215	9257430	.	0	.
chr4	9362234	9362478	.	0	.
chr4	9503679	9503880	.	0	.
chr4	10118251	10118567	.	0	.
chr4	13485892	13486394	.	0	.
chr4	13629237	13629541	.	0	.
chr4	15682924	15683376	.	0	.
chr4	17513464	17513948	.	0	.
chr4	18023767	18024108	.	0	.
chr4	20701844	20702152	.	0	.
chr4	25314236	25314475	.	0	.
chr4	26321117	26321439	.	0	.
chr4	26322059	26322521	.	0	.
chr4	26585417	26585778	.	0	.
chr4	37687608	37688652	.	0	.
chr4	39183798	39184060	.	0	.
chr4	39529060	39529634	.	0	.
chr4	39640583	39640791	.	0	.
chr4	39699515	39699733	.	0	.
chr4	39979189	39979749	.	0	.
chr4	47465574	47465845	.	0	.
chr4	47487129	47487388	.	0	.
chr4	54244097	54244309	.	0	.
chr4	77870572	77870996	.	0	.
chr4	78078119	78078327	.	0	.
chr4	83351278	83351711	.	0	.
chr4	83822061	83822262	.	0	.
chr4	87927962	87928270	.	0	.
chr4	88141681	88141886	.	0	.
chr4	88343792	88344075	.	0	.
chr4	89444855	89445159	.	0	.
chr4	99547480	99547712	.	0	.
chr4	99916420	99916694	.	0	.
chr4	103789990	103790235	.	0	.
chr4	104119425	104119632	.	0	.
chr4	128886182	128886513	.	0	.
chr4	139936472	139936803	.	0	.
chr4	140222399	140222608	.	0	.
chr4	141075289	141075696	.	0	.
chr4	141445167	141445484	.	0	.
chr4	146101542	146101806	.	0	.
chr4	153457294	153457521	.	0	.
chr4	166248461	166248682	.	0	.
chr4	170541509	170541740	.	0	.
chr4	184425345	184425875	.	0	.
chr5	10250419	10250623	.	0	.
chr5	10627953	10628224	.	0	.
chr5	14144687	14144916	.	0	.
chr5	31532181	31532439	.	0	.
chr5	32586109	32586333	.	0	.
chr5	34245106	34245376	.	0	.
chr5	34929391	34929608	.	0	.
chr5	36241973	36242361	.	0	.
chr5	37371023	37371253	.	0	.
chr5	37379249	37379470	.	0	.
chr5	38845726	38846262	.	0	.
chr5	40835099	40835423	.	0	.
chr5	43008063	43008295	.	0	.
chr5	43120878	43121118	.	0	.
chr5	43121403	43121645	.	0	.
chr5	43313495	43313743	.	0	.
chr5	57756366	57756676	.	0	.
chr5	58233237	58233452	.	0	.
chr5	59105885	59106133	.	0	.
chr5	60626913	60627346	.	0	.
chr5	64331259	64331550	.	0	.
chr5	65220931	65221239	.	0	.
chr5	67511031	67511620	.	0	.
chr5	68485418	68485619	.	0	.
chr5	68513581	68513937	.	0	.
chr5	68788255	68788670	.	0	.
chr5	68855853	68856085	.	0	.
chr5	70015650	70015851	.	0	.
chr5	70585821	70586225	.	0	.
chr5	71615923	71616252	.	0	.
chr5	76788062	76788263	.	0	.
chr5	78280391	78280682	.	0	.
chr5	79551889	79552106	.	0	.
chr5	81267819	81268091	.	0	.
chr5	86708691	86708893	.	0	.
chr5	90576231	90576551	.	0	.
chr5	90679002	90679350	.	0	.
chr5	98264014	98264446	.	0	.
chr5	98265091	98265339	.	0	.
chr5	112849309	112849606	.	0	.
chr5	114505417	114505785	.	0	.
chr5	115177490	115177749	.	0	.
chr5	118323997	118324329	.	0	.
chr5	118604329	118604654	.	0	.
chr5	121297452	121297713	.	0	.
chr5	122180971	122181459	.	0	.
chr5	122758974	122759203	.	0	.
chr5	131629581	131630053	.	0	.
chr5	132298938	132299544	.	0	.
chr5	133340354	133340716	.	0	.
chr5	133706756	133707132	.	0	.
chr5	133801524	133801768	.	0	.
chr5	133862239	133862562	.	0	.
chr5	135468390	135468747	.	0	.
chr5	137090242	137090656	.	0	.
chr5	137673628	137674109	.	0	.
chr5	137800348	137800813	.	0	.
chr5	137878756	137879114	.	0	.
chr5	137911400	137911636	.	0	.
chr5	138089112	138089670	.	0	.
chr5	138629262	138629498	.	0	.
chr5	138739594	138739808	.	0	.
chr5	139145216	139145431	.	0	.
chr5	139554695	139555420	.	0	.
chr5	139725891	139726344	.	0	.
chr5	139780278	139780672	.	0	.
chr5	140071029	140071420	.	0	.
chr5	140090826	140091027	.	0	.
chr5	141348553	141348826	.	0	.
chr5	141704453	141704782	.	0	.
chr5	142092629	142093182	.	0	.
chr5	145562127	145562375	.	0	.
chr5	148724837	148725253	.	0	.
chr5	149829121	149829682	.	0	.
chr5	149865975	149866272	.	0	.
chr5	150460439	150460676	.	0	.
chr5	153418330	153418654	.	0	.
chr5	153569833	153570139	.	0	.
chr5	153570373	153570645	.	0	.
chr5	154237864	154238196	.	0	.
chr5	157002202	157002416	.	0	.
chr5	157170595	157170871	.	0	.
chr5	158636315	158636516	.	0	.
chr5	159343244	159343510	.	0	.
chr5	159546739	159547062	.	0	.
chr5	162886887	162887239	.	0	.
chr5	162932475	162932997	.	0	.
chr5	167718586	167719033	.	0	.
chr5	168414601	168414850	.	0	.
chr5	169407662	169407880	.	0	.
chr5	171710699	171711028	.	0	.
chr5	172483182	172483383	.	0	.
chr5	172571408	172572024	.	0	.
chr5	175843172	175843842	.	0	.
chr5	176074145	176074407	.	0	.
chr5	176433379	176433594	.	0	.
chr5	176778699	176778987	.	0	.
chr5	176873845	176874050	.	0	.
chr5	176881580	176882165	.	0	.
chr5	176924483	176924776	.	0	.
chr5	177557612	177558122	.	0	.
chr5	177580877	177581140	.	0	.
chr5	177631352	177631692	.	0	.
chr5	178157611	178157908	.	0	.
chr5	179050328	179050881	.	0	.
chr5	179061510	179061750	.	0	.
chr5	179105356	179105665	.	0	.
chr5	179125896	179126152	.	0	.
chr5	179160020	179160248	.	0	.
chr5	179498890	179499181	.	0	.
chr5	179921193	179921430	.	0	.
chr5	180236886	180237096	.	0	.
chr5	180288037	180288351	.	0	.
chr5	180524399	180524629	.	0	.
chr6	292070	292366	.	0	.
chr6	2765429	2765815	.	0	.
chr6	3063872	3064225	.	0	.
chr6	3069058	3069331	.	0	.
chr6	3118653	3118990	.	0	.
chr6	3752014	3752254	.	0	.
chr6	3849436	3849651	.	0	.
chr6	4018614	4019032	.	0	.
chr6	4021441	4021799	.	0	.
chr6	4775854	4776356	.	0	.
chr6	5003822	5004219	.	0	.
chr6	5892339	5892612	.	0	.
chr6	7313310	7313539	.	0	.
chr6	10404615	10404861	.	0	.
chr6	10414206	10414555	.	0	.
chr6	10452233	10452434	.	0	.
chr6	10723110	10723394	.	0	.
chr6	10747780	10748153	.	0	.
chr6	11093824	11094215	.	0	.
chr6	12009457	12009691	.	0	.
chr6	12013357	12013564	.	0	.
chr6	13574569	13574886	.	0	.
chr6	13711694	13712547	.	0	.
chr6	13813981	13814428	.	0	.
chr6	15245590	15246234	.	0	.
chr6	16129000	16129445	.	0	.
chr6	17600378	17600806	.	0	.
chr6	20212622	20212880	.	0	.
chr6	24360013	24360273	.	0	.
chr6	24775125	24775331	.	0	.
chr6	25992742	25993050	.	0	.
chr6	26285605	26285920	.	0	.
chr6	26537637	26537852	.	0	.
chr6	26550785	26551029	.	0	.
chr6	26568962	26569213	.	0	.
chr6	26924575	26924838	.	0	.
chr6	26987721	26987968	.	0	.
chr6	27219540	27219776	.	0	.
chr6	27440773	27440995	.	0	.
chr6	27799171	27799420	.	0	.
chr6	27860704	27860967	.	0	.
chr6	28048638	28048839	.	0	.
chr6	28234870	28235133	.	0	.
chr6	28715593	28715804	.	0	.
chr6	28831850	28832051	.	0	.
chr6	28834220	28834537	.	0	.
chr6	30524914	30525210	.	0	.
chr6	30585007	30585280	.	0	.
chr6	30655137	30655387	.	0	.
chr6	30710557	30710841	.	0	.
chr6	30875646	30876033	.	0	.
chr6	31367435	31367785	.	0	.
chr6	31509813	31510414	.	0	.
chr6	31548585	31548811	.	0	.
chr6	32163302	32163578	.	0	.
chr6	32821718	32821942	.	0	.
chr6	32937944	32938193	.	0	.
chr6	33359099	33359517	.	0	.
chr6	33378023	33378248	.	0	.
chr6	35227215	35227536	.	0	.
chr6	37467553	37467790	.	0	.
chr6	37786898	37787217	.	0	.
chr6	41755044	41755305	.	0	.
chr6	42531489	42531762	.	0	.
chr6	43337236	43337615	.	0	.
chr6	43395339	43395593	.	0	.
chr6	43597023	43597234	.	0	.
chr6	44225071	44225420	.	0	.
chr6	44281019	44281220	.	0	.
chr6	45390311	45390535	.	0	.
chr6	52149456	52149806	.	0	.
chr6	64283336	64283603	.	0	.
chr6	71377483	71377720	.	0	.
chr6	72129560	72130562	.	0	.
chr6	74098610	74098921	.	0	.
chr6	74230033	74230381	.	0	.
chr6	83573417	83573720	.	0	.
chr6	84569202	84569472	.	0	.
chr6	84937323	84937524	.	0	.
chr6	86303668	86303957	.	0	.
chr6	86352966	86353170	.	0	.
chr6	86388520	86388870	.	0	.
chr6	88117687	88117940	.	0	.
chr6	88433025	88433233	.	0	.
chr6	90529377	90529578	.	0	.
chr6	91296737	91296949	.	0	.
chr6	96025524	96025781	.	0	.
chr6	99963150	99963561	.	0	.
chr6	105307724	105307925	.	0	.
chr6	105388217	105388423	.	0	.
chr6	105388646	105389204	.	0	.
chr6	107435427	107435778	.	0	.
chr6	107780655	107780898	.	0	.
chr6	108582233	108582582	.	0	.
chr6	108879503	108879864	.	0	.
chr6	108881459	108881783	.	0	.
chr6	109415660	109415955	.	0	.
chr6	109703217	109703634	.	0	.
chr6	110501004	110501326	.	0	.
chr6	111136734	111137030	.	0	.
chr6	111580286	111580496	.	0	.
chr6	112194559	112195012	.	0	.
chr6	114292160	114292622	.	0	.
chr6	116892301	116892601	.	0	.
chr6	119215048	119215374	.	0	.
chr6	119256249	119256450	.	0	.
chr6	126070386	126070939	.	0	.
chr6	127836579	127836839	.	0	.
chr6	130100727	130101008	.	0	.
chr6	132243484	132243685	.	0	.
chr6	132272292	132272628	.	0	.
chr6	132834029	132834249	.	0	.
chr6	133135324	133135749	.	0	.
chr6	135375886	135376186	.	0	.
chr6	136610947	136611181	.	0	.
chr6	139695836	139696054	.	0	.
chr6	143248216	143248478	.	0	.
chr6	143771727	143771976	.	0	.
chr6	144416733	144416994	.	0	.
chr6	144537320	144537627	.	0	.
chr6	144605949	144606150	.	0	.
chr6	144607412	144607651	.	0	.
chr6	146056022	146056250	.	0	.
chr6	150039118	150039360	.	0	.
chr6	150070691	150070955	.	0	.
chr6	150185122	150185408	.	0	.
chr6	150326283	150326552	.	0	.
chr6	151711543	151712042	.	0	.
chr6	153323826	153324207	.	0	.
chr6	155054316	155054639	.	0	.
chr6	155054862	155055367	.	0	.
chr6	155635876	155636144	.	0	.
chr6	157008350	157008569	.	0	.
chr6	157099945	157100629	.	0	.
chr6	157342447	157342934	.	0	.
chr6	157744320	157744853	.	0	.
chr6	157801421	157801697	.	0	.
chr6	160114233	160114589	.	0	.
chr6	160147900	160148257	.	0	.
chr6	161412498	161412752	.	0	.
chr6	170102082	170102489	.	0	.
chr6	170151524	170151810	.	0	.
chr6	170615582	170616085	.	0	.
chr6	170863262	170863564	.	0	.
chr7	675779	675995	.	0	.
chr7	915819	916268	.	0	.
chr7	1014790	1015220	.	0	.
chr7	1083938	1084161	.	0	.
chr7	1084305	1084577	.	0	.
chr7	1199674	1200014	.	0	.
chr7	1513641	1513950	.	0	.
chr7	1543851	1544246	.	0	.
chr7	1573488	1573700	.	0	.
chr7	1576899	1577223	.	0	.
chr7	1704610	1704851	.	0	.
chr7	2353924	2354154	.	0	.
chr7	2595179	2595468	.	0	.
chr7	2598555	2598783	.	0	.
chr7	4681343	4681896	.	0	.
chr7	4721710	4721989	.	0	.
chr7	5085378	5085638	.	0	.
chr7	5467388	5467896	.	0	.
chr7	5526521	5526767	.	0	.
chr7	6048506	6048868	.	0	.
chr7	6629552	6629891	.	0	.
chr7	6746389	6746640	.	0	.
chr7	6769320	6769792	.	0	.
chr7	8301427	8301844	.	0	.
chr7	12726684	12727000	.	0	.
chr7	22893899	22894100	.	0	.
chr7	23221447	23221681	.	0	.
chr7	25019811	25020018	.	0	.
chr7	26904329	26904555	.	0	.
chr7	30066383	30066585	.	0	.
chr7	30324096	30324615	.	0	.
chr7	32931653	32931960	.	0	.
chr7	32982402	32982687	.	0	.
chr7	33148620	33149104	.	0	.
chr7	35077456	35077675	.	0	.
chr7	35293566	35293910	.	0	.
chr7	35734415	35734688	.	0	.
chr7	36168255	36168500	.	0	.
chr7	36192574	36192801	.	0	.
chr7	36429152	36429409	.	0	.
chr7	38217498	38217983	.	0	.
chr7	39988942	39989242	.	0	.
chr7	40174115	40174579	.	0	.
chr7	42951588	42951824	.	0	.
chr7	44646215	44646592	.	0	.
chr7	44887488	44887713	.	0	.
chr7	55322652	55322937	.	0	.
chr7	63386466	63386769	.	0	.
chr7	64023242	64023650	.	0	.
chr7	64838739	64838973	.	0	.
chr7	65540808	65541009	.	0	.
chr7	66205370	66205799	.	0	.
chr7	66461537	66461947	.	0	.
chr7	66767130	66767613	.	0	.
chr7	72475870	72476226	.	0	.
chr7	72476468	72476752	.	0	.
chr7	72971416	72972244	.	0	.
chr7	73081854	73082347	.	0	.
chr7	73097801	73098030	.	0	.
chr7	74306759	74307220	.	0	.
chr7	74867523	74867785	.	0	.
chr7	74988124	74988414	.	0	.
chr7	75115500	75115765	.	0	.
chr7	75544289	75544549	.	0	.
chr7	75677262	75677482	.	0	.
chr7	75987752	75988198	.	0	.
chr7	75988423	75988802	.	0	.
chr7	76009270	76009589	.	0	.
chr7	76178415	76178958	.	0	.
chr7	76235308	76235579	.	0	.
chr7	77427592	77428220	.	0	.
chr7	86781515	86781771	.	0	.
chr7	87505504	87505832	.	0	.
chr7	87563426	87563627	.	0	.
chr7	87849261	87849561	.	0	.
chr7	91569925	91570350	.	0	.
chr7	91875210	91875532	.	0	.
chr7	92076621	92076881	.	0	.
chr7	92219602	92219871	.	0	.
chr7	92464665	92464974	.	0	.
chr7	93930382	93930657	.	0	.
chr7	94287160	94287477	.	0	.
chr7	95951167	95951491	.	0	.
chr7	97736005	97736263	.	0	.
chr7	98476251	98476887	.	0	.
chr7	99006236	99006467	.	0	.
chr7	99036406	99036623	.	0	.
chr7	99156050	99156399	.	0	.
chr7	99698116	99698600	.	0	.
chr7	99698884	99699232	.	0	.
chr7	99933323	99933736	.	0	.
chr7	100027375	100027672	.	0	.
chr7	100209856	100210109	.	0	.
chr7	100271076	100271482	.	0	.
chr7	100472485	100472779	.	0	.
chr7	100735292	100735537	.	0	.
chr7	102004197	102004417	.	0	.
chr7	102245256	102245477	.	0	.
chr7	105162303	105162567	.	0	.
chr7	105925520	105925895	.	0	.
chr7	112090118	112090430	.	0	.
chr7	112090836	112091087	.	0	.
chr7	119912825	119913135	.	0	.
chr7	123389003	123389306	.	0	.
chr7	128864361	128864727	.	0	.
chr7	129251363	129251777	.	0	.
chr7	135662040	135662246	.	0	.
chr7	139024974	139025364	.	0	.
chr7	141437969	141438217	.	0	.
chr7	142985432	142985636	.	0	.
chr7	143077809	143078044	.	0	.
chr7	143317680	143318014	.	0	.
chr7	148659840	148660097	.	0	.
chr7	148725863	148726104	.	0	.
chr7	148762516	148762896	.	0	.
chr7	148892581	148892956	.	0	.
chr7	148958999	148959378	.	0	.
chr7	149157804	149158010	.	0	.
chr7	150065511	150066018	.	0	.
chr7	152161110	152161683	.	0	.
chr7	154861779	154862016	.	0	.
chr7	156433366	156433691	.	0	.
chr7	158622159	158622360	.	0	.
chr7	158649185	158649426	.	0	.
chr8	9008334	9008583	.	0	.
chr8	12051787	12051988	.	0	.
chr8	12052258	12052492	.	0	.
chr8	19674670	19674953	.	0	.
chr8	41435552	41435762	.	0	.
chr8	48873226	48873478	.	0	.
chr8	52811433	52811878	.	0	.
chr8	54934785	54935129	.	0	.
chr8	56685702	56686058	.	0	.
chr8	57905933	57906189	.	0	.
chr8	59323840	59324050	.	0	.
chr8	59571724	59572297	.	0	.
chr8	61429176	61429593	.	0	.
chr8	61564227	61564971	.	0	.
chr8	62627029	62627514	.	0	.
chr8	64081050	64081339	.	0	.
chr8	66557019	66557396	.	0	.
chr8	67089154	67089494	.	0	.
chr8	67341019	67341266	.	0	.
chr8	67344447	67344788	.	0	.
chr8	71314227	71314963	.	0	.
chr8	71520357	71520646	.	0	.
chr8	74206177	74206466	.	0	.
chr8	74659277	74659732	.	0	.
chr8	74791047	74791279	.	0	.
chr8	74884393	74884791	.	0	.
chr8	74888213	74888673	.	0	.
chr8	80680029	80680901	.	0	.
chr8	80696195	80696597	.	0	.
chr8	81083429	81083786	.	0	.
chr8	82633339	82633693	.	0	.
chr8	86132581	86133092	.	0	.
chr8	87520750	87521103	.	0	.
chr8	92082381	92082646	.	0	.
chr8	95731800	95732317	.	0	.
chr8	101962926	101963150	.	0	.
chr8	103251008	103251209	.	0	.
chr8	103251425	103251638	.	0	.
chr8	103667845	103668046	.	0	.
chr8	103875414	103875696	.	0	.
chr8	103876390	103876645	.	0	.
chr8	110346118	110346371	.	0	.
chr8	121457475	121457676	.	0	.
chr8	124084781	124085024	.	0	.
chr8	124286839	124287153	.	0	.
chr8	124408673	124409004	.	0	.
chr8	125486719	125487168	.	0	.
chr8	141474410	141474703	.	0	.
chr8	141521632	141521919	.	0	.
chr8	143751208	143751506	.	0	.
chr8	143808301	143808850	.	0	.
chr8	145010723	145010994	.	0	.
chr8	145149584	145149791	.	0	.
chr8	145634691	145634935	.	0	.
chr8	145653830	145654070	.	0	.
chr8	145681923	145682231	.	0	.
chr8	145703456	145703663	.	0	.
chr8	145734030	145734535	.	0	.
chr8	145980895	145981100	.	0	.
chr8	146012208	146012472	.	0	.
chr8	146052688	146052950	.	0	.
chr8	146126683	146127060	.	0	.
chr9	14993122	14993356	.	0	.
chr9	22008869	22009377	.	0	.
chr9	33076623	33076839	.	0	.
chr9	34049278	34049594	.	0	.
chr9	34376849	34377219	.	0	.
chr9	35115984	35116317	.	0	.
chr9	35489719	35490173	.	0	.
chr9	35748982	35749188	.	0	.
chr9	36258286	36258617	.	0	.
chr9	37120041	37120246	.	0	.
chr9	37465036	37465379	.	0	.
chr9	37784901	37785102	.	0	.
chr9	37800585	37800913	.	0	.
chr9	37904041	37904402	.	0	.
chr9	38068984	38069273	.	0	.
chr9	44401912	44402130	.	0	.
chr9	44990003	44990383	.	0	.
chr9	44992564	44992975	.	0	.
chr9	45726945	45727330	.	0	.
chr9	65576473	65576803	.	0	.
chr9	67030033	67030247	.	0	.
chr9	68726287	68726535	.	0	.
chr9	69262479	69262727	.	0	.
chr9	69381564	69381868	.	0	.
chr9	70392317	70392581	.	0	.
chr9	74980109	74980592	.	0	.
chr9	77567526	77567819	.	0	.
chr9	77643186	77643453	.	0	.
chr9	79009074	79009516	.	0	.
chr9	84304723	84304984	.	0	.
chr9	86276555	86276997	.	0	.
chr9	86536262	86536525	.	0	.
chr9	88555764	88556079	.	0	.
chr9	88969211	88969521	.	0	.
chr9	91933449	91933844	.	0	.
chr9	95432337	95432722	.	0	.
chr9	95526977	95527383	.	0	.
chr9	95571331	95571572	.	0	.
chr9	96328749	96329038	.	0	.
chr9	96928487	96928727	.	0	.
chr9	98189053	98189323	.	0	.
chr9	98270012	98270223	.	0	.
chr9	98638103	98638352	.	0	.
chr9	99181122	99181809	.	0	.
chr9	99449105	99449348	.	0	.
chr9	100395717	100395981	.	0	.
chr9	102581845	102582271	.	0	.
chr9	102584405	102584606	.	0	.
chr9	108320147	108320487	.	0	.
chr9	108456694	108456975	.	0	.
chr9	114246361	114246726	.	0	.
chr9	114393467	114393672	.	0	.
chr9	116102446	116102728	.	0	.
chr9	116163593	116163794	.	0	.
chr9	116172560	116173138	.	0	.
chr9	123836679	123836926	.	0	.
chr9	125027000	125027201	.	0	.
chr9	127533353	127533826	.	0	.
chr9	128170761	128171001	.	0	.
chr9	128508751	128509078	.	0	.
chr9	130370759	130370991	.	0	.
chr9	130374292	130374569	.	0	.
chr9	130830165	130830433	.	0	.
chr9	130889835	130890066	.	0	.
chr9	130890524	130890759	.	0	.
chr9	131314491	131314715	.	0	.
chr9	131397648	131397900	.	0	.
chr9	131451159	131451458	.	0	.
chr9	131591793	131592166	.	0	.
chr9	132251236	132251534	.	0	.
chr9	132288547	132288795	.	0	.
chr9	132388405	132388606	.	0	.
chr9	133650441	133650749	.	0	.
chr9	135819955	135820169	.	0	.
chr9	136202957	136203160	.	0	.
chr9	136242969	136243245	.	0	.
chr9	136283232	136283463	.	0	.
chr9	136933441	136933736	.	0	.
chr9	137029954	137030296	.	0	.
chr9	139257965	139258374	.	0	.
chr9	140094990	140095472	.	0	.
chr9	140195777	140196108	.	0	.
chr9	140473258	140473533	.	0	.
chr9	140485076	140485376	.	0	.
chrX	19906129	19906474	.	0	.
chrX	24711673	24712004	.	0	.
chrX	46771763	46771964	.	0	.
chrX	52925900	52926117	.	0	.
chrX	52987872	52988134	.	0	.
chrX	53254360	53254561	.	0	.
chrX	54070871	54071133	.	0	.
chrX	54665922	54666429	.	0	.
chrX	56590038	56590287	.	0	.
chrX	63425542	63425930	.	0	.
chrX	64754352	64754917	.	0	.
chrX	67653308	67653797	.	0	.
chrX	68048511	68048834	.	0	.
chrX	70288136	70288500	.	0	.
chrX	70473916	70474205	.	0	.
chrX	70752725	70753021	.	0	.
chrX	73163982	73164191	.	0	.
chrX	77150789	77150999	.	0	.
chrX	119694893	119695145	.	0	.
chrX	133593899	133594233	.	0	.
chrX	153193761	153193962	.	0	.
chrX	153570258	153570654	.	0	.
